# Supplementary material for: Proteome and Secretome Dynamics of Human Retinal Pigment Epithelium in Response to Reactive Oxygen Species
Source: Sci Rep. 2019 Oct 28;9:15440. doi: 10.1038/s41598-019-51777-7 (PMC6817852; doi:10.1038/s41598-019-51777-7)
Supplement: Supplementary file 2 — Supplementary Dataset 1 [file 41598_2019_51777_MOESM2_ESM.xlsx]

## Sheet: 1079prot_changestable
Supplemental table 1: Proteins that showed statistically significant abundance change in at least one comparison.
Values are log2(fold change) and are filtered based on q-value<0.01 and at least 50% increase or decrease. NA = not significant.
	Intracellular Proteome			Secreted Proteome
Gene Name	1 week PQ / controls (int.)	3 weeks PQ / controls (int.)	3 weeks PQ / 1 week PQ (int.)	1 week PQ / controls (SEC.)	3 weeks PQ / controls (SEC.)	3 weeks PQ / 1 week PQ (SEC.)
CRYBB1	NA	-2.33766	-2.2601	NA	NA	NA
TAGLN	NA	-2.30827	-2.04952	-0.651488	-2.43318	-1.7817
COQ8B	NA	-2.29889	-2.00559	NA	NA	NA
FBLN5	NA	NA	-1.74764	-0.753978	-1.07653	NA
GTF2A1	NA	NA	-1.60175	NA	NA	NA
CST3	NA	-1.69577	-1.55747	-0.687188	-0.604397	NA
FADS2	NA	-1.97753	-1.4409	NA	NA	NA
TXLNA	NA	NA	-1.4296	NA	NA	NA
STMN1	NA	-1.52727	-1.3981	NA	NA	NA
YAP1	NA	-1.51627	-1.37336	NA	NA	NA
KCTD12	NA	-1.70521	-1.31677	NA	NA	NA
DCT	-1.03257	-2.33317	-1.30061	NA	NA	NA
CAMKK2	NA	NA	-1.30002	NA	NA	NA
MCFD2	NA	NA	-1.10234	NA	NA	NA
FAM129B	NA	NA	-1.09249	NA	NA	NA
CD2BP2	NA	-1.10596	-1.07032	NA	NA	NA
POLR2A	NA	-1.27096	-1.03556	NA	NA	NA
PDCD4	-0.814368	-1.79517	-0.980801	NA	NA	NA
ZYX	NA	NA	-0.979273	NA	-1.609	-1.5125
NDUFA7	NA	NA	-0.976012	NA	NA	NA
PDLIM4	NA	-1.10266	-0.953142	NA	NA	NA
PTK2B	-1.07169	-2.01984	-0.948152	NA	NA	NA
JPT2	NA	-0.937306	-0.94545	NA	NA	NA
TRIM25	NA	-1.36583	-0.939546	NA	NA	NA
AARS	NA	-0.960217	-0.927286	NA	NA	NA
RTRAF	NA	-1.24131	-0.912642	NA	NA	NA
TXNL1	-1.18189	-2.09337	-0.911481	-1.14224	-1.52643	NA
COL18A1	NA	-0.896397	-0.892719	NA	NA	NA
YBX3	NA	NA	-0.880739	NA	NA	NA
AP3S1	NA	-1.25382	-0.872002	NA	NA	NA
CALD1	NA	-0.801973	-0.853192	NA	NA	NA
UROD	NA	-1.01004	-0.840687	NA	NA	NA
PLD3	NA	-0.950671	-0.836979	NA	-0.85009	NA
CAPS	NA	-1.1848	-0.836258	NA	NA	NA
GGA2	NA	-1.12301	-0.835379	NA	NA	NA
SMAP	NA	NA	-0.834223	NA	NA	NA
EIF3H	NA	NA	-0.832566	NA	NA	NA
ITGB4	-1.04356	-1.86187	-0.818313	NA	NA	NA
ZNF185	NA	-1.21552	-0.809475	NA	NA	NA
SEPHS1	NA	-0.86992	-0.805044	NA	NA	NA
GULP1	NA	-1.25259	-0.784117	NA	NA	NA
FHL1	NA	-0.974288	-0.782104	NA	NA	NA
PDGFRB	-0.894936	-1.66728	-0.772347	NA	NA	NA
FAM49B	NA	-0.727426	-0.765398	NA	NA	NA
USP14	NA	-1.17603	-0.753152	NA	-1.32363	-1.16632
NASP	NA	-0.80868	-0.752527	NA	NA	NA
ATOX1	NA	-0.958095	-0.740721	NA	NA	NA
TPM1	NA	NA	-0.727489	NA	-1.68986	-1.05343
ALDOA	NA	NA	-0.706482	NA	NA	NA
THUMPD1	NA	NA	-0.705286	NA	NA	NA
ACTL6A	NA	-0.743512	-0.702109	NA	NA	NA
ABR	NA	-1.0232	-0.694864	NA	NA	NA
AGL	NA	-0.986711	-0.694263	NA	NA	NA
SH3BGRL	NA	-0.840336	-0.685235	NA	NA	NA
MAT2A	NA	NA	-0.684453	NA	NA	NA
HDGF	NA	-0.603056	-0.679423	NA	NA	NA
LARP1	NA	NA	-0.66703	NA	NA	NA
CNN2	NA	-0.886368	-0.665432	NA	NA	NA
DYNLRB1	NA	NA	-0.664894	NA	NA	NA
EEA1	NA	-0.818742	-0.663046	NA	NA	NA
EPN1	NA	-1.28719	-0.659799	NA	NA	NA
MYL9	NA	-0.902451	-0.659025	NA	NA	NA
AHNAK	NA	-0.826877	-0.656866	0.707105	NA	NA
AHNAK2	NA	-0.887011	-0.65653	NA	NA	NA
TPM4	NA	NA	-0.656526	NA	-1.42391	-1.00627
S100A13	NA	-1.01802	-0.64909	NA	NA	NA
CDV3	NA	-0.649966	-0.649024	NA	NA	NA
NUDC	NA	NA	-0.641601	NA	NA	NA
SERBP1	NA	NA	-0.639519	NA	NA	NA
AMPD2	NA	NA	-0.638471	NA	NA	NA
GRB2	NA	-0.756005	-0.628267	NA	NA	NA
PLS3	NA	NA	-0.626553	NA	NA	NA
ECPAS	NA	NA	-0.62622	NA	NA	NA
TKT	NA	-0.925602	-0.617407	NA	NA	NA
GJA1	NA	-0.721022	-0.61534	NA	NA	NA
SNCA	NA	NA	-0.607724	NA	NA	NA
UBE2K	NA	NA	-0.596871	NA	NA	NA
PDLIM7	NA	NA	-0.595829	NA	NA	NA
RBM12	NA	NA	-0.589525	NA	NA	NA
PPP2R5D	NA	-0.595313	-0.588316	NA	NA	NA
PMPCB	NA	0.659041	0.580929	NA	NA	NA
RAB15	NA	0.739087	0.581633	NA	NA	NA
RAB33B	NA	0.739087	0.581633	NA	NA	NA
MRPL3	NA	0.865571	0.58323	NA	NA	NA
CLU	NA	0.767181	0.583618	NA	NA	NA
FTL	NA	NA	0.583978	NA	NA	NA
PDE12	NA	NA	0.584505	NA	NA	NA
ERMP1	NA	NA	0.587041	NA	NA	NA
NIPSNAP1	NA	NA	0.588341	NA	NA	NA
FAHD2A	NA	NA	0.591154	NA	NA	NA
SLC25A10	NA	0.678024	0.591182	NA	NA	NA
LRP8	NA	NA	0.591466	NA	NA	NA
JTB	NA	NA	0.595432	NA	NA	NA
COX5B	NA	0.880996	0.596414	NA	NA	NA
DIABLO	NA	0.649926	0.596561	NA	NA	NA
C16orf58	NA	0.836527	0.599953	NA	NA	NA
RAB14	NA	0.626591	0.601447	NA	NA	NA
AUH	NA	0.582919	0.604481	NA	NA	NA
HAX1	NA	NA	0.611445	NA	NA	NA
ESYT1	NA	0.969095	0.613894	NA	NA	NA
LYPLAL1	NA	0.770625	0.618218	NA	NA	NA
PMPCA	NA	0.716901	0.620079	NA	NA	NA
SYNGR2	NA	NA	0.620194	NA	NA	NA
ACAD9	NA	0.7487	0.620452	NA	NA	NA
LMAN2L	NA	NA	0.622079	NA	NA	NA
RIDA	NA	NA	0.622557	NA	NA	NA
COX6C	NA	0.960493	0.622898	NA	NA	NA
COX5A	NA	NA	0.624852	NA	NA	NA
GHITM	NA	0.724381	0.626925	NA	NA	NA
EBP	NA	NA	0.629047	NA	NA	NA
GPX8	-0.73034	NA	0.629566	NA	NA	NA
FAF2	NA	0.661978	0.632033	NA	NA	NA
ATP6V0A1	NA	0.613312	0.632237	NA	NA	NA
COA3	NA	0.763582	0.63328	NA	NA	NA
LMAN1	NA	0.893077	0.634074	NA	1.2943	1.37925
SRPRB	0.632673	1.26798	0.635305	NA	NA	NA
GPX1	NA	0.624417	0.637329	NA	NA	NA
OCIAD1	NA	0.688235	0.641	NA	NA	NA
MUT	NA	NA	0.642117	NA	NA	NA
SLC25A24	NA	0.993657	0.644561	NA	NA	NA
MRPL17	NA	0.896139	0.64556	NA	NA	NA
HM13	NA	1.38455	0.646096	NA	NA	NA
TOMM70	NA	0.68579	0.646447	NA	NA	NA
EMC7	NA	NA	0.646486	NA	NA	NA
RAB21	NA	0.774314	0.646778	NA	NA	NA
ATP5PF	NA	0.799823	0.650961	NA	NA	NA
TFRC	0.853424	1.50764	0.654214	NA	NA	NA
PRODH	NA	1.0109	0.65597	NA	NA	NA
BCKDHA	NA	0.735129	0.658164	NA	NA	NA
HK1	NA	0.881087	0.658533	0.699245	NA	NA
CYB5R1	NA	0.811727	0.658783	NA	NA	NA
ABAT	NA	NA	0.65967	NA	NA	NA
CCDC58	NA	0.979046	0.661361	NA	NA	NA
ETFDH	-0.736065	NA	0.66182	NA	NA	NA
PBXIP1	NA	NA	0.665767	NA	NA	NA
NCLN	NA	NA	0.666643	NA	NA	NA
MRPL44	NA	0.668524	0.669665	NA	NA	NA
PCK2	0.583107	1.25477	0.67166	NA	NA	NA
ALDH7A1	NA	0.701038	0.672866	NA	NA	NA
MTCH1	NA	NA	0.673771	NA	NA	NA
CLPB	NA	0.985163	0.674146	NA	NA	NA
ALDH3A2	NA	0.904833	0.674313	NA	NA	NA
HACD3	NA	0.782052	0.675938	NA	NA	NA
LAMB2	NA	0.971342	0.678029	NA	1.20276	0.707599
CPT2	NA	0.928685	0.678319	NA	NA	NA
KYAT3	NA	0.602992	0.679976	NA	NA	NA
SYNGR1	NA	0.61472	0.682932	NA	NA	NA
TMED5	NA	1.26571	0.684188	NA	NA	NA
MRPL18	NA	0.980974	0.684244	NA	NA	NA
VDAC1	NA	0.828098	0.68441	NA	NA	NA
ALDH1B1	NA	0.806548	0.685929	NA	NA	NA
EMC8	NA	NA	0.686894	NA	NA	NA
CYCS	NA	NA	0.688608	NA	NA	NA
BCAP31	NA	NA	0.689193	NA	NA	NA
RLBP1	NA	0.73826	0.692914	NA	1.2398	0.826212
TOMM22	NA	NA	0.693935	NA	NA	NA
DLAT	NA	1.01877	0.694768	NA	NA	NA
HDHD5	NA	1.07093	0.695972	NA	NA	NA
COX7A2	NA	1.04965	0.697343	NA	NA	NA
LSS	NA	0.894517	0.702363	NA	NA	NA
MRPL41	NA	0.628942	0.705688	NA	NA	NA
HSD17B4	NA	1.10185	0.706705	NA	NA	NA
SACM1L	NA	0.921375	0.707721	NA	NA	NA
ACO2	-1.43703	-0.729171	0.707857	-1.63321	-1.44071	NA
CHCHD6	NA	NA	0.714968	NA	NA	NA
SUCLG2	NA	0.809516	0.715015	NA	NA	NA
ABHD10	NA	1.00713	0.716305	NA	NA	NA
ACADS	NA	0.624774	0.717322	NA	NA	NA
COX4I1	NA	1.01124	0.7176	NA	NA	NA
ERO1A	0.889198	1.60918	0.719984	0.600102	0.695203	NA
PITRM1	NA	0.884259	0.720093	NA	NA	NA
SUCLA2	NA	0.905309	0.72089	NA	NA	NA
IGF2R	NA	NA	0.72091	NA	0.585251	NA
VDAC3	NA	0.842634	0.721707	NA	NA	NA
MAIP1	NA	NA	0.724239	NA	NA	NA
TRMT10C	NA	0.693733	0.726844	NA	NA	NA
HMGCL	NA	0.716665	0.728451	NA	NA	NA
MRPL4	NA	1.01646	0.729315	NA	NA	NA
EPHX1	NA	1.00454	0.729362	NA	NA	NA
FAM162A	NA	1.22748	0.731703	NA	NA	NA
ALDH18A1	NA	0.874577	0.73342	NA	NA	NA
ACOT13	NA	0.791402	0.736113	NA	NA	NA
ACADSB	NA	0.808993	0.737137	NA	NA	NA
MRPL43	NA	0.790752	0.737297	NA	NA	NA
TM9SF4	NA	0.953097	0.74227	NA	NA	NA
MAN2A1	NA	NA	0.743363	NA	NA	NA
ACSS1	NA	0.668917	0.743426	NA	NA	NA
AFG3L2	NA	0.895721	0.743479	NA	NA	NA
SFXN3	NA	0.994207	0.745049	NA	NA	NA
GALE	NA	1.00963	0.747704	NA	NA	NA
HSD17B10	NA	0.838671	0.747972	NA	NA	NA
CS	NA	1.08049	0.751938	NA	NA	NA
AIFM1	NA	0.853392	0.754045	NA	NA	NA
MGST1	NA	1.24728	0.754119	NA	NA	NA
HSD17B8	NA	0.720636	0.756528	NA	NA	NA
MRPL15	NA	0.858413	0.756563	NA	NA	NA
PRKACB	NA	0.806674	0.760214	NA	NA	NA
BPHL	NA	0.92901	0.763111	NA	NA	NA
RBP1	NA	0.605568	0.763484	NA	NA	NA
ECI2	NA	1.0113	0.763868	NA	NA	NA
DECR1	NA	0.730911	0.764751	NA	NA	NA
IDH2	NA	0.962608	0.764999	NA	NA	1.04891
HSDL1	NA	NA	0.766031	NA	NA	NA
MRPL50	NA	0.971937	0.767798	NA	NA	NA
MRPS2	NA	0.894236	0.769442	NA	NA	NA
TOMM40	NA	0.992012	0.77374	NA	NA	NA
SLC15A4	NA	NA	0.774539	NA	NA	NA
SLC25A6	NA	1.05705	0.774576	NA	NA	NA
MRPL13	NA	0.730793	0.77506	NA	NA	NA
TIMM44	NA	1.21094	0.77837	NA	NA	NA
STOML2	NA	0.936557	0.779591	NA	NA	NA
MTX2	NA	0.884639	0.779654	NA	NA	NA
ABHD11	NA	0.928678	0.780156	NA	NA	NA
APOO	NA	0.735674	0.780993	NA	NA	NA
ISOC2	NA	1.31637	0.782146	NA	NA	NA
MRPL55	NA	NA	0.782972	NA	NA	NA
MCCC2	NA	0.880647	0.786384	NA	NA	NA
ABCC1	NA	0.974251	0.788546	NA	NA	NA
SLC25A4	NA	1.08213	0.790576	NA	NA	NA
MRPL47	NA	NA	0.790986	NA	NA	NA
C1QBP	NA	1.22258	0.79203	NA	0.658306	NA
LETM1	NA	0.926709	0.792408	NA	NA	NA
GCLM	1.03162	1.82544	0.793815	NA	NA	NA
MRPS36	NA	NA	0.795749	NA	NA	NA
MRPL12	NA	0.968547	0.797477	NA	NA	NA
DNAJA3	NA	1.2124	0.797763	NA	NA	NA
PI4K2A	NA	1.04924	0.800022	NA	NA	NA
TST	NA	0.738597	0.801169	NA	NA	NA
GOLGA2	NA	NA	0.803152	NA	NA	NA
INPP5K	NA	1.08537	0.804207	NA	NA	NA
MGST2	NA	NA	0.804284	NA	NA	NA
GLS	NA	0.871133	0.804926	NA	NA	NA
ISCA2	NA	1.23867	0.805602	NA	NA	NA
HARS2	NA	NA	0.805897	NA	NA	NA
APOOL	NA	1.07825	0.810085	NA	NA	NA
YARS2	NA	1.23281	0.811172	NA	NA	NA
ACADVL	NA	1.00843	0.812826	NA	NA	NA
LARS2	NA	0.974634	0.814765	NA	NA	NA
MCCC1	NA	1.00583	0.818506	NA	NA	NA
PC	NA	1.16998	0.818737	NA	NA	NA
COX20	NA	0.869982	0.820262	NA	NA	NA
ATP5PB	NA	0.877776	0.823857	NA	NA	NA
ACSF3	NA	0.681425	0.824544	NA	NA	NA
ETFA	NA	0.807296	0.826469	NA	NA	NA
CAT	NA	NA	0.827468	NA	NA	NA
LIPE	NA	NA	0.827977	NA	NA	NA
STOML3	NA	NA	0.82874	NA	NA	NA
MRPL46	NA	NA	0.829424	NA	NA	NA
HSPE1	NA	1.04963	0.830073	NA	0.828313	NA
L2HGDH	NA	NA	0.830879	NA	NA	NA
MT-CYB	NA	NA	0.83233	NA	NA	NA
OPA1	NA	0.868934	0.832384	NA	NA	NA
RDH11	NA	0.960162	0.833949	NA	NA	NA
RBM47	NA	NA	0.835245	NA	NA	NA
LRPPRC	NA	1.0934	0.835253	NA	NA	NA
AK4	0.67477	1.51008	0.835312	NA	NA	NA
SQOR	NA	0.720798	0.836028	NA	NA	NA
ALDH6A1	NA	0.946132	0.836821	NA	NA	NA
ACOT1	NA	1.0189	0.837947	NA	NA	NA
ATP5MF	NA	1.10876	0.838759	NA	NA	NA
DUT	NA	0.877811	0.841182	NA	NA	NA
HSD17B12	NA	0.83373	0.842676	NA	NA	NA
FECH	NA	0.965492	0.843109	NA	NA	NA
PYCR1	1.21028	2.05373	0.843447	NA	NA	NA
BCKDHB	NA	1.06232	0.846837	NA	NA	NA
DGLUCY	NA	0.628351	0.847121	NA	NA	NA
MRPL38	NA	NA	0.852116	NA	NA	NA
CBR4	NA	NA	0.853525	NA	NA	NA
MRPL53	NA	NA	0.856398	NA	NA	NA
SPR	NA	0.658825	0.85716	NA	NA	NA
ISCA1	1.49225	2.35257	0.860316	NA	NA	NA
MRPL22	NA	1.08102	0.861753	NA	NA	NA
FH	NA	0.991771	0.864413	NA	NA	NA
THEM6	NA	1.05136	0.864973	NA	NA	NA
UQCRFS1	NA	1.04536	0.865613	NA	NA	NA
DTYMK	NA	0.717319	0.866189	NA	NA	NA
IVD	NA	0.941962	0.866989	NA	NA	NA
ECHS1	NA	1.01585	0.867395	NA	NA	NA
CLCN7	NA	0.713732	0.868467	NA	NA	NA
MRPL49	NA	1.02387	0.86929	NA	NA	NA
SARS2	NA	0.861192	0.869362	NA	NA	NA
SLC25A3	NA	0.963331	0.872263	NA	NA	NA
NIPSNAP3A	NA	1.02201	0.876004	NA	NA	NA
MRPS9	NA	NA	0.876834	NA	NA	NA
VDAC2	NA	0.949761	0.879289	NA	NA	NA
GCDH	NA	0.633154	0.881586	NA	NA	NA
UQCR10	NA	0.998433	0.884758	NA	NA	NA
SUCLG1	NA	0.940595	0.887421	NA	NA	NA
RHOT1	NA	NA	0.890074	NA	NA	NA
IDH3A	NA	1.22657	0.890546	NA	NA	NA
AK3	NA	0.873471	0.892969	NA	NA	NA
SPATA20	NA	0.833147	0.894431	NA	NA	NA
ETFB	NA	0.98389	0.895048	NA	NA	NA
TFAM	NA	0.849277	0.89582	NA	NA	NA
SAMM50	NA	1.04043	0.89739	NA	NA	NA
OXCT1	NA	0.912897	0.900099	NA	1.17686	0.635655
MT-CO2	NA	1.21693	0.900276	NA	NA	NA
SLC25A20	NA	0.842907	0.900728	NA	NA	NA
SLC25A12	NA	0.943423	0.90289	NA	NA	NA
TIMM17B	NA	NA	0.903555	NA	NA	NA
LAS1L	NA	NA	0.906949	NA	NA	NA
COX7A2L	NA	1.19701	0.908252	NA	NA	NA
IDH3B	NA	1.08478	0.915152	NA	NA	NA
PDK1	NA	1.98982	0.915843	NA	NA	NA
PTGES2	NA	0.866249	0.91803	NA	NA	NA
C8orf82	NA	0.796355	0.9192	NA	NA	NA
SCO1	NA	NA	0.919253	NA	NA	NA
SLC25A5	NA	1.23945	0.920384	NA	NA	NA
ATP5ME	NA	0.867807	0.921619	NA	NA	NA
BDH1	NA	0.854856	0.92287	NA	NA	NA
STOM	NA	0.91243	0.923097	NA	NA	NA
MP68	NA	NA	0.923395	NA	NA	NA
LPCAT3	NA	0.947661	0.925211	NA	NA	NA
TUFM	NA	1.11899	0.925747	NA	NA	NA
EMC2	NA	0.626594	0.926955	NA	NA	NA
uniprot=P30042	NA	0.901486	0.927973	NA	NA	NA
IDH3G	NA	1.13302	0.930505	NA	NA	NA
ATP5F1B	NA	0.978753	0.932332	NA	NA	NA
MT-ATP6	NA	0.898194	0.934095	NA	NA	NA
NFS1	NA	0.774484	0.936032	NA	NA	NA
SSBP1	NA	1.25281	0.936454	NA	-1.20714	NA
SDHA	-0.705436	NA	0.942192	NA	NA	NA
ATP5S	NA	NA	0.944467	NA	NA	NA
ASPH	NA	NA	0.945601	NA	1.26681	0.695282
MACROD1	NA	1.36437	0.946451	NA	NA	NA
ANO10	NA	NA	0.949255	NA	NA	NA
OGDH	NA	1.1178	0.949538	NA	NA	NA
ACOX1	NA	0.932339	0.949919	NA	NA	NA
PTCD3	NA	1.09023	0.953937	NA	NA	NA
MRPS27	NA	1.12976	0.953974	NA	NA	NA
SLC25A13	NA	1.07928	0.955156	NA	NA	NA
MDH2	NA	1.12412	0.956229	NA	0.823199	NA
ATPAF1	NA	1.0114	0.958073	NA	NA	NA
ATP5PD	NA	1.09643	0.959857	NA	NA	NA
MTHFD1L	NA	1.76701	0.962553	NA	NA	NA
MRPS35	NA	0.938049	0.964724	NA	NA	NA
UQCRB	NA	1.14023	0.965852	NA	NA	NA
UQCRH	NA	0.973206	0.967044	NA	NA	NA
TM9SF3	NA	1.3019	0.967223	NA	NA	NA
PDHB	NA	1.05602	0.968699	NA	NA	NA
PHB2	NA	1.22254	0.973262	NA	NA	NA
IMMT	NA	1.16777	0.975332	NA	NA	NA
HIBADH	NA	0.782596	0.975399	NA	NA	NA
HADH	NA	1.04344	0.980332	NA	0.721905	0.692428
PHB	NA	1.24082	0.980493	NA	NA	NA
MRPS24	NA	1.00378	0.983657	NA	NA	NA
ATAD3A	NA	1.32957	0.990674	NA	NA	NA
PCCB	NA	1.2288	0.99416	NA	NA	NA
TMEM126A	NA	1.00572	0.994699	NA	NA	NA
TIMM50	NA	1.2563	0.995515	NA	NA	NA
CLYBL	NA	0.881589	0.998879	NA	NA	NA
MFN2	NA	NA	0.999063	NA	NA	NA
GLDC	NA	NA	1.00037	NA	NA	NA
TMLHE	NA	0.846379	1.01031	NA	NA	NA
DLD	NA	1.22534	1.01199	NA	0.780958	0.655915
ACSS3	NA	NA	1.01439	NA	NA	NA
ATP5PO	NA	1.10596	1.01732	NA	NA	NA
ATP5F1A	NA	1.11512	1.01836	NA	0.657958	0.641729
SLC25A11	NA	1.23742	1.02343	NA	NA	NA
MPC2	NA	0.81645	1.02445	NA	NA	NA
ECI1	NA	1.20018	1.02501	NA	NA	NA
HIBCH	NA	0.960823	1.03012	NA	NA	NA
NNT	NA	1.19184	1.03032	NA	NA	NA
CYP27A1	NA	1.40118	1.03326	NA	NA	NA
DYRK1A	NA	NA	1.03445	NA	NA	NA
MGST3	NA	1.05779	1.03778	NA	NA	NA
HADHA	NA	1.03969	1.03795	NA	NA	NA
SFXN1	NA	1.25485	1.03831	NA	NA	NA
DLST	NA	1.1622	1.04218	NA	1.83992	0.867809
MRPS31	NA	1.00451	1.04286	NA	NA	NA
SLIRP	NA	0.985037	1.04725	NA	NA	NA
GPD2	NA	1.16012	1.04739	NA	NA	NA
ATP5F1C	NA	1.12327	1.05147	NA	NA	NA
CARS2	NA	0.997452	1.05248	NA	NA	NA
NADK2	NA	1.00053	1.05744	NA	NA	NA
ALDH5A1	NA	1.13053	1.05841	NA	NA	NA
TMCO1	NA	1.09616	1.06423	NA	NA	NA
HINT2	NA	1.0686	1.07065	NA	NA	NA
UQCRC1	NA	0.940838	1.0713	NA	NA	NA
MMAB	NA	1.20252	1.07609	NA	NA	NA
MTCH2	NA	1.09883	1.07675	NA	NA	NA
PDHA1	NA	1.26961	1.08329	NA	NA	NA
SURF1	NA	NA	1.08894	NA	NA	NA
IARS2	NA	1.15966	1.0937	NA	NA	NA
DARS2	NA	1.03784	1.09693	NA	NA	NA
NQO1	1.89021	2.98736	1.09715	0.9327	2.0483	1.1156
MECR	NA	1.46104	1.10353	NA	NA	NA
TMEM11	NA	1.06601	1.10511	NA	NA	NA
MRPL58	NA	1.04835	1.10644	NA	NA	NA
SQSTM1	1.91778	3.02452	1.10674	NA	NA	NA
GFM1	NA	1.35027	1.1147	NA	NA	NA
LONP1	0.666349	1.78194	1.11559	NA	NA	NA
ACSL1	NA	1.01791	1.11561	NA	NA	NA
POR	NA	1.52067	1.11737	NA	1.92917	0.597459
AKR1C3	1.63178	2.74966	1.11788	NA	NA	NA
NIPSNAP2	NA	1.28102	1.12172	NA	NA	NA
GOT2	NA	1.43725	1.12194	NA	NA	NA
TRAP1	NA	1.45689	1.12258	NA	NA	NA
FAHD1	NA	1.06654	1.12415	NA	NA	NA
MRPS22	NA	0.901769	1.12831	NA	NA	NA
UQCRC2	NA	1.20644	1.13378	NA	NA	NA
DCXR	NA	1.36184	1.13845	NA	NA	NA
GLUD1	NA	1.31214	1.13875	NA	NA	NA
HSPA9	0.599862	1.73977	1.1399	NA	1.20604	0.879805
CLPTM1	NA	NA	1.14527	NA	NA	NA
BPIFA3	NA	NA	1.15286	NA	NA	NA
SPRYD4	NA	1.48706	1.15447	NA	NA	NA
PDPR	NA	1.22033	1.15507	NA	NA	NA
SOD2	NA	1.28563	1.15513	NA	NA	NA
NT5DC3	NA	1.19669	1.15593	NA	NA	NA
CPT1A	NA	0.872312	1.15658	NA	NA	NA
ACAT1	NA	1.34442	1.15882	0.738192	1.14157	NA
ATP5MG	NA	0.889699	1.16418	NA	NA	NA
HSDL2	NA	1.21614	1.17312	NA	NA	NA
DBT	NA	1.29408	1.17893	NA	NA	NA
BCS1L	NA	1.10166	1.18159	NA	NA	NA
BCAT2	NA	1.1266	1.1844	NA	NA	NA
MAOA	NA	NA	1.19043	NA	NA	NA
CYC1	NA	1.29962	1.19252	NA	NA	NA
OAT	NA	1.75184	1.20126	NA	NA	NA
HSPD1	NA	1.54968	1.2126	0.765034	1.05049	NA
HADHB	NA	1.09835	1.21773	NA	NA	NA
GRPEL1	0.589279	1.82062	1.23134	NA	NA	NA
PCCA	NA	1.35883	1.23284	NA	NA	NA
ALDH4A1	NA	1.06969	1.23516	NA	NA	NA
ACAA2	NA	1.33839	1.23672	NA	NA	NA
SRXN1	3.62493	4.8721	1.24717	NA	NA	NA
ZADH2	NA	0.960933	1.25368	NA	NA	NA
MTFP1	NA	2.11326	1.25965	NA	NA	NA
ACSL3	NA	1.47158	1.26267	NA	NA	NA
FDXR	NA	1.72573	1.27204	NA	NA	NA
ATP5MD	NA	0.91754	1.29174	NA	NA	NA
CISD1	NA	1.24574	1.30533	NA	NA	NA
MAOB	NA	1.04742	1.31651	NA	NA	NA
MLYCD	NA	1.18875	1.33077	NA	NA	NA
NCEH1	NA	NA	1.33706	NA	NA	NA
ECH1	NA	1.52904	1.39832	NA	1.29847	1.28231
SHMT2	0.827907	2.24276	1.41485	NA	NA	NA
ATP5F1E	NA	NA	1.42229	NA	NA	NA
DNAJC11	NA	1.1212	1.42829	NA	NA	NA
TF	NA	1.65211	1.44192	NA	0.739682	0.752334
IBA57	NA	1.49004	1.45275	NA	NA	NA
TOMM5	NA	NA	1.54506	NA	NA	NA
HBA1;	NA	1.42024	1.59106	NA	NA	NA
HMGCS2	NA	1.74939	2.59855	NA	NA	NA
SEPT11	NA	NA	NA	NA	-1.83868	-1.54461
A2M	NA	NA	NA	-1.27651	-0.841137	NA
TARS2	-1.6127	NA	NA	NA	NA	NA
ACAP1	NA	NA	NA	NA	-0.869806	-0.932054
ACBD3	NA	NA	NA	0.697904	NA	NA
ACLY	NA	NA	NA	NA	-1.20769	-1.48603
SORT1	-1.2632	NA	NA	-0.822187	NA	NA
ACOT7	NA	NA	NA	NA	-1.762	-1.84508
ACTA2	NA	NA	NA	NA	-1.71623	-0.955902
ACTB	NA	NA	NA	NA	-0.77241	-0.786849
ACTBL2	NA	NA	NA	NA	-0.648353	NA
ACTC1	NA	NA	NA	NA	-0.647037	NA
ACTN1	NA	NA	NA	NA	-1.03959	-0.737125
ACY1	NA	NA	NA	NA	0.818172	NA
ADAM9	NA	NA	NA	NA	1.10059	1.03144
ADH5	NA	NA	NA	NA	NA	0.594575
CHID1	-1.15822	NA	NA	-1.1582	-1.70906	NA
AEBP1	NA	NA	NA	NA	1.00985	0.844575
CNTN1	-1.1457	NA	NA	NA	NA	NA
PHYHD1	-1.12719	NA	NA	NA	NA	NA
AGRN	NA	NA	NA	0.636899	1.32698	0.690081
AGT	NA	NA	NA	-1.65495	-1.32428	NA
AHCY	NA	NA	NA	NA	0.629913	NA
AKR1B1	NA	NA	NA	0.722659	NA	NA
NDUFA5	-1.0871	NA	NA	NA	NA	NA
ALB	NA	NA	NA	-1.85453	NA	2.33903
ALDH1A1	NA	NA	NA	NA	0.981528	1.4014
ANGPTL1	NA	NA	NA	NA	1.71116	1.62913
ANXA11	NA	NA	NA	NA	-2.90963	-3.03161
ANXA5	NA	NA	NA	NA	0.877595	NA
AP2A1	NA	NA	NA	NA	NA	-0.651646
APLP2	NA	NA	NA	NA	0.616813	0.8241
APOE	NA	NA	NA	-1.14539	-1.977	-0.831611
ARL6IP5	NA	NA	NA	NA	NA	-0.799734
ARMT1	NA	NA	NA	0.708207	NA	NA
ARPC1B	NA	NA	NA	NA	NA	-0.611243
ASAH1	NA	NA	NA	NA	NA	0.614523
ATP1A1	NA	NA	NA	-0.875462	NA	NA
ATP6AP1	NA	NA	NA	NA	1.33267	1.00329
ATP6AP2	NA	NA	NA	NA	0.924609	0.799767
FDFT1	-1.00556	NA	NA	NA	NA	NA
ATP6V1B2	NA	NA	NA	1.18998	0.768687	NA
BASP1	NA	NA	NA	NA	0.65539	NA
BGN	NA	NA	NA	-1.75843	-1.89544	NA
BMP1	NA	NA	NA	-1.53367	-1.952	NA
C1R	NA	NA	NA	-0.705781	NA	NA
C1S	NA	NA	NA	-0.614316	NA	0.688576
C3	NA	NA	NA	-1.79723	-2.22363	NA
C4B	NA	NA	NA	-1.6117	-1.7677	NA
NDUFB3	-0.910827	NA	NA	NA	NA	NA
CACNA2D1	NA	NA	NA	NA	-0.938576	-0.751846
CALU	NA	NA	NA	NA	NA	-0.640426
CCDC80	NA	NA	NA	-0.978823	NA	NA
CCT5	NA	NA	NA	0.905697	NA	NA
CD151	NA	NA	NA	-1.1055	NA	NA
SDHB	-0.882877	NA	NA	NA	NA	NA
CD9	NA	NA	NA	NA	0.605696	0.685623
CDH2	NA	NA	NA	-0.932347	-1.0324	NA
CDH6	NA	NA	NA	-1.81802	-1.85732	NA
CEMIP2	NA	NA	NA	NA	NA	0.850283
NDUFAF3	-0.868851	NA	NA	NA	NA	NA
CFB	NA	NA	NA	-0.805515	-1.25783	NA
CFI	NA	NA	NA	-2.04125	-1.96904	NA
CHI3L1	NA	NA	NA	-1.23716	-0.818705	NA
NDUFB9	-0.85669	NA	NA	NA	NA	NA
CLEC3B	NA	NA	NA	NA	NA	3.80136
CLIC6	NA	NA	NA	1.06445	NA	NA
CLTA	NA	NA	NA	0.595284	1.16527	NA
CNPY3	NA	NA	NA	NA	0.602649	NA
UBXN6	-0.828072	NA	NA	NA	NA	NA
COL11A1	NA	NA	NA	NA	-0.627155	NA
COL12A1	NA	NA	NA	-1.68905	-1.82666	NA
COL1A1	NA	NA	NA	-2.98908	-5.62882	-2.63974
COL3A1	NA	NA	NA	-3.21473	-4.50062	-1.28588
COL4A1	NA	NA	NA	-2.544	-2.70833	NA
COL4A2	NA	NA	NA	-1.45607	-1.68914	NA
COL4A3	NA	NA	NA	-1.90635	NA	NA
COL5A1	NA	NA	NA	-1.05303	-1.73632	-0.683289
COL5A2	NA	NA	NA	-1.48716	-1.94434	NA
COL6A2	NA	NA	NA	-0.748643	-0.701599	NA
CORO1C	NA	NA	NA	NA	-0.64408	NA
CPA4	NA	NA	NA	-1.73823	-3.0105	-1.27226
CPE	NA	NA	NA	NA	0.738373	0.865588
CPNE1	NA	NA	NA	0.733251	NA	NA
CRELD2	NA	NA	NA	1.08961	NA	NA
CRIM1	NA	NA	NA	NA	NA	0.700905
CRMP1	NA	NA	NA	NA	-1.01251	NA
CRTAC1	NA	NA	NA	NA	1.02573	0.9953
CRYAB	NA	NA	NA	0.635524	NA	-0.78742
CSTB	NA	NA	NA	NA	0.754398	1.17616
CTGF	NA	NA	NA	-2.01645	-1.67026	NA
CTNNB1	NA	NA	NA	NA	-0.667751	-0.815669
CTSB	NA	NA	NA	NA	1.12824	1.03357
CTSC	NA	NA	NA	NA	0.699252	0.918938
CTSD	NA	NA	NA	NA	0.730516	0.724599
CTSV	NA	NA	NA	NA	-0.67925	NA
DAG1	NA	NA	NA	NA	NA	0.816534
DCBLD2	NA	NA	NA	-0.598171	NA	NA
DCN	NA	NA	NA	-2.38217	-4.09036	-1.70819
DCPS	NA	NA	NA	NA	0.603446	NA
DDX39B	NA	NA	NA	0.767452	NA	NA
DHX9	NA	NA	NA	0.810076	NA	NA
DNAJC10	NA	NA	NA	0.656795	NA	NA
DNASE2	NA	NA	NA	NA	0.643858	NA
DNPEP	NA	NA	NA	0.609263	0.995792	NA
DSG2	NA	NA	NA	NA	NA	0.601843
DYNLL1	NA	NA	NA	NA	-0.839084	-0.894437
EFEMP1	NA	NA	NA	-0.580947	NA	NA
EFEMP2	NA	NA	NA	-0.816918	-1.13633	NA
EIF4A3	NA	NA	NA	NA	NA	-0.662886
EIF4B	NA	NA	NA	NA	1.09442	NA
ELAC2	NA	NA	NA	-0.871961	NA	NA
EML2	NA	NA	NA	NA	NA	0.737576
ENO3	NA	NA	NA	NA	0.732279	NA
EPRS	NA	NA	NA	1.03566	0.927857	NA
ESD	NA	NA	NA	NA	0.911591	NA
NDUFA11	-0.722776	NA	NA	NA	NA	NA
EXT2	NA	NA	NA	-1.18413	-1.22283	NA
FAM168A	NA	NA	NA	NA	NA	1.13204
FBLN1	NA	NA	NA	-0.915408	NA	0.708445
FBLN2	NA	NA	NA	-0.8924	-1.18355	NA
FN1	NA	NA	NA	-2.01846	-2.50606	NA
FRZB	NA	NA	NA	NA	NA	-1.17572
FSTL1	NA	NA	NA	-1.11498	-1.51293	NA
FSTL3	NA	NA	NA	-1.99565	-2.12475	NA
FUCA2	NA	NA	NA	NA	0.772041	0.639983
G3BP1	NA	NA	NA	NA	-0.746245	NA
NDUFV2	-0.713631	NA	NA	NA	NA	NA
GAS6	NA	NA	NA	-1.53099	-0.977929	NA
GBA	NA	NA	NA	NA	NA	0.716902
GBP1	NA	NA	NA	NA	-0.987264	-0.835457
GC	NA	NA	NA	-1.71439	0.603864	2.31826
GCLC	NA	NA	NA	0.948651	1.67895	NA
GFRA1	NA	NA	NA	-0.781793	NA	NA
GLG1	NA	NA	NA	NA	0.83311	NA
GLO1	NA	NA	NA	-0.771535	-0.66127	NA
GNPDA1	NA	NA	NA	0.6175	0.893589	NA
GNPTG	NA	NA	NA	NA	0.785092	0.674348
GNS	NA	NA	NA	NA	0.693576	NA
GOT1	NA	NA	NA	NA	0.735169	NA
GP5	NA	NA	NA	NA	NA	2.68062
GPC1	NA	NA	NA	NA	1.41359	0.869376
GSR	NA	NA	NA	NA	0.853096	NA
HARS	NA	NA	NA	NA	-0.683089	-0.663881
HEG1	NA	NA	NA	NA	0.610111	0.851765
HIST1H1E	NA	NA	NA	NA	NA	-0.832645
HMGA1	NA	NA	NA	NA	NA	-1.61739
HNRNPC	NA	NA	NA	0.780376	NA	NA
HNRNPF	NA	NA	NA	0.750501	NA	NA
HNRNPH1	NA	NA	NA	0.656887	NA	NA
HNRNPK	NA	NA	NA	0.650664	0.660421	NA
HNRNPL	NA	NA	NA	1.00158	NA	NA
HPX	NA	NA	NA	NA	0.618871	3.07672
HSPA1L	NA	NA	NA	NA	0.728593	NA
IDUA	NA	NA	NA	-0.690687	NA	NA
IFI30	NA	NA	NA	NA	0.600211	0.87114
IGFALS	NA	NA	NA	NA	1.62216	1.46609
IGFBP2	NA	NA	NA	NA	NA	0.934866
IGFBP3	NA	NA	NA	-1.93676	-1.67811	NA
IGFBP5	NA	NA	NA	1.03914	3.48477	2.44563
IGSF8	NA	NA	NA	NA	0.628368	0.634514
IL18	NA	NA	NA	NA	NA	-2.17507
IL6ST	NA	NA	NA	-0.669138	NA	NA
INPP5F	NA	NA	NA	-0.865572	NA	NA
ITGA3	NA	NA	NA	-0.931859	-1.2239	NA
METTL7A	-0.655563	NA	NA	NA	NA	NA
ITGB1	NA	NA	NA	-0.723288	-0.760722	NA
ITIH5	NA	NA	NA	0.764374	1.49947	0.735101
KRT13	NA	NA	NA	NA	-1.09375	-0.807156
KRT18	NA	NA	NA	NA	-1.91403	-1.35399
KRT19	NA	NA	NA	NA	-1.10501	-0.707574
KRT79	NA	NA	NA	NA	-1.91129	-1.60086
KRT8	NA	NA	NA	NA	-1.80586	-1.44193
KRT80	NA	NA	NA	-1.99479	-4.4591	NA
KTN1	NA	NA	NA	0.879683	NA	NA
LAMA4	NA	NA	NA	-1.83376	-2.38204	NA
LAMA5	NA	NA	NA	NA	1.06174	NA
LAMB1	NA	NA	NA	NA	-0.793721	NA
LDHA	NA	NA	NA	0.714205	0.789738	NA
LGMN	NA	NA	NA	NA	NA	0.705158
LMAN2	NA	NA	NA	-0.654329	NA	NA
LOX	NA	NA	NA	NA	-1.03285	NA
LOXL2	NA	NA	NA	NA	-1.8552	-1.73044
LTBP1	NA	NA	NA	NA	-0.624918	-0.912241
LTBP2	NA	NA	NA	-0.717998	-1.44454	NA
LTBP3	NA	NA	NA	NA	-0.964374	NA
LTF	NA	NA	NA	NA	0.602349	1.30852
LUM	NA	NA	NA	-3.18371	-5.08855	-1.90484
MAMDC2	NA	NA	NA	-2.14324	NA	NA
MCAM	NA	NA	NA	-0.976849	NA	NA
ICAM1	-0.612314	NA	NA	NA	NA	NA
MFAP2	NA	NA	NA	-1.39181	-0.947691	NA
MFAP4	NA	NA	NA	-1.34249	-2.1742	-0.831708
MFAP5	NA	NA	NA	-2.36941	NA	NA
MFGE8	NA	NA	NA	-1.05641	-1.08707	NA
MINPP1	NA	NA	NA	NA	0.629646	0.706772
MMP2	NA	NA	NA	-1.20757	-2.10787	-0.900303
MRC2	NA	NA	NA	-0.595303	NA	NA
MSN	NA	NA	NA	NA	NA	-0.629503
MYH11	NA	NA	NA	-0.598782	NA	NA
MYH9	NA	NA	NA	NA	-0.830865	NA
MYL12B	NA	NA	NA	NA	-0.632827	NA
MYLK	NA	NA	NA	NA	-1.85379	-1.34234
NAGLU	NA	NA	NA	-0.800391	NA	NA
NCL	NA	NA	NA	1.01999	0.983788	NA
AKT2	-0.584764	NA	NA	NA	NA	NA
SOD3	-0.580126	NA	NA	NA	NA	NA
SH3BGRL3	0.590017	NA	NA	NA	NA	NA
NECTIN2	NA	NA	NA	-0.745645	NA	NA
NEU1	NA	NA	NA	NA	1.23185	0.957134
NEXN	NA	NA	NA	NA	-3.88083	-3.53257
PAICS	0.5916	NA	NA	NA	NA	NA
NME1	NA	NA	NA	NA	NA	-0.591454
NME2	NA	NA	NA	NA	NA	-0.668605
NMES1	NA	NA	NA	-0.849717	NA	NA
NOMO3	NA	NA	NA	NA	0.741909	0.939374
NPM1	NA	NA	NA	0.847655	0.738498	NA
NRP1	NA	NA	NA	-2.81106	NA	NA
NRP2	NA	NA	NA	-1.36626	NA	NA
NSFL1C	NA	NA	NA	NA	0.589491	NA
NUCB1	NA	NA	NA	NA	1.07741	NA
NUCB2	NA	NA	NA	1.15507	1.71777	NA
OGN	NA	NA	NA	-1.09486	-1.56542	NA
OSBPL8	NA	NA	NA	NA	NA	0.864564
P4HA1	NA	NA	NA	0.706744	NA	NA
P4HA2	NA	NA	NA	NA	NA	-0.679673
P4HB	NA	NA	NA	0.739098	NA	NA
PA2G4	NA	NA	NA	0.61542	0.724439	NA
PABPC4	NA	NA	NA	0.748308	NA	NA
PAFAH1B1	NA	NA	NA	0.865555	NA	NA
EHHADH	0.596639	NA	NA	NA	NA	NA
PCDHB18P	NA	NA	NA	-0.730407	NA	NA
PDCD6IP	NA	NA	NA	NA	1.01956	1.11047
PDIA6	NA	NA	NA	0.88939	0.649391	NA
PDXK	NA	NA	NA	NA	0.902637	NA
PFKL	NA	NA	NA	0.582823	NA	NA
PGD	NA	NA	NA	NA	0.621077	NA
LPCAT1	0.616024	NA	NA	NA	NA	NA
PKM	NA	NA	NA	NA	0.583306	NA
PLAT	NA	NA	NA	-3.37796	-1.57073	NA
PLXDC2	NA	NA	NA	NA	-0.945155	NA
PMEL	NA	NA	NA	NA	-0.863344	NA
POFUT2	NA	NA	NA	1.03465	NA	-0.613085
POTEF	NA	NA	NA	NA	-0.760184	-0.642126
PPA1	NA	NA	NA	NA	NA	0.601867
PPIB	NA	NA	NA	0.814871	0.790952	NA
PPME1	NA	NA	NA	NA	NA	-0.83305
PPP2R2A	NA	NA	NA	0.820878	NA	NA
GAPDH	0.639571	NA	NA	0.819547	1.59656	0.777014
PRDX4	NA	NA	NA	0.643693	NA	NA
PRKDC	NA	NA	NA	NA	-1.15978	-1.36809
PRMT1	NA	NA	NA	NA	NA	-0.759791
PROCR	NA	NA	NA	-0.848687	-1.27845	NA
PROS1	NA	NA	NA	-0.771561	-0.842579	NA
PRSS23	NA	NA	NA	-1.21448	-1.98323	NA
PSAP	NA	NA	NA	0.591345	1.74746	1.15611
PSMC2	NA	NA	NA	0.634886	NA	-0.725716
PSMC5	NA	NA	NA	NA	NA	-0.806942
PSMD4	NA	NA	NA	0.682719	0.730354	NA
PSME1	NA	NA	NA	-0.666459	NA	NA
PSME3	NA	NA	NA	NA	NA	-0.758321
PTGDS	NA	NA	NA	NA	NA	0.693728
PTPN1	NA	NA	NA	NA	NA	-1.44588
PTPRJ	NA	NA	NA	NA	1.00852	0.973984
PTX3	NA	NA	NA	NA	0.816202	0.603055
PURA	NA	NA	NA	NA	0.791784	NA
RAC1	NA	NA	NA	NA	NA	0.602833
RALY	NA	NA	NA	NA	-0.690025	-0.923678
RAN	NA	NA	NA	0.752594	NA	NA
RARRES1	NA	NA	NA	-0.750668	NA	0.955535
RBM8A	NA	NA	NA	NA	NA	-0.784481
RBP4	NA	NA	NA	NA	NA	1.27084
RCN2	NA	NA	NA	NA	NA	-0.66281
REEP5	NA	NA	NA	0.696596	NA	NA
REXO2	NA	NA	NA	NA	-1.02558	-0.986192
RNASE1	NA	NA	NA	-2.71945	NA	1.48226
RNASE4	NA	NA	NA	NA	NA	0.709716
RNASET2	NA	NA	NA	NA	NA	0.608092
RPL12	NA	NA	NA	0.672134	NA	NA
RPL4	NA	NA	NA	NA	-2.63531	NA
RPS27A	NA	NA	NA	NA	NA	0.912527
RPS3A	NA	NA	NA	NA	NA	-0.660363
RPSA	NA	NA	NA	NA	NA	-0.615392
RRBP1	NA	NA	NA	1.25552	NA	-1.78859
RTN4	NA	NA	NA	NA	-0.744138	-1.10597
S100A6	NA	NA	NA	NA	0.669283	NA
SDC4	NA	NA	NA	NA	1.51106	NA
SEC22B	NA	NA	NA	NA	NA	-0.947135
SELENBP1	NA	NA	NA	NA	NA	0.679328
SELENOF	NA	NA	NA	0.733935	NA	NA
SERPINA1	NA	NA	NA	-0.697711	NA	0.782389
SERPINA3	NA	NA	NA	-1.36328	-1.31551	NA
SERPINC1	NA	NA	NA	-1.9528	NA	2.33444
SERPINE1	NA	NA	NA	-2.35232	-2.7732	NA
SERPINF2	NA	NA	NA	NA	1.27483	1.14871
SERPINH1	NA	NA	NA	NA	NA	-0.788993
SET	NA	NA	NA	NA	1.38028	1.07421
SF3B1	NA	NA	NA	NA	NA	-1.20048
SFPQ	NA	NA	NA	1.12481	1.02746	NA
NARS	0.699829	NA	NA	NA	NA	NA
SLC2A1	NA	NA	NA	NA	NA	0.592898
SLC9A3R1	NA	NA	NA	0.63535	0.709536	NA
SND1	NA	NA	NA	0.776753	0.644396	NA
SOD1	NA	NA	NA	NA	0.919917	NA
SPOCK1	NA	NA	NA	NA	NA	0.671816
SRSF1	NA	NA	NA	0.700878	NA	-0.747972
ST3GAL4	NA	NA	NA	NA	0.971527	0.664907
STC1	NA	NA	NA	NA	1.63168	NA
STIP1	NA	NA	NA	NA	1.04561	NA
STRBP	NA	NA	NA	NA	NA	-0.648363
SYNCRIP	NA	NA	NA	0.591412	NA	NA
TAGLN2	NA	NA	NA	NA	-1.94576	-1.76399
TALDO1	NA	NA	NA	NA	0.631458	NA
TARDBP	NA	NA	NA	NA	NA	-0.847206
TGFB1	NA	NA	NA	0.966342	1.55454	0.5882
TGFBI	NA	NA	NA	-2.25411	-3.82188	-1.56777
TGM2	NA	NA	NA	NA	-3.03166	-2.85805
THBS1	NA	NA	NA	-0.899432	-1.01365	NA
THBS2	NA	NA	NA	-1.43282	-1.61271	NA
THBS3	NA	NA	NA	-0.717137	NA	NA
TIMP2	NA	NA	NA	-0.832905	-0.587309	NA
TLN1	NA	NA	NA	NA	-0.658353	-0.633911
EIF1B	0.898199	NA	NA	NA	NA	NA
TMEM132A	NA	NA	NA	-0.773899	NA	NA
TNC	NA	NA	NA	NA	-2.86023	-2.35903
TOLLIP	NA	NA	NA	NA	1.05849	0.766209
TP53I3	NA	NA	NA	NA	-0.592951	NA
TPI1	NA	NA	NA	NA	0.715561	NA
TPM2	NA	NA	NA	-0.624667	-1.44702	-0.822351
TPM3	NA	NA	NA	NA	-1.37549	-0.931469
TPP2	NA	NA	NA	0.606532	NA	NA
TRIM28	NA	NA	NA	0.590275	NA	NA
TSG101	NA	NA	NA	NA	1.05649	1.07874
TSKU	NA	NA	NA	0.720394	1.54306	0.82267
TSPAN4	NA	NA	NA	NA	NA	0.749882
TSPAN9	NA	NA	NA	NA	NA	0.708282
TSTA3	NA	NA	NA	NA	-0.809796	-0.923009
TUBA1A	NA	NA	NA	NA	NA	-0.623338
TUBAL3	NA	NA	NA	NA	NA	-0.964825
TUBB	NA	NA	NA	NA	NA	-0.686201
TUBB2A	NA	NA	NA	NA	NA	-0.773775
TUBB3	NA	NA	NA	NA	-1.3159	-1.12764
TUBB4A	NA	NA	NA	0.71286	NA	NA
TUBB6	NA	NA	NA	NA	-0.648072	-0.645004
SQLE	1.10129	NA	NA	NA	NA	NA
UGGT1	NA	NA	NA	0.590337	0.767032	NA
UTS2	NA	NA	NA	1.44974	1.62056	NA
VCAN	NA	NA	NA	-0.963464	-1.7835	-0.820039
VTN	NA	NA	NA	-4.18577	-2.85104	NA
XPO1	NA	NA	NA	NA	0.651299	NA
XRCC5	NA	NA	NA	0.599577	NA	NA
XRCC6	NA	NA	NA	0.580784	0.74894	NA
GDF15	NA	7.02014	NA	NA	NA	NA
PLIN2	NA	5.20137	NA	NA	NA	NA
HMOX1	2.61384	3.08502	NA	NA	NA	NA
AKR1D1	NA	2.46153	NA	NA	NA	NA
LYRM7	1.28743	2.1072	NA	NA	NA	NA
NDRG1	NA	1.88372	NA	NA	NA	NA
PDIA4	1.265	1.76439	NA	1.23481	1.22094	NA
ETFRF1	NA	1.72892	NA	NA	NA	NA
SDF2L1	1.10487	1.61494	NA	NA	NA	NA
TXNRD1	1.07764	1.59198	NA	0.958236	0.741515	NA
HSPA6	NA	1.54364	NA	0.827252	0.816886	NA
MANF	1.15965	1.47798	NA	NA	NA	NA
HSP90B1	1.15878	1.45748	NA	1.17075	1.52403	NA
PLCH1	NA	1.45037	NA	NA	NA	NA
HYOU1	1.2544	1.43776	NA	1.10518	1.05923	NA
HSPA5	1.01005	1.40999	NA	1.3201	1.60093	NA
HK2	1.42708	1.35897	NA	NA	NA	NA
DNAJC3	0.819502	1.31729	NA	NA	0.804342	NA
G6PD	0.859021	1.31476	NA	-1.05568	1.37857	NA
NAT10	NA	1.29279	NA	NA	NA	NA
ENO1	0.916037	1.27107	NA	NA	0.883154	NA
GARS	0.921522	1.26601	NA	NA	NA	NA
UCHL1	1.01167	1.23594	NA	NA	NA	NA
TXN2	0.663032	1.22897	NA	NA	NA	NA
XPOT	1.0887	1.22524	NA	NA	NA	NA
DNAJB11	0.729459	1.14027	NA	NA	NA	NA
GFPT1	0.987989	1.12734	NA	NA	NA	-0.978405
PDHX	NA	1.12132	NA	NA	NA	NA
ABCB6	0.592275	1.0985	NA	NA	NA	NA
UQCC2	NA	1.09134	NA	NA	NA	NA
FDX1	NA	1.06381	NA	NA	NA	NA
WARS	0.888659	1.06367	NA	0.779872	NA	NA
FXN	NA	1.05588	NA	NA	NA	NA
CTH	0.876469	1.05022	NA	1.06508	1.56868	NA
NDUFAF2	NA	1.04379	NA	NA	NA	NA
PFKP	0.85167	1.03831	NA	0.639362	0.937193	NA
SERPINB9	0.589327	1.02162	NA	0.985876	1.72739	0.741514
ATP2A2	NA	1.01453	NA	NA	NA	NA
CCDC127	NA	1.00524	NA	NA	NA	NA
ZFPL1	NA	1.00295	NA	NA	NA	NA
YARS	0.758742	0.988396	NA	NA	NA	NA
PPIF	NA	0.986731	NA	NA	NA	NA
MRPS6	NA	0.963897	NA	NA	NA	NA
GBE1	0.673863	0.961771	NA	0.870787	1.32111	NA
ATPAF2	NA	0.954535	NA	NA	NA	NA
ATAD3B	NA	0.951805	NA	NA	NA	NA
ENO2	0.950333	0.948735	NA	0.718072	1.37073	0.652663
ALG2	NA	0.940059	NA	NA	NA	NA
TMED9	NA	0.929245	NA	NA	NA	NA
CISD2	NA	0.924877	NA	NA	NA	NA
SIRT3	NA	0.923655	NA	NA	NA	NA
ESYT2	NA	0.923584	NA	NA	NA	NA
ISCU	NA	0.914689	NA	NA	NA	NA
SDR39U1	NA	0.889338	NA	NA	NA	NA
NSDHL	NA	0.881411	NA	NA	NA	NA
BAG2	NA	0.87196	NA	NA	NA	NA
SLC25A22	NA	0.866814	NA	NA	NA	NA
ABCB7	NA	0.862268	NA	NA	NA	NA
TMED4	NA	0.846447	NA	NA	NA	NA
RPL35	NA	0.841766	NA	NA	NA	NA
DHRS4	NA	0.838516	NA	NA	NA	NA
EIF5	NA	0.838192	NA	NA	NA	NA
SLC25A1	NA	0.831583	NA	NA	NA	NA
PDIA3	NA	0.822599	NA	0.817158	0.586386	NA
PREB	NA	0.819103	NA	NA	NA	NA
SERPINB8	NA	0.817045	NA	NA	NA	NA
BSG	NA	0.812922	NA	NA	NA	NA
TIMP3	NA	0.812459	NA	NA	NA	NA
MRPS18B	NA	0.80976	NA	NA	NA	NA
PHGDH	NA	0.802933	NA	NA	NA	NA
NAMPT	NA	0.791727	NA	NA	NA	NA
PGK1	0.869568	0.791133	NA	0.668097	1.03828	NA
SEC23B	NA	0.78749	NA	NA	NA	NA
CRELD1	NA	0.784975	NA	NA	NA	NA
MBOAT7	NA	0.777985	NA	NA	NA	NA
SARS	NA	0.775576	NA	0.602833	NA	NA
MRPL23	NA	0.770856	NA	NA	NA	NA
TMED7	NA	0.768832	NA	NA	NA	NA
CALR	0.667248	0.763147	NA	NA	0.660446	NA
IARS	0.681095	0.758809	NA	0.773855	NA	NA
POLDIP2	NA	0.758232	NA	NA	NA	NA
MRPL9	NA	0.756976	NA	NA	NA	NA
SEC61A2	NA	0.753287	NA	NA	NA	NA
ADPGK	NA	0.745689	NA	NA	NA	NA
UGDH	NA	0.743268	NA	NA	NA	NA
LAP3	NA	0.740523	NA	NA	NA	NA
SLC35B2	NA	0.738621	NA	NA	NA	NA
GLRX5	NA	0.73799	NA	NA	NA	NA
TARS	0.713751	0.731745	NA	NA	NA	NA
EMC1	NA	0.731144	NA	NA	NA	NA
RAB18	NA	0.728358	NA	NA	NA	NA
ATP6V0D1	NA	0.726285	NA	NA	NA	NA
MRPL11	NA	0.725525	NA	NA	NA	NA
TIMM21	NA	0.722915	NA	NA	NA	NA
AGK	NA	0.721494	NA	NA	NA	NA
RER1	NA	0.714116	NA	NA	NA	NA
LAMC1	NA	0.711224	NA	NA	NA	NA
IMPDH2	NA	0.708897	NA	NA	NA	NA
NUP205	NA	0.706456	NA	NA	NA	NA
SEC11A	NA	0.704847	NA	NA	NA	NA
ASNS	1.05159	0.702569	NA	NA	NA	NA
MRPL37	NA	0.690893	NA	NA	NA	NA
RAB6A	NA	0.687198	NA	NA	NA	NA
HSD17B2	NA	0.683214	NA	NA	0.762947	NA
NDUFA4	NA	0.683083	NA	NA	NA	NA
FKBP2	NA	0.677993	NA	NA	NA	NA
TOR1AIP1	NA	0.677074	NA	NA	NA	NA
HINT3	NA	0.676833	NA	NA	NA	NA
PNP	0.766122	0.675577	NA	NA	NA	-0.677347
POLD1	NA	0.675173	NA	NA	NA	NA
TMEM33	NA	0.67513	NA	NA	NA	NA
DHCR7	NA	0.673607	NA	NA	NA	NA
ILVBL	NA	0.672883	NA	NA	NA	NA
FAM213A	NA	0.668388	NA	NA	NA	NA
MTX1	NA	0.668378	NA	NA	NA	NA
DNAJB1	NA	0.667741	NA	NA	NA	NA
TUBA4A	NA	0.667476	NA	NA	NA	-0.686864
UFL1	NA	0.659666	NA	NA	NA	NA
RAP2B	NA	0.652093	NA	NA	NA	NA
ALDH2	NA	0.65087	NA	NA	NA	NA
RAB10	NA	0.647898	NA	NA	NA	NA
ADSSL1	NA	0.634806	NA	0.695555	NA	NA
HTRA2	NA	0.634544	NA	NA	NA	NA
ME2	NA	0.630344	NA	NA	NA	NA
GPI	NA	0.626976	NA	NA	0.913037	0.581385
DARS	NA	0.624709	NA	0.787776	0.645171	NA
SPCS3	NA	0.620761	NA	NA	NA	NA
RABGGTA	NA	0.615861	NA	NA	NA	NA
TMED10	NA	0.615703	NA	NA	NA	NA
CYB5R3	NA	0.614077	NA	NA	NA	NA
HSPH1	NA	0.613362	NA	NA	NA	NA
SLC33A1	NA	0.611606	NA	NA	NA	NA
SEC63	NA	0.60766	NA	NA	NA	NA
SDCBP	NA	0.606714	NA	NA	NA	NA
MRPL39	NA	0.60258	NA	NA	NA	NA
DAP3	NA	0.593891	NA	NA	NA	NA
ACADM	NA	0.592413	NA	NA	NA	NA
LRRC59	NA	0.591889	NA	NA	NA	NA
MRPL24	NA	0.591026	NA	NA	NA	NA
ERP44	NA	0.588515	NA	1.26553	0.749829	NA
NUP107	NA	0.587206	NA	NA	NA	NA
SEPT2	NA	-0.580759	NA	-0.647339	-0.781063	NA
TSPAN6	NA	-0.58226	NA	NA	NA	NA
EFHD2	NA	-0.583653	NA	NA	NA	NA
VAT1L	NA	-0.586104	NA	NA	NA	NA
VWA8	NA	-0.586315	NA	NA	NA	NA
GSTM2	NA	-0.594323	NA	NA	NA	NA
TACC1	NA	-0.595431	NA	NA	NA	NA
CNDP2	NA	-0.595616	NA	NA	NA	NA
TLN2	NA	-0.599919	NA	NA	NA	NA
PSME2	NA	-0.600517	NA	NA	NA	NA
PGM5	NA	-0.603821	NA	NA	NA	NA
ILF2	NA	-0.605554	NA	NA	NA	NA
MTPN	NA	-0.608588	NA	NA	NA	NA
GALNT1	-0.69063	-0.617331	NA	-0.929853	-0.678872	NA
SPARC	NA	-0.620502	NA	-0.619973	NA	NA
TNKS1BP1	NA	-0.620558	NA	NA	NA	NA
CAB39	NA	-0.620737	NA	NA	NA	NA
FUBP1	NA	-0.62239	NA	NA	NA	NA
ISYNA1	NA	-0.622394	NA	NA	NA	NA
ERAP1	NA	-0.627046	NA	-0.763101	-1.42472	-0.661618
CBR1	NA	-0.636915	NA	NA	NA	NA
SUGT1	NA	-0.638821	NA	NA	NA	NA
CSDE1	NA	-0.6395	NA	NA	NA	NA
HDGFL3	NA	-0.640211	NA	NA	NA	NA
DDAH2	NA	-0.640962	NA	NA	NA	NA
UTRN	NA	-0.643523	NA	NA	NA	NA
MAN2B1	NA	-0.644221	NA	NA	NA	NA
TFG	NA	-0.647303	NA	NA	NA	NA
PPP1R12A	NA	-0.647491	NA	NA	NA	NA
PPM1A	NA	-0.650157	NA	NA	NA	NA
CNN3	NA	-0.657461	NA	NA	-1.58285	-1.11287
CAPRIN1	NA	-0.680706	NA	NA	NA	NA
GSTT1	NA	-0.682421	NA	NA	NA	NA
LTA4H	NA	-0.684083	NA	NA	NA	NA
PEX5	NA	-0.684283	NA	NA	NA	NA
PLIN3	NA	-0.684978	NA	NA	NA	NA
HMGB1	NA	-0.686042	NA	NA	0.785404	NA
TPD52L1	NA	-0.701318	NA	NA	NA	NA
SNX12	NA	-0.703392	NA	NA	NA	NA
DDX1	NA	-0.703437	NA	NA	NA	NA
SUMF2	NA	-0.712867	NA	1.14378	NA	NA
ABRACL	NA	-0.716982	NA	NA	NA	NA
GRN	NA	-0.719518	NA	1.34938	0.990345	NA
RDH14	NA	-0.72129	NA	NA	NA	NA
PLOD1	-0.614378	-0.722123	NA	NA	NA	NA
RFTN1	NA	-0.722311	NA	NA	NA	NA
FKBP3	NA	-0.723244	NA	NA	NA	NA
APP	NA	-0.740212	NA	NA	NA	0.737952
PALLD	NA	-0.744877	NA	NA	-1.18065	-0.683696
AARS2	NA	-0.754069	NA	NA	NA	NA
SSB	NA	-0.765931	NA	NA	NA	NA
NDUFA10	-0.81159	-0.768735	NA	NA	NA	NA
RANBP3	NA	-0.778603	NA	NA	NA	NA
LIMA1	-0.609155	-0.782172	NA	NA	NA	NA
NDUFB4	-0.935616	-0.79062	NA	NA	NA	NA
NDUFV1	-0.850312	-0.793	NA	NA	NA	NA
ARSA	NA	-0.793398	NA	NA	NA	NA
MYO18A	NA	-0.80334	NA	NA	NA	NA
PARD6B	NA	-0.804753	NA	NA	NA	NA
HDDC2	NA	-0.820028	NA	NA	NA	NA
FKBP10	NA	-0.821363	NA	NA	-1.89069	-2.03052
NPC2	NA	-0.827232	NA	-0.854051	NA	NA
BAIAP2	NA	-0.837375	NA	NA	NA	NA
NDUFAF4	-1.19454	-0.844617	NA	NA	NA	NA
LSR	NA	-0.850248	NA	NA	NA	0.810343
CTBS	NA	-0.85061	NA	NA	NA	NA
CPQ	-0.662243	-0.853071	NA	NA	NA	NA
SNAP29	NA	-0.855248	NA	NA	NA	NA
HMGB3	NA	-0.86085	NA	NA	NA	NA
PPFIBP2	NA	-0.871221	NA	NA	NA	NA
GTF2I	NA	-0.880305	NA	NA	NA	NA
TBL1XR1	NA	-0.892559	NA	NA	NA	NA
TOM1L1	NA	-0.895563	NA	NA	NA	NA
NDUFA8	-0.689055	-0.896588	NA	NA	NA	NA
NDUFB7	NA	-0.907271	NA	NA	NA	NA
ITGA6	-0.728976	-0.914556	NA	NA	NA	NA
GFAP	NA	-0.920332	NA	NA	NA	NA
GCA	NA	-0.924034	NA	NA	NA	NA
RTCB	NA	-0.928743	NA	NA	NA	NA
LXN	-0.762325	-0.933544	NA	NA	NA	NA
STAU1	NA	-0.934222	NA	NA	NA	NA
NDUFS5	-0.890834	-0.94898	NA	NA	NA	NA
NDUFA9	-0.932501	-0.949463	NA	NA	NA	NA
SMARCC2	NA	-0.950513	NA	NA	NA	NA
HLA-A	-0.758729	-0.956764	NA	NA	NA	NA
KIAA1217	NA	-0.966468	NA	NA	NA	NA
LIMS1	NA	-0.98327	NA	NA	NA	NA
PRNP	-1.10368	-0.988053	NA	NA	NA	NA
LRP1	-0.747089	-0.998547	NA	-0.687383	-0.801797	NA
VASN	-0.969661	-1.00377	NA	-1.1251	NA	0.608627
NDUFS3	-1.04256	-1.00645	NA	NA	NA	NA
HLA-DRA	-0.682026	-1.0187	NA	NA	NA	NA
NDUFA13	-0.814536	-1.02524	NA	NA	NA	NA
PLOD2	NA	-1.039	NA	NA	0.848613	0.599189
HLA-DRB1	-0.619609	-1.06313	NA	NA	NA	NA
PTK7	-0.667462	-1.07147	NA	-0.867808	-1.55085	-0.683041
ITGAV	-1.02807	-1.07396	NA	-0.778985	NA	NA
CLGN	NA	-1.07619	NA	NA	NA	NA
NDUFB8	-0.887706	-1.0802	NA	NA	NA	NA
UCHL3	NA	-1.08686	NA	NA	NA	NA
CD59	NA	-1.09194	NA	NA	NA	NA
GGT3P	NA	-1.0935	NA	NA	NA	NA
COLEC12	-0.934204	-1.09701	NA	NA	NA	NA
NDUFS1	-0.975629	-1.10515	NA	NA	NA	NA
MAN2B2	NA	-1.12805	NA	NA	NA	NA
NDUFS2	-1.04383	-1.1857	NA	NA	NA	NA
SCPEP1	NA	-1.192	NA	NA	0.722833	0.712281
LUC7L2	NA	-1.19308	NA	NA	NA	NA
FKBP7	NA	-1.19819	NA	NA	NA	NA
ACO1	-1.41964	-1.20069	NA	-1.83983	-3.25439	-1.41456
PM20D2	NA	-1.21123	NA	NA	NA	NA
COLGALT1	-1.00929	-1.21735	NA	NA	NA	NA
DSP	-0.720875	-1.23125	NA	NA	NA	NA
BCAM	-0.946472	-1.23202	NA	NA	NA	NA
PPL	NA	-1.26684	NA	NA	NA	NA
PPT1	NA	-1.35928	NA	NA	1.36504	1.25591
NDUFS8	-1.21451	-1.40414	NA	NA	NA	NA
CCDC124	NA	-1.46276	NA	NA	NA	NA
CP	NA	-1.48259	NA	-1.16939	-1.42085	NA
CRYAA	NA	-1.48375	NA	NA	NA	NA
FAM98B	NA	-1.48651	NA	NA	NA	NA
C4A	-1.28703	-1.61472	NA	-1.25066	-1.29463	NA
STAT3	-1.41333	-1.65125	NA	NA	NA	NA
CEP170	NA	-1.68816	NA	NA	NA	NA
TMX4	-1.58363	-1.70104	NA	NA	NA	NA
JUP	-0.767192	-1.73188	NA	NA	-1.69609	NA
MPI	NA	-1.7863	NA	NA	NA	NA
C12orf10	-1.06562	-1.84658	NA	NA	NA	NA
IGFBP7	-1.19757	-1.85762	NA	-0.651438	-1.06553	NA
PLPP3	NA	-1.86984	NA	NA	NA	NA
DPYSL3	NA	-1.95701	NA	NA	-3.81206	-3.24809
ITGB8	-1.71381	-1.96516	NA	NA	NA	NA
EDIL3	NA	-2.11064	NA	-0.895552	-0.742081	NA
ACP5	-1.03987	-2.18663	NA	NA	1.11808	0.976809
HLA-B	-1.00279	-2.24253	NA	NA	NA	NA
LRP2	-1.83843	-2.39009	NA	NA	NA	NA
PCBP4	NA	-2.79919	NA	NA	NA	NA
CD74	-1.69837	-2.8312	NA	NA	NA	NA
GLUL	NA	-3.1151	NA	NA	NA	NA
SERPING1	NA	-3.67614	NA	-1.18753	NA	NA
COL6A1	NA	-3.88708	NA	-0.92927	NA	NA
