# Supplementary material for: Proteome and Secretome Dynamics of Human Retinal Pigment Epithelium in Response to Reactive Oxygen Species
Source: Sci Rep. 2019 Oct 28;9:15440. doi: 10.1038/s41598-019-51777-7 (PMC6817852; doi:10.1038/s41598-019-51777-7)
Supplement: Supplementary file 3 — Supplementary Dataset 2 [file 41598_2019_51777_MOESM3_ESM.xlsx]

## Sheet: Sheet1
Supplemental Table 2: Intracellular proteome quantification results. Significant changes according to spectronaut (Q-value <0.05 and Absolute AVG Log2 Ratio >0.58)
Comparison (group1/group2)	Condition Numerator	Condition Denominator	# of Ratios	Group	AVG Group Quantity Denominator	AVG Group Quantity Numerator	AVG Log2 Ratio	Absolute AVG Log2 Ratio	% Change	Ratio	Standard Deviation	Pvalue	Qvalue	ProteinGroups	ProteinNames	ProteinDescriptions	Genes	UniProtIds	Organisms	GO Biological Process	GO Molecular Function	GO Cellular Component	Database	Protein Existence	Sequence Version	FASTAName	FASTAHeader	# Unique Total Peptides	# Unique Total EG.Id	EG.Id
P3 / C	P3	C	12	A0AV96	95.2778	189.54	0.992291	0.992291	98.9341	1.98934	0.74779	0.0308694	0.0409101	A0AV96	RBM47_HUMAN	RNA-binding protein 47	RBM47	A0AV96	Homo sapiens	hematopoietic progenitor cell differentiation,cytidine to uridine editing	nucleotide binding,poly(A) RNA binding	nucleus	sp	1	2	uniprot_sprot_2015-08-28_HUMAN	>sp|A0AV96|RBM47_HUMAN RNA-binding protein 47 OS=Homo sapiens GN=RBM47 PE=1 SV=2	23	32	_LFIGGIPK_.2|_LLGVC[+57]C[+57]SVDNC[+57]R_.2|_GFAFVEYESHR_.3|_GFAFVEYESHR_.2|_PITPVYTVAPNVQR_.2|_SFGQFNPGC[+57]VER_.2|_VPEGVAGAPNEAALLALMER_.3|_VPEGVAGAPNEAALLALMER_.2|_NLMIETTEDTIKK_.3|_NLM[+16]IETTEDTIKK_.3|_NLMIETTEDTIKK_.2|_KREEILEEIAK_.3|_KREEILEEIAK_.2|_NRGFAFVEYESHR_.4|_NRGFAFVEYESHR_.3|_DYAFVHFTSR_.3|_DYAFVHFTSR_.2|_GC[+57]EVFVGK_.2|_YGGPPPGWEGPHPQR_.3|_YGGPPPGWEGPHPQR_.2|_TAEDSTAAM[+16]S…
P3 / P1	P3	P1	12	A0AV96	106.235	189.54	0.835245	0.835245	78.416	1.78416	0.46003	0.00468625	0.00954235	A0AV96	RBM47_HUMAN	RNA-binding protein 47	RBM47	A0AV96	Homo sapiens	hematopoietic progenitor cell differentiation,cytidine to uridine editing	nucleotide binding,poly(A) RNA binding	nucleus	sp	1	2	uniprot_sprot_2015-08-28_HUMAN	>sp|A0AV96|RBM47_HUMAN RNA-binding protein 47 OS=Homo sapiens GN=RBM47 PE=1 SV=2	23	32	_LFIGGIPK_.2|_LLGVC[+57]C[+57]SVDNC[+57]R_.2|_GFAFVEYESHR_.3|_GFAFVEYESHR_.2|_PITPVYTVAPNVQR_.2|_SFGQFNPGC[+57]VER_.2|_VPEGVAGAPNEAALLALMER_.3|_VPEGVAGAPNEAALLALMER_.2|_NLMIETTEDTIKK_.3|_NLM[+16]IETTEDTIKK_.3|_NLMIETTEDTIKK_.2|_KREEILEEIAK_.3|_KREEILEEIAK_.2|_NRGFAFVEYESHR_.4|_NRGFAFVEYESHR_.3|_DYAFVHFTSR_.3|_DYAFVHFTSR_.2|_GC[+57]EVFVGK_.2|_YGGPPPGWEGPHPQR_.3|_YGGPPPGWEGPHPQR_.2|_TAEDSTAAM[+16]S…
P3 / C	P3	C	21	A0FGR8	73.6648	139.729	0.923584	0.923584	89.6821	1.89682	0.593472	5.59702e-07	4.11348e-06	A0FGR8	ESYT2_HUMAN	Extended synaptotagmin-2	ESYT2	A0FGR8	Homo sapiens	lipid transport,endocytosis,cell-cell adhesion	calcium ion binding,calcium-dependent phospholipid binding,phosphatidylethanolamine binding,phosphatidylcholine binding,phosphatidylinositol binding,cadherin binding involved in cell-cell adhesion	integral component of plasma membrane,cell-cell adherens junction,membrane,intrinsic component of endoplasmic reticulum membrane,extrinsic component of cytoplasmic side of plasma membrane,organelle membrane contact site	sp	1	1	uniprot_sprot_2015-08-28_HUMAN	>sp|A0FGR8|ESYT2_HUMAN Extended synaptotagmin-2 OS=Homo sapiens GN=ESYT2 PE=1 SV=1	31	40	_SDPYGIIR_.2|_VLVALASEELAK_.2|_VDVGQQPLR_.2|_ALALLEDEER_.2|_IHFIEAQDLQGK_.3|_IHFIEAQDLQGK_.2|_AC[+57]DLPAWVHFPDTER_.3|_NLIAFSEDGSDPYVR_.2|_VGNQIFQSR_.2|_LLDEWFTLDEVPK_.2|_RERPPDHQHSAQVK_.4|_GANTHLSTFSFTK_.3|_GANTHLSTFSFTK_.2|_SSSSLLASPGHISVK_.3|_SSSSLLASPGHISVK_.2|_ERPPDHQHSAQVK_.3|_IHFIEAQDLQGKDTYLK_.4|_IHFIEAQDLQGKDTYLK_.3|_HMWPFIC[+57]QFIEK_.3|_HMWPFIC[+57]QFIEK_.2|_AQPPEAGPQGLHDLGR_.3|_AQPPEA…
P3 / C	P3	C	12	A0MZ66	61.0012	40.5482	-0.589201	0.589201	-33.5289	0.664711	0.841233	0.00696843	0.013057	A0MZ66	SHOT1_HUMAN	Shootin-1	KIAA1598	A0MZ66	Homo sapiens	substrate-dependent cell migration, cell extension,Ras protein signal transduction,axonogenesis,Cdc42 protein signal transduction,netrin-activated signaling pathway,positive regulation of axon extension,neuron projection morphogenesis,cytoplasmic actin-based contraction involved in cell motility,endoplasmic reticulum polarization,actin filament bundle retrograde transport,cell-cell adhesion,regul…	actin filament binding,cadherin binding involved in cell-cell adhesion	cytoplasm,microtubule associated complex,cell-cell adherens junction,microtubule cytoskeleton,lamellipodium,filopodium,axon,growth cone,cell leading edge,perikaryon,axonal growth cone,perinuclear region of cytoplasm	sp	1	4	uniprot_sprot_2015-08-28_HUMAN	>sp|A0MZ66|SHOT1_HUMAN Shootin-1 OS=Homo sapiens GN=KIAA1598 PE=1 SV=4	34	41	_LVEVIEEVNK_.2|_GC[+57]ESAVDELK_.2|_ILAIELENLK_.2|_DQIVSVQEEK_.2|_EQAIGEYEDLR_.2|_ATQPETTEEVTDLKR_.3|_RQAVEEMMDR_.3|_RQAVEEMMDR_.2|_ESAEALATK_.2|_QQLELLEEDKK_.3|_TVLNSEVLEQRK_.3|_HSVDELQK_.2|_QLQLITSLK_.2|_ELRDQIVSVQEEK_.3|_RQSHLLLQSSIPDQQLLK_.4|_RQSHLLLQSSIPDQQLLK_.3|_ELEEQLENETLHK_.3|_LTQQLEEER_.2|_KAESFAQEMFIEQNK_.3|_KAESFAQEMFIEQNK_.2|_ISHMVIEEVNFMQNHLEIEK_.4|_ISHMVIEEVNFMQNHLEIEK_.3|_EQAIGEY…
P3 / C	P3	C	48	A1L0T0	362.752	578.319	0.672883	0.672883	59.4256	1.59426	0.398429	2.27472e-17	9.61689e-16	A1L0T0	ILVBL_HUMAN	Acetolactate synthase-like protein	ILVBL	A1L0T0	Homo sapiens	biological_process	magnesium ion binding,molecular_function,transferase activity,thiamine pyrophosphate binding	membrane,integral component of membrane	sp	1	2	uniprot_sprot_2015-08-28_HUMAN	>sp|A1L0T0|ILVBL_HUMAN Acetolactate synthase-like protein OS=Homo sapiens GN=ILVBL PE=1 SV=2	22	36	_AAVETLGVPC[+57]FLGGMAR_.2|_RPLMVLGSQALLTPTSADK_.3|_KADVIVLAGTVC[+57]DFR_.3|_HKIPVMALVGNDAGWTQISR_.4|_GALQAVDQLSLFR_.2|_ADVIVLAGTVC[+57]DFR_.2|_NAQMAQSPILLLGGAASTLLQNR_.3|_NAQM[+16]AQSPILLLGGAASTLLQNR_.3|_NAQMAQSPILLLGGAASTLLQNR_.2|_DGHPVVVNILIGR_.3|_DGHPVVVNILIGR_.2|_EQVPSLGSNVAC[+57]GLAYTDYHK_.3|_EQVPSLGSNVAC[+57]GLAYTDYHK_.2|_LSGTVGVAAVTAGPGLTNTVTAVK_.3|_LSGTVGVAAVTAGPGLTNTVTAVK_.2|_LVEGLQGQTW…
P3 / C	P3	C	15	A3KMH1	752.347	501.095	-0.586315	0.586315	-33.3958	0.666042	0.60119	0.000552736	0.00169675	A3KMH1	VWA8_HUMAN	von Willebrand factor A domain-containing protein 8	VWA8	A3KMH1	Homo sapiens		ATP binding,ATPase activity	extracellular region,mitochondrion	sp	1	2	uniprot_sprot_2015-08-28_HUMAN	>sp|A3KMH1|VWA8_HUMAN von Willebrand factor A domain-containing protein 8 OS=Homo sapiens GN=VWA8 PE=1 SV=2	51	57	_IIDGLTGEK_.2|_VIALGLPVPR_.2|_VNAGTLAVLQR_.2|_LVAAFGELR_.2|_FPTEGLSSVVR_.2|_TLILEGLEK_.2|_LGHILVVDEADKAPTNVTC[+57]ILK_.4|_AGTAFYIDQC[+57]AVR_.2|_DSGEDVSSPK_.2|_DGLIVYEDSPLVK_.2|_YSGNPLDPPLR_.2|_IGAVSAPIYNAHEK_.3|_IGAVSAPIYNAHEK_.2|_GNSLTVLDVLEGR_.2|_SLADQGIINYPYSTR_.2|_NPELVPQNYISDSLAQSVVQHLR_.3|_LIHDRELSLYDGSR_.4|_LIHDRELSLYDGSR_.3|_ENVVVIHPDFR_.3|_LGHILVVDEADK_.3|_SGVVTVDMGGHIR_.3|_NWLVFYK_.2|_…
P3 / C	P3	C	6	A5YKK6	34.6329	20.9171	-0.727456	0.727456	-39.6032	0.603968	0.504938	0.00972441	0.0170192	A5YKK6	CNOT1_HUMAN	CCR4-NOT transcription complex subunit 1	CNOT1	A5YKK6	Homo sapiens	negative regulation of transcription from RNA polymerase II promoter,nuclear-transcribed mRNA poly(A) tail shortening,transcription, DNA-templated,DNA damage response, signal transduction by p53 class mediator resulting in cell cycle arrest,multicellular organism development,positive regulation of cytoplasmic mRNA processing body assembly,negative regulation of translation,negative regulation of …	protein binding,protein domain specific binding,estrogen receptor binding,protein complex scaffold,retinoic acid receptor binding,poly(A) RNA binding,armadillo repeat domain binding,poly(A)-specific ribonuclease activity	cytoplasmic mRNA processing body,extracellular space,nucleus,cytoplasm,cytosol,membrane,CCR4-NOT complex,CCR4-NOT core complex,intracellular membrane-bounded organelle	sp	1	2	uniprot_sprot_2015-08-28_HUMAN	>sp|A5YKK6|CNOT1_HUMAN CCR4-NOT transcription complex subunit 1 OS=Homo sapiens GN=CNOT1 PE=1 SV=2	88	114	_SLDLIESLLR_.2|_SPVTFLSDLR_.2|_LAEVGQYEQVK_.2|_ELNPSLNFK_.2|_DAIAALGLLQK_.2|_SLLEVVVLSR_.2|_ILPDSGGVAK_.2|_NLILSAFPR_.2|_NSFASALR_.2|_EWVNLYHSAAAGR_.3|_EWVNLYHSAAAGR_.2|_AQAEQQHNPAANPTMIR_.3|_MYYFGIAALDR_.2|_C[+57]PVVLAPLLYPEKR_.3|_YLFLNAIANQLR_.2|_AVQELVHPVVDR_.3|_AVQELVHPVVDR_.2|_EVTYELDHPGFQIR_.3|_EVTYELDHPGFQIR_.2|_PAPHLFAQLSK_.3|_NLDEQLSAPKK_.3|_GLHNVVYGIQR_.3|_GLHNVVYGIQR_.2|_TDDLITR_.2|_AA…
P3 / P1	P3	P1	6	A5YKK6	42.0122	20.9171	-1.00612	1.00612	-50.2118	0.497882	0.894396	0.0366041	0.0462836	A5YKK6	CNOT1_HUMAN	CCR4-NOT transcription complex subunit 1	CNOT1	A5YKK6	Homo sapiens	negative regulation of transcription from RNA polymerase II promoter,nuclear-transcribed mRNA poly(A) tail shortening,transcription, DNA-templated,DNA damage response, signal transduction by p53 class mediator resulting in cell cycle arrest,multicellular organism development,positive regulation of cytoplasmic mRNA processing body assembly,negative regulation of translation,negative regulation of …	protein binding,protein domain specific binding,estrogen receptor binding,protein complex scaffold,retinoic acid receptor binding,poly(A) RNA binding,armadillo repeat domain binding,poly(A)-specific ribonuclease activity	cytoplasmic mRNA processing body,extracellular space,nucleus,cytoplasm,cytosol,membrane,CCR4-NOT complex,CCR4-NOT core complex,intracellular membrane-bounded organelle	sp	1	2	uniprot_sprot_2015-08-28_HUMAN	>sp|A5YKK6|CNOT1_HUMAN CCR4-NOT transcription complex subunit 1 OS=Homo sapiens GN=CNOT1 PE=1 SV=2	88	114	_SLDLIESLLR_.2|_SPVTFLSDLR_.2|_LAEVGQYEQVK_.2|_ELNPSLNFK_.2|_DAIAALGLLQK_.2|_SLLEVVVLSR_.2|_ILPDSGGVAK_.2|_NLILSAFPR_.2|_NSFASALR_.2|_EWVNLYHSAAAGR_.3|_EWVNLYHSAAAGR_.2|_AQAEQQHNPAANPTMIR_.3|_MYYFGIAALDR_.2|_C[+57]PVVLAPLLYPEKR_.3|_YLFLNAIANQLR_.2|_AVQELVHPVVDR_.3|_AVQELVHPVVDR_.2|_EVTYELDHPGFQIR_.3|_EVTYELDHPGFQIR_.2|_PAPHLFAQLSK_.3|_NLDEQLSAPKK_.3|_GLHNVVYGIQR_.3|_GLHNVVYGIQR_.2|_TDDLITR_.2|_AA…
P3 / C	P3	C	12	A6NGU5;P19440;P36268	106.647	49.9775	-1.0935	1.0935	-53.1376	0.468624	0.977164	0.00163116	0.00417936	A6NGU5;P19440;P36268	GGT3_HUMAN;GGT1_HUMAN;GGT2_HUMAN	Putative gamma-glutamyltranspeptidase 3;Gamma-glutamyltranspeptidase 1;Inactive gamma-glutamyltranspeptidase 2	GGT3P;GGT1;GGT2	A6NGU5;P19440;P36268	Homo sapiens	proteolysis,glutathione metabolic process,glutathione biosynthetic process,leukotriene biosynthetic process;regulation of immune system process,cellular amino acid metabolic process,glutamate metabolic process,leukotriene metabolic process,glutathione metabolic process,glutathione biosynthetic process,glutathione catabolic process,xenobiotic metabolic process,spermatogenesis,cysteine biosynthetic…	gamma-glutamyltransferase activity,glutathione hydrolase activity;gamma-glutamyltransferase activity,protein binding,glutathione hydrolase activity;gamma-glutamyltransferase activity,glutathione hydrolase activity	integral component of membrane,anchored component of external side of plasma membrane,extracellular exosome;extracellular space,plasma membrane,integral component of membrane,anchored component of external side of plasma membrane,extracellular exosome;endoplasmic reticulum,plasma membrane,anchored component of external side of plasma membrane,perinuclear region of cytoplasm,extracellular exosome	sp	5;1;1	2;2;3	uniprot_sprot_2015-08-28_HUMAN	>sp|A6NGU5|GGT3_HUMAN Putative gamma-glutamyltranspeptidase 3 OS=Homo sapiens GN=GGT3P PE=5 SV=2;>sp|P19440|GGT1_HUMAN Gamma-glutamyltranspeptidase 1 OS=Homo sapiens GN=GGT1 PE=1 SV=2;>sp|P36268|GGT2_HUMAN Inactive gamma-glutamyltranspeptidase 2 OS=Homo sapiens GN=GGT2 PE=1 SV=3	4	4	_GGLSVAVPGEIR_.2|_FVDVTEVVR_.2|_NIDQAVTAALETR_.2|_LFQPSIQLAR_.2
P3 / P1	P3	P1	12	A6NGU5;P19440;P36268	75.1347	49.9775	-0.588201	0.588201	-33.4828	0.665172	0.941213	0.034191	0.0441074	A6NGU5;P19440;P36268	GGT3_HUMAN;GGT1_HUMAN;GGT2_HUMAN	Putative gamma-glutamyltranspeptidase 3;Gamma-glutamyltranspeptidase 1;Inactive gamma-glutamyltranspeptidase 2	GGT3P;GGT1;GGT2	A6NGU5;P19440;P36268	Homo sapiens	proteolysis,glutathione metabolic process,glutathione biosynthetic process,leukotriene biosynthetic process;regulation of immune system process,cellular amino acid metabolic process,glutamate metabolic process,leukotriene metabolic process,glutathione metabolic process,glutathione biosynthetic process,glutathione catabolic process,xenobiotic metabolic process,spermatogenesis,cysteine biosynthetic…	gamma-glutamyltransferase activity,glutathione hydrolase activity;gamma-glutamyltransferase activity,protein binding,glutathione hydrolase activity;gamma-glutamyltransferase activity,glutathione hydrolase activity	integral component of membrane,anchored component of external side of plasma membrane,extracellular exosome;extracellular space,plasma membrane,integral component of membrane,anchored component of external side of plasma membrane,extracellular exosome;endoplasmic reticulum,plasma membrane,anchored component of external side of plasma membrane,perinuclear region of cytoplasm,extracellular exosome	sp	5;1;1	2;2;3	uniprot_sprot_2015-08-28_HUMAN	>sp|A6NGU5|GGT3_HUMAN Putative gamma-glutamyltranspeptidase 3 OS=Homo sapiens GN=GGT3P PE=5 SV=2;>sp|P19440|GGT1_HUMAN Gamma-glutamyltranspeptidase 1 OS=Homo sapiens GN=GGT1 PE=1 SV=2;>sp|P36268|GGT2_HUMAN Inactive gamma-glutamyltranspeptidase 2 OS=Homo sapiens GN=GGT2 PE=1 SV=3	4	4	_GGLSVAVPGEIR_.2|_FVDVTEVVR_.2|_NIDQAVTAALETR_.2|_LFQPSIQLAR_.2
P3 / C	P3	C	3	A6ZKI3;Q17RB0;Q9BWD3	79.0963	33.1221	-1.25582	1.25582	-58.1244	0.418756	0.384913	0.0324153	0.0423672	A6ZKI3;Q17RB0;Q9BWD3	F127A_HUMAN;F127C_HUMAN;F127B_HUMAN	Protein FAM127A;Protein FAM127C;Protein FAM127B	FAM127A;FAM127C;FAM127B	A6ZKI3;Q17RB0;Q9BWD3	Homo sapiens	;;	;protein binding;	;;	sp	1	1;1;3	uniprot_sprot_2015-08-28_HUMAN	>sp|A6ZKI3|F127A_HUMAN Protein FAM127A OS=Homo sapiens GN=FAM127A PE=1 SV=1;>sp|Q17RB0|F127C_HUMAN Protein FAM127C OS=Homo sapiens GN=FAM127C PE=1 SV=1;>sp|Q9BWD3|F127B_HUMAN Protein FAM127B OS=Homo sapiens GN=FAM127B PE=1 SV=3	1	1	_VTFLITR_.2
P3 / C	P3	C	6	O00165	60.2655	98.3766	0.706982	0.706982	63.2386	1.63239	0.463235	0.0165723	0.025602	O00165	HAX1_HUMAN	HCLS1-associated protein X-1	HAX1	O00165	Homo sapiens	positive regulation of phosphatidylinositol 3-kinase signaling,regulation of actin filament polymerization,positive regulation of granulocyte differentiation,positive regulation of peptidyl-serine phosphorylation,regulation of apoptotic process,negative regulation of apoptotic process,positive regulation of transcription from RNA polymerase II promoter,positive regulation of peptidyl-tyrosine pho…	protein binding,interleukin-1 binding,protein N-terminus binding	nuclear envelope,transcription factor complex,mitochondrion,mitochondrial outer membrane,mitochondrial intermembrane space,endoplasmic reticulum,actin cytoskeleton,cytoplasmic, membrane-bounded vesicle,sarcoplasmic reticulum,lamellipodium,nuclear membrane	sp	1	2	uniprot_sprot_2015-08-28_HUMAN	>sp|O00165|HAX1_HUMAN HCLS1-associated protein X-1 OS=Homo sapiens GN=HAX1 PE=1 SV=2	12	15	_IFGGVLESDAR_.2|_ITKPDGIVEER_.3|_ITKPDGIVEER_.2|_GFFGFPGPR_.2|_FHDNFGFDDLVR_.3|_FDDVWPMDPHPR_.3|_YPDSHQPR_.2|_RTVVDSEGR_.2|_SESPQPAPDWGSQRPFHR_.4|_SESPQPAPDWGSQRPFHR_.3|_RTVVDSEGRTETTVTR_.3|_FHSPQHPPEEFGFGFSFSPGGGIR_.4|_FHSPQHPPEEFGFGFSFSPGGGIR_.3|_TREDNDLDSQVSQEGLGPVLQPQPK_.3|_DFNSIFSDMGAWTLPSHPPELPGPESETPGER_.3
P3 / P1	P3	P1	6	O00165	64.3915	98.3766	0.611445	0.611445	52.7789	1.52779	0.24309	0.00153451	0.00399779	O00165	HAX1_HUMAN	HCLS1-associated protein X-1	HAX1	O00165	Homo sapiens	positive regulation of phosphatidylinositol 3-kinase signaling,regulation of actin filament polymerization,positive regulation of granulocyte differentiation,positive regulation of peptidyl-serine phosphorylation,regulation of apoptotic process,negative regulation of apoptotic process,positive regulation of transcription from RNA polymerase II promoter,positive regulation of peptidyl-tyrosine pho…	protein binding,interleukin-1 binding,protein N-terminus binding	nuclear envelope,transcription factor complex,mitochondrion,mitochondrial outer membrane,mitochondrial intermembrane space,endoplasmic reticulum,actin cytoskeleton,cytoplasmic, membrane-bounded vesicle,sarcoplasmic reticulum,lamellipodium,nuclear membrane	sp	1	2	uniprot_sprot_2015-08-28_HUMAN	>sp|O00165|HAX1_HUMAN HCLS1-associated protein X-1 OS=Homo sapiens GN=HAX1 PE=1 SV=2	12	15	_IFGGVLESDAR_.2|_ITKPDGIVEER_.3|_ITKPDGIVEER_.2|_GFFGFPGPR_.2|_FHDNFGFDDLVR_.3|_FDDVWPMDPHPR_.3|_YPDSHQPR_.2|_RTVVDSEGR_.2|_SESPQPAPDWGSQRPFHR_.4|_SESPQPAPDWGSQRPFHR_.3|_RTVVDSEGRTETTVTR_.3|_FHSPQHPPEEFGFGFSFSPGGGIR_.4|_FHSPQHPPEEFGFGFSFSPGGGIR_.3|_TREDNDLDSQVSQEGLGPVLQPQPK_.3|_DFNSIFSDMGAWTLPSHPPELPGPESETPGER_.3
P3 / P1	P3	P1	3	O00193	38.8792	21.8068	-0.834223	0.834223	-43.9115	0.560885	0.0838457	0.00329902	0.00730264	O00193	SMAP_HUMAN	Small acidic protein	SMAP	O00193	Homo sapiens	biological_process	molecular_function	cellular_component	sp	1	1	uniprot_sprot_2015-08-28_HUMAN	>sp|O00193|SMAP_HUMAN Small acidic protein OS=Homo sapiens GN=SMAP PE=1 SV=1	6	12	_SASPDDDLGSSNWEAADLGNEER_.3|_TGEEDKKINEELESQYQQSMDSK_.4|_TGEEDKKINEELESQYQQSMDSK_.3|_INEELESQYQQSMDSK_.3|_INEELESQYQQSMDSK_.2|_INEELESQYQQSM[+16]DSK_.3|_INEELESQYQQSM[+16]DSK_.2|_KINEELESQYQQSMDSK_.3|_KINEELESQYQQSMDSK_.2|_RSASPDDDLGSSNWEAADLGNEERK_.4|_RSASPDDDLGSSNWEAADLGNEERK_.3|_RSASPDDDLGSSNWEAADLGNEER_.3
P1 / C	P1	C	15	O00217	340.478	146.719	-1.21451	1.21451	-56.9079	0.430921	0.59214	1.6186e-07	1.37953e-06	O00217	NDUS8_HUMAN	NADH dehydrogenase [ubiquinone] iron-sulfur protein 8, mitochondrial	NDUFS8	O00217	Homo sapiens	mitochondrial electron transport, NADH to ubiquinone,response to oxidative stress,mitochondrial respiratory chain complex I assembly	NADH dehydrogenase (ubiquinone) activity,metal ion binding,4 iron, 4 sulfur cluster binding,NADH dehydrogenase activity	mitochondrion,mitochondrial respiratory chain complex I,mitochondrial matrix	sp	1	1	uniprot_sprot_2015-08-28_HUMAN	>sp|O00217|NDUS8_HUMAN NADH dehydrogenase [ubiquinone] iron-sulfur protein 8, mitochondrial OS=Homo sapiens GN=NDUFS8 PE=1 SV=1	10	13	_TLLWTELFR_.2|_YDIDMTK_.2|_EPATINYPFEK_.2|_LC[+57]EAIC[+57]PAQAITIEAEPR_.3|_LC[+57]EAIC[+57]PAQAITIEAEPR_.2|_GLGMTLSYLFR_.2|_GLGM[+16]TLSYLFR_.2|_YVNMQDPEMDMK_.2|_YVNMQDPEM[+16]DMK_.2|_RYPSGEER_.2|_TTRYDIDMTK_.2|_GLGM[+16]TLSYLFREPATINYPFEK_.3|_LLNNGDKWEAEIAANIQADYLYR_.3
P3 / C	P3	C	15	O00217	340.478	128.647	-1.40414	1.40414	-62.2157	0.377843	0.400813	5.3562e-10	7.57316e-09	O00217	NDUS8_HUMAN	NADH dehydrogenase [ubiquinone] iron-sulfur protein 8, mitochondrial	NDUFS8	O00217	Homo sapiens	mitochondrial electron transport, NADH to ubiquinone,response to oxidative stress,mitochondrial respiratory chain complex I assembly	NADH dehydrogenase (ubiquinone) activity,metal ion binding,4 iron, 4 sulfur cluster binding,NADH dehydrogenase activity	mitochondrion,mitochondrial respiratory chain complex I,mitochondrial matrix	sp	1	1	uniprot_sprot_2015-08-28_HUMAN	>sp|O00217|NDUS8_HUMAN NADH dehydrogenase [ubiquinone] iron-sulfur protein 8, mitochondrial OS=Homo sapiens GN=NDUFS8 PE=1 SV=1	10	13	_TLLWTELFR_.2|_YDIDMTK_.2|_EPATINYPFEK_.2|_LC[+57]EAIC[+57]PAQAITIEAEPR_.3|_LC[+57]EAIC[+57]PAQAITIEAEPR_.2|_GLGMTLSYLFR_.2|_GLGM[+16]TLSYLFR_.2|_YVNMQDPEMDMK_.2|_YVNMQDPEM[+16]DMK_.2|_RYPSGEER_.2|_TTRYDIDMTK_.2|_GLGM[+16]TLSYLFREPATINYPFEK_.3|_LLNNGDKWEAEIAANIQADYLYR_.3
P3 / C	P3	C	12	O00244	124.409	64.0376	-0.958095	0.958095	-48.5264	0.514736	1.05076	0.00190177	0.00473082	O00244	ATOX1_HUMAN	Copper transport protein ATOX1	ATOX1	O00244	Homo sapiens	copper ion transport,cellular copper ion homeostasis,response to oxidative stress,intracellular copper ion transport,copper ion transmembrane transport	copper ion transmembrane transporter activity,copper ion binding,protein binding,metallochaperone activity,copper chaperone activity,copper-dependent protein binding	cytosol	sp	1	1	uniprot_sprot_2015-08-28_HUMAN	>sp|O00244|ATOX1_HUMAN Copper transport protein ATOX1 OS=Homo sapiens GN=ATOX1 PE=1 SV=1	11	18	_YDIDLPNKK_.2|_YDIDLPNK_.2|_VC[+57]IESEHSMDTLLATLK_.3|_VC[+57]IESEHSMDTLLATLK_.2|_VC[+57]IESEHSMDTLLATLKK_.4|_VC[+57]IESEHSMDTLLATLKK_.3|_PKHEFSVDMTC[+57]GGC[+57]AEAVSR_.4|_KVC[+57]IESEHSMDTLLATLK_.4|_KVC[+57]IESEHSMDTLLATLK_.3|_KVC[+57]IESEHSMDTLLATLK_.2|_KVC[+57]IESEHSMDTLLATLKK_.5|_KVC[+57]IESEHSMDTLLATLKK_.4|_TVSYLGLE_.2|_LGGVKYDIDLPNK_.3|_LGGVKYDIDLPNK_.2|_LGGVKYDIDLPNKK_.3|_LGGVKYDIDLPNKK_.…
P3 / P1	P3	P1	12	O00244	107.008	64.0376	-0.740721	0.740721	-40.156	0.59844	0.76596	0.00159183	0.0041095	O00244	ATOX1_HUMAN	Copper transport protein ATOX1	ATOX1	O00244	Homo sapiens	copper ion transport,cellular copper ion homeostasis,response to oxidative stress,intracellular copper ion transport,copper ion transmembrane transport	copper ion transmembrane transporter activity,copper ion binding,protein binding,metallochaperone activity,copper chaperone activity,copper-dependent protein binding	cytosol	sp	1	1	uniprot_sprot_2015-08-28_HUMAN	>sp|O00244|ATOX1_HUMAN Copper transport protein ATOX1 OS=Homo sapiens GN=ATOX1 PE=1 SV=1	11	18	_YDIDLPNKK_.2|_YDIDLPNK_.2|_VC[+57]IESEHSMDTLLATLK_.3|_VC[+57]IESEHSMDTLLATLK_.2|_VC[+57]IESEHSMDTLLATLKK_.4|_VC[+57]IESEHSMDTLLATLKK_.3|_PKHEFSVDMTC[+57]GGC[+57]AEAVSR_.4|_KVC[+57]IESEHSMDTLLATLK_.4|_KVC[+57]IESEHSMDTLLATLK_.3|_KVC[+57]IESEHSMDTLLATLK_.2|_KVC[+57]IESEHSMDTLLATLKK_.5|_KVC[+57]IESEHSMDTLLATLKK_.4|_TVSYLGLE_.2|_LGGVKYDIDLPNK_.3|_LGGVKYDIDLPNK_.2|_LGGVKYDIDLPNKK_.3|_LGGVKYDIDLPNKK_.…
P3 / P1	P3	P1	18	O00264	476.384	796.036	0.740709	0.740709	67.0997	1.671	1.37399	0.0195879	0.0288614	O00264	PGRC1_HUMAN	Membrane-associated progesterone receptor component 1	PGRMC1	O00264	Homo sapiens		steroid binding,heme binding	nucleolus,endoplasmic reticulum,endoplasmic reticulum membrane,endomembrane system,membrane,integral component of membrane,organelle membrane,extracellular exosome	sp	1	3	uniprot_sprot_2015-08-28_HUMAN	>sp|O00264|PGRC1_HUMAN Membrane-associated progesterone receptor component 1 OS=Homo sapiens GN=PGRMC1 PE=1 SV=3	19	22	_KFYGPEGPYGVFAGR_.3|_FYGPEGPYGVFAGR_.2|_FDGVQDPR_.2|_EGEEPTVYSDEEEPKDESAR_.3|_GDQPAASGDSDDDEPPPLPR_.3|_GDQPAASGDSDDDEPPPLPR_.2|_ILMAINGK_.2|_ILM[+16]AINGK_.2|_LLKEGEEPTVYSDEEEPKDESAR_.4|_RRDFTPAELR_.3|_GRKFYGPEGPYGVFAGR_.4|_GRKFYGPEGPYGVFAGR_.3|_ILMAINGKVFDVTK_.3|_KFYGPEGPYGVFAGRDASR_.4|_RDFTPAELR_.2|_EGEEPTVYSDEEEPKDESARK_.4|_FYGPEGPYGVFAGRDASR_.3|_IVRGDQPAASGDSDDDEPPPLPR_.3|_EGEEPTVYSDEEEPK_.2|…
P3 / C	P3	C	12	O00330	68.9666	150.034	1.12132	1.12132	117.547	2.17547	0.874825	0.00139238	0.00367458	O00330	ODPX_HUMAN	Pyruvate dehydrogenase protein X component, mitochondrial	PDHX	O00330	Homo sapiens	pyruvate metabolic process,regulation of acetyl-CoA biosynthetic process from pyruvate,glyoxylate metabolic process,mitochondrial acetyl-CoA biosynthetic process from pyruvate	protein binding,transferase activity, transferring acyl groups,pyruvate dehydrogenase (NAD+) activity	mitochondrial matrix,pyruvate dehydrogenase complex	sp	1	3	uniprot_sprot_2015-08-28_HUMAN	>sp|O00330|ODPX_HUMAN Pyruvate dehydrogenase protein X component, mitochondrial OS=Homo sapiens GN=PDHX PE=1 SV=3	17	21	_GLLTPIIK_.2|_GIQEIADSVK_.2|_VSVNDFIIK_.2|_VVDDELATR_.2|_STVPHAYATADC[+57]DLGAVLK_.3|_STVPHAYATADC[+57]DLGAVLK_.2|_ANLENPIR_.2|_HSLDASQGTATGPR_.3|_HSLDASQGTATGPR_.2|_LTEDEEGNAK_.2|_LGSLIGLIVEEGEDWK_.3|_LGSLIGLIVEEGEDWK_.2|_DVGPPPPVSKPSEPRPSPEPQISIPVKK_.5|_LGSLIGLIVEEGEDWKHVEIPK_.4|_ILMPSLSPTMEEGNIVK_.3|_ILMPSLSPTMEEGNIVK_.2|_QLITVTMSSDSR_.2|_DVGPPPPVSKPSEPRPSPEPQISIPVK_.4|_PTPAPTATPTAPSPLQATAGPSY…
P3 / P1	P3	P1	12	O00330	85.1105	150.034	0.817884	0.817884	76.2819	1.76282	0.796705	0.00619021	0.0118933	O00330	ODPX_HUMAN	Pyruvate dehydrogenase protein X component, mitochondrial	PDHX	O00330	Homo sapiens	pyruvate metabolic process,regulation of acetyl-CoA biosynthetic process from pyruvate,glyoxylate metabolic process,mitochondrial acetyl-CoA biosynthetic process from pyruvate	protein binding,transferase activity, transferring acyl groups,pyruvate dehydrogenase (NAD+) activity	mitochondrial matrix,pyruvate dehydrogenase complex	sp	1	3	uniprot_sprot_2015-08-28_HUMAN	>sp|O00330|ODPX_HUMAN Pyruvate dehydrogenase protein X component, mitochondrial OS=Homo sapiens GN=PDHX PE=1 SV=3	17	21	_GLLTPIIK_.2|_GIQEIADSVK_.2|_VSVNDFIIK_.2|_VVDDELATR_.2|_STVPHAYATADC[+57]DLGAVLK_.3|_STVPHAYATADC[+57]DLGAVLK_.2|_ANLENPIR_.2|_HSLDASQGTATGPR_.3|_HSLDASQGTATGPR_.2|_LTEDEEGNAK_.2|_LGSLIGLIVEEGEDWK_.3|_LGSLIGLIVEEGEDWK_.2|_DVGPPPPVSKPSEPRPSPEPQISIPVKK_.5|_LGSLIGLIVEEGEDWKHVEIPK_.4|_ILMPSLSPTMEEGNIVK_.3|_ILMPSLSPTMEEGNIVK_.2|_QLITVTMSSDSR_.2|_DVGPPPPVSKPSEPRPSPEPQISIPVK_.4|_PTPAPTATPTAPSPLQATAGPSY…
P3 / C	P3	C	9	O00400	40.9759	62.6095	0.611606	0.611606	52.7959	1.52796	0.339127	0.0010266	0.00285388	O00400	ACATN_HUMAN	Acetyl-coenzyme A transporter 1	SLC33A1	O00400	Homo sapiens	transport,acetyl-CoA transport,proton transport,BMP signaling pathway,transmembrane transport,SMAD protein signal transduction	acetyl-CoA transporter activity,solute:proton symporter activity	Golgi membrane,endoplasmic reticulum membrane,integral component of plasma membrane,membrane	sp	1	1	uniprot_sprot_2015-08-28_HUMAN	>sp|O00400|ACATN_HUMAN Acetyl-coenzyme A transporter 1 OS=Homo sapiens GN=SLC33A1 PE=1 SV=1	6	6	_IGFSAADAVTGLK_.2|_LLWAPLVDAVYVK_.2|_YTAGPQPLNTFYK_.2|_TPDAVELC[+57]K_.2|_EALLGDTGTGDFLK_.2|_EETQGITDTYK_.2
P3 / C	P3	C	6	O00423	52.3727	28.5324	-0.876213	0.876213	-45.5204	0.544796	1.11238	0.0311742	0.0411742	O00423	EMAL1_HUMAN	Echinoderm microtubule-associated protein-like 1	EML1	O00423	Homo sapiens	microtubule cytoskeleton organization,hematopoietic progenitor cell differentiation,mitotic spindle organization,neuroblast proliferation,brain development	calcium ion binding,microtubule binding,tubulin binding	cytosol,microtubule,microtubule associated complex,perinuclear region of cytoplasm,mitotic spindle pole,mitotic spindle midzone	sp	1	3	uniprot_sprot_2015-08-28_HUMAN	>sp|O00423|EMAL1_HUMAN Echinoderm microtubule-associated protein-like 1 OS=Homo sapiens GN=EML1 PE=1 SV=3	19	19	_GDVILIGTTR_.2|_ITIATGQVAGTSK_.2|_VHLFSYPC[+57]SQFR_.3|_RLNITEEQQAVLNR_.3|_AVTC[+57]IAFSK_.2|_QVVSVETTR_.2|_LLSTGDDFGK_.2|_LEWVYGYR_.2|_WFVFDTETK_.2|_SQFLTC[+57]GHDK_.2|_DQVDSYSLEAK_.2|_DLVTVHTDGNEQLSVMR_.3|_APSHIYGGHSSHVTNVDFLC[+57]EDSHLISTGGK_.5|_EPVFSAEEGYVK_.2|_ISYAVQGAHEGGIFALC[+57]MLR_.3|_VQMQEDDIQLLK_.2|_LNITEEQQAVLNR_.2|_IIEDPAQSSGFHPSGSVVAVGTLTGR_.3|_SHLYFWTLEGSSLNK_.2
P3 / P1	P3	P1	6	O00423	47.5167	28.5324	-0.735832	0.735832	-39.9528	0.600472	0.666763	0.0119941	0.0199745	O00423	EMAL1_HUMAN	Echinoderm microtubule-associated protein-like 1	EML1	O00423	Homo sapiens	microtubule cytoskeleton organization,hematopoietic progenitor cell differentiation,mitotic spindle organization,neuroblast proliferation,brain development	calcium ion binding,microtubule binding,tubulin binding	cytosol,microtubule,microtubule associated complex,perinuclear region of cytoplasm,mitotic spindle pole,mitotic spindle midzone	sp	1	3	uniprot_sprot_2015-08-28_HUMAN	>sp|O00423|EMAL1_HUMAN Echinoderm microtubule-associated protein-like 1 OS=Homo sapiens GN=EML1 PE=1 SV=3	19	19	_GDVILIGTTR_.2|_ITIATGQVAGTSK_.2|_VHLFSYPC[+57]SQFR_.3|_RLNITEEQQAVLNR_.3|_AVTC[+57]IAFSK_.2|_QVVSVETTR_.2|_LLSTGDDFGK_.2|_LEWVYGYR_.2|_WFVFDTETK_.2|_SQFLTC[+57]GHDK_.2|_DQVDSYSLEAK_.2|_DLVTVHTDGNEQLSVMR_.3|_APSHIYGGHSSHVTNVDFLC[+57]EDSHLISTGGK_.5|_EPVFSAEEGYVK_.2|_ISYAVQGAHEGGIFALC[+57]MLR_.3|_VQMQEDDIQLLK_.2|_LNITEEQQAVLNR_.2|_IIEDPAQSSGFHPSGSVVAVGTLTGR_.3|_SHLYFWTLEGSSLNK_.2
P3 / C	P3	C	12	O00469	91.8633	44.7066	-1.039	1.039	-51.3336	0.486664	1.07304	0.000530741	0.00164341	O00469	PLOD2_HUMAN	Procollagen-lysine,2-oxoglutarate 5-dioxygenase 2	PLOD2	O00469	Homo sapiens	response to hypoxia,cellular protein modification process,oxidation-reduction process	iron ion binding,procollagen-lysine 5-dioxygenase activity,L-ascorbic acid binding	endoplasmic reticulum,endoplasmic reticulum membrane,rough endoplasmic reticulum membrane,extracellular exosome	sp	1	2	uniprot_sprot_2015-08-28_HUMAN	>sp|O00469|PLOD2_HUMAN Procollagen-lysine,2-oxoglutarate 5-dioxygenase 2 OS=Homo sapiens GN=PLOD2 PE=1 SV=2	33	47	_EFIAPVTLK_.2|_SEDYVDIVQGNR_.2|_GFALLNFVVK_.2|_LLVITVATK_.2|_AC[+57]DELVEEMEHYGK_.3|_IVGPEENLSQAEAR_.2|_IVGPEENLSQAEAR_.3|_VLGQGEEWR_.2|_DKLDPDMALC[+57]R_.3|_NMGMDFC[+57]R_.2|_YLNSGGFIGYAPYVNR_.2|_VFAGYYTK_.2|_ISGGYENVPTDDIHMK_.3|_ISGGYENVPTDDIHM[+16]K_.3|_ISGGYENVPTDDIHMK_.2|_LTHLHEGLPVK_.3|_LTHLHEGLPVK_.2|_VYIDPLKR_.2|_YIAVSFIDP_.2|_VVFAADGILWPDKR_.3|_IFQTLNGAVDEVVLK_.3|_IFQTLNGAVDEVVLK_.2|_QVD…
P3 / P1	P3	P1	12	O00469	69.3492	44.7066	-0.633393	0.633393	-35.5341	0.644659	1.13676	0.0184186	0.0276327	O00469	PLOD2_HUMAN	Procollagen-lysine,2-oxoglutarate 5-dioxygenase 2	PLOD2	O00469	Homo sapiens	response to hypoxia,cellular protein modification process,oxidation-reduction process	iron ion binding,procollagen-lysine 5-dioxygenase activity,L-ascorbic acid binding	endoplasmic reticulum,endoplasmic reticulum membrane,rough endoplasmic reticulum membrane,extracellular exosome	sp	1	2	uniprot_sprot_2015-08-28_HUMAN	>sp|O00469|PLOD2_HUMAN Procollagen-lysine,2-oxoglutarate 5-dioxygenase 2 OS=Homo sapiens GN=PLOD2 PE=1 SV=2	33	47	_EFIAPVTLK_.2|_SEDYVDIVQGNR_.2|_GFALLNFVVK_.2|_LLVITVATK_.2|_AC[+57]DELVEEMEHYGK_.3|_IVGPEENLSQAEAR_.2|_IVGPEENLSQAEAR_.3|_VLGQGEEWR_.2|_DKLDPDMALC[+57]R_.3|_NMGMDFC[+57]R_.2|_YLNSGGFIGYAPYVNR_.2|_VFAGYYTK_.2|_ISGGYENVPTDDIHMK_.3|_ISGGYENVPTDDIHM[+16]K_.3|_ISGGYENVPTDDIHMK_.2|_LTHLHEGLPVK_.3|_LTHLHEGLPVK_.2|_VYIDPLKR_.2|_YIAVSFIDP_.2|_VVFAADGILWPDKR_.3|_IFQTLNGAVDEVVLK_.3|_IFQTLNGAVDEVVLK_.2|_QVD…
P3 / C	P3	C	6	O00483	554.043	889.554	0.683083	0.683083	60.5567	1.60557	0.262694	0.00225035	0.0053957	O00483	NDUA4_HUMAN	Cytochrome c oxidase subunit NDUFA4	NDUFA4	O00483	Homo sapiens	mitochondrial electron transport, NADH to ubiquinone,mitochondrial electron transport, cytochrome c to oxygen,hydrogen ion transmembrane transport	protein binding,NADH dehydrogenase (ubiquinone) activity,protein complex binding,cytochrome-c oxidase activity	mitochondrion,mitochondrial inner membrane,mitochondrial respiratory chain complex I,mitochondrial respiratory chain complex IV,extracellular exosome	sp	1	1	uniprot_sprot_2015-08-28_HUMAN	>sp|O00483|NDUA4_HUMAN Cytochrome c oxidase subunit NDUFA4 OS=Homo sapiens GN=NDUFA4 PE=1 SV=1	7	8	_LALFNPDVC[+57]WDR_.2|_FYSVNVDYSK_.2|_LGPNDQYK_.2|_NNPEPWNK_.2|_KHPSLIPLFVFIGTGATGATLYLLR_.4|_KHPSLIPLFVFIGTGATGATLYLLR_.3|_LGPNDQYKFYSVNVDYSK_.3|_LALFNPDVC[+57]WDRNNPEPWNK_.3
P3 / C	P3	C	6	O00505	71.9083	36.4182	-0.981498	0.981498	-49.3546	0.506454	0.778728	0.0173012	0.026407	O00505	IMA4_HUMAN	Importin subunit alpha-4	KPNA3	O00505	Homo sapiens	protein complex assembly,NLS-bearing protein import into nucleus,modulation by virus of host process,viral entry into host cell,viral penetration into host nucleus,intracellular transport of virus	protein binding,protein C-terminus binding,nuclear localization sequence binding,protein transporter activity	nuclear pore,nucleoplasm,cytosol	sp	1	2	uniprot_sprot_2015-08-28_HUMAN	>sp|O00505|IMA4_HUMAN Importin subunit alpha-4 OS=Homo sapiens GN=KPNA3 PE=1 SV=2	19	29	_DSQVVQVVLDGLK_.2|_EAAWAISNLTISGR_.2|_EAAWAISNLTISGR_.3|_SGILPILVK_.2|_NPPIDDLIK_.2|_NVTWVIVNLC[+57]R_.2|_HRNEVTVELR_.3|_DYVISLGVVK_.2|_LLSSDRNPPIDDLIK_.3|_LLSSDRNPPIDDLIK_.2|_IEVLQQHENEDIYK_.3|_IEVLQQHENEDIYK_.2|_PLLSFISPSIPITFLR_.3|_PLLSFISPSIPITFLR_.2|_KLLSSDRNPPIDDLIK_.3|_DQVEYLVQQNVIPPFC[+57]NLLSVK_.4|_DQVEYLVQQNVIPPFC[+57]NLLSVK_.3|_KDQVEYLVQQNVIPPFC[+57]NLLSVK_.4|_KDQVEYLVQQNVIPPFC[+57]NLL…
P3 / P1	P3	P1	6	O00505	62.2855	36.4182	-0.774236	0.774236	-41.5302	0.584698	0.700353	0.0287393	0.0387023	O00505	IMA4_HUMAN	Importin subunit alpha-4	KPNA3	O00505	Homo sapiens	protein complex assembly,NLS-bearing protein import into nucleus,modulation by virus of host process,viral entry into host cell,viral penetration into host nucleus,intracellular transport of virus	protein binding,protein C-terminus binding,nuclear localization sequence binding,protein transporter activity	nuclear pore,nucleoplasm,cytosol	sp	1	2	uniprot_sprot_2015-08-28_HUMAN	>sp|O00505|IMA4_HUMAN Importin subunit alpha-4 OS=Homo sapiens GN=KPNA3 PE=1 SV=2	19	29	_DSQVVQVVLDGLK_.2|_EAAWAISNLTISGR_.2|_EAAWAISNLTISGR_.3|_SGILPILVK_.2|_NPPIDDLIK_.2|_NVTWVIVNLC[+57]R_.2|_HRNEVTVELR_.3|_DYVISLGVVK_.2|_LLSSDRNPPIDDLIK_.3|_LLSSDRNPPIDDLIK_.2|_IEVLQQHENEDIYK_.3|_IEVLQQHENEDIYK_.2|_PLLSFISPSIPITFLR_.3|_PLLSFISPSIPITFLR_.2|_KLLSSDRNPPIDDLIK_.3|_DQVEYLVQQNVIPPFC[+57]NLLSVK_.4|_DQVEYLVQQNVIPPFC[+57]NLLSVK_.3|_KDQVEYLVQQNVIPPFC[+57]NLLSVK_.4|_KDQVEYLVQQNVIPPFC[+57]NLL…
P3 / C	P3	C	18	O00560	223.439	340.25	0.606714	0.606714	52.2786	1.52279	0.543675	8.48776e-05	0.000346511	O00560	SDCB1_HUMAN	Syntenin-1	SDCBP	O00560	Homo sapiens	negative regulation of receptor internalization,protein targeting to membrane,substrate-dependent cell migration, cell extension,Ras protein signal transduction,chemical synaptic transmission,regulation of mitotic cell cycle,positive regulation of cell proliferation,positive regulation of epithelial to mesenchymal transition,positive regulation of pathway-restricted SMAD protein phosphorylation,a…	glycoprotein binding,frizzled binding,interleukin-5 receptor binding,protein binding,protein C-terminus binding,cytoskeletal adaptor activity,growth factor binding,neurexin family protein binding,identical protein binding,protein homodimerization activity,syndecan binding,ephrin receptor binding,protein heterodimerization activity,protein N-terminus binding,cadherin binding involved in cell-cell …	extracellular space,nucleus,cytoplasm,endoplasmic reticulum membrane,cytosol,cytoskeleton,plasma membrane,interleukin-5 receptor complex,adherens junction,cell-cell adherens junction,focal adhesion,membrane,melanosome,membrane raft,extracellular exosome,blood microparticle,extracellular vesicle	sp	1	1	uniprot_sprot_2015-08-28_HUMAN	>sp|O00560|SDCB1_HUMAN Syntenin-1 OS=Homo sapiens GN=SDCBP PE=1 SV=1	13	25	_SLMDHTIPEV_.2|_ANVAVVSGAPLQGQLVAR_.3|_ANVAVVSGAPLQGQLVAR_.2|_DSTGHVGFIFK_.3|_DSTGHVGFIFK_.2|_PSSINYMVAPVTGNDVGIR_.3|_PSSINYMVAPVTGNDVGIR_.2|_PSSINYM[+16]VAPVTGNDVGIR_.2|_VIQAQTAFSANPANPAILSEASAPIPHDGNLYPR_.4|_VIQAQTAFSANPANPAILSEASAPIPHDGNLYPR_.5|_VIQAQTAFSANPANPAILSEASAPIPHDGNLYPR_.3|_SIDNGIFVQLVQANSPASLVGLR_.3|_SIDNGIFVQLVQANSPASLVGLR_.4|_SIDNGIFVQLVQANSPASLVGLR_.2|_LYPELSQYMGLSLNEEEIR_.3|_LYP…
P3 / C	P3	C	48	O00754	342.067	218.868	-0.644221	0.644221	-36.0162	0.639838	1.00901	3.55917e-09	4.27944e-08	O00754	MA2B1_HUMAN	Lysosomal alpha-mannosidase	MAN2B1	O00754	Homo sapiens	mannose metabolic process,cellular protein modification process,protein deglycosylation,oligosaccharide catabolic process	alpha-mannosidase activity,zinc ion binding,carbohydrate binding	extracellular space,lysosomal lumen,extracellular exosome	sp	1	3	uniprot_sprot_2015-08-28_HUMAN	>sp|O00754|MA2B1_HUMAN Lysosomal alpha-mannosidase OS=Homo sapiens GN=MAN2B1 PE=1 SV=3	32	45	_FQVIVYNPLGR_.2|_FDTPLETK_.2|_TVDQYFYGIK_.2|_LQETTLVANQLR_.2|_LPVSEGVFVVK_.2|_DLFSTFTITR_.2|_LEMEQVWR_.2|_TFLASVQWK_.2|_VAWHIDPFGHSR_.3|_LEHQFAVGEDSGR_.3|_LEHQFAVGEDSGR_.2|_FLEDTFGNDGRPR_.3|_FLEDTFGNDGRPR_.2|_HLVLLDTAQAAAAGHR_.3|_HLVLLDTAQAAAAGHR_.2|_ELVDYFLNVATAQGR_.3|_ELVDYFLNVATAQGR_.2|_GSSVHVLYSTPAC[+57]YLWELNK_.3|_GSSVHVLYSTPAC[+57]YLWELNK_.2|_QLAAGWGPC[+57]EVLLSNALAR_.3|_QLAAGWGPC[+57]EVLLS…
P3 / P1	P3	P1	3	O00767	157.245	88.3501	-0.831711	0.831711	-43.8137	0.561863	0.148133	0.0101536	0.0175957	O00767	ACOD_HUMAN	Acyl-CoA desaturase	SCD	O00767	Homo sapiens	unsaturated fatty acid biosynthetic process,long-chain fatty-acyl-CoA biosynthetic process,long-chain fatty acid biosynthetic process,oxidation-reduction process,monounsaturated fatty acid biosynthetic process	stearoyl-CoA 9-desaturase activity,iron ion binding,oxidoreductase activity	endoplasmic reticulum,endoplasmic reticulum membrane,membrane,integral component of membrane	sp	1	2	uniprot_sprot_2015-08-28_HUMAN	>sp|O00767|ACOD_HUMAN Acyl-CoA desaturase OS=Homo sapiens GN=SCD PE=1 SV=2	10	10	_GSTLDLSDLEAEK_.2|_FSETHADPHNSR_.3|_FSETHADPHNSRR_.3|_GFFFSHVGWLLVR_.3|_DDIYDPTYK_.2|_LETMPLYLEDDIRPDIK_.3|_LETMPLYLEDDIRPDIKDDIYDPTYK_.4|_VLQNGGDKLETMPLYLEDDIRPDIKDDIYDPTYK_.5|_ENILVSLGAVGEGFHNYHHSFPYDYSASEYR_.4|_PAHLLQDDISSSYTTTTTITAPPSR_.3
P1 / C	P1	C	6	O14495	132.901	54.9924	-1.27305	1.27305	-58.6217	0.413783	1.06696	0.0338335	0.0437785	O14495	LPP3_HUMAN	Lipid phosphate phosphohydrolase 3	PPAP2B	O14495	Homo sapiens	blood vessel development,gastrulation with mouth forming second,negative regulation of protein phosphorylation,protein dephosphorylation,lipid metabolic process,phospholipid metabolic process,germ cell migration,regulation of Wnt signaling pathway,sphingolipid biosynthetic process,homotypic cell-cell adhesion,canonical Wnt signaling pathway involved in positive regulation of endothelial cell migr…	phosphoprotein phosphatase activity,integrin binding,protein binding,phosphatidate phosphatase activity,sphingosine-1-phosphate phosphatase activity,lipid phosphatase activity	Golgi apparatus,plasma membrane,integral component of plasma membrane,adherens junction,membrane,extracellular exosome	sp	1	1	uniprot_sprot_2015-08-28_HUMAN	>sp|O14495|LPP3_HUMAN Lipid phosphate phosphohydrolase 3 OS=Homo sapiens GN=PPAP2B PE=1 SV=1	3	3	_EILSPVDIIDR_.2|_STIQNPYVAALYK_.2|_NGGSPALNNNPR_.2
P3 / C	P3	C	6	O14495	132.901	36.3623	-1.86984	1.86984	-72.6397	0.273603	0.845979	0.00225756	0.00540649	O14495	LPP3_HUMAN	Lipid phosphate phosphohydrolase 3	PPAP2B	O14495	Homo sapiens	blood vessel development,gastrulation with mouth forming second,negative regulation of protein phosphorylation,protein dephosphorylation,lipid metabolic process,phospholipid metabolic process,germ cell migration,regulation of Wnt signaling pathway,sphingolipid biosynthetic process,homotypic cell-cell adhesion,canonical Wnt signaling pathway involved in positive regulation of endothelial cell migr…	phosphoprotein phosphatase activity,integrin binding,protein binding,phosphatidate phosphatase activity,sphingosine-1-phosphate phosphatase activity,lipid phosphatase activity	Golgi apparatus,plasma membrane,integral component of plasma membrane,adherens junction,membrane,extracellular exosome	sp	1	1	uniprot_sprot_2015-08-28_HUMAN	>sp|O14495|LPP3_HUMAN Lipid phosphate phosphohydrolase 3 OS=Homo sapiens GN=PPAP2B PE=1 SV=1	3	3	_EILSPVDIIDR_.2|_STIQNPYVAALYK_.2|_NGGSPALNNNPR_.2
P3 / C	P3	C	6	O14548	77.3484	177.333	1.19701	1.19701	129.265	2.29265	0.179809	1.58777e-05	8.11952e-05	O14548	COX7R_HUMAN	Cytochrome c oxidase subunit 7A-related protein, mitochondrial	COX7A2L	O14548	Homo sapiens	mitochondrial electron transport, cytochrome c to oxygen,hydrogen ion transmembrane transport	cytochrome-c oxidase activity	mitochondrial inner membrane,mitochondrial respiratory chain	sp	1	2	uniprot_sprot_2015-08-28_HUMAN	>sp|O14548|COX7R_HUMAN Cytochrome c oxidase subunit 7A-related protein, mitochondrial OS=Homo sapiens GN=COX7A2L PE=1 SV=2	6	9	_GLPDQMLYR_.2|_LTSDSTVYDYAGK_.2|_RGLPDQMLYR_.3|_RGLPDQMLYR_.2|_LAGAWASEAYSPQGLKPVVSTEAPPIIFATPTK_.5|_LAGAWASEAYSPQGLKPVVSTEAPPIIFATPTK_.4|_LAGAWASEAYSPQGLKPVVSTEAPPIIFATPTK_.3|_LAGAWASEAYSPQGLK_.2|_PVVSTEAPPIIFATPTK_.2
P3 / P1	P3	P1	6	O14548	94.4881	177.333	0.908252	0.908252	87.6771	1.87677	0.31733	0.000604645	0.00183109	O14548	COX7R_HUMAN	Cytochrome c oxidase subunit 7A-related protein, mitochondrial	COX7A2L	O14548	Homo sapiens	mitochondrial electron transport, cytochrome c to oxygen,hydrogen ion transmembrane transport	cytochrome-c oxidase activity	mitochondrial inner membrane,mitochondrial respiratory chain	sp	1	2	uniprot_sprot_2015-08-28_HUMAN	>sp|O14548|COX7R_HUMAN Cytochrome c oxidase subunit 7A-related protein, mitochondrial OS=Homo sapiens GN=COX7A2L PE=1 SV=2	6	9	_GLPDQMLYR_.2|_LTSDSTVYDYAGK_.2|_RGLPDQMLYR_.3|_RGLPDQMLYR_.2|_LAGAWASEAYSPQGLKPVVSTEAPPIIFATPTK_.5|_LAGAWASEAYSPQGLKPVVSTEAPPIIFATPTK_.4|_LAGAWASEAYSPQGLKPVVSTEAPPIIFATPTK_.3|_LAGAWASEAYSPQGLK_.2|_PVVSTEAPPIIFATPTK_.2
P3 / C	P3	C	3	O14569	58.9076	100.289	0.767632	0.767632	70.2473	1.70247	0.258949	0.0366002	0.0462836	O14569	C56D2_HUMAN	Cytochrome b561 domain-containing protein 2	CYB561D2	O14569	Homo sapiens	oxidation-reduction process	metal ion binding	integral component of membrane	sp	1	1	uniprot_sprot_2015-08-28_HUMAN	>sp|O14569|C56D2_HUMAN Cytochrome b561 domain-containing protein 2 OS=Homo sapiens GN=CYB561D2 PE=1 SV=1	1	1	_ALSAETESHIYR_.3
P3 / P1	P3	P1	12	O14787	54.5828	89.2905	0.71006	0.71006	63.5872	1.63587	1.163	0.0318492	0.0417806	O14787	TNPO2_HUMAN	Transportin-2	TNPO2	O14787	Homo sapiens	protein import into nucleus, docking,protein import into nucleus, translocation,NLS-bearing protein import into nucleus,ribosomal protein import into nucleus	protein binding,nuclear localization sequence binding,Ran GTPase binding,protein transporter activity	nucleus,cytoplasm,nuclear membrane,nuclear periphery	sp	1	3	uniprot_sprot_2015-08-28_HUMAN	>sp|O14787|TNPO2_HUMAN Transportin-2 OS=Homo sapiens GN=TNPO2 PE=1 SV=3	19	26	_SIAC[+57]WTLSR_.2|_GLLFHPEWVVK_.3|_GDVEEDEAVPDSEQDIKPR_.3|_YSEIDIILLK_.2|_SHAIAC[+57]VNQFIMDR_.3|_SHAIAC[+57]VNQFIMDR_.2|_C[+57]VTLVQK_.2|_EELLPHLLPLLK_.3|_EELLPHLLPLLK_.2|_EVLASHLVQLIPILVNGM[+16]K_.4|_EVLASHLVQLIPILVNGMK_.4|_EVLASHLVQLIPILVNGMK_.3|_EVLASHLVQLIPILVNGM[+16]K_.3|_QEC[+57]LNNIGDASSLIR_.3|_QEC[+57]LNNIGDASSLIR_.2|_AHYQSFPPPVADFIK_.3|_DSQSPNTATQR_.2|_ATIGILITTIASK_.2|_YAHWVVSQPPDMHLK…
P3 / C	P3	C	12	O14880	402.03	836.925	1.05779	1.05779	108.174	2.08174	0.655935	0.00443943	0.00914442	O14880	MGST3_HUMAN	Microsomal glutathione S-transferase 3	MGST3	O14880	Homo sapiens	lipid metabolic process,xenobiotic metabolic process,signal transduction,response to organonitrogen compound,cellular oxidant detoxification,glutathione derivative biosynthetic process	glutathione transferase activity,peroxidase activity,glutathione peroxidase activity	nuclear envelope,endoplasmic reticulum,endoplasmic reticulum membrane,membrane,integral component of membrane,organelle membrane,intracellular membrane-bounded organelle,extracellular exosome	sp	1	1	uniprot_sprot_2015-08-28_HUMAN	>sp|O14880|MGST3_HUMAN Microsomal glutathione S-transferase 3 OS=Homo sapiens GN=MGST3 PE=1 SV=1	9	13	_IASGLGLAWIVGR_.2|_VLYAYGYYTGEPSKR_.3|_VLYAYGYYTGEPSK_.2|_YKVEYPIMYSTDPENGHIFNC[+57]IQR_.4|_YKVEYPIM[+16]YSTDPENGHIFNC[+57]IQR_.4|_YKVEYPIMYSTDPENGHIFNC[+57]IQR_.3|_VEYPIMYSTDPENGHIFNC[+57]IQR_.3|_VEYPIM[+16]YSTDPENGHIFNC[+57]IQR_.3|_KYKVEYPIMYSTDPENGHIFNC[+57]IQR_.5|_AHQNTLEVYPPFLFFLAVGGVYHPR_.4|_AHQNTLEVYPPFLFFLAVGGVYHPR_.3|_SRGALGSIALLGLVGTTVC[+57]SAFQHLGWVK_.4|_IASGLGLAWIVGRVLYAYGYYTGEPSKR_.4
P3 / P1	P3	P1	12	O14880	407.646	836.925	1.03778	1.03778	105.307	2.05307	0.638499	0.00452851	0.00928898	O14880	MGST3_HUMAN	Microsomal glutathione S-transferase 3	MGST3	O14880	Homo sapiens	lipid metabolic process,xenobiotic metabolic process,signal transduction,response to organonitrogen compound,cellular oxidant detoxification,glutathione derivative biosynthetic process	glutathione transferase activity,peroxidase activity,glutathione peroxidase activity	nuclear envelope,endoplasmic reticulum,endoplasmic reticulum membrane,membrane,integral component of membrane,organelle membrane,intracellular membrane-bounded organelle,extracellular exosome	sp	1	1	uniprot_sprot_2015-08-28_HUMAN	>sp|O14880|MGST3_HUMAN Microsomal glutathione S-transferase 3 OS=Homo sapiens GN=MGST3 PE=1 SV=1	9	13	_IASGLGLAWIVGR_.2|_VLYAYGYYTGEPSKR_.3|_VLYAYGYYTGEPSK_.2|_YKVEYPIMYSTDPENGHIFNC[+57]IQR_.4|_YKVEYPIM[+16]YSTDPENGHIFNC[+57]IQR_.4|_YKVEYPIMYSTDPENGHIFNC[+57]IQR_.3|_VEYPIMYSTDPENGHIFNC[+57]IQR_.3|_VEYPIM[+16]YSTDPENGHIFNC[+57]IQR_.3|_KYKVEYPIMYSTDPENGHIFNC[+57]IQR_.5|_AHQNTLEVYPPFLFFLAVGGVYHPR_.4|_AHQNTLEVYPPFLFFLAVGGVYHPR_.3|_SRGALGSIALLGLVGTTVC[+57]SAFQHLGWVK_.4|_IASGLGLAWIVGRVLYAYGYYTGEPSKR_.4
P3 / C	P3	C	3	O14907	44.043	9.48452	-2.21527	2.21527	-78.4653	0.215347	0.358243	0.00838901	0.0152106	O14907	TX1B3_HUMAN	Tax1-binding protein 3	TAX1BP3	O14907	Homo sapiens	Rho protein signal transduction,negative regulation of cell proliferation,Wnt signaling pathway,negative regulation of Wnt signaling pathway,activation of GTPase activity,negative regulation of protein localization to cell surface	protein binding,beta-catenin binding,protein C-terminus binding	nucleus,cytoplasm,cytosol,plasma membrane,extracellular exosome	sp	1	2	uniprot_sprot_2015-08-28_HUMAN	>sp|O14907|TX1B3_HUMAN Tax1-binding protein 3 OS=Homo sapiens GN=TAX1BP3 PE=1 SV=2	4	5	_VSEGGPAEIAGLQIGDK_.2|_VSEGGPAEIAGLQIGDK_.3|_AVQQSMLS_.2|_RSEEVVR_.2|_IMQVNGWDMTMVTHDQAR_.3
P3 / C	P3	C	12	O14936	64.0669	41.2033	-0.63682	0.63682	-35.6871	0.643129	1.31705	0.0111759	0.0189145	O14936	CSKP_HUMAN	Peripheral plasma membrane protein CASK	CASK	O14936	Homo sapiens	negative regulation of cell-matrix adhesion,protein phosphorylation,cell adhesion,neurotransmitter secretion,negative regulation of keratinocyte proliferation,positive regulation of transcription from RNA polymerase II promoter,GMP metabolic process,GDP metabolic process,negative regulation of wound healing,calcium ion import,positive regulation of calcium ion import,negative regulation of cellul…	guanylate kinase activity,protein serine/threonine kinase activity,protein binding,calmodulin binding,ATP binding,neurexin family protein binding	basement membrane,nuclear lamina,nucleolus,cytoplasm,cytosol,plasma membrane,cell-cell junction,focal adhesion,actin cytoskeleton,basolateral plasma membrane,nuclear matrix,vesicle,presynaptic membrane,ciliary membrane	sp	1	3	uniprot_sprot_2015-08-28_HUMAN	>sp|O14936|CSKP_HUMAN Peripheral plasma membrane protein CASK OS=Homo sapiens GN=CASK PE=1 SV=3	32	43	_FTSSPGLSTEDLKR_.3|_VGDIIQIISK_.2|_ADAGFVYSEAVASHYMR_.3|_AQFEYDPAKDDLIPC[+57]K_.3|_ITVYEALNHPWLK_.3|_ITVYEALNHPWLK_.2|_MLMLDPAER_.2|_VGTPHFMAPEVVK_.3|_VGTPHFMAPEVVK_.2|_HNAVFDQLDLVTYEEVVK_.3|_HNAVFDQLDLVTYEEVVK_.2|_MNELNHC[+57]IVAR_.3|_MNELNHC[+57]IVAR_.2|_IHEQGLIAILDVEPQALK_.3|_IHEQGLIAILDVEPQALK_.2|_QGTLHVGDEIR_.3|_QGTLHVGDEIR_.2|_YC[+57]HDNNIIHR_.3|_YC[+57]HDNNIIHR_.2|_DVKPHC[+57]VLLASK_.3|_IH…
P3 / P1	P3	P1	3	O14949	214.256	532.749	1.31412	1.31412	148.651	2.48651	0.200142	0.0079338	0.0144961	O14949	QCR8_HUMAN	Cytochrome b-c1 complex subunit 8	UQCRQ	O14949	Homo sapiens	mitochondrial electron transport, ubiquinol to cytochrome c,subthalamus development,pons development,cerebellar Purkinje cell layer development,hippocampus development,thalamus development,hypothalamus development,pyramidal neuron development,midbrain development,hydrogen ion transmembrane transport	ubiquinol-cytochrome-c reductase activity	mitochondrion,mitochondrial inner membrane,respiratory chain	sp	1	4	uniprot_sprot_2015-08-28_HUMAN	>sp|O14949|QCR8_HUMAN Cytochrome b-c1 complex subunit 8 OS=Homo sapiens GN=UQCRQ PE=1 SV=4	6	10	_HVISYSLSPFEQR_.3|_HVISYSLSPFEQR_.2|_RKNPAAYENDK_.3|_RKNPAAYENDK_.2|_M[+16]RHVISYSLSPFEQR_.4|_M[+16]RHVISYSLSPFEQR_.3|_MRHVISYSLSPFEQR_.3|_NPAAYENDK_.2|_GREFGNLTR_.2|_KNPAAYENDK_.2
P3 / C	P3	C	9	O14967	118.14	56.0315	-1.07619	1.07619	-52.572	0.47428	0.543643	7.10207e-05	0.00029673	O14967	CLGN_HUMAN	Calmegin	CLGN	O14967	Homo sapiens	protein folding,protein complex assembly,single fertilization,binding of sperm to zona pellucida	calcium ion binding,protein binding involved in protein folding,unfolded protein binding	nuclear envelope,endoplasmic reticulum,endoplasmic reticulum membrane,integral component of membrane	sp	1	1	uniprot_sprot_2015-08-28_HUMAN	>sp|O14967|CLGN_HUMAN Calmegin OS=Homo sapiens GN=CLGN PE=1 SV=1	5	6	_GVWRPPLVDNPNYQGIWSPR_.3|_GSLLEDVVPPIKPPK_.3|_AALEKPMDLEEEK_.3|_C[+57]GEDYKLHFIFR_.3|_C[+57]GEDYKLHFIFR_.2|_EADESTGSGDGPIK_.2
P3 / C	P3	C	21	O14974	118.207	75.4618	-0.647491	0.647491	-36.1611	0.638389	0.784292	7.15111e-06	4.02839e-05	O14974	MYPT1_HUMAN	Protein phosphatase 1 regulatory subunit 12A	PPP1R12A	O14974	Homo sapiens	G2/M transition of mitotic cell cycle,protein dephosphorylation,mitotic nuclear division,signal transduction,regulation of cell adhesion,regulation of myosin-light-chain-phosphatase activity,positive regulation of myosin-light-chain-phosphatase activity,cellular response to drug,negative regulation of catalytic activity,positive regulation of transcription from RNA polymerase II promoter,regulati…	enzyme inhibitor activity,signal transducer activity,protein binding,phosphatase regulator activity,protein kinase binding,14-3-3 protein binding	kinetochore,nucleoplasm,cytoplasm,centrosome,cytosol,focal adhesion,actin cytoskeleton,Z disc,A band,contractile fiber,PTW/PP1 phosphatase complex	sp	1	1	uniprot_sprot_2015-08-28_HUMAN	>sp|O14974|MYPT1_HUMAN Protein phosphatase 1 regulatory subunit 12A OS=Homo sapiens GN=PPP1R12A PE=1 SV=1	47	66	_LAYVAPTIPR_.2|_LYEQILAENEK_.2|_SGSYSYLEER_.2|_TGSYGALAEITASK_.2|_NKETLIIEPEK_.3|_NKETLIIEPEK_.2|_AQLHDTNMELTDLK_.3|_AQLHDTNM[+16]ELTDLK_.3|_AQLHDTNMELTDLK_.2|_STQGVTLTDLQEAEK_.2|_SYLTPVRDEESESQR_.3|_SYLTPVRDEESESQR_.2|_ETLIIEPEK_.2|_WIGSETDLEPPVVK_.2|_ISEMEEELK_.2|_SLLSSTSTTTK_.2|_YETSSTSAGDRYDSLLGR_.3|_QWLNSGHINDVR_.3|_QWLNSGHINDVR_.2|_GYTEVLK_.2|_RLASTSDIEEK_.3|_RLASTSDIEEK_.2|_LSSSLDNK_.2|_LE…
P3 / C	P3	C	3	O14975	55.8233	139.338	1.31965	1.31965	149.605	2.49605	0.481918	0.0400249	0.0495109	O14975	S27A2_HUMAN	Very long-chain acyl-CoA synthetase	SLC27A2	O14975	Homo sapiens	fatty acid alpha-oxidation,long-chain fatty acid metabolic process,fatty acid beta-oxidation,bile acid biosynthetic process,fatty acid transport,very long-chain fatty acid catabolic process,long-chain fatty acid import,methyl-branched fatty acid metabolic process	long-chain fatty acid-CoA ligase activity,receptor binding,ATP binding,fatty acid transporter activity,enzyme binding,very long-chain fatty acid-CoA ligase activity,phytanate-CoA ligase activity,pristanate-CoA ligase activity,decanoate--CoA ligase activity	mitochondrion,peroxisomal membrane,integral component of peroxisomal membrane,endoplasmic reticulum lumen,endoplasmic reticulum membrane,integral component of endoplasmic reticulum membrane,extracellular exosome	sp	1	2	uniprot_sprot_2015-08-28_HUMAN	>sp|O14975|S27A2_HUMAN Very long-chain acyl-CoA synthetase OS=Homo sapiens GN=SLC27A2 PE=1 SV=2	16	18	_DALYFLDDTAK_.2|_GEVGLLVC[+57]K_.2|_SLLHC[+57]FQC[+57]C[+57]GAK_.3|_VLLVSPELQAAVEEILPSLKK_.4|_VLLVSPELQAAVEEILPSLKK_.3|_IQDTIEITGTFK_.2|_TSNTDGIDSFLDK_.2|_VLLVSPELQAAVEEILPSLK_.3|_ITQLTPFNGYAGAK_.2|_IWYGTGLTFVSGLK_.2|_MTLVEEGFNPAVIK_.2|_SEVTFSTPALYIYTSGTTGLPK_.3|_SEVTFSTPALYIYTSGTTGLPK_.2|_VDEVSTEPIPESWR_.2|_YNVTVIQYIGELLR_.2|_VLLVSPELQAAVEEILPSLKKDDVSIYYVSR_.4|_MTLVEEGFNPAVIKDALYFLDDTAK_.3|_TSNT…
P3 / C	P3	C	6	O15067	90.9357	50.9927	-0.834557	0.834557	-43.9245	0.560755	0.806285	0.0191569	0.0284126	O15067	PUR4_HUMAN	Phosphoribosylformylglycinamidine synthase	PFAS	O15067	Homo sapiens	purine nucleotide biosynthetic process,'de novo' IMP biosynthetic process,glutamine metabolic process,ribonucleoside monophosphate biosynthetic process,purine ribonucleoside monophosphate biosynthetic process,response to drug	phosphoribosylformylglycinamidine synthase activity,ATP binding,metal ion binding	cytoplasm,cytosol,extracellular exosome	sp	1	4	uniprot_sprot_2015-08-28_HUMAN	>sp|O15067|PUR4_HUMAN Phosphoribosylformylglycinamidine synthase OS=Homo sapiens GN=PFAS PE=1 SV=4	60	92	_FGEPVLAGFAR_.2|_IVLVDDR_.2|_AFSITQGLLK_.2|_VGPGPALMLR_.2|_VGPGPALM[+16]LR_.2|_SLGLQLPDGQR_.2|_NPSTVEAFDLAQSNSEHSR_.3|_NPSTVEAFDLAQSNSEHSR_.2|_LSFAHPPSAEVEAIALATLHDR_.4|_LSFAHPPSAEVEAIALATLHDR_.3|_GWAAAVTFHPR_.3|_GWAAAVTFHPR_.2|_HLAVM[+16]PHPER_.3|_IVLVDDREC[+57]PVRR_.4|_ASVPREPGGPSPR_.3|_ATGLGPVDR_.2|_YRDAGLHC[+57]LELGHTGEAGPHAMVR_.6|_YRDAGLHC[+57]LELGHTGEAGPHAMVR_.5|_YRDAGLHC[+57]LELGHTGEAGPHAM…
P3 / C	P3	C	9	O15231	73.6713	31.7242	-1.21552	1.21552	-56.9382	0.430618	0.572081	0.000138044	0.000530078	O15231	ZN185_HUMAN	Zinc finger protein 185	ZNF185	O15231	Homo sapiens		zinc ion binding	cytoplasm,plasma membrane,focal adhesion,actin cytoskeleton	sp	1	3	uniprot_sprot_2015-08-28_HUMAN	>sp|O15231|ZN185_HUMAN Zinc finger protein 185 OS=Homo sapiens GN=ZNF185 PE=1 SV=3	25	27	_DLAGEEAFR_.2|_EYVNASEVSSGKPVSAR_.3|_VGEAWQDRPGAPR_.3|_VGEAWQERPGAPR_.3|_LVAPDVEGMR_.2|_GALADYEGK_.2|_GALADYEGKDVATR_.3|_GSSSATSVSAVPADRK_.3|_GSSSATSVSAVPADRK_.2|_ITLEHLGIC[+57]C[+57]HEYC[+57]FK_.4|_PMGDLLDQIFIHR_.3|_EHSYVLSAAK_.2|_STPGSNSADGGR_.2|_C[+57]GIC[+57]SKPMGDLLDQIFIHR_.4|_C[+57]GIC[+57]SKPMGDLLDQIFIHR_.3|_GKPLPPGEEERNNVLK_.3|_DLAGEEAFRAPNTDAAR_.3|_QSSPSGSEQLVR_.2|_TTGGIC[+57]TYC[+57]NR_…
P3 / P1	P3	P1	9	O15231	55.5989	31.7242	-0.809475	0.809475	-42.941	0.57059	0.583167	0.00473896	0.00962647	O15231	ZN185_HUMAN	Zinc finger protein 185	ZNF185	O15231	Homo sapiens		zinc ion binding	cytoplasm,plasma membrane,focal adhesion,actin cytoskeleton	sp	1	3	uniprot_sprot_2015-08-28_HUMAN	>sp|O15231|ZN185_HUMAN Zinc finger protein 185 OS=Homo sapiens GN=ZNF185 PE=1 SV=3	25	27	_DLAGEEAFR_.2|_EYVNASEVSSGKPVSAR_.3|_VGEAWQDRPGAPR_.3|_VGEAWQERPGAPR_.3|_LVAPDVEGMR_.2|_GALADYEGK_.2|_GALADYEGKDVATR_.3|_GSSSATSVSAVPADRK_.3|_GSSSATSVSAVPADRK_.2|_ITLEHLGIC[+57]C[+57]HEYC[+57]FK_.4|_PMGDLLDQIFIHR_.3|_EHSYVLSAAK_.2|_STPGSNSADGGR_.2|_C[+57]GIC[+57]SKPMGDLLDQIFIHR_.4|_C[+57]GIC[+57]SKPMGDLLDQIFIHR_.3|_GKPLPPGEEERNNVLK_.3|_DLAGEEAFRAPNTDAAR_.3|_QSSPSGSEQLVR_.2|_TTGGIC[+57]TYC[+57]NR_…
P3 / P1	P3	P1	3	O15235	16.4576	32.6176	0.986894	0.986894	98.1913	1.98191	0.222826	0.0163566	0.0253605	O15235	RT12_HUMAN	28S ribosomal protein S12, mitochondrial	MRPS12	O15235	Homo sapiens	translation,mitochondrial translation,mitochondrial translational elongation,mitochondrial translational termination	structural constituent of ribosome,poly(A) RNA binding	mitochondrial inner membrane,mitochondrial ribosome,mitochondrial small ribosomal subunit	sp	1	1	uniprot_sprot_2015-08-28_HUMAN	>sp|O15235|RT12_HUMAN 28S ribosomal protein S12, mitochondrial OS=Homo sapiens GN=MRPS12 PE=1 SV=1	4	5	_EAVC[+57]FIPGEGHTLQEHQIVLVEGGR_.4|_EAVC[+57]FIPGEGHTLQEHQIVLVEGGR_.3|_TQDLPGVK_.2|_YDC[+57]GHVQK_.2|_GVVLC[+57]TFTR_.2
P3 / C	P3	C	6	O15258	91.9347	150.817	0.714116	0.714116	64.0478	1.64048	0.364341	0.00422393	0.00883082	O15258	RER1_HUMAN	Protein RER1	RER1	O15258	Homo sapiens	retrograde vesicle-mediated transport, Golgi to ER,skeletal muscle acetylcholine-gated channel clustering,positive regulation of establishment of protein localization to plasma membrane	molecular_function,acetylcholine receptor binding	endoplasmic reticulum-Golgi intermediate compartment,Golgi apparatus,plasma membrane,cell surface,integral component of Golgi membrane	sp	1	1	uniprot_sprot_2015-08-28_HUMAN	>sp|O15258|RER1_HUMAN Protein RER1 OS=Homo sapiens GN=RER1 PE=1 SV=1	3	4	_LGQIYQSWLDK_.2|_QNEEFRPFIR_.3|_VDPSLMEDSDDGPSLPTK_.2|_VDPSLMEDSDDGPSLPTK_.3
P3 / C	P3	C	9	O15347	218.384	120.249	-0.86085	0.86085	-44.9372	0.550628	0.60456	0.00435323	0.00901033	O15347	HMGB3_HUMAN	High mobility group protein B3	HMGB3	O15347	Homo sapiens	DNA recombination,transcription, DNA-templated,regulation of transcription, DNA-templated,multicellular organism development,DNA geometric change,innate immune response,negative regulation of cell differentiation	four-way junction DNA binding,double-stranded DNA binding,protein binding,DNA binding, bending,poly(A) RNA binding	nucleus,chromosome,cytoplasm	sp	1	4	uniprot_sprot_2015-08-28_HUMAN	>sp|O15347|HMGB3_HUMAN High mobility group protein B3 OS=Homo sapiens GN=HMGB3 PE=1 SV=4	15	26	_STNPGISIGDVAK_.2|_KNPEVPVNFAEFSK_.3|_KNPEVPVNFAEFSK_.2|_M[+16]SAYAFFVQTC[+57]R_.2|_MSAYAFFVQTC[+57]R_.2|_MSAYAFFVQTC[+57]R_.3|_M[+16]SAYAFFVQTC[+57]R_.3|_KKNPEVPVNFAEFSK_.4|_KKNPEVPVNFAEFSK_.3|_STNPGISIGDVAKK_.3|_SKFDEMAK_.2|_RPPSGFFLFC[+57]SEFRPK_.4|_RPPSGFFLFC[+57]SEFRPK_.3|_MSAYAFFVQTC[+57]REEHK_.4|_MSAYAFFVQTC[+57]REEHK_.3|_KLGEMWNNLNDSEK_.3|_KLGEM[+16]WNNLNDSEK_.3|_KLGEMWNNLNDSEK_.2|_KNPEVP…
P3 / C	P3	C	9	O15372	78.4705	43.9994	-0.834667	0.834667	-43.9288	0.560712	0.871955	0.00556022	0.0108909	O15372	EIF3H_HUMAN	Eukaryotic translation initiation factor 3 subunit H	EIF3H	O15372	Homo sapiens	formation of translation preinitiation complex,translational initiation,regulation of translational initiation	protein binding,poly(A) RNA binding,translation initiation factor activity	cytosol,eukaryotic translation initiation factor 3 complex,membrane,eukaryotic 43S preinitiation complex,eukaryotic 48S preinitiation complex,extracellular exosome,eukaryotic translation initiation factor 3 complex, eIF3m	sp	1	1	uniprot_sprot_2015-08-28_HUMAN	>sp|O15372|EIF3H_HUMAN Eukaryotic translation initiation factor 3 subunit H OS=Homo sapiens GN=EIF3H PE=1 SV=1	26	43	_VDEMSQDIVK_.2|_VDEM[+16]SQDIVK_.2|_NSHLINVLMWELEK_.3|_NSHLINVLMWELEK_.2|_NLQLLMDR_.2|_GEPPLPEEDLSK_.2|_QVQIDGLVVLK_.2|_SAVADKHELLSLASSNHLGK_.4|_SAVADKHELLSLASSNHLGK_.5|_SAVADKHELLSLASSNHLGK_.3|_SAVADKHELLSLASSNHLGK_.2|_EKDFSPEALKK_.3|_KSAVADKHELLSLASSNHLGK_.5|_KSAVADKHELLSLASSNHLGK_.4|_TAQGSLSLK_.2|_NSHLINVLMWELEKK_.4|_NSHLINVLMWELEKK_.3|_HELLSLASSNHLGK_.3|_EFTAQNLGK_.2|_LMEVC[+57]KEK_.2|_EGTGST…
P3 / P1	P3	P1	9	O15372	78.3563	43.9994	-0.832566	0.832566	-43.8471	0.561529	0.621234	0.0017955	0.00451519	O15372	EIF3H_HUMAN	Eukaryotic translation initiation factor 3 subunit H	EIF3H	O15372	Homo sapiens	formation of translation preinitiation complex,translational initiation,regulation of translational initiation	protein binding,poly(A) RNA binding,translation initiation factor activity	cytosol,eukaryotic translation initiation factor 3 complex,membrane,eukaryotic 43S preinitiation complex,eukaryotic 48S preinitiation complex,extracellular exosome,eukaryotic translation initiation factor 3 complex, eIF3m	sp	1	1	uniprot_sprot_2015-08-28_HUMAN	>sp|O15372|EIF3H_HUMAN Eukaryotic translation initiation factor 3 subunit H OS=Homo sapiens GN=EIF3H PE=1 SV=1	26	43	_VDEMSQDIVK_.2|_VDEM[+16]SQDIVK_.2|_NSHLINVLMWELEK_.3|_NSHLINVLMWELEK_.2|_NLQLLMDR_.2|_GEPPLPEEDLSK_.2|_QVQIDGLVVLK_.2|_SAVADKHELLSLASSNHLGK_.4|_SAVADKHELLSLASSNHLGK_.5|_SAVADKHELLSLASSNHLGK_.3|_SAVADKHELLSLASSNHLGK_.2|_EKDFSPEALKK_.3|_KSAVADKHELLSLASSNHLGK_.5|_KSAVADKHELLSLASSNHLGK_.4|_TAQGSLSLK_.2|_NSHLINVLMWELEKK_.4|_NSHLINVLMWELEKK_.3|_HELLSLASSNHLGK_.3|_EFTAQNLGK_.2|_LMEVC[+57]KEK_.2|_EGTGST…
P3 / C	P3	C	9	O15382	70.002	152.845	1.1266	1.1266	118.343	2.18343	0.742749	0.000865282	0.00247959	O15382	BCAT2_HUMAN	Branched-chain-amino-acid aminotransferase, mitochondrial	BCAT2	O15382	Homo sapiens	aspartate biosynthetic process,isoleucine catabolic process,branched-chain amino acid biosynthetic process,branched-chain amino acid catabolic process,leucine biosynthetic process,valine biosynthetic process,regulation of hormone levels	branched-chain-amino-acid transaminase activity,pyridoxal phosphate binding,L-leucine transaminase activity,L-valine transaminase activity,L-isoleucine transaminase activity	mitochondrion,mitochondrial matrix	sp	1	2	uniprot_sprot_2015-08-28_HUMAN	>sp|O15382|BCAT2_HUMAN Branched-chain-amino-acid aminotransferase, mitochondrial OS=Homo sapiens GN=BCAT2 PE=1 SV=2	25	36	_AWVGGVGNYK_.2|_KPGPGEPLVFGK_.3|_KPGPGEPLVFGK_.2|_EVFGSGTAC[+57]QVC[+57]PVHR_.3|_EVFGSGTAC[+57]QVC[+57]PVHR_.2|_AADLQLEMTQKPHK_.4|_AADLQLEMTQKPHK_.3|_AADLQLEM[+16]TQKPHK_.3|_LFRPWLNMDR_.3|_LC[+57]LPSFDK_.2|_VREVFGSGTAC[+57]QVC[+57]PVHR_.4|_VREVFGSGTAC[+57]QVC[+57]PVHR_.3|_LELLEC[+57]IR_.2|_LC[+57]LPSFDKLELLEC[+57]IRR_.4|_PGPGEPLVFGK_.2|_AADLQLEMTQKPHKKPGPGEPLVFGK_.5|_TFTDHMLMVEWNDK_.3|_LGGNYGPTVL…
P3 / P1	P3	P1	9	O15382	67.2527	152.845	1.1844	1.1844	127.269	2.27269	0.690856	0.000541624	0.00166759	O15382	BCAT2_HUMAN	Branched-chain-amino-acid aminotransferase, mitochondrial	BCAT2	O15382	Homo sapiens	aspartate biosynthetic process,isoleucine catabolic process,branched-chain amino acid biosynthetic process,branched-chain amino acid catabolic process,leucine biosynthetic process,valine biosynthetic process,regulation of hormone levels	branched-chain-amino-acid transaminase activity,pyridoxal phosphate binding,L-leucine transaminase activity,L-valine transaminase activity,L-isoleucine transaminase activity	mitochondrion,mitochondrial matrix	sp	1	2	uniprot_sprot_2015-08-28_HUMAN	>sp|O15382|BCAT2_HUMAN Branched-chain-amino-acid aminotransferase, mitochondrial OS=Homo sapiens GN=BCAT2 PE=1 SV=2	25	36	_AWVGGVGNYK_.2|_KPGPGEPLVFGK_.3|_KPGPGEPLVFGK_.2|_EVFGSGTAC[+57]QVC[+57]PVHR_.3|_EVFGSGTAC[+57]QVC[+57]PVHR_.2|_AADLQLEMTQKPHK_.4|_AADLQLEMTQKPHK_.3|_AADLQLEM[+16]TQKPHK_.3|_LFRPWLNMDR_.3|_LC[+57]LPSFDK_.2|_VREVFGSGTAC[+57]QVC[+57]PVHR_.4|_VREVFGSGTAC[+57]QVC[+57]PVHR_.3|_LELLEC[+57]IR_.2|_LC[+57]LPSFDKLELLEC[+57]IRR_.4|_PGPGEPLVFGK_.2|_AADLQLEMTQKPHKKPGPGEPLVFGK_.5|_TFTDHMLMVEWNDK_.3|_LGGNYGPTVL…
P3 / C	P3	C	3	O15540	267.441	96.2788	-1.47393	1.47393	-63.9999	0.360001	0.290419	0.0194936	0.0287653	O15540	FABP7_HUMAN	Fatty acid-binding protein, brain	FABP7	O15540	Homo sapiens	transport,nervous system development,negative regulation of cell proliferation,triglyceride catabolic process,cell proliferation in forebrain,neurogenesis,epithelial cell proliferation,prepulse inhibition	transporter activity,lipid binding	nucleoplasm,cytoplasm,cytosol,cell-cell junction,cell projection,neuronal cell body,cell periphery	sp	1	3	uniprot_sprot_2015-08-28_HUMAN	>sp|O15540|FABP7_HUMAN Fatty acid-binding protein, brain OS=Homo sapiens GN=FABP7 PE=1 SV=3	9	13	_ALGVGFATR_.2|_LTNSQNFDEYMK_.2|_LTNSQNFDEYM[+16]K_.2|_SVVSLDGDK_.2|_QVGNVTKPTVIISQEGDK_.4|_QVGNVTKPTVIISQEGDK_.3|_SVVSLDGDKLVHIQK_.3|_SVVSLDGDKLVHIQK_.2|_PTVIISQEGDK_.2|_QVGNVTKPTVIISQEGDKVVIR_.4|_QVGNVTKPTVIISQEGDKVVIR_.3|_LTNSQNFDEYM[+16]KALGVGFATR_.3|_NTEISFQLGEEFDETTADDR_.2
P3 / P1	P3	P1	3	O15540	187.691	96.2788	-0.96307	0.96307	-48.7036	0.512964	0.235578	0.0198893	0.0292048	O15540	FABP7_HUMAN	Fatty acid-binding protein, brain	FABP7	O15540	Homo sapiens	transport,nervous system development,negative regulation of cell proliferation,triglyceride catabolic process,cell proliferation in forebrain,neurogenesis,epithelial cell proliferation,prepulse inhibition	transporter activity,lipid binding	nucleoplasm,cytoplasm,cytosol,cell-cell junction,cell projection,neuronal cell body,cell periphery	sp	1	3	uniprot_sprot_2015-08-28_HUMAN	>sp|O15540|FABP7_HUMAN Fatty acid-binding protein, brain OS=Homo sapiens GN=FABP7 PE=1 SV=3	9	13	_ALGVGFATR_.2|_LTNSQNFDEYMK_.2|_LTNSQNFDEYM[+16]K_.2|_SVVSLDGDK_.2|_QVGNVTKPTVIISQEGDK_.4|_QVGNVTKPTVIISQEGDK_.3|_SVVSLDGDKLVHIQK_.3|_SVVSLDGDKLVHIQK_.2|_PTVIISQEGDK_.2|_QVGNVTKPTVIISQEGDKVVIR_.4|_QVGNVTKPTVIISQEGDKVVIR_.3|_LTNSQNFDEYM[+16]KALGVGFATR_.3|_NTEISFQLGEEFDETTADDR_.2
P3 / C	P3	C	45	O43175	1195.35	2085.46	0.802933	0.802933	74.4644	1.74464	0.306032	1.72174e-19	9.60351e-18	O43175	SERA_HUMAN	D-3-phosphoglycerate dehydrogenase	PHGDH	O43175	Homo sapiens	glutamine metabolic process,glycine metabolic process,L-serine biosynthetic process,threonine metabolic process,brain development,serine family amino acid biosynthetic process,gamma-aminobutyric acid metabolic process,regulation of gene expression,taurine metabolic process,spinal cord development,glial cell development,neural tube development,neuron projection development,oxidation-reduction proc…	phosphoglycerate dehydrogenase activity,electron carrier activity,NAD binding	cytosol,myelin sheath,extracellular exosome	sp	1	4	uniprot_sprot_2015-08-28_HUMAN	>sp|O43175|SERA_HUMAN D-3-phosphoglycerate dehydrogenase OS=Homo sapiens GN=PHGDH PE=1 SV=4	33	65	_DLPLLLFR_.2|_GGIVDEGALLR_.2|_TLGILGLGR_.2|_VTADVINAAEK_.2|_VLISDSLDPC[+57]C[+57]R_.2|_KVLISDSLDPC[+57]C[+57]R_.3|_GTIQVITQGTSLK_.2|_GTIQVITQGTSLK_.3|_AGTGVDNVDLEAATR_.2|_AGTGVDNVDLEAATR_.3|_ILQDGGLQVVEK_.2|_ILQDGGLQVVEK_.3|_NAGNC[+57]LSPAVIVGLLK_.2|_NAGNC[+57]LSPAVIVGLLK_.3|_KILQDGGLQVVEK_.3|_KILQDGGLQVVEK_.2|_QHVTEAFQFHF_.3|_QHVTEAFQFHF_.2|_ALVDHENVISC[+57]PHLGASTK_.4|_ALVDHENVISC[+57]PHLGASTK_…
P3 / C	P3	C	3	O43181	244.632	87.5246	-1.48285	1.48285	-64.2219	0.357781	0.193504	0.00652621	0.0123908	O43181	NDUS4_HUMAN	NADH dehydrogenase [ubiquinone] iron-sulfur protein 4, mitochondrial	NDUFS4	O43181	Homo sapiens	regulation of protein phosphorylation,mitochondrial electron transport, NADH to ubiquinone,brain development,cAMP-mediated signaling,mitochondrial respiratory chain complex I assembly,cellular respiration,positive regulation of fibroblast proliferation,response to cAMP,reactive oxygen species metabolic process	NADH dehydrogenase (ubiquinone) activity	mitochondrion,mitochondrial inner membrane,mitochondrial respiratory chain complex I	sp	1	1	uniprot_sprot_2015-08-28_HUMAN	>sp|O43181|NDUS4_HUMAN NADH dehydrogenase [ubiquinone] iron-sulfur protein 4, mitochondrial OS=Homo sapiens GN=NDUFS4 PE=1 SV=1	8	9	_LDITTLTGVPEEHIK_.3|_LDITTLTGVPEEHIK_.2|_NGWSYDIEER_.2|_NGWSYDIEERK_.3|_SYGANFSWNK_.2|_NNMQSGVNNTK_.2|_SYGANFSWNKR_.2|_WENPLMGWASTADPLSNMVLTFSTK_.3|_ERWENPLMGWASTADPLSNMVLTFSTK_.3
P3 / C	P3	C	3	O43272	75.2199	151.581	1.0109	1.0109	101.517	2.01517	0.090609	0.00262749	0.00610081	O43272	PROD_HUMAN	Proline dehydrogenase 1, mitochondrial	PRODH	O43272	Homo sapiens	proline metabolic process,proline catabolic process,intrinsic apoptotic signaling pathway in response to oxidative stress,proline catabolic process to glutamate,positive regulation of cell death,4-hydroxyproline catabolic process,oxidation-reduction process	proline dehydrogenase activity,FAD binding	mitochondrial inner membrane,mitochondrial matrix	sp	1	3	uniprot_sprot_2015-08-28_HUMAN	>sp|O43272|PROD_HUMAN Proline dehydrogenase 1, mitochondrial OS=Homo sapiens GN=PRODH PE=1 SV=3	7	8	_HLVVPNAQTGQLEPLLSR_.3|_HEQLLYVSR_.2|_EMESC[+57]TSAAER_.2|_EM[+16]ESC[+57]TSAAER_.2|_LTALGRPQFLLQFSEVLAK_.3|_PLIFNTYQC[+57]YLK_.2|_LMVDAEQTYFQPAISR_.2|_EQPAAGPAAVPGGGSATAVRPPVPAVDFGNAQEAYR_.3
P3 / P1	P3	P1	3	O43272	96.2005	151.581	0.65597	0.65597	57.5675	1.57568	0.0668738	0.00344222	0.00755307	O43272	PROD_HUMAN	Proline dehydrogenase 1, mitochondrial	PRODH	O43272	Homo sapiens	proline metabolic process,proline catabolic process,intrinsic apoptotic signaling pathway in response to oxidative stress,proline catabolic process to glutamate,positive regulation of cell death,4-hydroxyproline catabolic process,oxidation-reduction process	proline dehydrogenase activity,FAD binding	mitochondrial inner membrane,mitochondrial matrix	sp	1	3	uniprot_sprot_2015-08-28_HUMAN	>sp|O43272|PROD_HUMAN Proline dehydrogenase 1, mitochondrial OS=Homo sapiens GN=PRODH PE=1 SV=3	7	8	_HLVVPNAQTGQLEPLLSR_.3|_HEQLLYVSR_.2|_EMESC[+57]TSAAER_.2|_EM[+16]ESC[+57]TSAAER_.2|_LTALGRPQFLLQFSEVLAK_.3|_PLIFNTYQC[+57]YLK_.2|_LMVDAEQTYFQPAISR_.2|_EQPAAGPAAVPGGGSATAVRPPVPAVDFGNAQEAYR_.3
P1 / C	P1	C	18	O43396	139.554	61.5116	-1.18189	1.18189	-55.9226	0.440774	0.637699	4.67124e-08	4.50253e-07	O43396	TXNL1_HUMAN	Thioredoxin-like protein 1	TXNL1	O43396	Homo sapiens	sulfate assimilation,protein folding,glycerol ether metabolic process,cellular response to oxidative stress,cell redox homeostasis,oxidation-reduction process	protein disulfide oxidoreductase activity,disulfide oxidoreductase activity,oxidoreductase activity, acting on a sulfur group of donors, disulfide as acceptor	proteasome complex,nucleus,cytoplasm,mitochondrion,extracellular exosome	sp	1	3	uniprot_sprot_2015-08-28_HUMAN	>sp|O43396|TXNL1_HUMAN Thioredoxin-like protein 1 OS=Homo sapiens GN=TXNL1 PE=1 SV=3	21	33	_IFINLPR_.2|_SMDFEEAER_.2|_AGC[+57]EC[+57]LNESDEHGFDNC[+57]LR_.3|_IAPAFSSMSNK_.2|_IAPAFSSM[+16]SNK_.2|_VGVKPVGSDPDFQPELSGAGSR_.3|_VGVKPVGSDPDFQPELSGAGSR_.4|_VGVKPVGSDPDFQPELSGAGSR_.2|_IDQYQGADAVGLEEK_.2|_IDQYQGADAVGLEEK_.3|_GYMDLMPFINK_.2|_GYM[+16]DLMPFINK_.2|_IKQHLENDPGSNEDTDIPK_.4|_IKQHLENDPGSNEDTDIPK_.3|_EDGIVPLR_.2|_FQGPDNGQGPK_.2|_AGC[+57]EC[+57]LNESDEHGFDNC[+57]LRK_.4|_AGC[+57]EC[+57]LNESDE…
P3 / C	P3	C	18	O43396	139.554	32.702	-2.09337	2.09337	-76.5667	0.234333	1.31071	3.84229e-08	3.76298e-07	O43396	TXNL1_HUMAN	Thioredoxin-like protein 1	TXNL1	O43396	Homo sapiens	sulfate assimilation,protein folding,glycerol ether metabolic process,cellular response to oxidative stress,cell redox homeostasis,oxidation-reduction process	protein disulfide oxidoreductase activity,disulfide oxidoreductase activity,oxidoreductase activity, acting on a sulfur group of donors, disulfide as acceptor	proteasome complex,nucleus,cytoplasm,mitochondrion,extracellular exosome	sp	1	3	uniprot_sprot_2015-08-28_HUMAN	>sp|O43396|TXNL1_HUMAN Thioredoxin-like protein 1 OS=Homo sapiens GN=TXNL1 PE=1 SV=3	21	33	_IFINLPR_.2|_SMDFEEAER_.2|_AGC[+57]EC[+57]LNESDEHGFDNC[+57]LR_.3|_IAPAFSSMSNK_.2|_IAPAFSSM[+16]SNK_.2|_VGVKPVGSDPDFQPELSGAGSR_.3|_VGVKPVGSDPDFQPELSGAGSR_.4|_VGVKPVGSDPDFQPELSGAGSR_.2|_IDQYQGADAVGLEEK_.2|_IDQYQGADAVGLEEK_.3|_GYMDLMPFINK_.2|_GYM[+16]DLMPFINK_.2|_IKQHLENDPGSNEDTDIPK_.4|_IKQHLENDPGSNEDTDIPK_.3|_EDGIVPLR_.2|_FQGPDNGQGPK_.2|_AGC[+57]EC[+57]LNESDEHGFDNC[+57]LRK_.4|_AGC[+57]EC[+57]LNESDE…
P3 / P1	P3	P1	18	O43396	61.5116	32.702	-0.911481	0.911481	-46.8361	0.531639	1.17585	4.36415e-05	0.000192908	O43396	TXNL1_HUMAN	Thioredoxin-like protein 1	TXNL1	O43396	Homo sapiens	sulfate assimilation,protein folding,glycerol ether metabolic process,cellular response to oxidative stress,cell redox homeostasis,oxidation-reduction process	protein disulfide oxidoreductase activity,disulfide oxidoreductase activity,oxidoreductase activity, acting on a sulfur group of donors, disulfide as acceptor	proteasome complex,nucleus,cytoplasm,mitochondrion,extracellular exosome	sp	1	3	uniprot_sprot_2015-08-28_HUMAN	>sp|O43396|TXNL1_HUMAN Thioredoxin-like protein 1 OS=Homo sapiens GN=TXNL1 PE=1 SV=3	21	33	_IFINLPR_.2|_SMDFEEAER_.2|_AGC[+57]EC[+57]LNESDEHGFDNC[+57]LR_.3|_IAPAFSSMSNK_.2|_IAPAFSSM[+16]SNK_.2|_VGVKPVGSDPDFQPELSGAGSR_.3|_VGVKPVGSDPDFQPELSGAGSR_.4|_VGVKPVGSDPDFQPELSGAGSR_.2|_IDQYQGADAVGLEEK_.2|_IDQYQGADAVGLEEK_.3|_GYMDLMPFINK_.2|_GYM[+16]DLMPFINK_.2|_IKQHLENDPGSNEDTDIPK_.4|_IKQHLENDPGSNEDTDIPK_.3|_EDGIVPLR_.2|_FQGPDNGQGPK_.2|_AGC[+57]EC[+57]LNESDEHGFDNC[+57]LRK_.4|_AGC[+57]EC[+57]LNESDE…
P3 / C	P3	C	3	O43402	109.41	178.359	0.705038	0.705038	63.0188	1.63019	0.200616	0.0256925	0.0355414	O43402	EMC8_HUMAN	ER membrane protein complex subunit 8	EMC8	O43402	Homo sapiens			nucleus,cytoplasm,mitochondrion,membrane,ER membrane protein complex	sp	1	1	uniprot_sprot_2015-08-28_HUMAN	>sp|O43402|EMC8_HUMAN ER membrane protein complex subunit 8 OS=Homo sapiens GN=EMC8 PE=1 SV=1	12	19	_ISASLLDSR_.2|_VKDASPNQVAEK_.3|_VKDASPNQVAEK_.2|_FTMDC[+57]VAPTIHVYEHHENR_.5|_FTMDC[+57]VAPTIHVYEHHENR_.4|_FTMDC[+57]VAPTIHVYEHHENR_.3|_LTTQAYC[+57]K_.2|_YPHC[+57]AVNGLLVAEK_.3|_YPHC[+57]AVNGLLVAEK_.2|_DASPNQVAEK_.2|_C[+57]RDPHHDYC[+57]EDWPEAQR_.4|_C[+57]RDPHHDYC[+57]EDWPEAQR_.3|_DHSYVIAGYYQANER_.3|_DHSYVIAGYYQANER_.2|_NDWTNPEINK_.2|_SYETLVDFDNHLDDIR_.3|_SYETLVDFDNHLDDIR_.2|_SYETLVDFDNHLDDIRNDWTN…
P3 / P1	P3	P1	3	O43402	110.795	178.359	0.686894	0.686894	60.9814	1.60981	0.0768825	0.0041574	0.00873626	O43402	EMC8_HUMAN	ER membrane protein complex subunit 8	EMC8	O43402	Homo sapiens			nucleus,cytoplasm,mitochondrion,membrane,ER membrane protein complex	sp	1	1	uniprot_sprot_2015-08-28_HUMAN	>sp|O43402|EMC8_HUMAN ER membrane protein complex subunit 8 OS=Homo sapiens GN=EMC8 PE=1 SV=1	12	19	_ISASLLDSR_.2|_VKDASPNQVAEK_.3|_VKDASPNQVAEK_.2|_FTMDC[+57]VAPTIHVYEHHENR_.5|_FTMDC[+57]VAPTIHVYEHHENR_.4|_FTMDC[+57]VAPTIHVYEHHENR_.3|_LTTQAYC[+57]K_.2|_YPHC[+57]AVNGLLVAEK_.3|_YPHC[+57]AVNGLLVAEK_.2|_DASPNQVAEK_.2|_C[+57]RDPHHDYC[+57]EDWPEAQR_.4|_C[+57]RDPHHDYC[+57]EDWPEAQR_.3|_DHSYVIAGYYQANER_.3|_DHSYVIAGYYQANER_.2|_NDWTNPEINK_.2|_SYETLVDFDNHLDDIR_.3|_SYETLVDFDNHLDDIR_.2|_SYETLVDFDNHLDDIRNDWTN…
P3 / C	P3	C	12	O43464	105.985	164.537	0.634544	0.634544	55.2447	1.55245	0.289444	1.6364e-05	8.31838e-05	O43464	HTRA2_HUMAN	Serine protease HTRA2, mitochondrial	HTRA2	O43464	Homo sapiens	proteolysis,ceramide metabolic process,mitochondrion organization,aging,adult walking behavior,intrinsic apoptotic signaling pathway in response to DNA damage,response to herbicide,positive regulation of cell death,protein autoprocessing,pentacyclic triterpenoid metabolic process,forebrain development,cellular response to oxidative stress,cellular response to heat,cellular response to interferon-…	serine-type endopeptidase activity,protein binding,peptidase activity,serine-type peptidase activity,unfolded protein binding	chromatin,nucleus,mitochondrion,mitochondrial intermembrane space,endoplasmic reticulum,endoplasmic reticulum membrane,cytosol,cytoskeleton,cytoplasmic side of plasma membrane,membrane,mitochondrial membrane,CD40 receptor complex	sp	1	2	uniprot_sprot_2015-08-28_HUMAN	>sp|O43464|HTRA2_HUMAN Serine protease HTRA2, mitochondrial OS=Homo sapiens GN=HTRA2 PE=1 SV=2	11	13	_TQSQLAVQIR_.2|_SQYNFIADVVEK_.2|_EPLPTLPLGR_.2|_TAPAVVYIEILDR_.2|_LLSGDTYEAVVTAVDPVADIATLR_.3|_LLSGDTYEAVVTAVDPVADIATLR_.4|_VTAGISFAIPSDR_.2|_VTAGISFAIPSDRLR_.3|_TAPAVVYIEILDRHPFLGR_.4|_AGLRPGDVILAIGEQM[+16]VQNAEDVYEAVR_.4|_QGEFVVAMGSPFALQNTITSGIVSSAQRPAR_.4|_QGEFVVAMGSPFALQNTITSGIVSSAQRPAR_.3|_EVPISNGSGFVVAADGLIVTNAHVVADR_.3
P1 / C	P1	C	21	O43592	43.7364	93.0192	1.0887	1.0887	112.682	2.12682	0.728473	1.98302e-05	9.77771e-05	O43592	XPOT_HUMAN	Exportin-T	XPOT	O43592	Homo sapiens	tRNA export from nucleus,intracellular protein transport,tRNA re-export from nucleus	tRNA binding,Ran GTPase binding,nucleobase-containing compound transmembrane transporter activity	nucleoplasm,cytoplasm,cytosol,nuclear matrix,nuclear pore	sp	1	2	uniprot_sprot_2015-08-28_HUMAN	>sp|O43592|XPOT_HUMAN Exportin-T OS=Homo sapiens GN=XPOT PE=1 SV=2	36	49	_LMLAQDEER_.2|_NAQEALQAIETK_.2|_LAQVSPELLLASVR_.2|_LAQVSPELLLASVR_.3|_LVELWGGK_.2|_NLLTPLMEK_.2|_TC[+57]FIILSK_.2|_HIVPAC[+57]FLAPLK_.3|_HIVPAC[+57]FLAPLK_.2|_ALAYFEQLK_.2|_VFSSTLQNWQTTR_.2|_VFSSTLQNWQTTR_.3|_DGPVGFADFVYK_.2|_FFC[+57]FQVLEHQVK_.3|_FFC[+57]FQVLEHQVK_.2|_YSELTTVQQQLIR_.2|_ISPDAWQVC[+57]AEALAQR_.3|_ISPDAWQVC[+57]AEALAQR_.2|_TAYLFSR_.2|_QMNPFIEDILNR_.3|_QMNPFIEDILNR_.2|_QM[+16]NPFIED…
P3 / C	P3	C	21	O43592	43.7364	102.253	1.22524	1.22524	133.794	2.33794	1.25607	0.000701628	0.00207764	O43592	XPOT_HUMAN	Exportin-T	XPOT	O43592	Homo sapiens	tRNA export from nucleus,intracellular protein transport,tRNA re-export from nucleus	tRNA binding,Ran GTPase binding,nucleobase-containing compound transmembrane transporter activity	nucleoplasm,cytoplasm,cytosol,nuclear matrix,nuclear pore	sp	1	2	uniprot_sprot_2015-08-28_HUMAN	>sp|O43592|XPOT_HUMAN Exportin-T OS=Homo sapiens GN=XPOT PE=1 SV=2	36	49	_LMLAQDEER_.2|_NAQEALQAIETK_.2|_LAQVSPELLLASVR_.2|_LAQVSPELLLASVR_.3|_LVELWGGK_.2|_NLLTPLMEK_.2|_TC[+57]FIILSK_.2|_HIVPAC[+57]FLAPLK_.3|_HIVPAC[+57]FLAPLK_.2|_ALAYFEQLK_.2|_VFSSTLQNWQTTR_.2|_VFSSTLQNWQTTR_.3|_DGPVGFADFVYK_.2|_FFC[+57]FQVLEHQVK_.3|_FFC[+57]FQVLEHQVK_.2|_YSELTTVQQQLIR_.2|_ISPDAWQVC[+57]AEALAQR_.3|_ISPDAWQVC[+57]AEALAQR_.2|_TAYLFSR_.2|_QMNPFIEDILNR_.3|_QMNPFIEDILNR_.2|_QM[+16]NPFIED…
P3 / C	P3	C	24	O43615	77.9503	180.446	1.21094	1.21094	131.488	2.31488	0.602997	9.4185e-10	1.27673e-08	O43615	TIM44_HUMAN	Mitochondrial import inner membrane translocase subunit TIM44	TIMM44	O43615	Homo sapiens	protein targeting to mitochondrion,protein import into mitochondrial matrix	ATP binding,chaperone binding	mitochondrion,mitochondrial inner membrane,mitochondrial matrix	sp	1	2	uniprot_sprot_2015-08-28_HUMAN	>sp|O43615|TIM44_HUMAN Mitochondrial import inner membrane translocase subunit TIM44 OS=Homo sapiens GN=TIMM44 PE=1 SV=2	33	42	_VTDLLGGLFSK_.2|_EIDDSVLGQTGPYR_.2|_DQDELNPYAAWR_.2|_RLEESDVLQEAR_.3|_RLEESDVLQEAR_.2|_VFEPNEEALGVVLHK_.3|_VFEPNEEALGVVLHK_.2|_GFLSGLLDNVK_.2|_TEMSEVLTEILR_.2|_TEMSEVLTEILR_.3|_ILDIDNVDLAMGK_.2|_ILDIDNVDLAM[+16]GK_.2|_LGELTGTVK_.2|_IKEGVEEAAK_.2|_YDESDNAFIR_.2|_DWC[+57]YEATYSQLAHPIQQAK_.3|_DWC[+57]YEATYSQLAHPIQQAK_.2|_ESLHEVSK_.2|_NPKGEVVEGDPDK_.3|_TIESETVR_.2|_ENNVVFNR_.2|_MKYDESDNAFIR_.3|_VFEPN…
P3 / P1	P3	P1	24	O43615	105.204	180.446	0.77837	0.77837	71.5192	1.71519	0.406389	6.97462e-10	9.66935e-09	O43615	TIM44_HUMAN	Mitochondrial import inner membrane translocase subunit TIM44	TIMM44	O43615	Homo sapiens	protein targeting to mitochondrion,protein import into mitochondrial matrix	ATP binding,chaperone binding	mitochondrion,mitochondrial inner membrane,mitochondrial matrix	sp	1	2	uniprot_sprot_2015-08-28_HUMAN	>sp|O43615|TIM44_HUMAN Mitochondrial import inner membrane translocase subunit TIM44 OS=Homo sapiens GN=TIMM44 PE=1 SV=2	33	42	_VTDLLGGLFSK_.2|_EIDDSVLGQTGPYR_.2|_DQDELNPYAAWR_.2|_RLEESDVLQEAR_.3|_RLEESDVLQEAR_.2|_VFEPNEEALGVVLHK_.3|_VFEPNEEALGVVLHK_.2|_GFLSGLLDNVK_.2|_TEMSEVLTEILR_.2|_TEMSEVLTEILR_.3|_ILDIDNVDLAMGK_.2|_ILDIDNVDLAM[+16]GK_.2|_LGELTGTVK_.2|_IKEGVEEAAK_.2|_YDESDNAFIR_.2|_DWC[+57]YEATYSQLAHPIQQAK_.3|_DWC[+57]YEATYSQLAHPIQQAK_.2|_ESLHEVSK_.2|_NPKGEVVEGDPDK_.3|_TIESETVR_.2|_ENNVVFNR_.2|_MKYDESDNAFIR_.3|_VFEPN…
P3 / C	P3	C	9	O43657	109.352	73.0383	-0.58226	0.58226	-33.2084	0.667916	0.318593	0.000420771	0.00133982	O43657	TSN6_HUMAN	Tetraspanin-6	TSPAN6	O43657	Homo sapiens	cell surface receptor signaling pathway,negative regulation of viral-induced cytoplasmic pattern recognition receptor signaling pathway,positive regulation of I-kappaB kinase/NF-kappaB signaling,negative regulation of NIK/NF-kappaB signaling	signal transducer activity,protein binding	integral component of plasma membrane,extracellular exosome	sp	1	1	uniprot_sprot_2015-08-28_HUMAN	>sp|O43657|TSN6_HUMAN Tetraspanin-6 OS=Homo sapiens GN=TSPAN6 PE=1 SV=1	5	6	_DADKVNNEGC[+57]FIK_.3|_IQNTLHC[+57]C[+57]GVTDYRDWTDTNYYSEK_.4|_IQNTLHC[+57]C[+57]GVTDYR_.3|_IQNTLHC[+57]C[+57]GVTDYR_.2|_LEDC[+57]TPQR_.2|_VNNEGC[+57]FIK_.2
P1 / C	P1	C	9	O43676	200.297	106.534	-0.910827	0.910827	-46.812	0.53188	0.611215	0.00397972	0.00844183	O43676	NDUB3_HUMAN	NADH dehydrogenase [ubiquinone] 1 beta subcomplex subunit 3	NDUFB3	O43676	Homo sapiens	mitochondrial electron transport, NADH to ubiquinone,mitochondrial respiratory chain complex I assembly	NADH dehydrogenase (ubiquinone) activity	mitochondrial inner membrane,mitochondrial respiratory chain complex I,integral component of membrane,extracellular exosome	sp	1	3	uniprot_sprot_2015-08-28_HUMAN	>sp|O43676|NDUB3_HUMAN NADH dehydrogenase [ubiquinone] 1 beta subcomplex subunit 3 OS=Homo sapiens GN=NDUFB3 PE=1 SV=3	4	4	_IEGTPLETIQK_.2|_MELPDYR_.2|_SVSFSDVFFK_.2|_IEGTPLETIQKK_.3
P3 / C	P3	C	9	O43676	200.297	91.6822	-1.12743	1.12743	-54.227	0.45773	1.33042	0.0151328	0.0239412	O43676	NDUB3_HUMAN	NADH dehydrogenase [ubiquinone] 1 beta subcomplex subunit 3	NDUFB3	O43676	Homo sapiens	mitochondrial electron transport, NADH to ubiquinone,mitochondrial respiratory chain complex I assembly	NADH dehydrogenase (ubiquinone) activity	mitochondrial inner membrane,mitochondrial respiratory chain complex I,integral component of membrane,extracellular exosome	sp	1	3	uniprot_sprot_2015-08-28_HUMAN	>sp|O43676|NDUB3_HUMAN NADH dehydrogenase [ubiquinone] 1 beta subcomplex subunit 3 OS=Homo sapiens GN=NDUFB3 PE=1 SV=3	4	4	_IEGTPLETIQK_.2|_MELPDYR_.2|_SVSFSDVFFK_.2|_IEGTPLETIQKK_.3
P3 / C	P3	C	6	O43759	338.495	518.324	0.61472	0.61472	53.1261	1.53126	0.212756	0.000972495	0.00272299	O43759	SNG1_HUMAN	Synaptogyrin-1	SYNGR1	O43759	Homo sapiens	protein targeting,regulation of long-term neuronal synaptic plasticity,regulation of short-term neuronal synaptic plasticity		integral component of membrane,cell junction,synaptic vesicle membrane,neuromuscular junction,melanosome,terminal bouton	sp	1	2	uniprot_sprot_2015-08-28_HUMAN	>sp|O43759|SNG1_HUMAN Synaptogyrin-1 OS=Homo sapiens GN=SYNGR1 PE=1 SV=2	2	2	_AGGAFDPYTLVR_.2|_DNPLNEGTDAAR_.2
P3 / P1	P3	P1	6	O43759	322.863	518.324	0.682932	0.682932	60.5399	1.6054	0.1471	0.000101753	0.000406821	O43759	SNG1_HUMAN	Synaptogyrin-1	SYNGR1	O43759	Homo sapiens	protein targeting,regulation of long-term neuronal synaptic plasticity,regulation of short-term neuronal synaptic plasticity		integral component of membrane,cell junction,synaptic vesicle membrane,neuromuscular junction,melanosome,terminal bouton	sp	1	2	uniprot_sprot_2015-08-28_HUMAN	>sp|O43759|SNG1_HUMAN Synaptogyrin-1 OS=Homo sapiens GN=SYNGR1 PE=1 SV=2	2	2	_AGGAFDPYTLVR_.2|_DNPLNEGTDAAR_.2
P3 / P1	P3	P1	9	O43760	287.149	441.372	0.620194	0.620194	53.7082	1.53708	0.464333	0.00257801	0.00601697	O43760	SNG2_HUMAN	Synaptogyrin-2	SYNGR2	O43760	Homo sapiens			integral component of membrane,synaptic vesicle membrane,neuromuscular junction,extracellular exosome	sp	1	1	uniprot_sprot_2015-08-28_HUMAN	>sp|O43760|SNG2_HUMAN Synaptogyrin-2 OS=Homo sapiens GN=SYNGR2 PE=1 SV=1	4	4	_DVLVGADSVR_.2|_FLTQPQVVAR_.2|_QMYC[+57]VFNR_.2|_AGGSFDLR_.2
P3 / C	P3	C	9	O43772	99.4109	178.309	0.842907	0.842907	79.366	1.79366	0.305139	1.67107e-05	8.46436e-05	O43772	MCAT_HUMAN	Mitochondrial carnitine/acylcarnitine carrier protein	SLC25A20	O43772	Homo sapiens	carnitine shuttle,acyl carnitine transmembrane transport	acyl carnitine transmembrane transporter activity	cytoplasm,mitochondrion,mitochondrial inner membrane,integral component of membrane	sp	1	1	uniprot_sprot_2015-08-28_HUMAN	>sp|O43772|MCAT_HUMAN Mitochondrial carnitine/acylcarnitine carrier protein OS=Homo sapiens GN=SLC25A20 PE=1 SV=1	10	11	_GTVLTLMR_.2|_GFNAVMIR_.2|_LYQEFGIR_.2|_TLFREGITGLYR_.3|_YTGTLDC[+57]AK_.2|_FLNWATPNL_.2|_C[+57]LLQIQASSGESK_.2|_ELIRDEGVTSLYK_.2|_NLLAGGFGGVC[+57]LVFVGHPLDTVK_.3|_NLLAGGFGGVC[+57]LVFVGHPLDTVK_.2|_DVPASGMYFMTYEWLK_.2
P3 / P1	P3	P1	9	O43772	95.5054	178.309	0.900728	0.900728	86.7008	1.86701	0.197502	6.63286e-07	4.77611e-06	O43772	MCAT_HUMAN	Mitochondrial carnitine/acylcarnitine carrier protein	SLC25A20	O43772	Homo sapiens	carnitine shuttle,acyl carnitine transmembrane transport	acyl carnitine transmembrane transporter activity	cytoplasm,mitochondrion,mitochondrial inner membrane,integral component of membrane	sp	1	1	uniprot_sprot_2015-08-28_HUMAN	>sp|O43772|MCAT_HUMAN Mitochondrial carnitine/acylcarnitine carrier protein OS=Homo sapiens GN=SLC25A20 PE=1 SV=1	10	11	_GTVLTLMR_.2|_GFNAVMIR_.2|_LYQEFGIR_.2|_TLFREGITGLYR_.3|_YTGTLDC[+57]AK_.2|_FLNWATPNL_.2|_C[+57]LLQIQASSGESK_.2|_ELIRDEGVTSLYK_.2|_NLLAGGFGGVC[+57]LVFVGHPLDTVK_.3|_NLLAGGFGGVC[+57]LVFVGHPLDTVK_.2|_DVPASGMYFMTYEWLK_.2
P1 / C	P1	C	54	O43776	375.546	610.003	0.699829	0.699829	62.4312	1.62431	0.593295	3.54682e-09	4.27822e-08	O43776	SYNC_HUMAN	Asparagine--tRNA ligase, cytoplasmic	NARS	O43776	Homo sapiens	tRNA aminoacylation for protein translation,asparaginyl-tRNA aminoacylation	nucleic acid binding,asparagine-tRNA ligase activity,ATP binding	cytoplasm,mitochondrion,cytosol,extracellular exosome	sp	1	1	uniprot_sprot_2015-08-28_HUMAN	>sp|O43776|SYNC_HUMAN Asparagine--tRNA ligase, cytoplasmic OS=Homo sapiens GN=NARS PE=1 SV=1	33	60	_DVC[+57]LYPR_.2|_IGALEGYR_.2|_NDPSLPEPK_.2|_FLTWILNR_.2|_LEDLVC[+57]DVVDR_.2|_VLAELYVSDR_.2|_NLMFLVLR_.2|_NLM[+16]FLVLR_.2|_IFDSEEILAGYK_.2|_IFDSEEILAGYK_.3|_EGIDPTPYYWYTDQR_.2|_EGIDPTPYYWYTDQR_.3|_MNYSDAIVWLK_.2|_M[+16]NYSDAIVWLK_.2|_YGTC[+57]PHGGYGLGLER_.3|_YGTC[+57]PHGGYGLGLER_.2|_EPFPTIYVDSQKENER_.3|_EPFPTIYVDSQKENER_.2|_KEDGTFYEFGEDIPEAPER_.3|_KEDGTFYEFGEDIPEAPER_.4|_KEDGTFYEFGEDIPEAPER_.2|…
P3 / C	P3	C	21	O43837	107.068	227.096	1.08478	1.08478	112.105	2.12105	0.793366	1.28169e-06	8.68702e-06	O43837	IDH3B_HUMAN	Isocitrate dehydrogenase [NAD] subunit beta, mitochondrial	IDH3B	O43837	Homo sapiens	tricarboxylic acid cycle,isocitrate metabolic process,2-oxoglutarate metabolic process,NADH metabolic process	magnesium ion binding,isocitrate dehydrogenase (NAD+) activity,electron carrier activity,NAD binding	nucleus,mitochondrion,mitochondrial matrix	sp	1	2	uniprot_sprot_2015-08-28_HUMAN	>sp|O43837|IDH3B_HUMAN Isocitrate dehydrogenase [NAD] subunit beta, mitochondrial OS=Homo sapiens GN=IDH3B PE=1 SV=2	22	40	_EQTEGEYSSLEHESAR_.3|_HNNLDLVIIR_.3|_HNNLDLVIIR_.2|_DMGGYSTTTDFIK_.2|_DM[+16]GGYSTTTDFIK_.2|_LEQVLSSMK_.2|_GELASYDMR_.2|_GELASYDM[+16]R_.2|_HLNLEYHSSMIADAVK_.4|_HLNLEYHSSMIADAVK_.3|_NIANPTAMLLSASNMLR_.3|_NIANPTAMLLSASNMLR_.2|_NIANPTAM[+16]LLSASNMLR_.3|_NIANPTAMLLSASNM[+16]LR_.3|_NIANPTAM[+16]LLSASNMLR_.2|_NIANPTAMLLSASNM[+16]LR_.2|_NIANPTAM[+16]LLSASNM[+16]LR_.2|_KLDLFANVVHVK_.3|_KLDLFANVVHVK_.2|…
P3 / P1	P3	P1	21	O43837	120.426	227.096	0.915152	0.915152	88.5768	1.88577	0.500051	5.19864e-08	4.97717e-07	O43837	IDH3B_HUMAN	Isocitrate dehydrogenase [NAD] subunit beta, mitochondrial	IDH3B	O43837	Homo sapiens	tricarboxylic acid cycle,isocitrate metabolic process,2-oxoglutarate metabolic process,NADH metabolic process	magnesium ion binding,isocitrate dehydrogenase (NAD+) activity,electron carrier activity,NAD binding	nucleus,mitochondrion,mitochondrial matrix	sp	1	2	uniprot_sprot_2015-08-28_HUMAN	>sp|O43837|IDH3B_HUMAN Isocitrate dehydrogenase [NAD] subunit beta, mitochondrial OS=Homo sapiens GN=IDH3B PE=1 SV=2	22	40	_EQTEGEYSSLEHESAR_.3|_HNNLDLVIIR_.3|_HNNLDLVIIR_.2|_DMGGYSTTTDFIK_.2|_DM[+16]GGYSTTTDFIK_.2|_LEQVLSSMK_.2|_GELASYDMR_.2|_GELASYDM[+16]R_.2|_HLNLEYHSSMIADAVK_.4|_HLNLEYHSSMIADAVK_.3|_NIANPTAMLLSASNMLR_.3|_NIANPTAMLLSASNMLR_.2|_NIANPTAM[+16]LLSASNMLR_.3|_NIANPTAMLLSASNM[+16]LR_.3|_NIANPTAM[+16]LLSASNMLR_.2|_NIANPTAMLLSASNM[+16]LR_.2|_NIANPTAM[+16]LLSASNM[+16]LR_.2|_KLDLFANVVHVK_.3|_KLDLFANVVHVK_.2|…
P3 / C	P3	C	9	O43854	138.575	32.0863	-2.11064	2.11064	-76.8456	0.231544	1.4735	0.00217742	0.00525584	O43854	EDIL3_HUMAN	EGF-like repeat and discoidin I-like domain-containing protein 3	EDIL3	O43854	Homo sapiens	cell adhesion,multicellular organism development,positive regulation of cell-substrate adhesion	integrin binding,calcium ion binding	extracellular matrix,extracellular exosome,extracellular vesicle	sp	1	1	uniprot_sprot_2015-08-28_HUMAN	>sp|O43854|EDIL3_HUMAN EGF-like repeat and discoidin I-like domain-containing protein 3 OS=Homo sapiens GN=EDIL3 PE=1 SV=1	11	13	_NVIDPPIYAR_.2|_SGHIQDYQITASSIFR_.3|_SGHIQDYQITASSIFR_.2|_DFGHVQFVGSYK_.3|_DFGHVQFVGSYK_.2|_VTGIITQGAK_.2|_VFQGNFDNDTHRK_.3|_SELLGC[+57]TEEE_.2|_LAYSNDGEHWTVYQDEK_.3|_C[+57]SGPLGIEGGIISNQQITASSTHR_.3|_VNAWTSGHNDQSQWLQVDLLVPTK_.3|_GLINAWTAAENDRWPWIQINLQR_.3|_GNIDNNTPYANSFTPPIK_.2
P3 / P1	P3	P1	9	O43854	105.635	32.0863	-1.71905	1.71905	-69.6252	0.303748	1.68554	0.0176123	0.0267442	O43854	EDIL3_HUMAN	EGF-like repeat and discoidin I-like domain-containing protein 3	EDIL3	O43854	Homo sapiens	cell adhesion,multicellular organism development,positive regulation of cell-substrate adhesion	integrin binding,calcium ion binding	extracellular matrix,extracellular exosome,extracellular vesicle	sp	1	1	uniprot_sprot_2015-08-28_HUMAN	>sp|O43854|EDIL3_HUMAN EGF-like repeat and discoidin I-like domain-containing protein 3 OS=Homo sapiens GN=EDIL3 PE=1 SV=1	11	13	_NVIDPPIYAR_.2|_SGHIQDYQITASSIFR_.3|_SGHIQDYQITASSIFR_.2|_DFGHVQFVGSYK_.3|_DFGHVQFVGSYK_.2|_VTGIITQGAK_.2|_VFQGNFDNDTHRK_.3|_SELLGC[+57]TEEE_.2|_LAYSNDGEHWTVYQDEK_.3|_C[+57]SGPLGIEGGIISNQQITASSTHR_.3|_VNAWTSGHNDQSQWLQVDLLVPTK_.3|_GLINAWTAAENDRWPWIQINLQR_.3|_GNIDNNTPYANSFTPPIK_.2
P1 / C	P1	C	12	O43920	263.452	142.08	-0.890834	0.890834	-46.0698	0.539302	0.539557	3.25794e-05	0.000148309	O43920	NDUS5_HUMAN	NADH dehydrogenase [ubiquinone] iron-sulfur protein 5	NDUFS5	O43920	Homo sapiens	mitochondrial electron transport, NADH to ubiquinone,mitochondrial respiratory chain complex I assembly	NADH dehydrogenase (ubiquinone) activity	mitochondrion,mitochondrial inner membrane,mitochondrial respiratory chain complex I,mitochondrial intermembrane space	sp	1	3	uniprot_sprot_2015-08-28_HUMAN	>sp|O43920|NDUS5_HUMAN NADH dehydrogenase [ubiquinone] iron-sulfur protein 5 OS=Homo sapiens GN=NDUFS5 PE=1 SV=3	8	10	_FGLNIDR_.2|_EWIEC[+57]AHGIGYTR_.3|_EWIEC[+57]AHGIGYTR_.2|_IEYDDFVEC[+57]LLR_.2|_IEYDDFVEC[+57]LLR_.3|_PFLDIQK_.2|_EC[+57]KIEYDDFVEC[+57]LLR_.3|_WLTIQSGEQPYK_.2|_RFGLNIDR_.2|_C[+57]HAFEKEWIEC[+57]AHGIGYTR_.4
P3 / C	P3	C	12	O43920	263.452	136.468	-0.94898	0.94898	-48.2001	0.517999	1.24089	0.00145202	0.00380375	O43920	NDUS5_HUMAN	NADH dehydrogenase [ubiquinone] iron-sulfur protein 5	NDUFS5	O43920	Homo sapiens	mitochondrial electron transport, NADH to ubiquinone,mitochondrial respiratory chain complex I assembly	NADH dehydrogenase (ubiquinone) activity	mitochondrion,mitochondrial inner membrane,mitochondrial respiratory chain complex I,mitochondrial intermembrane space	sp	1	3	uniprot_sprot_2015-08-28_HUMAN	>sp|O43920|NDUS5_HUMAN NADH dehydrogenase [ubiquinone] iron-sulfur protein 5 OS=Homo sapiens GN=NDUFS5 PE=1 SV=3	8	10	_FGLNIDR_.2|_EWIEC[+57]AHGIGYTR_.3|_EWIEC[+57]AHGIGYTR_.2|_IEYDDFVEC[+57]LLR_.2|_IEYDDFVEC[+57]LLR_.3|_PFLDIQK_.2|_EC[+57]KIEYDDFVEC[+57]LLR_.3|_WLTIQSGEQPYK_.2|_RFGLNIDR_.2|_C[+57]HAFEKEWIEC[+57]AHGIGYTR_.4
P3 / C	P3	C	39	O60313	114.007	208.212	0.868934	0.868934	82.6313	1.82631	0.276693	2.13058e-21	1.56855e-19	O60313	OPA1_HUMAN	Dynamin-like 120 kDa protein, mitochondrial	OPA1	O60313	Homo sapiens	mitochondrial genome maintenance,mitochondrial fission,dynamin family protein polymerization involved in mitochondrial fission,apoptotic process,mitochondrion organization,inner mitochondrial membrane organization,visual perception,mitochondrial fusion,positive regulation of mitochondrial fusion,positive regulation of neuron maturation,axonal transport of mitochondrion,negative regulation of rele…	magnesium ion binding,GTPase activity,protein binding,GTP binding,microtubule binding	nucleoplasm,cytoplasm,mitochondrion,mitochondrial outer membrane,mitochondrial inner membrane,mitochondrial intermembrane space,membrane,integral component of membrane,mitochondrial crista,dendrite,extrinsic component of mitochondrial inner membrane,axon cytoplasm	sp	1	3	uniprot_sprot_2015-08-28_HUMAN	>sp|O60313|OPA1_HUMAN Dynamin-like 120 kDa protein, mitochondrial OS=Homo sapiens GN=OPA1 PE=1 SV=3	59	76	_TIFVLTK_.2|_TSVLEMIAQAR_.2|_GVEVDPSLIK_.2|_ALGYFAVVTGK_.2|_EFDLTKEEDLAALR_.3|_IDQLQEELLHTQLK_.3|_ESVEQQADSFK_.2|_SIVTDLVSQMDPHGR_.3|_EVLEDFAEDGEK_.2|_AKNEILDEVISLSQVTPK_.3|_AKNEILDEVISLSQVTPK_.2|_FNLETEWK_.2|_LDAFIEALHQEK_.3|_LDAFIEALHQEK_.2|_AVEVAWETLQEEFSR_.3|_AVEVAWETLQEEFSR_.2|_HKWNDFAEDSLR_.3|_C[+57]NEEHPAYLASDEITTVR_.3|_MLAITANTLR_.2|_VTLSEGPHHVALFK_.3|_GKEHDDIFDK_.3|_GKEHDDIFDK_.2|_TALNHC…
P3 / P1	P3	P1	39	O60313	116.932	208.212	0.832384	0.832384	78.0626	1.78063	0.300363	1.50503e-17	6.55762e-16	O60313	OPA1_HUMAN	Dynamin-like 120 kDa protein, mitochondrial	OPA1	O60313	Homo sapiens	mitochondrial genome maintenance,mitochondrial fission,dynamin family protein polymerization involved in mitochondrial fission,apoptotic process,mitochondrion organization,inner mitochondrial membrane organization,visual perception,mitochondrial fusion,positive regulation of mitochondrial fusion,positive regulation of neuron maturation,axonal transport of mitochondrion,negative regulation of rele…	magnesium ion binding,GTPase activity,protein binding,GTP binding,microtubule binding	nucleoplasm,cytoplasm,mitochondrion,mitochondrial outer membrane,mitochondrial inner membrane,mitochondrial intermembrane space,membrane,integral component of membrane,mitochondrial crista,dendrite,extrinsic component of mitochondrial inner membrane,axon cytoplasm	sp	1	3	uniprot_sprot_2015-08-28_HUMAN	>sp|O60313|OPA1_HUMAN Dynamin-like 120 kDa protein, mitochondrial OS=Homo sapiens GN=OPA1 PE=1 SV=3	59	76	_TIFVLTK_.2|_TSVLEMIAQAR_.2|_GVEVDPSLIK_.2|_ALGYFAVVTGK_.2|_EFDLTKEEDLAALR_.3|_IDQLQEELLHTQLK_.3|_ESVEQQADSFK_.2|_SIVTDLVSQMDPHGR_.3|_EVLEDFAEDGEK_.2|_AKNEILDEVISLSQVTPK_.3|_AKNEILDEVISLSQVTPK_.2|_FNLETEWK_.2|_LDAFIEALHQEK_.3|_LDAFIEALHQEK_.2|_AVEVAWETLQEEFSR_.3|_AVEVAWETLQEEFSR_.2|_HKWNDFAEDSLR_.3|_C[+57]NEEHPAYLASDEITTVR_.3|_MLAITANTLR_.2|_VTLSEGPHHVALFK_.3|_GKEHDDIFDK_.3|_GKEHDDIFDK_.2|_TALNHC…
P3 / C	P3	C	27	O60437	109.846	45.6486	-1.26684	1.26684	-58.4431	0.415569	1.51198	7.01881e-07	5.00339e-06	O60437	PEPL_HUMAN	Periplakin	PPL	O60437	Homo sapiens	cytoskeleton organization,keratinization,cell-cell adhesion	structural constituent of cytoskeleton,protein binding,cadherin binding involved in cell-cell adhesion	nucleus,mitochondrion,cytoskeleton,plasma membrane,cell-cell adherens junction,desmosome,extracellular exosome	sp	1	4	uniprot_sprot_2015-08-28_HUMAN	>sp|O60437|PEPL_HUMAN Periplakin OS=Homo sapiens GN=PPL PE=1 SV=4	48	53	_EAEVLLLQQR_.2|_VVLQQDPQQAR_.2|_FTEVYAINR_.2|_LHSEGDQLLAAEHPGR_.4|_LAALEQEEAEAR_.2|_TENPGDASDLQGR_.2|_FSIEEALQSGR_.2|_STQEEIWTLR_.2|_ETPLKPIPVEALC[+57]DFEGEQGLISR_.3|_ELSELIEQLQK_.2|_LQNLEFALNLLR_.2|_AITGILRPPLEQGR_.3|_SLLGEVEQNLQAAK_.2|_AGLIDWNMFVK_.2|_GPNGESSVIHDR_.3|_GPNGESSVIHDR_.2|_SSLEEESR_.2|_AESEVANLR_.2|_YEEEPGLR_.2|_SLLDLENGR_.2|_AAYEHFHR_.2|_INKLHSEGDQLLAAEHPGR_.4|_INKLHSEGDQLLAAEHPGR_…
P3 / P1	P3	P1	27	O60437	79.4702	45.6486	-0.799843	0.799843	-42.5588	0.574412	1.39749	0.0127849	0.021021	O60437	PEPL_HUMAN	Periplakin	PPL	O60437	Homo sapiens	cytoskeleton organization,keratinization,cell-cell adhesion	structural constituent of cytoskeleton,protein binding,cadherin binding involved in cell-cell adhesion	nucleus,mitochondrion,cytoskeleton,plasma membrane,cell-cell adherens junction,desmosome,extracellular exosome	sp	1	4	uniprot_sprot_2015-08-28_HUMAN	>sp|O60437|PEPL_HUMAN Periplakin OS=Homo sapiens GN=PPL PE=1 SV=4	48	53	_EAEVLLLQQR_.2|_VVLQQDPQQAR_.2|_FTEVYAINR_.2|_LHSEGDQLLAAEHPGR_.4|_LAALEQEEAEAR_.2|_TENPGDASDLQGR_.2|_FSIEEALQSGR_.2|_STQEEIWTLR_.2|_ETPLKPIPVEALC[+57]DFEGEQGLISR_.3|_ELSELIEQLQK_.2|_LQNLEFALNLLR_.2|_AITGILRPPLEQGR_.3|_SLLGEVEQNLQAAK_.2|_AGLIDWNMFVK_.2|_GPNGESSVIHDR_.3|_GPNGESSVIHDR_.2|_SSLEEESR_.2|_AESEVANLR_.2|_YEEEPGLR_.2|_SLLDLENGR_.2|_AAYEHFHR_.2|_INKLHSEGDQLLAAEHPGR_.4|_INKLHSEGDQLLAAEHPGR_…
P3 / C	P3	C	39	O60664	143.701	89.3841	-0.684978	0.684978	-37.7985	0.622015	1.5051	2.40173e-05	0.000114713	O60664	PLIN3_HUMAN	Perilipin-3	PLIN3	O60664	Homo sapiens	vesicle-mediated transport,cell-cell adhesion	protein binding,cadherin binding involved in cell-cell adhesion	cytoplasm,endosome,Golgi apparatus,lipid particle,cytosol,cell-cell adherens junction,endosome membrane,membrane,transport vesicle,intracellular membrane-bounded organelle	sp	1	3	uniprot_sprot_2015-08-28_HUMAN	>sp|O60664|PLIN3_HUMAN Perilipin-3 OS=Homo sapiens GN=PLIN3 PE=1 SV=3	35	63	_TLTAAAVSGAQPILSK_.2|_TLTAAAVSGAQPILSK_.3|_LEPQIASASEYAHR_.3|_LEPQIASASEYAHR_.2|_IATSLDGFDVASVQQQR_.3|_IATSLDGFDVASVQQQR_.2|_DTVATQLSEAVDATR_.2|_DTVATQLSEAVDATR_.3|_SEEWADNHLPLTDAELAR_.3|_SEEWADNHLPLTDAELAR_.4|_SEEWADNHLPLTDAELAR_.2|_SVVTGGVQSVMGSR_.2|_SVVTGGVQSVMGSR_.3|_SVVTGGVQSVM[+16]GSR_.2|_LGQMVLSGVDTVLGK_.2|_LGQMVLSGVDTVLGK_.3|_LGQM[+16]VLSGVDTVLGK_.2|_GLDKLEENLPILQQPTEK_.3|_GLDKLEENLPILQQP…
P3 / C	P3	C	45	O60701	193.104	323.248	0.743268	0.743268	67.3964	1.67396	0.681571	1.24627e-08	1.31397e-07	O60701	UGDH_HUMAN	UDP-glucose 6-dehydrogenase	UGDH	O60701	Homo sapiens	gastrulation with mouth forming second,carbohydrate metabolic process,UDP-glucose metabolic process,glycosaminoglycan biosynthetic process,UDP-glucuronate biosynthetic process,oxidation-reduction process	UDP-glucose 6-dehydrogenase activity,electron carrier activity,NAD binding	nucleus,nucleoplasm,cytosol,extracellular exosome	sp	1	1	uniprot_sprot_2015-08-28_HUMAN	>sp|O60701|UGDH_HUMAN UDP-glucose 6-dehydrogenase OS=Homo sapiens GN=UGDH PE=1 SV=1	46	76	_VTVVDVNESR_.2|_VLIGGDETPEGQR_.2|_LAANAFLAQR_.2|_ASVGFGGSC[+57]FQK_.2|_IAILGFAFK_.2|_ILTTNTWSSELSK_.2|_NLFFSTNIDDAIK_.2|_IIDSLFNTVTDKK_.3|_IIDSLFNTVTDKK_.2|_MLKPAFIFDGR_.3|_INAWNSPTLPIYEPGLK_.2|_INAWNSPTLPIYEPGLK_.3|_RIPYAPSGEIPK_.3|_RIPYAPSGEIPK_.2|_EQIVVDLSHPGVSEDDQVSR_.3|_EQIVVDLSHPGVSEDDQVSR_.4|_EQIVVDLSHPGVSEDDQVSR_.2|_AVQALC[+57]AVYEHWVPR_.3|_AVQALC[+57]AVYEHWVPR_.4|_AVQALC[+57]AVYEHWVPR_.2…
P1 / C	P1	C	12	O60739;P41567	58.3171	108.688	0.898199	0.898199	86.3738	1.86374	0.419515	1.15521e-05	6.16595e-05	O60739;P41567	EIF1B_HUMAN;EIF1_HUMAN	Eukaryotic translation initiation factor 1b;Eukaryotic translation initiation factor 1	EIF1B;EIF1	O60739;P41567	Homo sapiens	translational initiation,regulation of translational initiation;translational initiation,regulation of translational initiation,response to stress,dosage compensation by inactivation of X chromosome	translation initiation factor activity,poly(A) RNA binding;translation initiation factor activity,translation factor activity, RNA binding,poly(A) RNA binding	cellular_component;nucleus,cytoplasm	sp	1	2;1	uniprot_sprot_2015-08-28_HUMAN	>sp|O60739|EIF1B_HUMAN Eukaryotic translation initiation factor 1b OS=Homo sapiens GN=EIF1B PE=1 SV=2;>sp|P41567|EIF1_HUMAN Eukaryotic translation initiation factor 1 OS=Homo sapiens GN=EIF1 PE=1 SV=1	6	12	_GDDLLPAGTEDYIHIR_.3|_GDDLLPAGTEDYIHIR_.2|_FAC[+57]NGTVIEHPEYGEVIQLQGDQR_.3|_FAC[+57]NGTVIEHPEYGEVIQLQGDQR_.4|_TLTTVQGIADDYDKK_.3|_TLTTVQGIADDYDKK_.2|_TLTTVQGIADDYDK_.2|_TLTTVQGIADDYDK_.3|_TLTTVQGIADDYDKKK_.4|_TLTTVQGIADDYDKKK_.3|_KTLTTVQGIADDYDK_.3|_KTLTTVQGIADDYDK_.2
P3 / C	P3	C	3	O60830	53.3277	110.537	1.05157	1.05157	107.279	2.07279	0.228431	0.0158045	0.0247289	O60830	TI17B_HUMAN	Mitochondrial import inner membrane translocase subunit Tim17-B	TIMM17B	O60830	Homo sapiens	protein targeting to mitochondrion,protein import into mitochondrial matrix	P-P-bond-hydrolysis-driven protein transmembrane transporter activity,protein channel activity	mitochondrial inner membrane,mitochondrial inner membrane presequence translocase complex,integral component of mitochondrial inner membrane	sp	1	1	uniprot_sprot_2015-08-28_HUMAN	>sp|O60830|TI17B_HUMAN Mitochondrial import inner membrane translocase subunit Tim17-B OS=Homo sapiens GN=TIMM17B PE=1 SV=1	4	4	_GKEDPWNSITSGALTGAVLAAR_.3|_LRGKEDPWNSITSGALTGAVLAAR_.4|_DGTPAPGYPSYQQYH_.2|_EDPWNSITSGALTGAVLAAR_.2
P3 / P1	P3	P1	3	O60830	59.0896	110.537	0.903555	0.903555	87.0671	1.87067	0.101641	0.00413639	0.00871356	O60830	TI17B_HUMAN	Mitochondrial import inner membrane translocase subunit Tim17-B	TIMM17B	O60830	Homo sapiens	protein targeting to mitochondrion,protein import into mitochondrial matrix	P-P-bond-hydrolysis-driven protein transmembrane transporter activity,protein channel activity	mitochondrial inner membrane,mitochondrial inner membrane presequence translocase complex,integral component of mitochondrial inner membrane	sp	1	1	uniprot_sprot_2015-08-28_HUMAN	>sp|O60830|TI17B_HUMAN Mitochondrial import inner membrane translocase subunit Tim17-B OS=Homo sapiens GN=TIMM17B PE=1 SV=1	4	4	_GKEDPWNSITSGALTGAVLAAR_.3|_LRGKEDPWNSITSGALTGAVLAAR_.4|_DGTPAPGYPSYQQYH_.2|_EDPWNSITSGALTGAVLAAR_.2
P3 / C	P3	C	3	O60911	254.301	120.154	-1.08166	1.08166	-52.7514	0.472486	0.196254	0.0103243	0.0178264	O60911	CATL2_HUMAN	Cathepsin L2	CTSV	O60911	Homo sapiens	spermatogenesis,cellular response to starvation,response to glucose,multicellular organism aging,negative regulation of keratinocyte proliferation,protein autoprocessing,antigen processing and presentation of exogenous peptide antigen via MHC class II,nerve development,extracellular matrix disassembly,hair follicle morphogenesis,response to gonadotropin,decidualization,autophagic cell death,respo…	aminopeptidase activity,cysteine-type endopeptidase activity,serine-type endopeptidase activity,protein binding,cysteine-type peptidase activity,cysteine-type carboxypeptidase activity,kininogen binding,protein complex binding,peptide binding,histone binding	extracellular region,extracellular space,nucleolus,lysosome,microvillus,external side of plasma membrane,secretory granule,neuron projection,lysosomal lumen,perikaryon,apical part of cell,extracellular exosome	sp	1	2	uniprot_sprot_2015-08-28_HUMAN	>sp|O60911|CATL2_HUMAN Cathepsin L2 OS=Homo sapiens GN=CTSV PE=1 SV=2	2	3	_SGIYFEPDC[+57]SSK_.2|_AVATVGPISVAMDAGHSSFQFYK_.3|_AVATVGPISVAMDAGHSSFQFYK_.2
P3 / P1	P3	P1	3	O60911	223.594	120.154	-0.895996	0.895996	-46.2624	0.537376	0.263927	0.0265853	0.0364662	O60911	CATL2_HUMAN	Cathepsin L2	CTSV	O60911	Homo sapiens	spermatogenesis,cellular response to starvation,response to glucose,multicellular organism aging,negative regulation of keratinocyte proliferation,protein autoprocessing,antigen processing and presentation of exogenous peptide antigen via MHC class II,nerve development,extracellular matrix disassembly,hair follicle morphogenesis,response to gonadotropin,decidualization,autophagic cell death,respo…	aminopeptidase activity,cysteine-type endopeptidase activity,serine-type endopeptidase activity,protein binding,cysteine-type peptidase activity,cysteine-type carboxypeptidase activity,kininogen binding,protein complex binding,peptide binding,histone binding	extracellular region,extracellular space,nucleolus,lysosome,microvillus,external side of plasma membrane,secretory granule,neuron projection,lysosomal lumen,perikaryon,apical part of cell,extracellular exosome	sp	1	2	uniprot_sprot_2015-08-28_HUMAN	>sp|O60911|CATL2_HUMAN Cathepsin L2 OS=Homo sapiens GN=CTSV PE=1 SV=2	2	3	_SGIYFEPDC[+57]SSK_.2|_AVATVGPISVAMDAGHSSFQFYK_.3|_AVATVGPISVAMDAGHSSFQFYK_.2
P3 / C	P3	C	3	O75027	153.558	279.152	0.862268	0.862268	81.7894	1.81789	0.101316	0.00453013	0.00928898	O75027	ABCB7_HUMAN	ATP-binding cassette sub-family B member 7, mitochondrial	ABCB7	O75027	Homo sapiens	transport,cellular iron ion homeostasis,heme transport,transmembrane transport	ATP binding,heme transporter activity,ATPase activity, coupled to transmembrane movement of substances	mitochondrion,mitochondrial inner membrane,integral component of membrane	sp	1	2	uniprot_sprot_2015-08-28_HUMAN	>sp|O75027|ABCB7_HUMAN ATP-binding cassette sub-family B member 7, mitochondrial OS=Homo sapiens GN=ABCB7 PE=1 SV=2	17	23	_AGAAFFNEVR_.2|_VAISLGFLGGAK_.2|_LQEEIVNSVK_.2|_MPHGYDTQVGER_.3|_MPHGYDTQVGER_.2|_GTHHGLLANPHSIYSEMWHTQSSR_.6|_GTHHGLLANPHSIYSEMWHTQSSR_.5|_GTHHGLLANPHSIYSEMWHTQSSR_.4|_VAIVGGSGSGK_.2|_LAGLHDAILR_.2|_KLQEEIVNSVK_.2|_AMNIVVPFMFK_.2|_AM[+16]NIVVPFMFK_.2|_VLSGISFEVPAGK_.2|_GSIYLAGQNIQDVSLESLR_.3|_GSIYLAGQNIQDVSLESLR_.2|_ADNDAGNAAIDSLLNYETVK_.3|_ADNDAGNAAIDSLLNYETVK_.2|_GSIYLAGQNIQDVSLESLRR_.3|_QALID…
P3 / P1	P3	P1	3	O75027	169.191	279.152	0.722401	0.722401	64.9925	1.64993	0.175524	0.0190287	0.0282716	O75027	ABCB7_HUMAN	ATP-binding cassette sub-family B member 7, mitochondrial	ABCB7	O75027	Homo sapiens	transport,cellular iron ion homeostasis,heme transport,transmembrane transport	ATP binding,heme transporter activity,ATPase activity, coupled to transmembrane movement of substances	mitochondrion,mitochondrial inner membrane,integral component of membrane	sp	1	2	uniprot_sprot_2015-08-28_HUMAN	>sp|O75027|ABCB7_HUMAN ATP-binding cassette sub-family B member 7, mitochondrial OS=Homo sapiens GN=ABCB7 PE=1 SV=2	17	23	_AGAAFFNEVR_.2|_VAISLGFLGGAK_.2|_LQEEIVNSVK_.2|_MPHGYDTQVGER_.3|_MPHGYDTQVGER_.2|_GTHHGLLANPHSIYSEMWHTQSSR_.6|_GTHHGLLANPHSIYSEMWHTQSSR_.5|_GTHHGLLANPHSIYSEMWHTQSSR_.4|_VAIVGGSGSGK_.2|_LAGLHDAILR_.2|_KLQEEIVNSVK_.2|_AMNIVVPFMFK_.2|_AM[+16]NIVVPFMFK_.2|_VLSGISFEVPAGK_.2|_GSIYLAGQNIQDVSLESLR_.3|_GSIYLAGQNIQDVSLESLR_.2|_ADNDAGNAAIDSLLNYETVK_.3|_ADNDAGNAAIDSLLNYETVK_.2|_GSIYLAGQNIQDVSLESLRR_.3|_QALID…
P1 / C	P1	C	6	O75251	181.059	68.2044	-1.40852	1.40852	-62.3303	0.376697	1.5567	0.0121302	0.0201463	O75251	NDUS7_HUMAN	NADH dehydrogenase [ubiquinone] iron-sulfur protein 7, mitochondrial	NDUFS7	O75251	Homo sapiens	mitochondrial electron transport, NADH to ubiquinone,mitochondrial respiratory chain complex I assembly	protease binding,protein binding,NADH dehydrogenase (ubiquinone) activity,oxidoreductase activity, acting on NAD(P)H, quinone or similar compound as acceptor,metal ion binding,quinone binding,4 iron, 4 sulfur cluster binding,NADH dehydrogenase activity	mitochondrial respiratory chain complex I,mitochondrial matrix,neuron projection,neuronal cell body,synaptic membrane	sp	1	3	uniprot_sprot_2015-08-28_HUMAN	>sp|O75251|NDUS7_HUMAN NADH dehydrogenase [ubiquinone] iron-sulfur protein 7, mitochondrial OS=Homo sapiens GN=NDUFS7 PE=1 SV=3	5	8	_LDDLVNWAR_.2|_QSDVMIVAGTLTNK_.2|_QSDVMIVAGTLTNK_.3|_QSDVM[+16]IVAGTLTNK_.2|_VYDQMPEPR_.2|_AVAPKPSSRGEYVVAKLDDLVNWAR_.4|_YVVSM[+16]GSC[+57]ANGGGYYHYSYSVVR_.3|_YVVSMGSC[+57]ANGGGYYHYSYSVVR_.3
P3 / C	P3	C	6	O75251	181.059	64.4968	-1.48916	1.48916	-64.378	0.35622	1.32375	0.00867625	0.0155546	O75251	NDUS7_HUMAN	NADH dehydrogenase [ubiquinone] iron-sulfur protein 7, mitochondrial	NDUFS7	O75251	Homo sapiens	mitochondrial electron transport, NADH to ubiquinone,mitochondrial respiratory chain complex I assembly	protease binding,protein binding,NADH dehydrogenase (ubiquinone) activity,oxidoreductase activity, acting on NAD(P)H, quinone or similar compound as acceptor,metal ion binding,quinone binding,4 iron, 4 sulfur cluster binding,NADH dehydrogenase activity	mitochondrial respiratory chain complex I,mitochondrial matrix,neuron projection,neuronal cell body,synaptic membrane	sp	1	3	uniprot_sprot_2015-08-28_HUMAN	>sp|O75251|NDUS7_HUMAN NADH dehydrogenase [ubiquinone] iron-sulfur protein 7, mitochondrial OS=Homo sapiens GN=NDUFS7 PE=1 SV=3	5	8	_LDDLVNWAR_.2|_QSDVMIVAGTLTNK_.2|_QSDVMIVAGTLTNK_.3|_QSDVM[+16]IVAGTLTNK_.2|_VYDQMPEPR_.2|_AVAPKPSSRGEYVVAKLDDLVNWAR_.4|_YVVSM[+16]GSC[+57]ANGGGYYHYSYSVVR_.3|_YVVSMGSC[+57]ANGGGYYHYSYSVVR_.3
P1 / C	P1	C	24	O75306	262.323	127.237	-1.04383	1.04383	-51.4961	0.485039	0.498661	1.85684e-10	2.74349e-09	O75306	NDUS2_HUMAN	NADH dehydrogenase [ubiquinone] iron-sulfur protein 2, mitochondrial	NDUFS2	O75306	Homo sapiens	mitochondrial electron transport, NADH to ubiquinone,response to oxidative stress,mitochondrial respiratory chain complex I assembly	protein binding,NADH dehydrogenase (ubiquinone) activity,electron carrier activity,ubiquitin protein ligase binding,metal ion binding,quinone binding,NAD binding,4 iron, 4 sulfur cluster binding,NADH dehydrogenase activity	nucleoplasm,mitochondrion,mitochondrial respiratory chain complex I,mitochondrial matrix	sp	1	2	uniprot_sprot_2015-08-28_HUMAN	>sp|O75306|NDUS2_HUMAN NADH dehydrogenase [ubiquinone] iron-sulfur protein 2, mitochondrial OS=Homo sapiens GN=NDUFS2 PE=1 SV=2	26	38	_TYLQALPYFDR_.2|_LVMELSGEMVR_.2|_NITLNFGPQHPAAHGVLR_.4|_NITLNFGPQHPAAHGVLR_.3|_LDELEELLTNNR_.3|_LDELEELLTNNR_.2|_GSGIQWDLR_.2|_VLFGEITR_.2|_TQPYDVYDQVEFDVPVGSR_.3|_TQPYDVYDQVEFDVPVGSR_.2|_GEFGVYLVSDGSSRPYR_.3|_GEFGVYLVSDGSSRPYR_.2|_ETAHWKPPPWNDVDPPKDTIVK_.5|_ETAHWKPPPWNDVDPPKDTIVK_.4|_TSMESLIHHFK_.3|_TSMESLIHHFK_.2|_APGFAHLAGLDK_.3|_APGFAHLAGLDK_.2|_MPPGEIKVDDAK_.3|_IIAQC[+57]LNK_.2|_IKAPGFAHLAGL…
P3 / C	P3	C	24	O75306	262.323	115.32	-1.1857	1.1857	-56.0388	0.439612	0.666933	9.6741e-09	1.04051e-07	O75306	NDUS2_HUMAN	NADH dehydrogenase [ubiquinone] iron-sulfur protein 2, mitochondrial	NDUFS2	O75306	Homo sapiens	mitochondrial electron transport, NADH to ubiquinone,response to oxidative stress,mitochondrial respiratory chain complex I assembly	protein binding,NADH dehydrogenase (ubiquinone) activity,electron carrier activity,ubiquitin protein ligase binding,metal ion binding,quinone binding,NAD binding,4 iron, 4 sulfur cluster binding,NADH dehydrogenase activity	nucleoplasm,mitochondrion,mitochondrial respiratory chain complex I,mitochondrial matrix	sp	1	2	uniprot_sprot_2015-08-28_HUMAN	>sp|O75306|NDUS2_HUMAN NADH dehydrogenase [ubiquinone] iron-sulfur protein 2, mitochondrial OS=Homo sapiens GN=NDUFS2 PE=1 SV=2	26	38	_TYLQALPYFDR_.2|_LVMELSGEMVR_.2|_NITLNFGPQHPAAHGVLR_.4|_NITLNFGPQHPAAHGVLR_.3|_LDELEELLTNNR_.3|_LDELEELLTNNR_.2|_GSGIQWDLR_.2|_VLFGEITR_.2|_TQPYDVYDQVEFDVPVGSR_.3|_TQPYDVYDQVEFDVPVGSR_.2|_GEFGVYLVSDGSSRPYR_.3|_GEFGVYLVSDGSSRPYR_.2|_ETAHWKPPPWNDVDPPKDTIVK_.5|_ETAHWKPPPWNDVDPPKDTIVK_.4|_TSMESLIHHFK_.3|_TSMESLIHHFK_.2|_APGFAHLAGLDK_.3|_APGFAHLAGLDK_.2|_MPPGEIKVDDAK_.3|_IIAQC[+57]LNK_.2|_IKAPGFAHLAGL…
P3 / C	P3	C	12	O75323	231.296	562.074	1.28102	1.28102	143.011	2.43011	0.728466	0.000166788	0.000620912	O75323	NIPS2_HUMAN	Protein NipSnap homolog 2	GBAS	O75323	Homo sapiens	oxidative phosphorylation,ATP biosynthetic process,negative regulation of ATP citrate synthase activity	protein binding	mitochondrion,integral component of plasma membrane,membrane	sp	1	1	uniprot_sprot_2015-08-28_HUMAN	>sp|O75323|NIPS2_HUMAN Protein NipSnap homolog 2 OS=Homo sapiens GN=GBAS PE=1 SV=1	17	25	_SGPNIYELR_.2|_IC[+57]QEVLPK_.2|_LQFHNVKPEC[+57]LEAYNK_.4|_LQFHNVKPEC[+57]LEAYNK_.3|_LQFHNVKPEC[+57]LEAYNK_.2|_SYQLRPGTMIEWGNYWAR_.3|_SYQLRPGTM[+16]IEWGNYWAR_.3|_SYQLRPGTMIEWGNYWAR_.2|_YEGGYPALTEVMNK_.2|_IM[+16]IPLKTSPLQ_.2|_SDMLLSR_.2|_DAHSNLLAK_.2|_KETSNLYK_.2|_LRENKEFLEFR_.3|_KNQLLLEFSFWNEPVPR_.4|_KNQLLLEFSFWNEPVPR_.3|_KDAHSNLLAK_.2|_IHEDKHYPC[+57]TLVGTWNTWYGEQDQAVHLWR_.6|_IHEDKHYPC[+57]TLVGTW…
P3 / P1	P3	P1	12	O75323	258.299	562.074	1.12172	1.12172	117.606	2.17606	0.922139	0.00038513	0.00124773	O75323	NIPS2_HUMAN	Protein NipSnap homolog 2	GBAS	O75323	Homo sapiens	oxidative phosphorylation,ATP biosynthetic process,negative regulation of ATP citrate synthase activity	protein binding	mitochondrion,integral component of plasma membrane,membrane	sp	1	1	uniprot_sprot_2015-08-28_HUMAN	>sp|O75323|NIPS2_HUMAN Protein NipSnap homolog 2 OS=Homo sapiens GN=GBAS PE=1 SV=1	17	25	_SGPNIYELR_.2|_IC[+57]QEVLPK_.2|_LQFHNVKPEC[+57]LEAYNK_.4|_LQFHNVKPEC[+57]LEAYNK_.3|_LQFHNVKPEC[+57]LEAYNK_.2|_SYQLRPGTMIEWGNYWAR_.3|_SYQLRPGTM[+16]IEWGNYWAR_.3|_SYQLRPGTMIEWGNYWAR_.2|_YEGGYPALTEVMNK_.2|_IM[+16]IPLKTSPLQ_.2|_SDMLLSR_.2|_DAHSNLLAK_.2|_KETSNLYK_.2|_LRENKEFLEFR_.3|_KNQLLLEFSFWNEPVPR_.4|_KNQLLLEFSFWNEPVPR_.3|_KDAHSNLLAK_.2|_IHEDKHYPC[+57]TLVGTWNTWYGEQDQAVHLWR_.6|_IHEDKHYPC[+57]TLVGTW…
P3 / C	P3	C	6	O75352	376.853	661.434	0.811595	0.811595	75.515	1.75515	0.571513	0.0286766	0.0386544	O75352	MPU1_HUMAN	Mannose-P-dolichol utilization defect 1 protein	MPDU1	O75352	Homo sapiens	protein folding,dolichol-linked oligosaccharide biosynthetic process,transport,oligosaccharide biosynthetic process	protein binding	mitochondrion,endoplasmic reticulum,endoplasmic reticulum membrane,membrane,integral component of membrane,extracellular exosome	sp	1	2	uniprot_sprot_2015-08-28_HUMAN	>sp|O75352|MPU1_HUMAN Mannose-P-dolichol utilization defect 1 protein OS=Homo sapiens GN=MPDU1 PE=1 SV=2	4	5	_LLVPILLPEK_.2|_GLGLGIVAGSLLVK_.2|_RLLVPILLPEK_.3|_RLLVPILLPEK_.2|_C[+57]YDQLFVQWDLLHVPC[+57]LK_.3
P3 / C	P3	C	21	O75368	656.88	366.876	-0.840336	0.840336	-44.1486	0.558514	0.827578	4.01055e-06	2.41538e-05	O75368	SH3L1_HUMAN	SH3 domain-binding glutamic acid-rich-like protein	SH3BGRL	O75368	Homo sapiens	positive regulation of signal transduction	SH3/SH2 adaptor activity,SH3 domain binding	extracellular space,nucleus,cytoplasm,extracellular exosome	sp	1	1	uniprot_sprot_2015-08-28_HUMAN	>sp|O75368|SH3L1_HUMAN SH3 domain-binding glutamic acid-rich-like protein OS=Homo sapiens GN=SH3BGRL PE=1 SV=1	12	17	_GDYDAFFEAR_.2|_VYIASSSGSTAIK_.2|_QQDVLGFLEANK_.2|_ENNAVYAFLGLTAPPGSK_.3|_ENNAVYAFLGLTAPPGSK_.2|_KQQDVLGFLEANK_.3|_KQQDVLGFLEANK_.2|_IGFEEKDIAANEENRK_.4|_IGFEEKDIAANEENRK_.3|_ENVPENSRPATGYPLPPQIFNESQYR_.3|_ENVPENSRPATGYPLPPQIFNESQYR_.4|_VYIASSSGSTAIKK_.3|_VYIASSSGSTAIKK_.2|_DIAANEENR_.2|_DIAANEENRK_.2|_ENVPENSRPATGYPLPPQIFNESQYRGDYDAFFEAR_.4|_PATGYPLPPQIFNESQYR_.2
P3 / P1	P3	P1	21	O75368	589.923	366.876	-0.685235	0.685235	-37.8095	0.621905	0.715765	3.33392e-05	0.000150963	O75368	SH3L1_HUMAN	SH3 domain-binding glutamic acid-rich-like protein	SH3BGRL	O75368	Homo sapiens	positive regulation of signal transduction	SH3/SH2 adaptor activity,SH3 domain binding	extracellular space,nucleus,cytoplasm,extracellular exosome	sp	1	1	uniprot_sprot_2015-08-28_HUMAN	>sp|O75368|SH3L1_HUMAN SH3 domain-binding glutamic acid-rich-like protein OS=Homo sapiens GN=SH3BGRL PE=1 SV=1	12	17	_GDYDAFFEAR_.2|_VYIASSSGSTAIK_.2|_QQDVLGFLEANK_.2|_ENNAVYAFLGLTAPPGSK_.3|_ENNAVYAFLGLTAPPGSK_.2|_KQQDVLGFLEANK_.3|_KQQDVLGFLEANK_.2|_IGFEEKDIAANEENRK_.4|_IGFEEKDIAANEENRK_.3|_ENVPENSRPATGYPLPPQIFNESQYR_.3|_ENVPENSRPATGYPLPPQIFNESQYR_.4|_VYIASSSGSTAIKK_.3|_VYIASSSGSTAIKK_.2|_DIAANEENR_.2|_DIAANEENRK_.2|_ENVPENSRPATGYPLPPQIFNESQYRGDYDAFFEAR_.4|_PATGYPLPPQIFNESQYR_.2
P3 / C	P3	C	3	O75385	2182.53	4484.36	1.0389	1.0389	105.466	2.05466	0.330292	0.0330575	0.043009	O75385	ULK1_HUMAN	Serine/threonine-protein kinase ULK1	ULK1	O75385	Homo sapiens	protein phosphorylation,signal transduction,protein localization,regulation of autophagy,positive regulation of autophagy,macroautophagy,positive regulation of macroautophagy,peptidyl-serine phosphorylation,neuron projection regeneration,neuron projection development,negative regulation of protein complex assembly,cellular response to nutrient levels,response to starvation,protein autophosphoryla…	protein serine/threonine kinase activity,protein binding,ATP binding,Rab GTPase binding,protein complex binding	cytoplasm,autophagosome,cytosol,pre-autophagosomal structure membrane,extrinsic component of omegasome membrane,extrinsic component of pre-autophagosomal structure membrane,extrinsic component of autophagosome membrane,ATG1/ULK1 kinase complex	sp	1	2	uniprot_sprot_2015-08-28_HUMAN	>sp|O75385|ULK1_HUMAN Serine/threonine-protein kinase ULK1 OS=Homo sapiens GN=ULK1 PE=1 SV=2	22	26	_ASVVSC[+57]QGLSLR_.2|_ASPSPPAHAEHGGVLAR_.4|_ASPSPPAHAEHGGVLAR_.3|_SPRPGSSAPEHSPR_.3|_QGVVMTPPR_.2|_QLLLALLQR_.2|_RLSALLTGIC[+57]A_.2|_NPLPPILGSPTK_.2|_PMEIAPSAGFGGSLHPGAR_.3|_LFLQQIAGAMR_.2|_ADLWSIGTIVYQC[+57]LTGK_.3|_ADLWSIGTIVYQC[+57]LTGK_.2|_LIFSHAVQMVQSAALDEMFQHR_.4|_LIFSHAVQMVQSAALDEMFQHR_.3|_APFQASSPQDLR_.2|_C[+57]GASVPIPVPTQVQNYQR_.3|_C[+57]GASVPIPVPTQVQNYQR_.2|_DLIGHGAFAVVFK_.2|_MFSAGPTG…
P3 / C	P3	C	36	O75390	580.889	1228.43	1.08049	1.08049	111.475	2.11475	0.828641	9.96302e-09	1.0689e-07	O75390	CISY_HUMAN	Citrate synthase, mitochondrial	CS	O75390	Homo sapiens	carbohydrate metabolic process,tricarboxylic acid cycle,citrate metabolic process	citrate (Si)-synthase activity,poly(A) RNA binding	nucleus,mitochondrion,mitochondrial matrix,extracellular exosome	sp	1	2	uniprot_sprot_2015-08-28_HUMAN	>sp|O75390|CISY_HUMAN Citrate synthase, mitochondrial OS=Homo sapiens GN=CS PE=1 SV=2	30	65	_GFSIPEC[+57]QK_.2|_DILADLIPK_.2|_DYIWNTLNSGR_.2|_LVAQLYK_.2|_VVPGYGHAVLR_.2|_ALGVLAQLIWSR_.2|_ALGFPLER_.2|_ALGFPLERPK_.2|_IVPNVLLEQGK_.2|_IVPNVLLEQGK_.3|_GLVYETSVLDPDEGIR_.2|_GLVYETSVLDPDEGIR_.3|_LRDYIWNTLNSGR_.3|_LRDYIWNTLNSGR_.2|_SMSTEGLMK_.2|_SM[+16]STEGLMK_.2|_SM[+16]STEGLM[+16]K_.2|_HLPNDPMFK_.2|_HLPNDPM[+16]FK_.2|_AYAQGISR_.2|_EVGKDVSDEKLR_.3|_EVGKDVSDEKLR_.2|_GLVYETSVLDPDEGIRFR_.4|_GLVYET…
P3 / P1	P3	P1	36	O75390	729.451	1228.43	0.751938	0.751938	68.4053	1.68405	0.425535	8.3863e-13	1.81774e-11	O75390	CISY_HUMAN	Citrate synthase, mitochondrial	CS	O75390	Homo sapiens	carbohydrate metabolic process,tricarboxylic acid cycle,citrate metabolic process	citrate (Si)-synthase activity,poly(A) RNA binding	nucleus,mitochondrion,mitochondrial matrix,extracellular exosome	sp	1	2	uniprot_sprot_2015-08-28_HUMAN	>sp|O75390|CISY_HUMAN Citrate synthase, mitochondrial OS=Homo sapiens GN=CS PE=1 SV=2	30	65	_GFSIPEC[+57]QK_.2|_DILADLIPK_.2|_DYIWNTLNSGR_.2|_LVAQLYK_.2|_VVPGYGHAVLR_.2|_ALGVLAQLIWSR_.2|_ALGFPLER_.2|_ALGFPLERPK_.2|_IVPNVLLEQGK_.2|_IVPNVLLEQGK_.3|_GLVYETSVLDPDEGIR_.2|_GLVYETSVLDPDEGIR_.3|_LRDYIWNTLNSGR_.3|_LRDYIWNTLNSGR_.2|_SMSTEGLMK_.2|_SM[+16]STEGLMK_.2|_SM[+16]STEGLM[+16]K_.2|_HLPNDPMFK_.2|_HLPNDPM[+16]FK_.2|_AYAQGISR_.2|_EVGKDVSDEKLR_.3|_EVGKDVSDEKLR_.2|_GLVYETSVLDPDEGIRFR_.4|_GLVYET…
P3 / C	P3	C	21	O75410	79.5043	52.6197	-0.595431	0.595431	-33.8153	0.661847	0.833211	1.99229e-05	9.81209e-05	O75410	TACC1_HUMAN	Transforming acidic coiled-coil-containing protein 1	TACC1	O75410	Homo sapiens	microtubule cytoskeleton organization,cell cycle,cell proliferation,cerebral cortex development,cell division	protein binding	nucleus,cytoplasm,microtubule organizing center,microtubule cytoskeleton,membrane,midbody,intermediate filament cytoskeleton	sp	1	2	uniprot_sprot_2015-08-28_HUMAN	>sp|O75410|TACC1_HUMAN Transforming acidic coiled-coil-containing protein 1 OS=Homo sapiens GN=TACC1 PE=1 SV=2	26	31	_SAGLEQPTDPVAR_.2|_EQALADLNSVER_.2|_TIAQMIEDEQR_.2|_ESC[+57]DPSLGLAGPGAK_.2|_NQEIEELTK_.2|_DEGAVISQISDISNR_.2|_SFQQLTMEK_.2|_IC[+57]DELIAK_.2|_AIGGEFSDTNAAVEGTPLPK_.3|_AIGGEFSDTNAAVEGTPLPK_.2|_KHETQSLALDAC[+57]SR_.4|_KHETQSLALDAC[+57]SR_.3|_C[+57]AQDYLAR_.2|_ANEEIAQVR_.2|_NFREEPEHDFSK_.3|_IHAEEKLDKANEEIAQVR_.4|_IHAEEKLDKANEEIAQVR_.3|_AESAALHAGLR_.2|_AAHGC[+57]VTAVSGK_.2|_TC[+57]SKPSENEVPQQAIDSHSV…
P3 / C	P3	C	12	O75431	139.237	257.074	0.884639	0.884639	84.6303	1.8463	1.00082	0.000899912	0.00255494	O75431	MTX2_HUMAN	Metaxin-2	MTX2	O75431	Homo sapiens	protein targeting to mitochondrion,mitochondrial transport	protein binding	mitochondrion,mitochondrial outer membrane	sp	1	1	uniprot_sprot_2015-08-28_HUMAN	>sp|O75431|MTX2_HUMAN Metaxin-2 OS=Homo sapiens GN=MTX2 PE=1 SV=1	12	17	_NYSNLLAFC[+57]R_.2|_LGTQPYFFNK_.2|_GHSLSDGLEEVQK_.3|_GHSLSDGLEEVQK_.2|_TLDQVLEDVDQC[+57]C[+57]QALSQR_.3|_TLDQVLEDVDQC[+57]C[+57]QALSQR_.2|_IEQHYFEDR_.3|_RIEQHYFEDR_.3|_RIEQHYFEDR_.2|_AKGHSLSDGLEEVQKAEMK_.4|_AKGHSLSDGLEEVQK_.3|_ANAEYMSPSGK_.2|_VPFIHVGNQVVSELGPIVQFVK_.4|_VPFIHVGNQVVSELGPIVQFVK_.3|_YGSPYPWPLNHILAYQK_.3|_YGSPYPWPLNHILAYQK_.2|_ANAEYMSPSGKVPFIHVGNQVVSELGPIVQFVK_.4
P3 / P1	P3	P1	12	O75431	149.747	257.074	0.779654	0.779654	71.6719	1.71672	0.241925	1.20239e-07	1.05425e-06	O75431	MTX2_HUMAN	Metaxin-2	MTX2	O75431	Homo sapiens	protein targeting to mitochondrion,mitochondrial transport	protein binding	mitochondrion,mitochondrial outer membrane	sp	1	1	uniprot_sprot_2015-08-28_HUMAN	>sp|O75431|MTX2_HUMAN Metaxin-2 OS=Homo sapiens GN=MTX2 PE=1 SV=1	12	17	_NYSNLLAFC[+57]R_.2|_LGTQPYFFNK_.2|_GHSLSDGLEEVQK_.3|_GHSLSDGLEEVQK_.2|_TLDQVLEDVDQC[+57]C[+57]QALSQR_.3|_TLDQVLEDVDQC[+57]C[+57]QALSQR_.2|_IEQHYFEDR_.3|_RIEQHYFEDR_.3|_RIEQHYFEDR_.2|_AKGHSLSDGLEEVQKAEMK_.4|_AKGHSLSDGLEEVQK_.3|_ANAEYMSPSGK_.2|_VPFIHVGNQVVSELGPIVQFVK_.4|_VPFIHVGNQVVSELGPIVQFVK_.3|_YGSPYPWPLNHILAYQK_.3|_YGSPYPWPLNHILAYQK_.2|_ANAEYMSPSGKVPFIHVGNQVVSELGPIVQFVK_.4
P3 / C	P3	C	27	O75439	136.534	215.592	0.659041	0.659041	57.9032	1.57903	0.519189	7.57404e-08	6.97008e-07	O75439	MPPB_HUMAN	Mitochondrial-processing peptidase subunit beta	PMPCB	O75439	Homo sapiens	mitochondrial electron transport, ubiquinol to cytochrome c,aerobic respiration,protein processing	metalloendopeptidase activity,zinc ion binding	mitochondrial respiratory chain complex III,mitochondrial matrix	sp	1	2	uniprot_sprot_2015-08-28_HUMAN	>sp|O75439|MPPB_HUMAN Mitochondrial-processing peptidase subunit beta OS=Homo sapiens GN=PMPCB PE=1 SV=2	27	38	_IDAVNAETIR_.2|_SPAIAAVGPIK_.2|_LC[+57]TSVTESEVAR_.2|_VTC[+57]LESGLR_.2|_TILGPTENIK_.2|_STQAATQVVLNVPETR_.3|_STQAATQVVLNVPETR_.2|_DLVDYITTHYK_.3|_DLVDYITTHYK_.2|_SFGGGMNLSSK_.2|_SNMC[+57]WLRD_.2|_IVLAAAGGVSHDELLDLAK_.3|_IVLAAAGGVSHDELLDLAK_.2|_TNMLLQLDGSTPIC[+57]EDIGR_.2|_TNMLLQLDGSTPIC[+57]EDIGR_.3|_DLVDYITTHYKGPR_.4|_DLVDYITTHYKGPR_.3|_FHFGDSLC[+57]THK_.3|_FHFGDSLC[+57]THK_.2|_FHFGDSLC[+57]THKG…
P3 / P1	P3	P1	27	O75439	144.13	215.592	0.580929	0.580929	49.5812	1.49581	0.286429	3.82452e-11	6.25698e-10	O75439	MPPB_HUMAN	Mitochondrial-processing peptidase subunit beta	PMPCB	O75439	Homo sapiens	mitochondrial electron transport, ubiquinol to cytochrome c,aerobic respiration,protein processing	metalloendopeptidase activity,zinc ion binding	mitochondrial respiratory chain complex III,mitochondrial matrix	sp	1	2	uniprot_sprot_2015-08-28_HUMAN	>sp|O75439|MPPB_HUMAN Mitochondrial-processing peptidase subunit beta OS=Homo sapiens GN=PMPCB PE=1 SV=2	27	38	_IDAVNAETIR_.2|_SPAIAAVGPIK_.2|_LC[+57]TSVTESEVAR_.2|_VTC[+57]LESGLR_.2|_TILGPTENIK_.2|_STQAATQVVLNVPETR_.3|_STQAATQVVLNVPETR_.2|_DLVDYITTHYK_.3|_DLVDYITTHYK_.2|_SFGGGMNLSSK_.2|_SNMC[+57]WLRD_.2|_IVLAAAGGVSHDELLDLAK_.3|_IVLAAAGGVSHDELLDLAK_.2|_TNMLLQLDGSTPIC[+57]EDIGR_.2|_TNMLLQLDGSTPIC[+57]EDIGR_.3|_DLVDYITTHYKGPR_.4|_DLVDYITTHYKGPR_.3|_FHFGDSLC[+57]THK_.3|_FHFGDSLC[+57]THK_.2|_FHFGDSLC[+57]THKG…
P1 / C	P1	C	18	O75489	416.03	201.969	-1.04256	1.04256	-51.4533	0.485467	0.230957	2.01911e-12	4.145e-11	O75489	NDUS3_HUMAN	NADH dehydrogenase [ubiquinone] iron-sulfur protein 3, mitochondrial	NDUFS3	O75489	Homo sapiens	mitochondrial electron transport, NADH to ubiquinone,substantia nigra development,negative regulation of cell growth,mitochondrial respiratory chain complex I assembly,reactive oxygen species metabolic process,negative regulation of intrinsic apoptotic signaling pathway	NADH dehydrogenase activity,protein binding,NADH dehydrogenase (ubiquinone) activity,electron carrier activity	nucleus,mitochondrion,mitochondrial respiratory chain complex I,mitochondrial matrix,mitochondrial membrane,myelin sheath	sp	1	1	uniprot_sprot_2015-08-28_HUMAN	>sp|O75489|NDUS3_HUMAN NADH dehydrogenase [ubiquinone] iron-sulfur protein 3, mitochondrial OS=Homo sapiens GN=NDUFS3 PE=1 SV=1	27	42	_SLVDLTAVDVPTR_.2|_DFPLSGYVELR_.2|_VVAEPVELAQEFR_.2|_VVAEPVELAQEFR_.3|_ILTDYGFEGHPFR_.3|_ILTDYGFEGHPFR_.2|_FEIVYNLLSLR_.2|_FEIVYNLLSLR_.3|_KFDLNSPWEAFPVYR_.3|_KFDLNSPWEAFPVYR_.2|_TYTDELTPIESAVSVFK_.3|_TYTDELTPIESAVSVFK_.2|_FDLNSPWEAFPVYR_.2|_FDLNSPWEAFPVYR_.3|_QNRFEIVYNLLSLR_.3|_ILTDYGFEGHPFRK_.4|_ILTDYGFEGHPFRK_.3|_ILTDYGFEGHPFRK_.2|_RVVAEPVELAQEFRK_.4|_RVVAEPVELAQEFRK_.3|_AANWYER_.2|_DHTNAQFK_.…
P3 / C	P3	C	18	O75489	416.03	207.088	-1.00645	1.00645	-50.2229	0.497771	0.266978	2.69097e-11	4.61463e-10	O75489	NDUS3_HUMAN	NADH dehydrogenase [ubiquinone] iron-sulfur protein 3, mitochondrial	NDUFS3	O75489	Homo sapiens	mitochondrial electron transport, NADH to ubiquinone,substantia nigra development,negative regulation of cell growth,mitochondrial respiratory chain complex I assembly,reactive oxygen species metabolic process,negative regulation of intrinsic apoptotic signaling pathway	NADH dehydrogenase activity,protein binding,NADH dehydrogenase (ubiquinone) activity,electron carrier activity	nucleus,mitochondrion,mitochondrial respiratory chain complex I,mitochondrial matrix,mitochondrial membrane,myelin sheath	sp	1	1	uniprot_sprot_2015-08-28_HUMAN	>sp|O75489|NDUS3_HUMAN NADH dehydrogenase [ubiquinone] iron-sulfur protein 3, mitochondrial OS=Homo sapiens GN=NDUFS3 PE=1 SV=1	27	42	_SLVDLTAVDVPTR_.2|_DFPLSGYVELR_.2|_VVAEPVELAQEFR_.2|_VVAEPVELAQEFR_.3|_ILTDYGFEGHPFR_.3|_ILTDYGFEGHPFR_.2|_FEIVYNLLSLR_.2|_FEIVYNLLSLR_.3|_KFDLNSPWEAFPVYR_.3|_KFDLNSPWEAFPVYR_.2|_TYTDELTPIESAVSVFK_.3|_TYTDELTPIESAVSVFK_.2|_FDLNSPWEAFPVYR_.2|_FDLNSPWEAFPVYR_.3|_QNRFEIVYNLLSLR_.3|_ILTDYGFEGHPFRK_.4|_ILTDYGFEGHPFRK_.3|_ILTDYGFEGHPFRK_.2|_RVVAEPVELAQEFRK_.4|_RVVAEPVELAQEFRK_.3|_AANWYER_.2|_DHTNAQFK_.…
P3 / C	P3	C	6	O75506	88.5325	34.253	-1.36998	1.36998	-61.3102	0.386898	1.55309	0.031117	0.0411361	O75506	HSBP1_HUMAN	Heat shock factor-binding protein 1	HSBP1	O75506	Homo sapiens	negative regulation of transcription from RNA polymerase II promoter,muscle contraction,endodermal cell differentiation,regulation of cellular response to heat	transcription corepressor activity,protein binding	nucleus,nucleoplasm,cytoskeleton	sp	1	1	uniprot_sprot_2015-08-28_HUMAN	>sp|O75506|HSBP1_HUMAN Heat shock factor-binding protein 1 OS=Homo sapiens GN=HSBP1 PE=1 SV=1	5	10	_FQTMSDQIIGR_.2|_FQTM[+16]SDQIIGR_.2|_NIADLMTQAGVEELESENKIPATQK_.3|_NIADLMTQAGVEELESENKIPATQK_.4|_NIADLMTQAGVEELESENK_.3|_NIADLMTQAGVEELESENK_.2|_TVQDLTSVVQTLLQQM[+16]QDK_.3|_TVQDLTSVVQTLLQQMQDK_.3|_TVQDLTSVVQTLLQQMQDK_.2|_NIADLMTQAGVEELESENKIPATQKS_.3
P3 / P1	P3	P1	6	O75506	97.1943	34.253	-1.50464	1.50464	-64.7582	0.352418	1.08596	0.00567795	0.0110657	O75506	HSBP1_HUMAN	Heat shock factor-binding protein 1	HSBP1	O75506	Homo sapiens	negative regulation of transcription from RNA polymerase II promoter,muscle contraction,endodermal cell differentiation,regulation of cellular response to heat	transcription corepressor activity,protein binding	nucleus,nucleoplasm,cytoskeleton	sp	1	1	uniprot_sprot_2015-08-28_HUMAN	>sp|O75506|HSBP1_HUMAN Heat shock factor-binding protein 1 OS=Homo sapiens GN=HSBP1 PE=1 SV=1	5	10	_FQTMSDQIIGR_.2|_FQTM[+16]SDQIIGR_.2|_NIADLMTQAGVEELESENKIPATQK_.3|_NIADLMTQAGVEELESENKIPATQK_.4|_NIADLMTQAGVEELESENK_.3|_NIADLMTQAGVEELESENK_.2|_TVQDLTSVVQTLLQQM[+16]QDK_.3|_TVQDLTSVVQTLLQQMQDK_.3|_TVQDLTSVVQTLLQQMQDK_.2|_NIADLMTQAGVEELESENKIPATQKS_.3
P3 / C	P3	C	18	O75521	101.656	204.911	1.0113	1.0113	101.573	2.01573	1.44961	0.00127258	0.00340899	O75521	ECI2_HUMAN	Enoyl-CoA delta isomerase 2, mitochondrial	ECI2	O75521	Homo sapiens	fatty acid beta-oxidation,cellular lipid metabolic process	fatty-acyl-CoA binding,dodecenoyl-CoA delta-isomerase activity,receptor binding	nucleoplasm,mitochondrion,peroxisomal matrix,membrane,intracellular membrane-bounded organelle	sp	1	4	uniprot_sprot_2015-08-28_HUMAN	>sp|O75521|ECI2_HUMAN Enoyl-CoA delta isomerase 2, mitochondrial OS=Homo sapiens GN=ECI2 PE=1 SV=4	23	34	_ATEMLIFGK_.2|_ATEM[+16]LIFGK_.2|_LHAVNAEEC[+57]NVLQGR_.3|_LHAVNAEEC[+57]NVLQGR_.2|_STGFETLVVTSEDGITK_.3|_STGFETLVVTSEDGITK_.2|_EKLHAVNAEEC[+57]NVLQGR_.4|_ATFHTPFSHLGQSPEGC[+57]SSYTFPK_.4|_ATFHTPFSHLGQSPEGC[+57]SSYTFPK_.3|_LTAGEAC[+57]AQGLVTEVFPDSTFQK_.3|_PGVFDLINK_.2|_KLTAGEAC[+57]AQGLVTEVFPDSTFQK_.3|_KLTAGEAC[+57]AQGLVTEVFPDSTFQK_.4|_DFENSMNQVK_.2|_WDAWNALGSLPK_.2|_NAINTEMYHEIMR_.3|_NAINTEMYHEI…
P3 / P1	P3	P1	18	O75521	120.675	204.911	0.763868	0.763868	69.8037	1.69804	0.524552	1.30195e-06	8.78253e-06	O75521	ECI2_HUMAN	Enoyl-CoA delta isomerase 2, mitochondrial	ECI2	O75521	Homo sapiens	fatty acid beta-oxidation,cellular lipid metabolic process	fatty-acyl-CoA binding,dodecenoyl-CoA delta-isomerase activity,receptor binding	nucleoplasm,mitochondrion,peroxisomal matrix,membrane,intracellular membrane-bounded organelle	sp	1	4	uniprot_sprot_2015-08-28_HUMAN	>sp|O75521|ECI2_HUMAN Enoyl-CoA delta isomerase 2, mitochondrial OS=Homo sapiens GN=ECI2 PE=1 SV=4	23	34	_ATEMLIFGK_.2|_ATEM[+16]LIFGK_.2|_LHAVNAEEC[+57]NVLQGR_.3|_LHAVNAEEC[+57]NVLQGR_.2|_STGFETLVVTSEDGITK_.3|_STGFETLVVTSEDGITK_.2|_EKLHAVNAEEC[+57]NVLQGR_.4|_ATFHTPFSHLGQSPEGC[+57]SSYTFPK_.4|_ATFHTPFSHLGQSPEGC[+57]SSYTFPK_.3|_LTAGEAC[+57]AQGLVTEVFPDSTFQK_.3|_PGVFDLINK_.2|_KLTAGEAC[+57]AQGLVTEVFPDSTFQK_.3|_KLTAGEAC[+57]AQGLVTEVFPDSTFQK_.4|_DFENSMNQVK_.2|_WDAWNALGSLPK_.2|_NAINTEMYHEIMR_.3|_NAINTEMYHEI…
P3 / C	P3	C	15	O75534	79.3092	50.9114	-0.6395	0.6395	-35.8065	0.641935	0.520974	0.00267698	0.00619887	O75534	CSDE1_HUMAN	Cold shock domain-containing protein E1	CSDE1	O75534	Homo sapiens	regulation of transcription, DNA-templated,male gonad development,nuclear-transcribed mRNA catabolic process, no-go decay	DNA binding,poly(A) RNA binding	cytoplasm,mitochondrial inner membrane,Golgi apparatus,plasma membrane,CRD-mediated mRNA stability complex	sp	1	2	uniprot_sprot_2015-08-28_HUMAN	>sp|O75534|CSDE1_HUMAN Cold shock domain-containing protein E1 OS=Homo sapiens GN=CSDE1 PE=1 SV=2	48	63	_EAFGFIER_.2|_NITLDDASAPR_.2|_LLTSYGFIQC[+57]SER_.2|_LLGYVATLK_.2|_IKQEILPEER_.3|_IKQEILPEER_.2|_GPDNSMGFGAER_.2|_GPDNSM[+16]GFGAER_.2|_GDLETLQPGDDVEFTIK_.2|_EKEAEDGIIAYDDC[+57]GVK_.3|_EKEAEDGIIAYDDC[+57]GVK_.2|_ATVEC[+57]VK_.2|_VDFVIPK_.2|_GPDNSMGFGAERK_.3|_GTVSFHSHSDHR_.3|_GTVSFHSHSDHR_.2|_SKVTLLEGDHVR_.3|_VEFSISDK_.2|_QRPGQQVATC[+57]VR_.3|_QRPGQQVATC[+57]VR_.2|_EAFGFIERGDVVK_.3|_EAFGFIERGDVVK_…
P3 / P1	P3	P1	15	O75534	83.8804	50.9114	-0.720347	0.720347	-39.3048	0.606952	0.63373	0.0370289	0.04671	O75534	CSDE1_HUMAN	Cold shock domain-containing protein E1	CSDE1	O75534	Homo sapiens	regulation of transcription, DNA-templated,male gonad development,nuclear-transcribed mRNA catabolic process, no-go decay	DNA binding,poly(A) RNA binding	cytoplasm,mitochondrial inner membrane,Golgi apparatus,plasma membrane,CRD-mediated mRNA stability complex	sp	1	2	uniprot_sprot_2015-08-28_HUMAN	>sp|O75534|CSDE1_HUMAN Cold shock domain-containing protein E1 OS=Homo sapiens GN=CSDE1 PE=1 SV=2	48	63	_EAFGFIER_.2|_NITLDDASAPR_.2|_LLTSYGFIQC[+57]SER_.2|_LLGYVATLK_.2|_IKQEILPEER_.3|_IKQEILPEER_.2|_GPDNSMGFGAER_.2|_GPDNSM[+16]GFGAER_.2|_GDLETLQPGDDVEFTIK_.2|_EKEAEDGIIAYDDC[+57]GVK_.3|_EKEAEDGIIAYDDC[+57]GVK_.2|_ATVEC[+57]VK_.2|_VDFVIPK_.2|_GPDNSMGFGAERK_.3|_GTVSFHSHSDHR_.3|_GTVSFHSHSDHR_.2|_SKVTLLEGDHVR_.3|_VEFSISDK_.2|_QRPGQQVATC[+57]VR_.3|_QRPGQQVATC[+57]VR_.2|_EAFGFIERGDVVK_.3|_EAFGFIERGDVVK_…
P3 / C	P3	C	6	O75674	79.1958	42.5707	-0.895563	0.895563	-46.2463	0.537537	0.407981	0.00397655	0.0084393	O75674	TM1L1_HUMAN	TOM1-like protein 1	TOM1L1	O75674	Homo sapiens	intracellular protein transport,signal transduction,positive regulation of protein autophosphorylation,activation of protein kinase activity,ubiquitin-dependent protein catabolic process via the multivesicular body sorting pathway,negative regulation of mitotic nuclear division,regulation of DNA biosynthetic process	protein binding,SH3 domain binding,protein kinase binding,clathrin binding,protein kinase activator activity,ubiquitin binding	cytoplasm,lysosome,endosome,Golgi stack,cytosol,endosome membrane,extracellular exosome	sp	1	2	uniprot_sprot_2015-08-28_HUMAN	>sp|O75674|TM1L1_HUMAN TOM1-like protein 1 OS=Homo sapiens GN=TOM1L1 PE=1 SV=2	9	10	_EVYLDLVK_.2|_NSTVTLVPEQIGK_.2|_YNLPLDIQNR_.2|_SHRDPYATSVGHLIEK_.4|_SHRDPYATSVGHLIEK_.3|_LHSELDMVK_.2|_EATNTTSEPSAPSQDLLDLSPSPR_.3|_TWSQGFPGGVDVSEVK_.2|_VMSAILMENTPGSENHEDIELLQK_.3|_ATFAGVQTEDWGQFMHIC[+57]DIINTTQDGPK_.3
P3 / P1	P3	P1	6	O75674	67.0868	42.5707	-0.656167	0.656167	-36.5438	0.634562	0.355635	0.00552012	0.0108223	O75674	TM1L1_HUMAN	TOM1-like protein 1	TOM1L1	O75674	Homo sapiens	intracellular protein transport,signal transduction,positive regulation of protein autophosphorylation,activation of protein kinase activity,ubiquitin-dependent protein catabolic process via the multivesicular body sorting pathway,negative regulation of mitotic nuclear division,regulation of DNA biosynthetic process	protein binding,SH3 domain binding,protein kinase binding,clathrin binding,protein kinase activator activity,ubiquitin binding	cytoplasm,lysosome,endosome,Golgi stack,cytosol,endosome membrane,extracellular exosome	sp	1	2	uniprot_sprot_2015-08-28_HUMAN	>sp|O75674|TM1L1_HUMAN TOM1-like protein 1 OS=Homo sapiens GN=TOM1L1 PE=1 SV=2	9	10	_EVYLDLVK_.2|_NSTVTLVPEQIGK_.2|_YNLPLDIQNR_.2|_SHRDPYATSVGHLIEK_.4|_SHRDPYATSVGHLIEK_.3|_LHSELDMVK_.2|_EATNTTSEPSAPSQDLLDLSPSPR_.3|_TWSQGFPGGVDVSEVK_.2|_VMSAILMENTPGSENHEDIELLQK_.3|_ATFAGVQTEDWGQFMHIC[+57]DIINTTQDGPK_.3
P3 / C	P3	C	42	O75746	199.698	384.036	0.943423	0.943423	92.3085	1.92309	0.477615	6.89588e-18	3.16617e-16	O75746	CMC1_HUMAN	Calcium-binding mitochondrial carrier protein Aralar1	SLC25A12	O75746	Homo sapiens	gluconeogenesis,aspartate transport,L-glutamate transport,malate-aspartate shuttle,response to calcium ion,L-glutamate transmembrane transport,L-aspartate transmembrane transport	L-glutamate transmembrane transporter activity,calcium ion binding,acidic amino acid transmembrane transporter activity,L-aspartate transmembrane transporter activity	mitochondrion,mitochondrial inner membrane,integral component of membrane,myelin sheath	sp	1	2	uniprot_sprot_2015-08-28_HUMAN	>sp|O75746|CMC1_HUMAN Calcium-binding mitochondrial carrier protein Aralar1 OS=Homo sapiens GN=SLC25A12 PE=1 SV=2	26	32	_GLIPQLIGVAPEK_.2|_LTLADIER_.2|_IVQLLAGVADQTK_.2|_FGLYLPK_.2|_LATATFAGIENK_.2|_VSALNVLR_.2|_YLGLYNDPNSNPK_.2|_DLGIFGLYK_.2|_YMTPEDFVQR_.2|_IAPLAEGALPYNLAELQR_.3|_IAPLAEGALPYNLAELQR_.2|_SGNGEVTFENVK_.2|_DIPFSAIYFPVYAHC[+57]K_.3|_DIPFSAIYFPVYAHC[+57]K_.2|_NIFLQYASTEVDGER_.2|_FTLGSVAGAVGATAVYPIDLVK_.3|_FTLGSVAGAVGATAVYPIDLVK_.2|_SPSVAVVQPK_.2|_PIWLQIAESAYR_.2|_RGDPHELR_.2|_IADLPPANPDHIGGYR_.3|_HLNYT…
P3 / P1	P3	P1	42	O75746	205.388	384.036	0.90289	0.90289	86.9808	1.86981	0.323297	3.6831e-24	4.36857e-22	O75746	CMC1_HUMAN	Calcium-binding mitochondrial carrier protein Aralar1	SLC25A12	O75746	Homo sapiens	gluconeogenesis,aspartate transport,L-glutamate transport,malate-aspartate shuttle,response to calcium ion,L-glutamate transmembrane transport,L-aspartate transmembrane transport	L-glutamate transmembrane transporter activity,calcium ion binding,acidic amino acid transmembrane transporter activity,L-aspartate transmembrane transporter activity	mitochondrion,mitochondrial inner membrane,integral component of membrane,myelin sheath	sp	1	2	uniprot_sprot_2015-08-28_HUMAN	>sp|O75746|CMC1_HUMAN Calcium-binding mitochondrial carrier protein Aralar1 OS=Homo sapiens GN=SLC25A12 PE=1 SV=2	26	32	_GLIPQLIGVAPEK_.2|_LTLADIER_.2|_IVQLLAGVADQTK_.2|_FGLYLPK_.2|_LATATFAGIENK_.2|_VSALNVLR_.2|_YLGLYNDPNSNPK_.2|_DLGIFGLYK_.2|_YMTPEDFVQR_.2|_IAPLAEGALPYNLAELQR_.3|_IAPLAEGALPYNLAELQR_.2|_SGNGEVTFENVK_.2|_DIPFSAIYFPVYAHC[+57]K_.3|_DIPFSAIYFPVYAHC[+57]K_.2|_NIFLQYASTEVDGER_.2|_FTLGSVAGAVGATAVYPIDLVK_.3|_FTLGSVAGAVGATAVYPIDLVK_.2|_SPSVAVVQPK_.2|_PIWLQIAESAYR_.2|_RGDPHELR_.2|_IADLPPANPDHIGGYR_.3|_HLNYT…
P3 / P1	P3	P1	12	O75821	120.198	76.0811	-0.659802	0.659802	-36.7035	0.632965	0.931559	0.00712412	0.0133071	O75821	EIF3G_HUMAN	Eukaryotic translation initiation factor 3 subunit G	EIF3G	O75821	Homo sapiens	formation of translation preinitiation complex,translational initiation,regulation of translational initiation,viral translational termination-reinitiation	nucleotide binding,RNA binding,protein binding,poly(A) RNA binding,translation initiation factor activity	cytoplasm,cytosol,eukaryotic translation initiation factor 3 complex,eukaryotic 43S preinitiation complex,eukaryotic 48S preinitiation complex,perinuclear region of cytoplasm,nucleus	sp	1	2	uniprot_sprot_2015-08-28_HUMAN	>sp|O75821|EIF3G_HUMAN Eukaryotic translation initiation factor 3 subunit G OS=Homo sapiens GN=EIF3G PE=1 SV=2	31	44	_LPGELEPVQATQNK_.2|_ETDLQELFRPFGSISR_.3|_ETDLQELFRPFGSISR_.2|_ELAEQLGLSTGEK_.2|_ELAEQLGLSTGEK_.3|_ETDLQELFR_.2|_EKLPGELEPVQATQNK_.3|_EKLPGELEPVQATQNK_.2|_GFAFISFHR_.2|_ELAEQLGLSTGEKEK_.3|_ELAEQLGLSTGEKEK_.2|_VTNLSEDTR_.2|_C[+57]VTSELLK_.2|_EDLNC[+57]QEEEDPMNK_.3|_EDLNC[+57]QEEEDPM[+16]NK_.2|_EDLNC[+57]QEEEDPMNK_.2|_IC[+57]KGDHWTTR_.3|_PTGDFDSK_.2|_ADDNATIR_.2|_DTLGPMQK_.2|_TVTEYKIDEDGK_.3|_TVTEYK…
P3 / P1	P3	P1	3	O75880	135.087	255.467	0.919253	0.919253	89.1136	1.89114	0.106108	0.00452274	0.00928467	O75880	SCO1_HUMAN	Protein SCO1 homolog, mitochondrial	SCO1	O75880	Homo sapiens	generation of precursor metabolites and energy,copper ion transport,cellular copper ion homeostasis,respiratory chain complex IV assembly,mitochondrial respiratory chain complex IV assembly,negative regulation of proteasomal protein catabolic process	copper ion binding,protein binding	mitochondrion,mitochondrial inner membrane,myofibril,host cell mitochondrial intermembrane space	sp	1	1	uniprot_sprot_2015-08-28_HUMAN	>sp|O75880|SCO1_HUMAN Protein SCO1 homolog, mitochondrial OS=Homo sapiens GN=SCO1 PE=1 SV=1	7	9	_LVGLTGTREEVDQVAR_.3|_LVGLTGTREEVDQVAR_.2|_EAIANYVK_.2|_LVGLTGTR_.2|_VYYSPGPK_.2|_HIGKPLLGGPFSLTTHTGER_.4|_PLLGGPFSLTTHTGER_.3|_PLLGGPFSLTTHTGER_.2|_QRHIGKPLLGGPFSLTTHTGER_.4
P3 / P1	P3	P1	3	O75936	40.8565	19.8481	-1.04156	1.04156	-51.4199	0.485801	0.355581	0.0392321	0.0487973	O75936	BODG_HUMAN	Gamma-butyrobetaine dioxygenase	BBOX1	O75936	Homo sapiens	carnitine biosynthetic process,oxidation-reduction process	iron ion binding,zinc ion binding,gamma-butyrobetaine dioxygenase activity	mitochondrion,cytosol,extracellular exosome	sp	1	1	uniprot_sprot_2015-08-28_HUMAN	>sp|O75936|BODG_HUMAN Gamma-butyrobetaine dioxygenase OS=Homo sapiens GN=BBOX1 PE=1 SV=1	14	16	_IIELDDK_.2|_HKIIELDDKGQVVR_.4|_HKIIELDDKGQVVR_.3|_LTGASDKPGEVSK_.3|_LTGASDKPGEVSK_.2|_IIELDDKGQVVR_.3|_SYEAGTEISR_.2|_DTIFDVPVER_.2|_IDANNVAYTTGK_.2|_LLVEALDVNIGIK_.2|_VQPFYAALKEFVDLMNSK_.3|_INFNNATRDTIFDVPVER_.3|_MNPGDVITFDNWR_.2|_VYITWPDEHYSEFQADWLK_.3|_AEALDGAHLMQILWYDEEESLYPAVWLR_.4|_QTVTGGDSEIVDGFNVC[+57]QK_.2
P3 / C	P3	C	33	O75947	1082.24	2314.1	1.09643	1.09643	113.825	2.13825	0.590866	7.9981e-10	1.09813e-08	O75947	ATP5H_HUMAN	ATP synthase subunit d, mitochondrial	ATP5H	O75947	Homo sapiens	ATP biosynthetic process,ATP synthesis coupled proton transport,mitochondrial ATP synthesis coupled proton transport	transmembrane transporter activity,ATPase activity,proton-transporting ATP synthase activity, rotational mechanism	mitochondrial proton-transporting ATP synthase, stator stalk,nucleoplasm,cytoplasm,mitochondrion,mitochondrial inner membrane,mitochondrial proton-transporting ATP synthase complex,extracellular exosome	sp	1	3	uniprot_sprot_2015-08-28_HUMAN	>sp|O75947|ATP5H_HUMAN ATP synthase subunit d, mitochondrial OS=Homo sapiens GN=ATP5H PE=1 SV=3	20	29	_SWNETLTSR_.2|_AGLVDDFEK_.2|_SC[+57]AEWVSLSK_.2|_YPYWPHQPIENL_.2|_LAALPENPPAIDWAYYK_.2|_LAALPENPPAIDWAYYK_.3|_TIDWVAFAEIIPQNQK_.3|_TIDWVAFAEIIPQNQK_.2|_KYPYWPHQPIENL_.3|_KYPYWPHQPIENL_.2|_VPVPEDKYTAQVDAEEKEDVK_.4|_VPVPEDKYTAQVDAEEKEDVK_.3|_YTAQVDAEEKEDVK_.3|_YTAQVDAEEKEDVK_.2|_AGLVDDFEKK_.2|_NLIPFDQMTIEDLNEAFPETK_.3|_NLIPFDQM[+16]TIEDLNEAFPETK_.3|_KKYPYWPHQPIENL_.4|_KKYPYWPHQPIENL_.3|_KFNALKVPVPE…
P3 / P1	P3	P1	33	O75947	1189.7	2314.1	0.959857	0.959857	94.5116	1.94512	0.857297	2.03395e-06	1.31193e-05	O75947	ATP5H_HUMAN	ATP synthase subunit d, mitochondrial	ATP5H	O75947	Homo sapiens	ATP biosynthetic process,ATP synthesis coupled proton transport,mitochondrial ATP synthesis coupled proton transport	transmembrane transporter activity,ATPase activity,proton-transporting ATP synthase activity, rotational mechanism	mitochondrial proton-transporting ATP synthase, stator stalk,nucleoplasm,cytoplasm,mitochondrion,mitochondrial inner membrane,mitochondrial proton-transporting ATP synthase complex,extracellular exosome	sp	1	3	uniprot_sprot_2015-08-28_HUMAN	>sp|O75947|ATP5H_HUMAN ATP synthase subunit d, mitochondrial OS=Homo sapiens GN=ATP5H PE=1 SV=3	20	29	_SWNETLTSR_.2|_AGLVDDFEK_.2|_SC[+57]AEWVSLSK_.2|_YPYWPHQPIENL_.2|_LAALPENPPAIDWAYYK_.2|_LAALPENPPAIDWAYYK_.3|_TIDWVAFAEIIPQNQK_.3|_TIDWVAFAEIIPQNQK_.2|_KYPYWPHQPIENL_.3|_KYPYWPHQPIENL_.2|_VPVPEDKYTAQVDAEEKEDVK_.4|_VPVPEDKYTAQVDAEEKEDVK_.3|_YTAQVDAEEKEDVK_.3|_YTAQVDAEEKEDVK_.2|_AGLVDDFEKK_.2|_NLIPFDQMTIEDLNEAFPETK_.3|_NLIPFDQM[+16]TIEDLNEAFPETK_.3|_KKYPYWPHQPIENL_.4|_KKYPYWPHQPIENL_.3|_KFNALKVPVPE…
P3 / C	P3	C	21	O75964	207.91	385.214	0.889699	0.889699	85.2789	1.85279	0.756687	8.37812e-05	0.000342668	O75964	ATP5L_HUMAN	ATP synthase subunit g, mitochondrial	ATP5L	O75964	Homo sapiens	ATP biosynthetic process,mitochondrial ATP synthesis coupled proton transport	hydrogen ion transmembrane transporter activity,transmembrane transporter activity,ATPase activity	mitochondrial proton-transporting ATP synthase complex, coupling factor F(o),mitochondrion,mitochondrial inner membrane,mitochondrial proton-transporting ATP synthase complex,extracellular exosome	sp	1	3	uniprot_sprot_2015-08-28_HUMAN	>sp|O75964|ATP5L_HUMAN ATP synthase subunit g, mitochondrial OS=Homo sapiens GN=ATP5L PE=1 SV=3	10	16	_LATFWYYAK_.2|_RGIIGYDV_.2|_IVNSAQTGSFK_.2|_VELVPPTPAEIPR_.3|_VELVPPTPAEIPR_.2|_TPALVNAAVTYSKPR_.3|_TPALVNAAVTYSKPR_.2|_TPALVNAAVTYSK_.2|_TPALVNAAVTYSK_.3|_KIVNSAQTGSFK_.3|_KIVNSAQTGSFK_.2|_NLVEKTPALVNAAVTYSKPR_.4|_NLVEKTPALVNAAVTYSKPR_.3|_IVNSAQTGSFKQLTVK_.3|_LATFWYYAKVELVPPTPAEIPR_.4|_LATFWYYAKVELVPPTPAEIPR_.3
P3 / P1	P3	P1	21	O75964	171.889	385.214	1.16418	1.16418	124.107	2.24107	1.15502	0.000392062	0.0012673	O75964	ATP5L_HUMAN	ATP synthase subunit g, mitochondrial	ATP5L	O75964	Homo sapiens	ATP biosynthetic process,mitochondrial ATP synthesis coupled proton transport	hydrogen ion transmembrane transporter activity,transmembrane transporter activity,ATPase activity	mitochondrial proton-transporting ATP synthase complex, coupling factor F(o),mitochondrion,mitochondrial inner membrane,mitochondrial proton-transporting ATP synthase complex,extracellular exosome	sp	1	3	uniprot_sprot_2015-08-28_HUMAN	>sp|O75964|ATP5L_HUMAN ATP synthase subunit g, mitochondrial OS=Homo sapiens GN=ATP5L PE=1 SV=3	10	16	_LATFWYYAK_.2|_RGIIGYDV_.2|_IVNSAQTGSFK_.2|_VELVPPTPAEIPR_.3|_VELVPPTPAEIPR_.2|_TPALVNAAVTYSKPR_.3|_TPALVNAAVTYSKPR_.2|_TPALVNAAVTYSK_.2|_TPALVNAAVTYSK_.3|_KIVNSAQTGSFK_.3|_KIVNSAQTGSFK_.2|_NLVEKTPALVNAAVTYSKPR_.4|_NLVEKTPALVNAAVTYSKPR_.3|_IVNSAQTGSFKQLTVK_.3|_LATFWYYAKVELVPPTPAEIPR_.4|_LATFWYYAKVELVPPTPAEIPR_.3
P3 / C	P3	C	15	O76021	79.5462	144.461	0.860811	0.860811	81.6059	1.81606	1.25157	0.0221082	0.0315937	O76021	RL1D1_HUMAN	Ribosomal L1 domain-containing protein 1	RSL1D1	O76021	Homo sapiens	maturation of LSU-rRNA,osteoblast differentiation,regulation of protein localization,regulation of apoptotic process,cell-cell adhesion,regulation of cellular senescence,translation	RNA binding,poly(A) RNA binding,cadherin binding involved in cell-cell adhesion	nucleolus,cell-cell adherens junction,membrane,90S preribosome,cytosolic large ribosomal subunit	sp	1	3	uniprot_sprot_2015-08-28_HUMAN	>sp|O76021|RL1D1_HUMAN Ribosomal L1 domain-containing protein 1 OS=Homo sapiens GN=RSL1D1 PE=1 SV=3	32	45	_LLPSLIGR_.2|_TVSQIISLQTLK_.2|_EINDC[+57]IGGTVLNISK_.2|_SDSEDIC[+57]LFTK_.2|_DDVAPESGDTTVK_.2|_GLSEKLPEKWESVK_.4|_GLSEKLPEKWESVK_.3|_AAESETPGKSPEKKPK_.4|_KAVDALLTHC[+57]K_.3|_SGSC[+57]SAIR_.2|_TPANEKVEIQK_.3|_SPNPSTPR_.2|_AAESETPGKSPEK_.3|_AAESETPGKSPEK_.2|_AAESETPGK_.2|_KTPANEKVEIQK_.3|_LTLPHSIR_.2|_TVSQIISLQTLKK_.3|_DEPNSTPEK_.2|_LLSSFDFFLTDAR_.3|_LLSSFDFFLTDAR_.2|_KALPASETPK_.2|_TASVLSKDDVAPES…
P3 / C	P3	C	9	O76031	46.5464	85.3331	0.874435	0.874435	83.329	1.83329	0.762332	0.00848273	0.0153091	O76031	CLPX_HUMAN	ATP-dependent Clp protease ATP-binding subunit clpX-like, mitochondrial	CLPX	O76031	Homo sapiens	protein folding,positive regulation of peptidase activity,proteolysis involved in cellular protein catabolic process	protein binding,ATP binding,peptidase activator activity,ATPase activity,metal ion binding,unfolded protein binding,ATP-dependent peptidase activity	nucleoplasm,cytoplasm,mitochondrion,mitochondrial inner membrane,mitochondrial matrix,endopeptidase Clp complex,mitochondrial endopeptidase Clp complex,mitochondrial nucleoid	sp	1	2	uniprot_sprot_2015-08-28_HUMAN	>sp|O76031|CLPX_HUMAN ATP-dependent Clp protease ATP-binding subunit clpX-like, mitochondrial OS=Homo sapiens GN=CLPX PE=1 SV=2	28	35	_TLVQILTEPR_.2|_YVVGQSFAK_.2|_SNILLLGPTGSGK_.2|_DVGGEGVQQGLLK_.2|_LLEGTIVNVPEK_.2|_YLGFGTPSNLGK_.2|_IYNNIPANLR_.2|_LLQDANYNVEK_.2|_SIIKEPESAAEAVK_.3|_SIIKEPESAAEAVK_.2|_SGESNTHQDIEEKDR_.4|_SGESNTHQDIEEKDR_.3|_C[+57]HHFFVVLSEADSKK_.4|_GGEVLDSSHDDIK_.3|_GGEVLDSSHDDIK_.2|_AAAAADLANR_.2|_RGGEVLDSSHDDIKLEK_.4|_LPVVVPLHSLDEK_.3|_LPVVVPLHSLDEK_.2|_TLLAQTLAK_.2|_SGESNTHQDIEEK_.3|_RGGEVLDSSHDDIK_.3|_EPESA…
P3 / C	P3	C	3	O76095	38.127	79.9456	1.0682	1.0682	109.682	2.09682	0.333779	0.0397932	0.0492799	O76095	JTB_HUMAN	Protein JTB	JTB	O76095	Homo sapiens	cytokinesis,mitotic nuclear division,apoptotic mitochondrial changes,regulation of cell proliferation,positive regulation of protein kinase activity	protein kinase binding	cytoplasm,mitochondrion,integral component of plasma membrane,membrane,midbody,centrosome,spindle	sp	1	1	uniprot_sprot_2015-08-28_HUMAN	>sp|O76095|JTB_HUMAN Protein JTB OS=Homo sapiens GN=JTB PE=1 SV=1	1	1	_TTPEC[+57]GPTGYVEK_.2
P3 / P1	P3	P1	3	O76095	52.9117	79.9456	0.595432	0.595432	51.0925	1.51092	0.0553861	0.00280099	0.00643461	O76095	JTB_HUMAN	Protein JTB	JTB	O76095	Homo sapiens	cytokinesis,mitotic nuclear division,apoptotic mitochondrial changes,regulation of cell proliferation,positive regulation of protein kinase activity	protein kinase binding	cytoplasm,mitochondrion,integral component of plasma membrane,membrane,midbody,centrosome,spindle	sp	1	1	uniprot_sprot_2015-08-28_HUMAN	>sp|O76095|JTB_HUMAN Protein JTB OS=Homo sapiens GN=JTB PE=1 SV=1	1	1	_TTPEC[+57]GPTGYVEK_.2
P3 / P1	P3	P1	3	O94766	67.5462	125.841	0.897656	0.897656	86.3036	1.86304	0.193433	0.0146053	0.0233226	O94766	B3GA3_HUMAN	Galactosylgalactosylxylosylprotein 3-beta-glucuronosyltransferase 3	B3GAT3	O94766	Homo sapiens	carbohydrate metabolic process,glycosaminoglycan biosynthetic process,protein glycosylation,heparan sulfate proteoglycan biosynthetic process,glycosaminoglycan metabolic process,chondroitin sulfate metabolic process,positive regulation of catalytic activity,chondroitin sulfate proteoglycan biosynthetic process,dermatan sulfate proteoglycan biosynthetic process,positive regulation of intracellular…	protein binding,galactosylgalactosylxylosylprotein 3-beta-glucuronosyltransferase activity,glucuronosyltransferase activity,metal ion binding,protein phosphatase activator activity	Golgi membrane,Golgi apparatus,cis-Golgi network,membrane,integral component of membrane,extracellular exosome	sp	1	2	uniprot_sprot_2015-08-28_HUMAN	>sp|O94766|B3GA3_HUMAN Galactosylgalactosylxylosylprotein 3-beta-glucuronosyltransferase 3 OS=Homo sapiens GN=B3GAT3 PE=1 SV=2	8	11	_ISQLQAELR_.2|_GVSVWPVGLVGGLR_.2|_GVSVWPVGLVGGLR_.3|_RPPPAPAQPPEPEALPTIYVVTPTYAR_.3|_RPPPAPAQPPEPEALPTIYVVTPTYAR_.4|_GHLESSLLSHLVDPK_.4|_GHLESSLLSHLVDPK_.3|_LREGEPGWVHPR_.3|_LSQTLSLVPR_.2|_FEGPQVQDGR_.2|_VVGFHTAWEPSRPFPVDMAGFAVALPLLLDKPNAQFDSTAPR_.5
P3 / C	P3	C	33	O94826	196.014	315.305	0.68579	0.68579	60.8583	1.60858	0.714007	0.000119327	0.000468744	O94826	TOM70_HUMAN	Mitochondrial import receptor subunit TOM70	TOMM70A	O94826	Homo sapiens	protein targeting to mitochondrion,macroautophagy,protein transmembrane transport	protein binding,protein transmembrane transporter activity	mitochondrion,mitochondrial outer membrane,mitochondrial outer membrane translocase complex,membrane,integral component of membrane,extracellular exosome	sp	1	1	uniprot_sprot_2015-08-28_HUMAN	>sp|O94826|TOM70_HUMAN Mitochondrial import receptor subunit TOM70 OS=Homo sapiens GN=TOMM70A PE=1 SV=1	29	43	_YMAEALLLR_.2|_GLLQLQWK_.2|_GFEEVIK_.2|_LRPESALAQAQK_.3|_LRPESALAQAQK_.2|_NVDLSTFYQNR_.2|_NVDLSTFYQNR_.3|_ILLDQVEEAVADFDEC[+57]IR_.3|_ILLDQVEEAVADFDEC[+57]IR_.2|_YEQAIQC[+57]YTEAISLC[+57]PTEK_.3|_YEQAIQC[+57]YTEAISLC[+57]PTEK_.2|_NREPLMPSPQFIK_.3|_NREPLM[+16]PSPQFIK_.3|_NREPLMPSPQFIK_.2|_ATFYLLIGNANAAKPDLDK_.3|_ATFYLLIGNANAAKPDLDK_.2|_C[+57]IDLEPDNATTYVHK_.3|_C[+57]IDLEPDNATTYVHK_.2|_SYFSSFTDDIIS…
P3 / P1	P3	P1	33	O94826	201.433	315.305	0.646447	0.646447	56.5309	1.56531	1.18092	0.00303259	0.00684779	O94826	TOM70_HUMAN	Mitochondrial import receptor subunit TOM70	TOMM70A	O94826	Homo sapiens	protein targeting to mitochondrion,macroautophagy,protein transmembrane transport	protein binding,protein transmembrane transporter activity	mitochondrion,mitochondrial outer membrane,mitochondrial outer membrane translocase complex,membrane,integral component of membrane,extracellular exosome	sp	1	1	uniprot_sprot_2015-08-28_HUMAN	>sp|O94826|TOM70_HUMAN Mitochondrial import receptor subunit TOM70 OS=Homo sapiens GN=TOMM70A PE=1 SV=1	29	43	_YMAEALLLR_.2|_GLLQLQWK_.2|_GFEEVIK_.2|_LRPESALAQAQK_.3|_LRPESALAQAQK_.2|_NVDLSTFYQNR_.2|_NVDLSTFYQNR_.3|_ILLDQVEEAVADFDEC[+57]IR_.3|_ILLDQVEEAVADFDEC[+57]IR_.2|_YEQAIQC[+57]YTEAISLC[+57]PTEK_.3|_YEQAIQC[+57]YTEAISLC[+57]PTEK_.2|_NREPLMPSPQFIK_.3|_NREPLM[+16]PSPQFIK_.3|_NREPLMPSPQFIK_.2|_ATFYLLIGNANAAKPDLDK_.3|_ATFYLLIGNANAAKPDLDK_.2|_C[+57]IDLEPDNATTYVHK_.3|_C[+57]IDLEPDNATTYVHK_.2|_SYFSSFTDDIIS…
P3 / C	P3	C	30	O94874	80.0916	126.522	0.659666	0.659666	57.9717	1.57972	0.517924	3.69742e-06	2.25543e-05	O94874	UFL1_HUMAN	E3 UFM1-protein ligase 1	UFL1	O94874	Homo sapiens	osteoblast differentiation,positive regulation of cell proliferation,negative regulation of protein ubiquitination,negative regulation of NF-kappaB transcription factor activity,regulation of proteasomal ubiquitin-dependent protein catabolic process,regulation of protein localization,regulation of intracellular estrogen receptor signaling pathway,response to endoplasmic reticulum stress,positive …	protein binding,ligase activity,UFM1 transferase activity	nucleus,cytoplasm,endoplasmic reticulum,endoplasmic reticulum membrane,cytosol,membrane,neuron projection,protein complex	sp	1	2	uniprot_sprot_2015-08-28_HUMAN	>sp|O94874|UFL1_HUMAN E3 UFM1-protein ligase 1 OS=Homo sapiens GN=UFL1 PE=1 SV=2	45	57	_TYLEVVR_.2|_EYITPAQISK_.2|_FINDC[+57]TELFR_.2|_AVFVPDIYSR_.2|_GVIFTEAFVAR_.2|_LGIPDAVSYIK_.2|_TQSTWVDSFFR_.2|_ELQELSSSIK_.2|_IISGHIDLDNR_.3|_IISGHIDLDNR_.2|_SVFMSSTTSASGTGR_.2|_HVQLVLGQLIDENYLDR_.3|_HVQLVLGQLIDENYLDR_.2|_TTQLLFLK_.2|_TYDLPGNFLTQALTQR_.3|_TYDLPGNFLTQALTQR_.2|_QNGYLEFDALSR_.2|_NNPVHLITEEDLK_.3|_NNPVHLITEEDLK_.2|_LAADFQR_.2|_QLEVVHTLDGK_.3|_QLEVVHTLDGK_.2|_EQEDVASTTRK_.3|_EQEDVASTT…
P3 / C	P3	C	27	O94925	78.684	143.921	0.871133	0.871133	82.9099	1.8291	0.685407	5.13559e-06	3.00397e-05	O94925	GLSK_HUMAN	Glutaminase kidney isoform, mitochondrial	GLS	O94925	Homo sapiens	suckling behavior,regulation of respiratory gaseous exchange by neurological system process,glutamate biosynthetic process,glutamine catabolic process,chemical synaptic transmission,cellular amino acid biosynthetic process,glutamate secretion,protein homotetramerization	glutaminase activity,protein binding	mitochondrion,mitochondrial matrix,cytosol	sp	1	1	uniprot_sprot_2015-08-28_HUMAN	>sp|O94925|GLSK_HUMAN Glutaminase kidney isoform, mitochondrial OS=Homo sapiens GN=GLS PE=1 SV=1	40	63	_VADYIPQLAK_.2|_DGPGETDAFGNSEGK_.2|_NFAIGYYLK_.2|_YAIAVNDLGTEYVHR_.3|_YAIAVNDLGTEYVHR_.2|_FSPDLWGVSVC[+57]TVDGQR_.2|_FSPDLWGVSVC[+57]TVDGQR_.3|_FDYVMQFLNK_.2|_FDYVM[+16]QFLNK_.2|_FALSAMDMEQR_.2|_GSTHPQPGVSPPAAPAAPGPK_.3|_GSTHPQPGVSPPAAPAAPGPK_.4|_GSTHPQPGVSPPAAPAAPGPK_.2|_GIHFC[+57]HDLVSLC[+57]NFHNYDNLR_.5|_GIHFC[+57]HDLVSLC[+57]NFHNYDNLR_.4|_GIHFC[+57]HDLVSLC[+57]NFHNYDNLR_.3|_C[+57]VQSNIVLLTQAF…
P3 / P1	P3	P1	27	O94925	82.3791	143.921	0.804926	0.804926	74.7056	1.74706	0.946385	1.06505e-05	5.74212e-05	O94925	GLSK_HUMAN	Glutaminase kidney isoform, mitochondrial	GLS	O94925	Homo sapiens	suckling behavior,regulation of respiratory gaseous exchange by neurological system process,glutamate biosynthetic process,glutamine catabolic process,chemical synaptic transmission,cellular amino acid biosynthetic process,glutamate secretion,protein homotetramerization	glutaminase activity,protein binding	mitochondrion,mitochondrial matrix,cytosol	sp	1	1	uniprot_sprot_2015-08-28_HUMAN	>sp|O94925|GLSK_HUMAN Glutaminase kidney isoform, mitochondrial OS=Homo sapiens GN=GLS PE=1 SV=1	40	63	_VADYIPQLAK_.2|_DGPGETDAFGNSEGK_.2|_NFAIGYYLK_.2|_YAIAVNDLGTEYVHR_.3|_YAIAVNDLGTEYVHR_.2|_FSPDLWGVSVC[+57]TVDGQR_.2|_FSPDLWGVSVC[+57]TVDGQR_.3|_FDYVMQFLNK_.2|_FDYVM[+16]QFLNK_.2|_FALSAMDMEQR_.2|_GSTHPQPGVSPPAAPAAPGPK_.3|_GSTHPQPGVSPPAAPAAPGPK_.4|_GSTHPQPGVSPPAAPAAPGPK_.2|_GIHFC[+57]HDLVSLC[+57]NFHNYDNLR_.5|_GIHFC[+57]HDLVSLC[+57]NFHNYDNLR_.4|_GIHFC[+57]HDLVSLC[+57]NFHNYDNLR_.3|_C[+57]VQSNIVLLTQAF…
P3 / P1	P3	P1	9	O95140	34.4873	68.9299	0.999063	0.999063	99.8701	1.9987	0.945131	0.00283178	0.00648956	O95140	MFN2_HUMAN	Mitofusin-2	MFN2	O95140	Homo sapiens	blastocyst formation,protein targeting to mitochondrion,apoptotic process,response to unfolded protein,mitochondrial membrane organization,blood coagulation,mitochondrial fusion,macroautophagy,protein localization to pre-autophagosomal structure,negative regulation of Ras protein signal transduction,camera-type eye morphogenesis,negative regulation of smooth muscle cell proliferation,mitochondrio…	GTPase activity,protein binding,GTP binding,ubiquitin protein ligase binding	mitochondrion,mitochondrial outer membrane,cytosol,microtubule cytoskeleton,integral component of membrane,intrinsic component of mitochondrial outer membrane	sp	1	3	uniprot_sprot_2015-08-28_HUMAN	>sp|O95140|MFN2_HUMAN Mitofusin-2 OS=Homo sapiens GN=MFN2 PE=1 SV=3	26	30	_QLELLAQDYK_.2|_LSRPNIFILNNR_.3|_RFEEC[+57]ISQSAVK_.3|_RFEEC[+57]ISQSAVK_.2|_LIMDSLHMAAR_.3|_LIMDSLHMAAR_.2|_GISEVLAR_.2|_TVNQLAHALHQDK_.3|_QITEEVER_.2|_SQIDMLVPR_.2|_QFVEHASEK_.2|_PNIFILNNR_.2|_VLPSGIGHTTNC[+57]FLR_.3|_QLHAGSLVSVMWPNSK_.3|_MFEFQNFER_.2|_KIEVLDSLQSK_.2|_NAELDPVTTEEQVLDVK_.3|_NAELDPVTTEEQVLDVK_.2|_STVINAMLWDK_.2|_FEEC[+57]ISQSAVK_.2|_WDASASEPEYMEEVRR_.3|_EQQVYC[+57]EEMR_.2|_VEGTDG…
P3 / C	P3	C	6	O95159	79.014	158.351	1.00295	1.00295	100.409	2.00409	0.281718	0.000321471	0.00107241	O95159	ZFPL1_HUMAN	Zinc finger protein-like 1	ZFPL1	O95159	Homo sapiens	regulation of transcription, DNA-templated,vesicle-mediated transport	DNA binding,zinc ion binding	nucleus,Golgi apparatus,integral component of membrane	sp	1	2	uniprot_sprot_2015-08-28_HUMAN	>sp|O95159|ZFPL1_HUMAN Zinc finger protein-like 1 OS=Homo sapiens GN=ZFPL1 PE=1 SV=2	10	15	_LC[+57]NIPLASR_.2|_VTNLFC[+57]FEHR_.3|_VTNLFC[+57]FEHR_.2|_LATVNWAR_.2|_LVC[+57]YDLFHWAC[+57]LNER_.3|_LVC[+57]YDLFHWAC[+57]LNER_.2|_VNVC[+57]EHC[+57]LVANHAK_.4|_VNVC[+57]EHC[+57]LVANHAK_.3|_VNVC[+57]EHC[+57]LVANHAK_.2|_DDDRTPGLHGDC[+57]DDDKYR_.4|_TPGLHGDC[+57]DDDKYR_.3|_DDDRTPGLHGDC[+57]DDDK_.3|_NTAPAGYQC[+57]PSC[+57]NGPIFPPTNLAGPVASALR_.4|_NTAPAGYQC[+57]PSC[+57]NGPIFPPTNLAGPVASALR_.3|_C[+57]IVQ…
P3 / P1	P3	P1	6	O95159	102.769	158.351	0.623721	0.623721	54.0845	1.54084	0.26359	0.00539524	0.0106374	O95159	ZFPL1_HUMAN	Zinc finger protein-like 1	ZFPL1	O95159	Homo sapiens	regulation of transcription, DNA-templated,vesicle-mediated transport	DNA binding,zinc ion binding	nucleus,Golgi apparatus,integral component of membrane	sp	1	2	uniprot_sprot_2015-08-28_HUMAN	>sp|O95159|ZFPL1_HUMAN Zinc finger protein-like 1 OS=Homo sapiens GN=ZFPL1 PE=1 SV=2	10	15	_LC[+57]NIPLASR_.2|_VTNLFC[+57]FEHR_.3|_VTNLFC[+57]FEHR_.2|_LATVNWAR_.2|_LVC[+57]YDLFHWAC[+57]LNER_.3|_LVC[+57]YDLFHWAC[+57]LNER_.2|_VNVC[+57]EHC[+57]LVANHAK_.4|_VNVC[+57]EHC[+57]LVANHAK_.3|_VNVC[+57]EHC[+57]LVANHAK_.2|_DDDRTPGLHGDC[+57]DDDKYR_.4|_TPGLHGDC[+57]DDDKYR_.3|_DDDRTPGLHGDC[+57]DDDK_.3|_NTAPAGYQC[+57]PSC[+57]NGPIFPPTNLAGPVASALR_.4|_NTAPAGYQC[+57]PSC[+57]NGPIFPPTNLAGPVASALR_.3|_C[+57]IVQ…
P1 / C	P1	C	12	O95168	338.085	176.757	-0.935616	0.935616	-47.7181	0.522819	0.279837	2.86602e-07	2.24808e-06	O95168	NDUB4_HUMAN	NADH dehydrogenase [ubiquinone] 1 beta subcomplex subunit 4	NDUFB4	O95168	Homo sapiens	mitochondrial electron transport, NADH to ubiquinone,response to oxidative stress,mitochondrial respiratory chain complex I assembly	NADH dehydrogenase (ubiquinone) activity	nucleoplasm,mitochondrion,mitochondrial inner membrane,mitochondrial respiratory chain complex I,integral component of membrane,nuclear membrane,extracellular exosome	sp	1	3	uniprot_sprot_2015-08-28_HUMAN	>sp|O95168|NDUB4_HUMAN NADH dehydrogenase [ubiquinone] 1 beta subcomplex subunit 4 OS=Homo sapiens GN=NDUFB4 PE=1 SV=3	7	10	_TINVYPNFRPTPK_.3|_GLIENPALLR_.2|_EYLLQYNDPNRR_.3|_EYLLQYNDPNRR_.2|_TLPETLDPAEYNISPETR_.3|_TLPETLDPAEYNISPETR_.2|_REYLLQYNDPNRR_.4|_REYLLQYNDPNRR_.3|_EYLLQYNDPNR_.2|_TLPETLDPAEYNISPETRR_.3
P3 / C	P3	C	12	O95168	338.085	195.445	-0.79062	0.79062	-42.1904	0.578096	0.440505	1.50022e-05	7.75538e-05	O95168	NDUB4_HUMAN	NADH dehydrogenase [ubiquinone] 1 beta subcomplex subunit 4	NDUFB4	O95168	Homo sapiens	mitochondrial electron transport, NADH to ubiquinone,response to oxidative stress,mitochondrial respiratory chain complex I assembly	NADH dehydrogenase (ubiquinone) activity	nucleoplasm,mitochondrion,mitochondrial inner membrane,mitochondrial respiratory chain complex I,integral component of membrane,nuclear membrane,extracellular exosome	sp	1	3	uniprot_sprot_2015-08-28_HUMAN	>sp|O95168|NDUB4_HUMAN NADH dehydrogenase [ubiquinone] 1 beta subcomplex subunit 4 OS=Homo sapiens GN=NDUFB4 PE=1 SV=3	7	10	_TINVYPNFRPTPK_.3|_GLIENPALLR_.2|_EYLLQYNDPNRR_.3|_EYLLQYNDPNRR_.2|_TLPETLDPAEYNISPETR_.3|_TLPETLDPAEYNISPETR_.2|_REYLLQYNDPNRR_.4|_REYLLQYNDPNRR_.3|_EYLLQYNDPNR_.2|_TLPETLDPAEYNISPETRR_.3
P1 / C	P1	C	6	O95169	206.858	111.801	-0.887706	0.887706	-45.9527	0.540473	0.333832	0.000935855	0.00263769	O95169	NDUB8_HUMAN	NADH dehydrogenase [ubiquinone] 1 beta subcomplex subunit 8, mitochondrial	NDUFB8	O95169	Homo sapiens	mitochondrial electron transport, NADH to ubiquinone,mitochondrial respiratory chain complex I assembly	NADH dehydrogenase (ubiquinone) activity	mitochondrial inner membrane,mitochondrial respiratory chain complex I,endoplasmic reticulum,integral component of membrane	sp	1	1	uniprot_sprot_2015-08-28_HUMAN	>sp|O95169|NDUB8_HUMAN NADH dehydrogenase [ubiquinone] 1 beta subcomplex subunit 8, mitochondrial OS=Homo sapiens GN=NDUFB8 PE=1 SV=1	7	8	_DMFPGPYPR_.2|_DPWYSWDQPGLR_.2|_QYPYNNLYLER_.2|_LNWGEPMHWHLDMYNR_.4|_GGDPSKEPER_.2|_SQHERDPWYSWDQPGLR_.4|_SQHERDPWYSWDQPGLR_.3|_GGDPSKEPERVVHYEI_.3
P3 / C	P3	C	6	O95169	206.858	97.8368	-1.0802	1.0802	-52.7035	0.472965	0.659361	0.00393738	0.00837282	O95169	NDUB8_HUMAN	NADH dehydrogenase [ubiquinone] 1 beta subcomplex subunit 8, mitochondrial	NDUFB8	O95169	Homo sapiens	mitochondrial electron transport, NADH to ubiquinone,mitochondrial respiratory chain complex I assembly	NADH dehydrogenase (ubiquinone) activity	mitochondrial inner membrane,mitochondrial respiratory chain complex I,endoplasmic reticulum,integral component of membrane	sp	1	1	uniprot_sprot_2015-08-28_HUMAN	>sp|O95169|NDUB8_HUMAN NADH dehydrogenase [ubiquinone] 1 beta subcomplex subunit 8, mitochondrial OS=Homo sapiens GN=NDUFB8 PE=1 SV=1	7	8	_DMFPGPYPR_.2|_DPWYSWDQPGLR_.2|_QYPYNNLYLER_.2|_LNWGEPMHWHLDMYNR_.4|_GGDPSKEPER_.2|_SQHERDPWYSWDQPGLR_.4|_SQHERDPWYSWDQPGLR_.3|_GGDPSKEPERVVHYEI_.3
P3 / C	P3	C	6	O95182	78.1045	17.2709	-2.17706	2.17706	-77.8874	0.221126	1.13478	0.008098	0.0147708	O95182	NDUA7_HUMAN	NADH dehydrogenase [ubiquinone] 1 alpha subcomplex subunit 7	NDUFA7	O95182	Homo sapiens	mitochondrial electron transport, NADH to ubiquinone,mitochondrial translation,mitochondrial respiratory chain complex I assembly	structural constituent of ribosome,NADH dehydrogenase (ubiquinone) activity	mitochondrion,mitochondrial inner membrane,mitochondrial respiratory chain complex I,mitochondrial ribosome	sp	1	3	uniprot_sprot_2015-08-28_HUMAN	>sp|O95182|NDUA7_HUMAN NADH dehydrogenase [ubiquinone] 1 alpha subcomplex subunit 7 OS=Homo sapiens GN=NDUFA7 PE=1 SV=3	10	12	_ALVSGKPAESSAVAATEK_.3|_ALVSGKPAESSAVAATEK_.2|_AVTPAPPIK_.2|_NWASGHDLQGK_.3|_NWASGHDLQGK_.2|_ALVSGKPAESSAVAATEKK_.4|_LRNWASGHDLQGK_.3|_PAESSAVAATEK_.2|_LSNNYYC[+57]TR_.2|_WELSSDQPYL_.2|_ESVPPSIIMSSQK_.2|_RWELSSDQPYL_.2
P3 / P1	P3	P1	6	O95182	33.9722	17.2709	-0.976012	0.976012	-49.1617	0.508383	0.533931	0.00371159	0.00802455	O95182	NDUA7_HUMAN	NADH dehydrogenase [ubiquinone] 1 alpha subcomplex subunit 7	NDUFA7	O95182	Homo sapiens	mitochondrial electron transport, NADH to ubiquinone,mitochondrial translation,mitochondrial respiratory chain complex I assembly	structural constituent of ribosome,NADH dehydrogenase (ubiquinone) activity	mitochondrion,mitochondrial inner membrane,mitochondrial respiratory chain complex I,mitochondrial ribosome	sp	1	3	uniprot_sprot_2015-08-28_HUMAN	>sp|O95182|NDUA7_HUMAN NADH dehydrogenase [ubiquinone] 1 alpha subcomplex subunit 7 OS=Homo sapiens GN=NDUFA7 PE=1 SV=3	10	12	_ALVSGKPAESSAVAATEK_.3|_ALVSGKPAESSAVAATEK_.2|_AVTPAPPIK_.2|_NWASGHDLQGK_.3|_NWASGHDLQGK_.2|_ALVSGKPAESSAVAATEKK_.4|_LRNWASGHDLQGK_.3|_PAESSAVAATEK_.2|_LSNNYYC[+57]TR_.2|_WELSSDQPYL_.2|_ESVPPSIIMSSQK_.2|_RWELSSDQPYL_.2
P3 / C	P3	C	30	O95202	117.702	223.744	0.926709	0.926709	90.0935	1.90094	0.997975	3.88663e-06	2.3507e-05	O95202	LETM1_HUMAN	LETM1 and EF-hand domain-containing protein 1, mitochondrial	LETM1	O95202	Homo sapiens	cellular metal ion homeostasis,cristae formation	calcium ion binding,protein binding,ribosome binding	mitochondrion,mitochondrial inner membrane,integral component of membrane	sp	1	1	uniprot_sprot_2015-08-28_HUMAN	>sp|O95202|LETM1_HUMAN LETM1 and EF-hand domain-containing protein 1, mitochondrial OS=Homo sapiens GN=LETM1 PE=1 SV=1	43	58	_STLQTLPEIVAK_.2|_KLEEGGPVYSPPAEVVVK_.3|_FLQDTIEEMALK_.2|_LTSLAAALDENKDGK_.3|_ETGERPSNEEIMR_.3|_LLWIDTK_.2|_ADDKLIAEEGVDSLNVK_.3|_VAEVEGEQVDNK_.2|_LLELQSIGTNNFLR_.2|_LLELQSIGTNNFLR_.3|_AMYLPDTLSPADQLK_.2|_AM[+16]YLPDTLSPADQLK_.2|_LIAEEGVDSLNVK_.2|_LIAEEGVDSLNVK_.3|_GSATKDFSVFFQK_.2|_GSATKDFSVFFQK_.3|_VLDELKHYYHGFR_.4|_ALGVTEDR_.2|_IRETGERPSNEEIMR_.4|_IRETGERPSNEEIMR_.3|_RSEVAKDFEPER_.3|_KLEEGGPVY…
P3 / P1	P3	P1	30	O95202	129.185	223.744	0.792408	0.792408	73.1962	1.73196	0.991948	1.76428e-06	1.1554e-05	O95202	LETM1_HUMAN	LETM1 and EF-hand domain-containing protein 1, mitochondrial	LETM1	O95202	Homo sapiens	cellular metal ion homeostasis,cristae formation	calcium ion binding,protein binding,ribosome binding	mitochondrion,mitochondrial inner membrane,integral component of membrane	sp	1	1	uniprot_sprot_2015-08-28_HUMAN	>sp|O95202|LETM1_HUMAN LETM1 and EF-hand domain-containing protein 1, mitochondrial OS=Homo sapiens GN=LETM1 PE=1 SV=1	43	58	_STLQTLPEIVAK_.2|_KLEEGGPVYSPPAEVVVK_.3|_FLQDTIEEMALK_.2|_LTSLAAALDENKDGK_.3|_ETGERPSNEEIMR_.3|_LLWIDTK_.2|_ADDKLIAEEGVDSLNVK_.3|_VAEVEGEQVDNK_.2|_LLELQSIGTNNFLR_.2|_LLELQSIGTNNFLR_.3|_AMYLPDTLSPADQLK_.2|_AM[+16]YLPDTLSPADQLK_.2|_LIAEEGVDSLNVK_.2|_LIAEEGVDSLNVK_.3|_GSATKDFSVFFQK_.2|_GSATKDFSVFFQK_.3|_VLDELKHYYHGFR_.4|_ALGVTEDR_.2|_IRETGERPSNEEIMR_.4|_IRETGERPSNEEIMR_.3|_RSEVAKDFEPER_.3|_KLEEGGPVY…
P1 / C	P1	C	24	O95299	269.951	153.805	-0.81159	0.81159	-43.0246	0.569754	0.625536	1.83681e-07	1.53133e-06	O95299	NDUAA_HUMAN	NADH dehydrogenase [ubiquinone] 1 alpha subcomplex subunit 10, mitochondrial	NDUFA10	O95299	Homo sapiens	mitochondrial electron transport, NADH to ubiquinone,mitochondrial respiratory chain complex I assembly,response to drug	NADH dehydrogenase (ubiquinone) activity	mitochondrial inner membrane,mitochondrial respiratory chain complex I,mitochondrial matrix,myelin sheath	sp	1	1	uniprot_sprot_2015-08-28_HUMAN	>sp|O95299|NDUAA_HUMAN NADH dehydrogenase [ubiquinone] 1 alpha subcomplex subunit 10, mitochondrial OS=Homo sapiens GN=NDUFA10 PE=1 SV=1	22	30	_LQSWLYSSR_.2|_VITVDGNIC[+57]TGK_.2|_VVEDIEYLK_.2|_YSPGYNTEVGDK_.2|_C[+57]EVLQYSAR_.2|_ITSAYLQDIENAYK_.2|_TFLPEMSEK_.2|_TFLPEM[+16]SEK_.2|_LLQYSDALEHLLTTGQGVVLER_.3|_LLQYSDALEHLLTTGQGVVLER_.4|_ITSAYLQDIENAYKK_.3|_ITSAYLQDIENAYKK_.2|_YGMWHFLLGDK_.3|_YGM[+16]WHFLLGDK_.3|_YGMWHFLLGDK_.2|_QC[+57]VDHYNEVK_.3|_QC[+57]VDHYNEVK_.2|_SRVITVDGNIC[+57]TGK_.3|_KVVEDIEYLK_.2|_HFPEAGIHYPDSTTGDGK_.3|_YSPGYNTEVGD…
P3 / C	P3	C	24	O95299	269.951	158.443	-0.768735	0.768735	-41.3068	0.586932	0.901346	4.96489e-07	3.69577e-06	O95299	NDUAA_HUMAN	NADH dehydrogenase [ubiquinone] 1 alpha subcomplex subunit 10, mitochondrial	NDUFA10	O95299	Homo sapiens	mitochondrial electron transport, NADH to ubiquinone,mitochondrial respiratory chain complex I assembly,response to drug	NADH dehydrogenase (ubiquinone) activity	mitochondrial inner membrane,mitochondrial respiratory chain complex I,mitochondrial matrix,myelin sheath	sp	1	1	uniprot_sprot_2015-08-28_HUMAN	>sp|O95299|NDUAA_HUMAN NADH dehydrogenase [ubiquinone] 1 alpha subcomplex subunit 10, mitochondrial OS=Homo sapiens GN=NDUFA10 PE=1 SV=1	22	30	_LQSWLYSSR_.2|_VITVDGNIC[+57]TGK_.2|_VVEDIEYLK_.2|_YSPGYNTEVGDK_.2|_C[+57]EVLQYSAR_.2|_ITSAYLQDIENAYK_.2|_TFLPEMSEK_.2|_TFLPEM[+16]SEK_.2|_LLQYSDALEHLLTTGQGVVLER_.3|_LLQYSDALEHLLTTGQGVVLER_.4|_ITSAYLQDIENAYKK_.3|_ITSAYLQDIENAYKK_.2|_YGMWHFLLGDK_.3|_YGM[+16]WHFLLGDK_.3|_YGMWHFLLGDK_.2|_QC[+57]VDHYNEVK_.3|_QC[+57]VDHYNEVK_.2|_SRVITVDGNIC[+57]TGK_.3|_KVVEDIEYLK_.2|_HFPEAGIHYPDSTTGDGK_.3|_YSPGYNTEVGD…
P1 / C	P1	C	3	O95399	15168.3	30650.1	1.01484	1.01484	102.067	2.02067	0.357053	0.038962	0.0485603	O95399	UTS2_HUMAN	Urotensin-2	UTS2	O95399	Homo sapiens	response to hypoxia,negative regulation of glomerular filtration,muscle contraction,positive regulation of cytosolic calcium ion concentration,chemical synaptic transmission,regulation of blood pressure,negative regulation of heart rate,positive regulation of heart rate,positive regulation of fibroblast migration,positive regulation of circadian sleep/wake cycle, wakefulness,positive regulation o…	receptor binding,hormone activity	extracellular region,extracellular space,cell	sp	1	1	uniprot_sprot_2015-08-28_HUMAN	>sp|O95399|UTS2_HUMAN Urotensin-2 OS=Homo sapiens GN=UTS2 PE=1 SV=1	1	1	_LTPEELER_.2
P3 / C	P3	C	3	O95399	15168.3	40427.5	1.41428	1.41428	166.527	2.66527	0.296999	0.0143452	0.0230366	O95399	UTS2_HUMAN	Urotensin-2	UTS2	O95399	Homo sapiens	response to hypoxia,negative regulation of glomerular filtration,muscle contraction,positive regulation of cytosolic calcium ion concentration,chemical synaptic transmission,regulation of blood pressure,negative regulation of heart rate,positive regulation of heart rate,positive regulation of fibroblast migration,positive regulation of circadian sleep/wake cycle, wakefulness,positive regulation o…	receptor binding,hormone activity	extracellular region,extracellular space,cell	sp	1	1	uniprot_sprot_2015-08-28_HUMAN	>sp|O95399|UTS2_HUMAN Urotensin-2 OS=Homo sapiens GN=UTS2 PE=1 SV=1	1	1	_LTPEELER_.2
P3 / C	P3	C	6	O95400	45.7627	21.261	-1.10596	1.10596	-53.5407	0.464593	0.318921	0.000404614	0.00129586	O95400	CD2B2_HUMAN	CD2 antigen cytoplasmic tail-binding protein 2	CD2BP2	O95400	Homo sapiens	spliceosomal tri-snRNP complex assembly,mRNA splicing, via spliceosome,negative regulation of phosphatase activity	protein binding,ribonucleoprotein complex binding	nucleus,nucleoplasm,U5 snRNP,cytoplasm,U4/U6 x U5 tri-snRNP complex,nuclear speck	sp	1	1	uniprot_sprot_2015-08-28_HUMAN	>sp|O95400|CD2B2_HUMAN CD2 antigen cytoplasmic tail-binding protein 2 OS=Homo sapiens GN=CD2BP2 PE=1 SV=1	9	11	_LVDPVAGSGGPGSR_.2|_LSGLADQMVAR_.2|_KLVDPVAGSGGPGSR_.3|_KLDPPGGQFYNSK_.3|_KLDPPGGQFYNSK_.2|_GNLGVYQETR_.2|_DSWLDNIDWVK_.2|_GDGLVDVMWEYK_.2|_VTFQGVGDEEDEDEIIVPK_.3|_VTFQGVGDEEDEDEIIVPK_.2|_ITPFNLQEEMEEGHFDADGNYFLNR_.3
P3 / P1	P3	P1	6	O95400	44.6461	21.261	-1.07032	1.07032	-52.3788	0.476212	0.454946	0.0016485	0.00420999	O95400	CD2B2_HUMAN	CD2 antigen cytoplasmic tail-binding protein 2	CD2BP2	O95400	Homo sapiens	spliceosomal tri-snRNP complex assembly,mRNA splicing, via spliceosome,negative regulation of phosphatase activity	protein binding,ribonucleoprotein complex binding	nucleus,nucleoplasm,U5 snRNP,cytoplasm,U4/U6 x U5 tri-snRNP complex,nuclear speck	sp	1	1	uniprot_sprot_2015-08-28_HUMAN	>sp|O95400|CD2B2_HUMAN CD2 antigen cytoplasmic tail-binding protein 2 OS=Homo sapiens GN=CD2BP2 PE=1 SV=1	9	11	_LVDPVAGSGGPGSR_.2|_LSGLADQMVAR_.2|_KLVDPVAGSGGPGSR_.3|_KLDPPGGQFYNSK_.3|_KLDPPGGQFYNSK_.2|_GNLGVYQETR_.2|_DSWLDNIDWVK_.2|_GDGLVDVMWEYK_.2|_VTFQGVGDEEDEDEIIVPK_.3|_VTFQGVGDEEDEDEIIVPK_.2|_ITPFNLQEEMEEGHFDADGNYFLNR_.3
P3 / C	P3	C	6	O95486	69.4604	103.944	0.581548	0.581548	49.6454	1.49645	0.390094	0.00655452	0.0124179	O95486	SC24A_HUMAN	Protein transport protein Sec24A	SEC24A	O95486	Homo sapiens	antigen processing and presentation of peptide antigen via MHC class I,intracellular protein transport,ER to Golgi vesicle-mediated transport,antigen processing and presentation of exogenous peptide antigen via MHC class II,regulation of low-density lipoprotein particle receptor biosynthetic process,COPII vesicle coating,positive regulation of protein secretion,positive regulation of cholesterol …	molecular_function,zinc ion binding	Golgi membrane,endoplasmic reticulum membrane,cytosol,ER to Golgi transport vesicle membrane,COPII vesicle coat,perinuclear region of cytoplasm	sp	1	2	uniprot_sprot_2015-08-28_HUMAN	>sp|O95486|SC24A_HUMAN Protein transport protein Sec24A OS=Homo sapiens GN=SEC24A PE=1 SV=2	28	42	_VVNLLQER_.2|_ELVQDLLK_.2|_LNC[+57]NPELFR_.2|_SMTASLSDAR_.2|_MSVFQTQLPTLGVGALKPR_.3|_M[+16]SVFQTQLPTLGVGALKPR_.3|_GLSIHTFHGNFFVR_.4|_LPLGLLLHPFK_.3|_LPLGLLLHPFK_.2|_DIHMTPSTDFYK_.3|_DIHMTPSTDFYKK_.3|_DALVNAVIDSLSAYR_.3|_DALVNAVIDSLSAYR_.2|_TYINPFVSFLDQR_.3|_TYINPFVSFLDQR_.2|_DLVQLPVVTSSTIVR_.3|_DLVQLPVVTSSTIVR_.2|_VDNLSDEGALNISDR_.3|_VDNLSDEGALNISDR_.2|_YSAGSVYYYPSYHHQHNPVQVQK_.5|_YSAGSVYYYPSYHHQ…
P3 / C	P3	C	12	O95563	97.0687	170.945	0.81645	0.81645	76.1068	1.76107	1.14798	0.0041123	0.00867994	O95563	MPC2_HUMAN	Mitochondrial pyruvate carrier 2	MPC2	O95563	Homo sapiens	positive regulation of insulin secretion involved in cellular response to glucose stimulus,mitochondrial acetyl-CoA biosynthetic process from pyruvate,mitochondrial pyruvate transmembrane transport	pyruvate transmembrane transporter activity	nucleus,mitochondrion,mitochondrial inner membrane,integral component of membrane	sp	1	1	uniprot_sprot_2015-08-28_HUMAN	>sp|O95563|MPC2_HUMAN Mitochondrial pyruvate carrier 2 OS=Homo sapiens GN=MPC2 PE=1 SV=1	7	8	_YSLVIIPK_.2|_LLDKVELMLPEK_.3|_TVFFWAPIMK_.2|_TVFFWAPIM[+16]K_.2|_LRPLYNHPAGPR_.3|_VELMLPEK_.2|_WGLVC[+57]AGLADMARPAEK_.3|_WGLVC[+57]AGLADMAR_.2
P3 / P1	P3	P1	12	O95563	84.0361	170.945	1.02445	1.02445	103.418	2.03418	0.567838	1.77912e-05	8.91651e-05	O95563	MPC2_HUMAN	Mitochondrial pyruvate carrier 2	MPC2	O95563	Homo sapiens	positive regulation of insulin secretion involved in cellular response to glucose stimulus,mitochondrial acetyl-CoA biosynthetic process from pyruvate,mitochondrial pyruvate transmembrane transport	pyruvate transmembrane transporter activity	nucleus,mitochondrion,mitochondrial inner membrane,integral component of membrane	sp	1	1	uniprot_sprot_2015-08-28_HUMAN	>sp|O95563|MPC2_HUMAN Mitochondrial pyruvate carrier 2 OS=Homo sapiens GN=MPC2 PE=1 SV=1	7	8	_YSLVIIPK_.2|_LLDKVELMLPEK_.3|_TVFFWAPIMK_.2|_TVFFWAPIM[+16]K_.2|_LRPLYNHPAGPR_.3|_VELMLPEK_.2|_WGLVC[+57]AGLADMARPAEK_.3|_WGLVC[+57]AGLADMAR_.2
P3 / C	P3	C	6	O95573	36.3293	100.751	1.47158	1.47158	177.326	2.77326	0.623461	0.00229247	0.00546862	O95573	ACSL3_HUMAN	Long-chain-fatty-acid--CoA ligase 3	ACSL3	O95573	Homo sapiens	long-chain fatty acid metabolic process,fatty acid biosynthetic process,brain development,response to nutrient,response to organic cyclic compound,very-low-density lipoprotein particle assembly,long-chain fatty-acyl-CoA biosynthetic process,positive regulation of Golgi to plasma membrane protein transport,long-chain fatty acid import,positive regulation of secretion,positive regulation of phospha…	long-chain fatty acid-CoA ligase activity,ATP binding,protein kinase binding,protein domain specific binding,decanoate--CoA ligase activity	mitochondrial outer membrane,peroxisomal membrane,endoplasmic reticulum,endoplasmic reticulum membrane,Golgi apparatus,lipid particle,membrane,integral component of membrane,perinuclear region of cytoplasm	sp	1	3	uniprot_sprot_2015-08-28_HUMAN	>sp|O95573|ACSL3_HUMAN Long-chain-fatty-acid--CoA ligase 3 OS=Homo sapiens GN=ACSL3 PE=1 SV=3	36	52	_VGAPLVC[+57]C[+57]EIK_.2|_NLFILAYNYK_.2|_NTPLC[+57]DSFVFR_.2|_THYQADIER_.2|_TNIAIFC[+57]ETR_.2|_VLSEAAISASLEK_.2|_VSEMSSFQR_.2|_GVMISHSNIIAGITGMAER_.3|_GVM[+16]ISHSNIIAGITGMAER_.3|_GVMISHSNIIAGITGM[+16]AER_.3|_GVMISHSNIIAGITGMAER_.2|_GIIVHTMAAVEALGAK_.3|_GIIVHTMAAVEALGAK_.2|_DIVSLVPR_.2|_HIITVDGKPPTWSEFPK_.4|_HIITVDGKPPTWSEFPK_.3|_NWEEGGYFNTDKPHPR_.4|_NWEEGGYFNTDKPHPR_.3|_NTPLC[+57]DSFVFRK_.3|_N…
P3 / P1	P3	P1	6	O95573	41.9902	100.751	1.26267	1.26267	139.939	2.39939	0.292571	0.000112987	0.000447546	O95573	ACSL3_HUMAN	Long-chain-fatty-acid--CoA ligase 3	ACSL3	O95573	Homo sapiens	long-chain fatty acid metabolic process,fatty acid biosynthetic process,brain development,response to nutrient,response to organic cyclic compound,very-low-density lipoprotein particle assembly,long-chain fatty-acyl-CoA biosynthetic process,positive regulation of Golgi to plasma membrane protein transport,long-chain fatty acid import,positive regulation of secretion,positive regulation of phospha…	long-chain fatty acid-CoA ligase activity,ATP binding,protein kinase binding,protein domain specific binding,decanoate--CoA ligase activity	mitochondrial outer membrane,peroxisomal membrane,endoplasmic reticulum,endoplasmic reticulum membrane,Golgi apparatus,lipid particle,membrane,integral component of membrane,perinuclear region of cytoplasm	sp	1	3	uniprot_sprot_2015-08-28_HUMAN	>sp|O95573|ACSL3_HUMAN Long-chain-fatty-acid--CoA ligase 3 OS=Homo sapiens GN=ACSL3 PE=1 SV=3	36	52	_VGAPLVC[+57]C[+57]EIK_.2|_NLFILAYNYK_.2|_NTPLC[+57]DSFVFR_.2|_THYQADIER_.2|_TNIAIFC[+57]ETR_.2|_VLSEAAISASLEK_.2|_VSEMSSFQR_.2|_GVMISHSNIIAGITGMAER_.3|_GVM[+16]ISHSNIIAGITGMAER_.3|_GVMISHSNIIAGITGM[+16]AER_.3|_GVMISHSNIIAGITGMAER_.2|_GIIVHTMAAVEALGAK_.3|_GIIVHTMAAVEALGAK_.2|_DIVSLVPR_.2|_HIITVDGKPPTWSEFPK_.4|_HIITVDGKPPTWSEFPK_.3|_NWEEGGYFNTDKPHPR_.4|_NWEEGGYFNTDKPHPR_.3|_NTPLC[+57]DSFVFRK_.3|_N…
P3 / C	P3	C	6	O95721	76.1365	42.086	-0.855248	0.855248	-44.723	0.55277	0.346383	0.00125407	0.00337208	O95721	SNP29_HUMAN	Synaptosomal-associated protein 29	SNAP29	O95721	Homo sapiens	exocytosis,vesicle targeting,protein transport,synaptic vesicle priming,synaptic vesicle fusion to presynaptic active zone membrane,cilium assembly,membrane fusion,autophagosome maturation	SNAP receptor activity,protein binding,syntaxin binding	Golgi membrane,autophagosome membrane,cytoplasm,centrosome,plasma membrane,ciliary pocket membrane,SNARE complex,cytoplasmic vesicle,presynapse	sp	1	1	uniprot_sprot_2015-08-28_HUMAN	>sp|O95721|SNP29_HUMAN Synaptosomal-associated protein 29 OS=Homo sapiens GN=SNAP29 PE=1 SV=1	12	12	_VGVASSEELAR_.2|_DLPDGPDAPADR_.2|_IDSNLDELSMGLGR_.2|_SLALMYESEK_.2|_GAGSAMSTDAYPK_.2|_LDDTDPVPR_.2|_YQASHPNLR_.2|_RAEATAASTSR_.2|_KLDDTDPVPR_.2|_SVFGGLVNYFK_.2|_SKPVETPPEQNGTLTSQPNNR_.3|_SYNPFDDDGEDEGARPAPWR_.3
P3 / C	P3	C	6	O95793	80.3631	42.056	-0.934222	0.934222	-47.6675	0.523325	0.504979	0.00368424	0.00798159	O95793	STAU1_HUMAN	Double-stranded RNA-binding protein Staufen homolog 1	STAU1	O95793	Homo sapiens	cellular response to oxidative stress,positive regulation of viral genome replication,positive regulation by virus of viral protein levels in host cell,positive regulation of long-term synaptic potentiation	double-stranded RNA binding,protein binding,protein phosphatase 1 binding,poly(A) RNA binding	cytoplasm,endoplasmic reticulum,rough endoplasmic reticulum,microtubule associated complex,plasma membrane,cytoplasmic stress granule,membrane,dendrite,cytoplasmic ribonucleoprotein granule,neuronal cell body,cell body,extracellular exosome	sp	1	2	uniprot_sprot_2015-08-28_HUMAN	>sp|O95793|STAU1_HUMAN Double-stranded RNA-binding protein Staufen homolog 1 OS=Homo sapiens GN=STAU1 PE=1 SV=2	34	50	_ILQNEPLPER_.2|_ATVTAMIAR_.2|_ATVTAM[+16]IAR_.2|_VSVGEFVGEGEGK_.2|_TKPIVKPQTSPEYGQGINPISR_.4|_TKPIVKPQTSPEYGQGINPISR_.3|_NLPVNFEVAR_.2|_ELLYGGTSPTAETILK_.2|_KNAAIAVLEELK_.3|_KNAAIAVLEELK_.2|_NAAIAVLEELKK_.3|_VGNHTAEGTGTNK_.3|_RNLPVNFEVAR_.3|_RNLPVNFEVAR_.2|_NAAENMLEILGFK_.3|_NAAENMLEILGFK_.2|_LPPLPAVER_.2|_EKEPEYTLLTER_.3|_EKEPEYTLLTER_.2|_VQGFQVEYKDFPK_.3|_RNAAENMLEILGFK_.3|_RNAAENMLEILGFK_.2|_E…
P3 / C	P3	C	12	O95816	79.1145	144.791	0.87196	0.87196	83.0147	1.83015	0.664551	0.000223411	0.000791017	O95816	BAG2_HUMAN	BAG family molecular chaperone regulator 2	BAG2	O95816	Homo sapiens	protein folding,protein metabolic process,regulation of catalytic activity,regulation of cellular response to heat	adenyl-nucleotide exchange factor activity,chaperone binding	cytosol	sp	1	1	uniprot_sprot_2015-08-28_HUMAN	>sp|O95816|BAG2_HUMAN BAG family molecular chaperone regulator 2 OS=Homo sapiens GN=BAG2 PE=1 SV=1	18	24	_LLESLDQLELR_.2|_IIDEVVNK_.2|_FLDDLGNAK_.2|_FQSIVIGC[+57]ALEDQKK_.3|_FQSIVIGC[+57]ALEDQKK_.2|_RLETLLR_.2|_TLQQNAESR_.2|_EELNLTANR_.2|_EAATAVEQEK_.2|_NPQQQESLK_.2|_SHLMSLYSAC[+57]SSEVPHGPVDQK_.4|_SHLM[+16]SLYSAC[+57]SSEVPHGPVDQK_.4|_SHLM[+16]SLYSAC[+57]SSEVPHGPVDQK_.3|_SHLMSLYSAC[+57]SSEVPHGPVDQK_.3|_QISDGEREELNLTANR_.3|_QISDGEREELNLTANR_.2|_LLESLDQLELRVEALR_.3|_TLQQNAESRFN_.2|_TLTVEVSVETIR_.2|_EI…
P3 / C	P3	C	9	O95822	44.413	101.242	1.18875	1.18875	127.956	2.27956	0.544729	0.000704062	0.00208195	O95822	DCMC_HUMAN	Malonyl-CoA decarboxylase, mitochondrial	MLYCD	O95822	Homo sapiens	response to ischemia,acetyl-CoA biosynthetic process,fatty acid biosynthetic process,acyl-CoA metabolic process,regulation of glucose metabolic process,positive regulation of fatty acid oxidation,malonyl-CoA catabolic process	receptor binding,malonyl-CoA decarboxylase activity	cytoplasm,mitochondrion,mitochondrial matrix,peroxisome,peroxisomal matrix	sp	1	3	uniprot_sprot_2015-08-28_HUMAN	>sp|O95822|DCMC_HUMAN Malonyl-CoA decarboxylase, mitochondrial OS=Homo sapiens GN=MLYCD PE=1 SV=3	15	16	_AMDELLR_.2|_GFGVDHGQVAEQSAGVLHLR_.4|_ASEQVLSLVAQFQK_.2|_LC[+57]AWYLYGEK_.2|_EISEITGGPINETLK_.2|_YFLEETGPNSTSYLGSK_.2|_LVEGPDVR_.2|_ADLLEAQALK_.2|_EHGRNELFTDSEC[+57]K_.3|_ISEAEAVHPVK_.2|_WLLGLLNSQTK_.2|_EFPHLGVFSSLSPIPGFTK_.3|_EFPHLGVFSSLSPIPGFTK_.2|_GYALNPVANFHLQNGAVLWR_.3|_LLLSSSEWVQSEK_.2|_TPAPAEGQC[+57]ADFVSFYGGLAETAQR_.3
P3 / P1	P3	P1	9	O95822	40.2494	101.242	1.33077	1.33077	151.536	2.51536	0.578613	0.000161822	0.00060717	O95822	DCMC_HUMAN	Malonyl-CoA decarboxylase, mitochondrial	MLYCD	O95822	Homo sapiens	response to ischemia,acetyl-CoA biosynthetic process,fatty acid biosynthetic process,acyl-CoA metabolic process,regulation of glucose metabolic process,positive regulation of fatty acid oxidation,malonyl-CoA catabolic process	receptor binding,malonyl-CoA decarboxylase activity	cytoplasm,mitochondrion,mitochondrial matrix,peroxisome,peroxisomal matrix	sp	1	3	uniprot_sprot_2015-08-28_HUMAN	>sp|O95822|DCMC_HUMAN Malonyl-CoA decarboxylase, mitochondrial OS=Homo sapiens GN=MLYCD PE=1 SV=3	15	16	_AMDELLR_.2|_GFGVDHGQVAEQSAGVLHLR_.4|_ASEQVLSLVAQFQK_.2|_LC[+57]AWYLYGEK_.2|_EISEITGGPINETLK_.2|_YFLEETGPNSTSYLGSK_.2|_LVEGPDVR_.2|_ADLLEAQALK_.2|_EHGRNELFTDSEC[+57]K_.3|_ISEAEAVHPVK_.2|_WLLGLLNSQTK_.2|_EFPHLGVFSSLSPIPGFTK_.3|_EFPHLGVFSSLSPIPGFTK_.2|_GYALNPVANFHLQNGAVLWR_.3|_LLLSSSEWVQSEK_.2|_TPAPAEGQC[+57]ADFVSFYGGLAETAQR_.3
P3 / C	P3	C	51	O95831	365.586	660.521	0.853392	0.853392	80.6744	1.80674	0.956412	0.000190783	0.000693903	O95831	AIFM1_HUMAN	Apoptosis-inducing factor 1, mitochondrial	AIFM1	O95831	Homo sapiens	response to ischemia,DNA catabolic process,apoptotic process,activation of cysteine-type endopeptidase activity involved in apoptotic process,response to toxic substance,chromosome condensation,positive regulation of apoptotic process,positive regulation of neuron apoptotic process,cell redox homeostasis,neuron apoptotic process,oxidation-reduction process,intrinsic apoptotic signaling pathway in…	DNA binding,protein binding,electron carrier activity,NAD(P)H oxidase activity,oxidoreductase activity, acting on NAD(P)H,protein dimerization activity,FAD binding	nucleus,mitochondrion,mitochondrial inner membrane,mitochondrial intermembrane space,cytosol,perinuclear region of cytoplasm	sp	1	1	uniprot_sprot_2015-08-28_HUMAN	>sp|O95831|AIFM1_HUMAN Apoptosis-inducing factor 1, mitochondrial OS=Homo sapiens GN=AIFM1 PE=1 SV=1	45	69	_GVIFYLR_.2|_ISGLGLTPEQK_.2|_ELWFSDDPNVTK_.2|_TGGLEIDSDFGGFR_.2|_LFNIHED_.2|_C[+57]LIATGGTPR_.2|_LNDGSQITYEK_.2|_AALSASEGEEVPQDK_.2|_SNIWVAGDAAC[+57]FYDIK_.2|_KAALSASEGEEVPQDK_.3|_ALGTEVIQLFPEK_.2|_ALGTEVIQLFPEK_.3|_ILPEYLSNWTMEK_.2|_ILPEYLSNWTM[+16]EK_.2|_DGEQHEDLNEVAK_.3|_DGEQHEDLNEVAK_.2|_KVETDHIVAAVGLEPNVELAK_.4|_KVETDHIVAAVGLEPNVELAK_.3|_KVETDHIVAAVGLEPNVELAK_.2|_VMPNAIVQSVGVSSGK_.2|_VMPNAIV…
P3 / P1	P3	P1	51	O95831	391.648	660.521	0.754045	0.754045	68.6515	1.68652	1.39485	0.000189167	0.000688614	O95831	AIFM1_HUMAN	Apoptosis-inducing factor 1, mitochondrial	AIFM1	O95831	Homo sapiens	response to ischemia,DNA catabolic process,apoptotic process,activation of cysteine-type endopeptidase activity involved in apoptotic process,response to toxic substance,chromosome condensation,positive regulation of apoptotic process,positive regulation of neuron apoptotic process,cell redox homeostasis,neuron apoptotic process,oxidation-reduction process,intrinsic apoptotic signaling pathway in…	DNA binding,protein binding,electron carrier activity,NAD(P)H oxidase activity,oxidoreductase activity, acting on NAD(P)H,protein dimerization activity,FAD binding	nucleus,mitochondrion,mitochondrial inner membrane,mitochondrial intermembrane space,cytosol,perinuclear region of cytoplasm	sp	1	1	uniprot_sprot_2015-08-28_HUMAN	>sp|O95831|AIFM1_HUMAN Apoptosis-inducing factor 1, mitochondrial OS=Homo sapiens GN=AIFM1 PE=1 SV=1	45	69	_GVIFYLR_.2|_ISGLGLTPEQK_.2|_ELWFSDDPNVTK_.2|_TGGLEIDSDFGGFR_.2|_LFNIHED_.2|_C[+57]LIATGGTPR_.2|_LNDGSQITYEK_.2|_AALSASEGEEVPQDK_.2|_SNIWVAGDAAC[+57]FYDIK_.2|_KAALSASEGEEVPQDK_.3|_ALGTEVIQLFPEK_.2|_ALGTEVIQLFPEK_.3|_ILPEYLSNWTMEK_.2|_ILPEYLSNWTM[+16]EK_.2|_DGEQHEDLNEVAK_.3|_DGEQHEDLNEVAK_.2|_KVETDHIVAAVGLEPNVELAK_.4|_KVETDHIVAAVGLEPNVELAK_.3|_KVETDHIVAAVGLEPNVELAK_.2|_VMPNAIVQSVGVSSGK_.2|_VMPNAIV…
P3 / C	P3	C	3	O95857	52.1376	10.5131	-2.31014	2.31014	-79.836	0.20164	0.525233	0.0159879	0.0249063	O95857	TSN13_HUMAN	Tetraspanin-13	TSPAN13	O95857	Homo sapiens	cell surface receptor signaling pathway,regulation of calcium ion transmembrane transport	calcium channel regulator activity	integral component of plasma membrane,membrane	sp	2	1	uniprot_sprot_2015-08-28_HUMAN	>sp|O95857|TSN13_HUMAN Tetraspanin-13 OS=Homo sapiens GN=TSPAN13 PE=2 SV=1	2	2	_SDHSC[+57]SPC[+57]APIIGEYAGEVLR_.3|_NLNC[+57]C[+57]GFR_.2
P3 / C	P3	C	12	O95864	102.289	25.9738	-1.97753	1.97753	-74.6075	0.253925	1.31867	1.84866e-05	9.18617e-05	O95864	FADS2_HUMAN	Fatty acid desaturase 2	FADS2	O95864	Homo sapiens	unsaturated fatty acid biosynthetic process,alpha-linolenic acid metabolic process,linoleic acid metabolic process,oxidation-reduction process	stearoyl-CoA 9-desaturase activity,linoleoyl-CoA desaturase activity	endoplasmic reticulum membrane,integral component of plasma membrane,membrane	sp	1	1	uniprot_sprot_2015-08-28_HUMAN	>sp|O95864|FADS2_HUMAN Fatty acid desaturase 2 OS=Homo sapiens GN=FADS2 PE=1 SV=1	10	12	_ALLDIIR_.2|_VIGHYAGEDATDAFR_.3|_VIGHYAGEDATDAFR_.2|_AFHPDLEFVGK_.3|_FLKPLLIGELAPEEPSQDHGK_.4|_FLKPLLIGELAPEEPSQDHGK_.3|_HGIEYQEKPLLR_.3|_HGIEYQEK_.2|_TAEDMNLFK_.2|_WSIQHPGGQR_.2|_PLLIGELAPEEPSQDHGK_.3|_EVSVPTFSWEEIQK_.2
P3 / P1	P3	P1	12	O95864	70.5165	25.9738	-1.4409	1.4409	-63.1663	0.368337	0.87852	9.3032e-05	0.00037618	O95864	FADS2_HUMAN	Fatty acid desaturase 2	FADS2	O95864	Homo sapiens	unsaturated fatty acid biosynthetic process,alpha-linolenic acid metabolic process,linoleic acid metabolic process,oxidation-reduction process	stearoyl-CoA 9-desaturase activity,linoleoyl-CoA desaturase activity	endoplasmic reticulum membrane,integral component of plasma membrane,membrane	sp	1	1	uniprot_sprot_2015-08-28_HUMAN	>sp|O95864|FADS2_HUMAN Fatty acid desaturase 2 OS=Homo sapiens GN=FADS2 PE=1 SV=1	10	12	_ALLDIIR_.2|_VIGHYAGEDATDAFR_.3|_VIGHYAGEDATDAFR_.2|_AFHPDLEFVGK_.3|_FLKPLLIGELAPEEPSQDHGK_.4|_FLKPLLIGELAPEEPSQDHGK_.3|_HGIEYQEKPLLR_.3|_HGIEYQEK_.2|_TAEDMNLFK_.2|_WSIQHPGGQR_.2|_PLLIGELAPEEPSQDHGK_.3|_EVSVPTFSWEEIQK_.2
P3 / C	P3	C	24	O95865	262.365	168.251	-0.640962	0.640962	-35.8715	0.641285	0.424166	6.16622e-07	4.47785e-06	O95865	DDAH2_HUMAN	N(G),N(G)-dimethylarginine dimethylaminohydrolase 2	DDAH2	O95865	Homo sapiens	citrulline metabolic process,arginine catabolic process,nitric oxide biosynthetic process,nitric oxide mediated signal transduction,negative regulation of apoptotic process,positive regulation of nitric oxide biosynthetic process,regulation of nitric-oxide synthase activity	catalytic activity,protein binding,dimethylargininase activity,amino acid binding	cytoplasm,mitochondrion,centrosome,cytosol,extracellular exosome	sp	1	1	uniprot_sprot_2015-08-28_HUMAN	>sp|O95865|DDAH2_HUMAN N(G),N(G)-dimethylarginine dimethylaminohydrolase 2 OS=Homo sapiens GN=DDAH2 PE=1 SV=1	14	24	_GAEIVADTFR_.2|_ALQDLGLR_.2|_GGGDLPNSQEALQK_.2|_LSDVTLVPVSC[+57]SELEK_.2|_DFAVSTVPVSGPSHLR_.3|_DFAVSTVPVSGPSHLR_.2|_AGAGLSSLC[+57]LVLSTRPHS_.3|_AGAGLSSLC[+57]LVLSTRPHS_.2|_IVEIGDENATLDGTDVLFTGR_.2|_IVEIGDENATLDGTDVLFTGR_.3|_GVPESLASGEGAGAGLPALDLAK_.3|_GVPESLASGEGAGAGLPALDLAK_.2|_GLC[+57]GMGGPR_.2|_GLC[+57]GM[+16]GGPR_.2|_GAEIVADTFRDFAVSTVPVSGPSHLR_.5|_GAEIVADTFRDFAVSTVPVSGPSHLR_.4|_GAEIVADTFRDFAV…
P3 / P1	P3	P1	3	O96005	57.265	126.663	1.14527	1.14527	121.188	2.21188	0.107105	0.00290469	0.00662447	O96005	CLPT1_HUMAN	Cleft lip and palate transmembrane protein 1	CLPTM1	O96005	Homo sapiens	multicellular organism development,cell differentiation,regulation of T cell differentiation in thymus		integral component of plasma membrane,external side of plasma membrane,membrane	sp	1	1	uniprot_sprot_2015-08-28_HUMAN	>sp|O96005|CLPT1_HUMAN Cleft lip and palate transmembrane protein 1 OS=Homo sapiens GN=CLPTM1 PE=1 SV=1	12	12	_VSFC[+57]PLSLWR_.2|_WQLYAAQSTK_.2|_NLLTGETEADPEMIK_.2|_STYIESSTK_.2|_RGPAPQDQAGPGGAPR_.3|_NLLTGETEADPEMIKR_.3|_SAVVAAGGGSSGQVTSNGSIGR_.3|_GPAPQDQAGPGGAPR_.2|_EEASTSLPTKPTQGASSASEPQEAPPKPAEDK_.4|_SPWNFLGDELYEQSDEEQDSVK_.3|_FDAVSGDYYPIIYFNDYWNLQK_.3|_VNEFGMSGEDPTAAAPVAEVPTAAGALTPTPAPTTTTATR_.4
P3 / C	P3	C	12	O96008	109.856	218.498	0.992012	0.992012	98.8957	1.98896	0.302232	4.95211e-07	3.69577e-06	O96008	TOM40_HUMAN	Mitochondrial import receptor subunit TOM40 homolog	TOMM40	O96008	Homo sapiens	protein targeting to mitochondrion,ion transport,macroautophagy,protein import into mitochondrial matrix	protein transmembrane transporter activity,protein channel activity,porin activity	nucleoplasm,cytoplasm,mitochondrion,mitochondrial outer membrane,mitochondrial outer membrane translocase complex,integral component of membrane,integral component of mitochondrial outer membrane,pore complex,extracellular exosome	sp	1	1	uniprot_sprot_2015-08-28_HUMAN	>sp|O96008|TOM40_HUMAN Mitochondrial import receptor subunit TOM40 homolog OS=Homo sapiens GN=TOMM40 PE=1 SV=1	19	37	_FVNWQVDGEYR_.2|_ELFPIQMEGVK_.2|_GSVDSNWIVGATLEK_.2|_RPGEEGTVMSLAGK_.3|_RPGEEGTVM[+16]SLAGK_.3|_RPGEEGTVM[+16]SLAGK_.2|_RPGEEGTVMSLAGK_.2|_KLPPLPLTLALGAFLNHR_.4|_KLPPLPLTLALGAFLNHR_.3|_MAIQTQQSK_.2|_M[+16]AIQTQQSK_.2|_KLPPLPLTLALGAFLNHRK_.4|_KLPPLPLTLALGAFLNHRK_.3|_FQC[+57]GFGLTIG_.2|_TPGAATASASGAAEDGAC[+57]GC[+57]LPNPGTFEEC[+57]HRK_.6|_TPGAATASASGAAEDGAC[+57]GC[+57]LPNPGTFEEC[+57]HRK_.5|_TPGAATA…
P3 / P1	P3	P1	12	O96008	127.799	218.498	0.77374	0.77374	70.9696	1.7097	0.372877	5.77101e-06	3.33003e-05	O96008	TOM40_HUMAN	Mitochondrial import receptor subunit TOM40 homolog	TOMM40	O96008	Homo sapiens	protein targeting to mitochondrion,ion transport,macroautophagy,protein import into mitochondrial matrix	protein transmembrane transporter activity,protein channel activity,porin activity	nucleoplasm,cytoplasm,mitochondrion,mitochondrial outer membrane,mitochondrial outer membrane translocase complex,integral component of membrane,integral component of mitochondrial outer membrane,pore complex,extracellular exosome	sp	1	1	uniprot_sprot_2015-08-28_HUMAN	>sp|O96008|TOM40_HUMAN Mitochondrial import receptor subunit TOM40 homolog OS=Homo sapiens GN=TOMM40 PE=1 SV=1	19	37	_FVNWQVDGEYR_.2|_ELFPIQMEGVK_.2|_GSVDSNWIVGATLEK_.2|_RPGEEGTVMSLAGK_.3|_RPGEEGTVM[+16]SLAGK_.3|_RPGEEGTVM[+16]SLAGK_.2|_RPGEEGTVMSLAGK_.2|_KLPPLPLTLALGAFLNHR_.4|_KLPPLPLTLALGAFLNHR_.3|_MAIQTQQSK_.2|_M[+16]AIQTQQSK_.2|_KLPPLPLTLALGAFLNHRK_.4|_KLPPLPLTLALGAFLNHRK_.3|_FQC[+57]GFGLTIG_.2|_TPGAATASASGAAEDGAC[+57]GC[+57]LPNPGTFEEC[+57]HRK_.6|_TPGAATASASGAAEDGAC[+57]GC[+57]LPNPGTFEEC[+57]HRK_.5|_TPGAATA…
P3 / C	P3	C	18	O96019	105.11	62.7803	-0.743512	0.743512	-40.2717	0.597283	0.933635	1.20157e-05	6.34986e-05	O96019	ACL6A_HUMAN	Actin-like protein 6A	ACTL6A	O96019	Homo sapiens	neural retina development,DNA repair,DNA recombination,chromatin remodeling,transcription, DNA-templated,regulation of transcription from RNA polymerase II promoter,signal transduction,spinal cord development,regulation of growth,ATP-dependent chromatin remodeling,histone H4 acetylation,histone H2A acetylation,regulation of mitophagy,positive regulation of protein targeting to mitochondrion	chromatin binding,transcription coactivator activity,protein binding,RNA polymerase II core promoter proximal region sequence-specific DNA binding,RNA polymerase II distal enhancer sequence-specific DNA binding,nucleosomal DNA binding	nuclear chromatin,nucleus,nucleoplasm,plasma membrane,SWI/SNF complex,Ino80 complex,NuA4 histone acetyltransferase complex,protein complex,npBAF complex	sp	1	1	uniprot_sprot_2015-08-28_HUMAN	>sp|O96019|ACL6A_HUMAN Actin-like protein 6A OS=Homo sapiens GN=ACTL6A PE=1 SV=1	21	36	_ENMEAISPLK_.2|_SEASLHPVLMSEAPWNTR_.3|_SEASLHPVLMSEAPWNTR_.2|_VDFPTAIGMVVER_.2|_VDFPTAIGM[+16]VVER_.2|_QGGPTYYIDTNALR_.2|_SPLAGDFITMQC[+57]R_.2|_SPLAGDFITMQC[+57]R_.3|_SPLAGDFITM[+16]QC[+57]R_.2|_STGLILDSGATHTTAIPVHDGYVLQQGIVK_.4|_STGLILDSGATHTTAIPVHDGYVLQQGIVK_.5|_STGLILDSGATHTTAIPVHDGYVLQQGIVK_.3|_DDGSTLMEIDGDKGK_.3|_DDGSTLMEIDGDKGK_.2|_VPRENMEAISPLK_.3|_LKIPEGLFDPSNVK_.3|_LKIPEGLFDPSNVK_.2|_AG…
P3 / P1	P3	P1	18	O96019	102.136	62.7803	-0.702109	0.702109	-38.5327	0.614673	0.844789	3.66363e-05	0.00016398	O96019	ACL6A_HUMAN	Actin-like protein 6A	ACTL6A	O96019	Homo sapiens	neural retina development,DNA repair,DNA recombination,chromatin remodeling,transcription, DNA-templated,regulation of transcription from RNA polymerase II promoter,signal transduction,spinal cord development,regulation of growth,ATP-dependent chromatin remodeling,histone H4 acetylation,histone H2A acetylation,regulation of mitophagy,positive regulation of protein targeting to mitochondrion	chromatin binding,transcription coactivator activity,protein binding,RNA polymerase II core promoter proximal region sequence-specific DNA binding,RNA polymerase II distal enhancer sequence-specific DNA binding,nucleosomal DNA binding	nuclear chromatin,nucleus,nucleoplasm,plasma membrane,SWI/SNF complex,Ino80 complex,NuA4 histone acetyltransferase complex,protein complex,npBAF complex	sp	1	1	uniprot_sprot_2015-08-28_HUMAN	>sp|O96019|ACL6A_HUMAN Actin-like protein 6A OS=Homo sapiens GN=ACTL6A PE=1 SV=1	21	36	_ENMEAISPLK_.2|_SEASLHPVLMSEAPWNTR_.3|_SEASLHPVLMSEAPWNTR_.2|_VDFPTAIGMVVER_.2|_VDFPTAIGM[+16]VVER_.2|_QGGPTYYIDTNALR_.2|_SPLAGDFITMQC[+57]R_.2|_SPLAGDFITMQC[+57]R_.3|_SPLAGDFITM[+16]QC[+57]R_.2|_STGLILDSGATHTTAIPVHDGYVLQQGIVK_.4|_STGLILDSGATHTTAIPVHDGYVLQQGIVK_.5|_STGLILDSGATHTTAIPVHDGYVLQQGIVK_.3|_DDGSTLMEIDGDKGK_.3|_DDGSTLMEIDGDKGK_.2|_VPRENMEAISPLK_.3|_LKIPEGLFDPSNVK_.3|_LKIPEGLFDPSNVK_.2|_AG…
P3 / C	P3	C	3	P00156	175.047	384.028	1.13347	1.13347	119.385	2.19385	0.213573	0.0102588	0.0177276	P00156	CYB_HUMAN	Cytochrome b	MT-CYB	P00156	Homo sapiens	response to hypoxia,mitochondrial electron transport, ubiquinol to cytochrome c,response to heat,response to toxic substance,animal organ regeneration,response to cobalamin,response to glucagon,response to drug,hyperosmotic salinity response,response to ethanol,response to cadmium ion,response to copper ion,response to mercury ion,response to calcium ion,response to hyperoxia,hydrogen ion transme…	ubiquinol-cytochrome-c reductase activity,electron carrier activity,protein complex binding,metal ion binding	mitochondrion,mitochondrial inner membrane,mitochondrial respiratory chain complex III	sp	1	2	uniprot_sprot_2015-08-28_HUMAN	>sp|P00156|CYB_HUMAN Cytochrome b OS=Homo sapiens GN=MT-CYB PE=1 SV=2	1	1	_DVNYGWIIR_.2
P3 / P1	P3	P1	3	P00156	215.678	384.028	0.83233	0.83233	78.0559	1.78056	0.0948346	0.00425259	0.00885783	P00156	CYB_HUMAN	Cytochrome b	MT-CYB	P00156	Homo sapiens	response to hypoxia,mitochondrial electron transport, ubiquinol to cytochrome c,response to heat,response to toxic substance,animal organ regeneration,response to cobalamin,response to glucagon,response to drug,hyperosmotic salinity response,response to ethanol,response to cadmium ion,response to copper ion,response to mercury ion,response to calcium ion,response to hyperoxia,hydrogen ion transme…	ubiquinol-cytochrome-c reductase activity,electron carrier activity,protein complex binding,metal ion binding	mitochondrion,mitochondrial inner membrane,mitochondrial respiratory chain complex III	sp	1	2	uniprot_sprot_2015-08-28_HUMAN	>sp|P00156|CYB_HUMAN Cytochrome b OS=Homo sapiens GN=MT-CYB PE=1 SV=2	1	1	_DVNYGWIIR_.2
P1 / C	P1	C	63	P00338	2296.29	3846.11	0.744094	0.744094	67.4922	1.67492	1.06472	0.025138	0.0349185	P00338	LDHA_HUMAN	L-lactate dehydrogenase A chain	LDHA	P00338	Homo sapiens	response to hypoxia,lactate metabolic process,pyruvate metabolic process,glycolytic process,response to nutrient,response to glucose,NAD metabolic process,response to drug,response to hydrogen peroxide,positive regulation of apoptotic process,response to estrogen,post-embryonic animal organ development,response to cAMP,oxidation-reduction process,cell-cell adhesion	L-lactate dehydrogenase activity,protein binding,kinase binding,identical protein binding,NAD binding,cadherin binding involved in cell-cell adhesion	nucleus,cytosol,cell-cell adherens junction,membrane,extracellular exosome	sp	1	2	uniprot_sprot_2015-08-28_HUMAN	>sp|P00338|LDHA_HUMAN L-lactate dehydrogenase A chain OS=Homo sapiens GN=LDHA PE=1 SV=2	38	92	_LVIITAGAR_.2|_SADTLWGIQK_.2|_DQLIYNLLK_.2|_VTLTSEEEAR_.2|_VIGSGC[+57]NLDSAR_.2|_VIGSGC[+57]NLDSAR_.3|_FIIPNVVK_.2|_FIIPNVVK_.1|_QVVESAYEVIK_.2|_QVVESAYEVIK_.3|_DLADELALVDVIEDK_.2|_DLADELALVDVIEDK_.3|_KSADTLWGIQK_.3|_KSADTLWGIQK_.2|_LLIVSNPVDILTYVAWK_.3|_LLIVSNPVDILTYVAWK_.2|_DQLIYNLLKEEQTPQNK_.3|_DQLIYNLLKEEQTPQNK_.4|_DQLIYNLLKEEQTPQNK_.2|_TLHPDLGTDKDKEQWK_.4|_TLHPDLGTDKDKEQWK_.3|_TLHPDLGTDKDKEQ…
P3 / C	P3	C	63	P00367	381.69	947.774	1.31214	1.31214	148.31	2.4831	0.568227	1.8022e-23	1.83224e-21	P00367	DHE3_HUMAN	Glutamate dehydrogenase 1, mitochondrial	GLUD1	P00367	Homo sapiens	glutamate biosynthetic process,glutamate catabolic process,glutamine metabolic process,cellular amino acid biosynthetic process,substantia nigra development,positive regulation of insulin secretion,oxidation-reduction process,tricarboxylic acid metabolic process	glutamate dehydrogenase (NAD+) activity,glutamate dehydrogenase [NAD(P)+] activity,protein binding,ATP binding,GTP binding,identical protein binding,ADP binding,NAD+ binding,leucine binding	cytoplasm,mitochondrion,mitochondrial matrix	sp	1	2	uniprot_sprot_2015-08-28_HUMAN	>sp|P00367|DHE3_HUMAN Glutamate dehydrogenase 1, mitochondrial OS=Homo sapiens GN=GLUD1 PE=1 SV=2	50	98	_YNLGLDLR_.2|_MVEGFFDR_.2|_M[+16]VEGFFDR_.2|_TAAYVNAIEK_.2|_YSTDVSVDEVK_.2|_C[+57]AVVDVPFGGAK_.2|_DSNYHLLMSVQESLER_.3|_DSNYHLLM[+16]SVQESLER_.3|_DSNYHLLMSVQESLER_.2|_ALASLMTYK_.2|_ALASLM[+16]TYK_.2|_AKPYEGSILEADC[+57]DILIPAASEK_.3|_AKPYEGSILEADC[+57]DILIPAASEK_.4|_DDGSWEVIEGYR_.2|_DDGSWEVIEGYR_.3|_IIAEGANGPTTPEADKIFLER_.3|_IIAEGANGPTTPEADKIFLER_.4|_RDDGSWEVIEGYR_.3|_RDDGSWEVIEGYR_.2|_GASIVEDKLVED…
P3 / P1	P3	P1	63	P00367	430.433	947.774	1.13875	1.13875	120.191	2.20191	0.347165	1.36955e-32	6.49775e-30	P00367	DHE3_HUMAN	Glutamate dehydrogenase 1, mitochondrial	GLUD1	P00367	Homo sapiens	glutamate biosynthetic process,glutamate catabolic process,glutamine metabolic process,cellular amino acid biosynthetic process,substantia nigra development,positive regulation of insulin secretion,oxidation-reduction process,tricarboxylic acid metabolic process	glutamate dehydrogenase (NAD+) activity,glutamate dehydrogenase [NAD(P)+] activity,protein binding,ATP binding,GTP binding,identical protein binding,ADP binding,NAD+ binding,leucine binding	cytoplasm,mitochondrion,mitochondrial matrix	sp	1	2	uniprot_sprot_2015-08-28_HUMAN	>sp|P00367|DHE3_HUMAN Glutamate dehydrogenase 1, mitochondrial OS=Homo sapiens GN=GLUD1 PE=1 SV=2	50	98	_YNLGLDLR_.2|_MVEGFFDR_.2|_M[+16]VEGFFDR_.2|_TAAYVNAIEK_.2|_YSTDVSVDEVK_.2|_C[+57]AVVDVPFGGAK_.2|_DSNYHLLMSVQESLER_.3|_DSNYHLLM[+16]SVQESLER_.3|_DSNYHLLMSVQESLER_.2|_ALASLMTYK_.2|_ALASLM[+16]TYK_.2|_AKPYEGSILEADC[+57]DILIPAASEK_.3|_AKPYEGSILEADC[+57]DILIPAASEK_.4|_DDGSWEVIEGYR_.2|_DDGSWEVIEGYR_.3|_IIAEGANGPTTPEADKIFLER_.3|_IIAEGANGPTTPEADKIFLER_.4|_RDDGSWEVIEGYR_.3|_RDDGSWEVIEGYR_.2|_GASIVEDKLVED…
P3 / C	P3	C	30	P00387	632.645	968.313	0.614077	0.614077	53.0578	1.53058	0.525889	3.63153e-05	0.000162714	P00387	NB5R3_HUMAN	NADH-cytochrome b5 reductase 3	CYB5R3	P00387	Homo sapiens	cholesterol biosynthetic process,blood circulation,L-ascorbic acid metabolic process,oxidation-reduction process	cytochrome-b5 reductase activity, acting on NAD(P)H,AMP binding,ADP binding,flavin adenine dinucleotide binding,NAD binding	cytoplasm,mitochondrion,mitochondrial outer membrane,mitochondrial inner membrane,endoplasmic reticulum,endoplasmic reticulum membrane,lipid particle,hemoglobin complex,membrane,extracellular exosome	sp	1	3	uniprot_sprot_2015-08-28_HUMAN	>sp|P00387|NB5R3_HUMAN NADH-cytochrome b5 reductase 3 OS=Homo sapiens GN=CYB5R3 PE=1 SV=3	25	51	_LWYTLDR_.2|_GPSGLLVYQGK_.2|_STPAITLESPDIK_.2|_LIDREIISHDTR_.3|_DILLRPELEELR_.3|_DILLRPELEELR_.2|_STPAITLESPDIKYPLR_.3|_STPAITLESPDIKYPLR_.4|_STPAITLESPDIKYPLR_.2|_FALPSPQHILGLPVGQHIYLSAR_.4|_FALPSPQHILGLPVGQHIYLSAR_.5|_FALPSPQHILGLPVGQHIYLSAR_.3|_APEAWDYGQGFVNEEMIR_.3|_APEAWDYGQGFVNEEMIR_.2|_APEAWDYGQGFVNEEM[+16]IR_.3|_APEAWDYGQGFVNEEM[+16]IR_.2|_AIMKDPDDHTVC[+57]HLLFANQTEK_.4|_AIMKDPDDHTVC[+57]…
P3 / C	P3	C	24	P00403	626.692	1456.75	1.21693	1.21693	132.451	2.32451	0.721466	3.18227e-06	1.96363e-05	P00403	COX2_HUMAN	Cytochrome c oxidase subunit 2	MT-CO2	P00403	Homo sapiens	mitochondrial electron transport, cytochrome c to oxygen,lactation,response to cold,hydrogen ion transmembrane transport	cytochrome-c oxidase activity,copper ion binding,protein binding	mitochondrion,mitochondrial inner membrane,membrane,integral component of membrane,respiratory chain complex IV,extracellular exosome	sp	1	1	uniprot_sprot_2015-08-28_HUMAN	>sp|P00403|COX2_HUMAN Cytochrome c oxidase subunit 2 OS=Homo sapiens GN=MT-CO2 PE=1 SV=1	8	23	_VVLPIEAPIR_.2|_LNQTTFTATR_.2|_LLDVDNR_.2|_ILYMTDEVNDPSLTIK_.2|_ILYMTDEVNDPSLTIK_.3|_ILYM[+16]TDEVNDPSLTIK_.2|_M[+16]MITSQDVLHSWAVPTLGLK_.3|_MM[+16]ITSQDVLHSWAVPTLGLK_.3|_MMITSQDVLHSWAVPTLGLK_.3|_MMITSQDVLHSWAVPTLGLK_.4|_M[+16]M[+16]ITSQDVLHSWAVPTLGLK_.3|_M[+16]MITSQDVLHSWAVPTLGLK_.2|_MMITSQDVLHSWAVPTLGLK_.2|_IFEMGPVFTL_.2|_IFEM[+16]GPVFTL_.2|_IFEMGPVFTL_.1|_LLDVDNRVVLPIEAPIR_.3|_LLDVDNRVVLPIEAPI…
P3 / P1	P3	P1	24	P00403	780.505	1456.75	0.900276	0.900276	86.6423	1.86642	0.391748	4.22538e-08	4.09124e-07	P00403	COX2_HUMAN	Cytochrome c oxidase subunit 2	MT-CO2	P00403	Homo sapiens	mitochondrial electron transport, cytochrome c to oxygen,lactation,response to cold,hydrogen ion transmembrane transport	cytochrome-c oxidase activity,copper ion binding,protein binding	mitochondrion,mitochondrial inner membrane,membrane,integral component of membrane,respiratory chain complex IV,extracellular exosome	sp	1	1	uniprot_sprot_2015-08-28_HUMAN	>sp|P00403|COX2_HUMAN Cytochrome c oxidase subunit 2 OS=Homo sapiens GN=MT-CO2 PE=1 SV=1	8	23	_VVLPIEAPIR_.2|_LNQTTFTATR_.2|_LLDVDNR_.2|_ILYMTDEVNDPSLTIK_.2|_ILYMTDEVNDPSLTIK_.3|_ILYM[+16]TDEVNDPSLTIK_.2|_M[+16]MITSQDVLHSWAVPTLGLK_.3|_MM[+16]ITSQDVLHSWAVPTLGLK_.3|_MMITSQDVLHSWAVPTLGLK_.3|_MMITSQDVLHSWAVPTLGLK_.4|_M[+16]M[+16]ITSQDVLHSWAVPTLGLK_.3|_M[+16]MITSQDVLHSWAVPTLGLK_.2|_MMITSQDVLHSWAVPTLGLK_.2|_IFEMGPVFTL_.2|_IFEM[+16]GPVFTL_.2|_IFEMGPVFTL_.1|_LLDVDNRVVLPIEAPIR_.3|_LLDVDNRVVLPIEAPI…
P3 / C	P3	C	6	P00450	59.1512	21.167	-1.48259	1.48259	-64.2154	0.357846	0.932272	0.0049384	0.00993263	P00450	CERU_HUMAN	Ceruloplasmin	CP	P00450	Homo sapiens	copper ion transport,cellular iron ion homeostasis,oxidation-reduction process	ferroxidase activity,copper ion binding,chaperone binding	extracellular region,extracellular space,lysosomal membrane,extracellular exosome,blood microparticle	sp	1	1	uniprot_sprot_2015-08-28_HUMAN	>sp|P00450|CERU_HUMAN Ceruloplasmin OS=Homo sapiens GN=CP PE=1 SV=1	79	145	_EYTDASFTNR_.2|_EYTDASFTNR_.3|_GAYPLSIEPIGVR_.2|_GAYPLSIEPIGVR_.3|_VNKDDEEFIESNK_.3|_VNKDDEEFIESNK_.2|_ALYLQYTDETFR_.2|_ALYLQYTDETFR_.3|_KALYLQYTDETFR_.2|_KALYLQYTDETFR_.3|_PYTFHSHGITYYK_.4|_PYTFHSHGITYYK_.3|_PYTFHSHGITYYK_.2|_NLASRPYTFHSHGITYYK_.5|_NLASRPYTFHSHGITYYK_.4|_NLASRPYTFHSHGITYYK_.3|_EYTDASFTNRK_.3|_EYTDASFTNRK_.2|_GEFYIGSK_.2|_PVWLGFLGPIIK_.3|_PVWLGFLGPIIK_.2|_AETGDKVYVHLK_.3|_AETGDKV…
P3 / P1	P3	P1	6	P00450	42.8211	21.167	-1.0165	1.0165	-50.5687	0.494313	0.998858	0.0282506	0.0382225	P00450	CERU_HUMAN	Ceruloplasmin	CP	P00450	Homo sapiens	copper ion transport,cellular iron ion homeostasis,oxidation-reduction process	ferroxidase activity,copper ion binding,chaperone binding	extracellular region,extracellular space,lysosomal membrane,extracellular exosome,blood microparticle	sp	1	1	uniprot_sprot_2015-08-28_HUMAN	>sp|P00450|CERU_HUMAN Ceruloplasmin OS=Homo sapiens GN=CP PE=1 SV=1	79	145	_EYTDASFTNR_.2|_EYTDASFTNR_.3|_GAYPLSIEPIGVR_.2|_GAYPLSIEPIGVR_.3|_VNKDDEEFIESNK_.3|_VNKDDEEFIESNK_.2|_ALYLQYTDETFR_.2|_ALYLQYTDETFR_.3|_KALYLQYTDETFR_.2|_KALYLQYTDETFR_.3|_PYTFHSHGITYYK_.4|_PYTFHSHGITYYK_.3|_PYTFHSHGITYYK_.2|_NLASRPYTFHSHGITYYK_.5|_NLASRPYTFHSHGITYYK_.4|_NLASRPYTFHSHGITYYK_.3|_EYTDASFTNRK_.3|_EYTDASFTNRK_.2|_GEFYIGSK_.2|_PVWLGFLGPIIK_.3|_PVWLGFLGPIIK_.2|_AETGDKVYVHLK_.3|_AETGDKV…
P1 / C	P1	C	18	P00491	78.403	133.339	0.766122	0.766122	70.0693	1.70069	0.42377	2.00284e-06	1.29578e-05	P00491	PNPH_HUMAN	Purine nucleoside phosphorylase	PNP	P00491	Homo sapiens	nucleobase-containing compound metabolic process,inosine catabolic process,purine nucleotide catabolic process,nicotinamide riboside catabolic process,immune response,NAD biosynthesis via nicotinamide riboside salvage pathway,urate biosynthetic process,positive regulation of T cell proliferation,response to drug,purine-containing compound salvage,positive regulation of alpha-beta T cell different…	nucleoside binding,purine nucleobase binding,purine-nucleoside phosphorylase activity,drug binding,phosphate ion binding	intracellular,nucleus,cytoplasm,cytosol,cytoskeleton,extracellular exosome	sp	1	2	uniprot_sprot_2015-08-28_HUMAN	>sp|P00491|PNPH_HUMAN Purine nucleoside phosphorylase OS=Homo sapiens GN=PNP PE=1 SV=2	26	53	_VFGFSLITNK_.2|_DHINLPGFSGQNPLR_.3|_DHINLPGFSGQNPLR_.4|_DHINLPGFSGQNPLR_.2|_FEVGDIMLIR_.2|_FEVGDIM[+16]LIR_.2|_VIMDYESLEK_.2|_VIM[+16]DYESLEK_.2|_FGDRFPAMSDAYDR_.3|_FGDRFPAM[+16]SDAYDR_.3|_FGDRFPAMSDAYDR_.2|_LGADAVGMSTVPEVIVAR_.3|_LGADAVGMSTVPEVIVAR_.2|_LGADAVGM[+16]STVPEVIVAR_.2|_VFHLLGVDTLVVTNAAGGLNPK_.3|_VFHLLGVDTLVVTNAAGGLNPK_.4|_VFHLLGVDTLVVTNAAGGLNPK_.2|_LVFGFLNGR_.2|_LTQAQIFDYGEIPNFPR_.3|_…
P3 / C	P3	C	18	P00491	78.403	125.228	0.675577	0.675577	59.7235	1.59724	0.398769	4.29074e-06	2.56244e-05	P00491	PNPH_HUMAN	Purine nucleoside phosphorylase	PNP	P00491	Homo sapiens	nucleobase-containing compound metabolic process,inosine catabolic process,purine nucleotide catabolic process,nicotinamide riboside catabolic process,immune response,NAD biosynthesis via nicotinamide riboside salvage pathway,urate biosynthetic process,positive regulation of T cell proliferation,response to drug,purine-containing compound salvage,positive regulation of alpha-beta T cell different…	nucleoside binding,purine nucleobase binding,purine-nucleoside phosphorylase activity,drug binding,phosphate ion binding	intracellular,nucleus,cytoplasm,cytosol,cytoskeleton,extracellular exosome	sp	1	2	uniprot_sprot_2015-08-28_HUMAN	>sp|P00491|PNPH_HUMAN Purine nucleoside phosphorylase OS=Homo sapiens GN=PNP PE=1 SV=2	26	53	_VFGFSLITNK_.2|_DHINLPGFSGQNPLR_.3|_DHINLPGFSGQNPLR_.4|_DHINLPGFSGQNPLR_.2|_FEVGDIMLIR_.2|_FEVGDIM[+16]LIR_.2|_VIMDYESLEK_.2|_VIM[+16]DYESLEK_.2|_FGDRFPAMSDAYDR_.3|_FGDRFPAM[+16]SDAYDR_.3|_FGDRFPAMSDAYDR_.2|_LGADAVGMSTVPEVIVAR_.3|_LGADAVGMSTVPEVIVAR_.2|_LGADAVGM[+16]STVPEVIVAR_.2|_VFHLLGVDTLVVTNAAGGLNPK_.3|_VFHLLGVDTLVVTNAAGGLNPK_.4|_VFHLLGVDTLVVTNAAGGLNPK_.2|_LVFGFLNGR_.2|_LTQAQIFDYGEIPNFPR_.3|_…
P3 / C	P3	C	87	P00505	3113.46	8431.39	1.43725	1.43725	170.804	2.70804	0.811906	3.06189e-28	6.22585e-26	P00505	AATM_HUMAN	Aspartate aminotransferase, mitochondrial	GOT2	P00505	Homo sapiens	gluconeogenesis,2-oxoglutarate metabolic process,oxaloacetate metabolic process,aspartate metabolic process,aspartate biosynthetic process,aspartate catabolic process,glutamate metabolic process,cellular amino acid biosynthetic process,fatty acid transport,4-hydroxyproline catabolic process,glutamate catabolic process to aspartate,glutamate catabolic process to 2-oxoglutarate,response to ethanol,…	L-aspartate:2-oxoglutarate aminotransferase activity,phospholipid binding,kynurenine-oxoglutarate transaminase activity,amino acid binding,enzyme binding,pyridoxal phosphate binding,identical protein binding,protein homodimerization activity,poly(A) RNA binding,L-phenylalanine:2-oxoglutarate aminotransferase activity	mitochondrion,mitochondrial inner membrane,mitochondrial matrix,plasma membrane,cell surface,perikaryon,myelin sheath,protein complex,extracellular exosome	sp	1	3	uniprot_sprot_2015-08-28_HUMAN	>sp|P00505|AATM_HUMAN Aspartate aminotransferase, mitochondrial OS=Homo sapiens GN=GOT2 PE=1 SV=3	45	78	_IGASFLQR_.2|_IAAAILNTPDLR_.2|_DAGMQLQGYR_.2|_DAGM[+16]QLQGYR_.2|_EFSIYMTK_.2|_MNLGVGAYR_.2|_M[+16]NLGVGAYR_.2|_QWLQEVK_.2|_TQLVSNLK_.2|_VGAFTMVC[+57]K_.2|_VGAFTM[+16]VC[+57]K_.2|_FVTVQTISGTGALR_.2|_FVTVQTISGTGALR_.3|_NLDKEYLPIGGLAEFC[+57]K_.3|_NLDKEYLPIGGLAEFC[+57]K_.2|_PTWGNHTPIFR_.3|_PTWGNHTPIFR_.2|_ASAELALGENSEVLK_.2|_ASAELALGENSEVLK_.3|_DDNGKPYVLPSVR_.3|_DDNGKPYVLPSVR_.2|_TC[+57]GFDFTGAVEDIS…
P3 / P1	P3	P1	87	P00505	3874.01	8431.39	1.12194	1.12194	117.64	2.1764	0.496754	7.55828e-37	4.61055e-34	P00505	AATM_HUMAN	Aspartate aminotransferase, mitochondrial	GOT2	P00505	Homo sapiens	gluconeogenesis,2-oxoglutarate metabolic process,oxaloacetate metabolic process,aspartate metabolic process,aspartate biosynthetic process,aspartate catabolic process,glutamate metabolic process,cellular amino acid biosynthetic process,fatty acid transport,4-hydroxyproline catabolic process,glutamate catabolic process to aspartate,glutamate catabolic process to 2-oxoglutarate,response to ethanol,…	L-aspartate:2-oxoglutarate aminotransferase activity,phospholipid binding,kynurenine-oxoglutarate transaminase activity,amino acid binding,enzyme binding,pyridoxal phosphate binding,identical protein binding,protein homodimerization activity,poly(A) RNA binding,L-phenylalanine:2-oxoglutarate aminotransferase activity	mitochondrion,mitochondrial inner membrane,mitochondrial matrix,plasma membrane,cell surface,perikaryon,myelin sheath,protein complex,extracellular exosome	sp	1	3	uniprot_sprot_2015-08-28_HUMAN	>sp|P00505|AATM_HUMAN Aspartate aminotransferase, mitochondrial OS=Homo sapiens GN=GOT2 PE=1 SV=3	45	78	_IGASFLQR_.2|_IAAAILNTPDLR_.2|_DAGMQLQGYR_.2|_DAGM[+16]QLQGYR_.2|_EFSIYMTK_.2|_MNLGVGAYR_.2|_M[+16]NLGVGAYR_.2|_QWLQEVK_.2|_TQLVSNLK_.2|_VGAFTMVC[+57]K_.2|_VGAFTM[+16]VC[+57]K_.2|_FVTVQTISGTGALR_.2|_FVTVQTISGTGALR_.3|_NLDKEYLPIGGLAEFC[+57]K_.3|_NLDKEYLPIGGLAEFC[+57]K_.2|_PTWGNHTPIFR_.3|_PTWGNHTPIFR_.2|_ASAELALGENSEVLK_.2|_ASAELALGENSEVLK_.3|_DDNGKPYVLPSVR_.3|_DDNGKPYVLPSVR_.2|_TC[+57]GFDFTGAVEDIS…
P1 / C	P1	C	111	P00558	774.901	1415.83	0.869568	0.869568	82.7116	1.82712	0.728341	7.01346e-17	2.79883e-15	P00558	PGK1_HUMAN	Phosphoglycerate kinase 1	PGK1	P00558	Homo sapiens	gluconeogenesis,phosphorylation,epithelial cell differentiation,canonical glycolysis	phosphoglycerate kinase activity,ATP binding	cytosol,membrane,membrane raft,extracellular exosome	sp	1	3	uniprot_sprot_2015-08-28_HUMAN	>sp|P00558|PGK1_HUMAN Phosphoglycerate kinase 1 OS=Homo sapiens GN=PGK1 PE=1 SV=3	59	126	_YSLEPVAVELK_.2|_VLPGVDALSNI_.2|_ELNYFAK_.2|_LTLDKLDVK_.2|_ITLPVDFVTADK_.2|_IQLINNMLDK_.2|_IQLINNM[+16]LDK_.2|_DC[+57]VGPEVEK_.2|_PFLAILGGAK_.2|_VDFNVPMK_.2|_VDFNVPM[+16]K_.2|_VDFNVPMK_.1|_TGQATVASGIPAGWMGLDC[+57]GPESSKK_.3|_TGQATVASGIPAGWM[+16]GLDC[+57]GPESSKK_.3|_TGQATVASGIPAGWMGLDC[+57]GPESSKK_.4|_ALMDEVVK_.2|_ALM[+16]DEVVK_.2|_AC[+57]ANPAAGSVILLENLR_.3|_AC[+57]ANPAAGSVILLENLR_.2|_AHSSM[+16]VG…
P3 / C	P3	C	111	P00558	774.901	1340.92	0.791133	0.791133	73.0433	1.73043	0.853456	1.44618e-08	1.51353e-07	P00558	PGK1_HUMAN	Phosphoglycerate kinase 1	PGK1	P00558	Homo sapiens	gluconeogenesis,phosphorylation,epithelial cell differentiation,canonical glycolysis	phosphoglycerate kinase activity,ATP binding	cytosol,membrane,membrane raft,extracellular exosome	sp	1	3	uniprot_sprot_2015-08-28_HUMAN	>sp|P00558|PGK1_HUMAN Phosphoglycerate kinase 1 OS=Homo sapiens GN=PGK1 PE=1 SV=3	59	126	_YSLEPVAVELK_.2|_VLPGVDALSNI_.2|_ELNYFAK_.2|_LTLDKLDVK_.2|_ITLPVDFVTADK_.2|_IQLINNMLDK_.2|_IQLINNM[+16]LDK_.2|_DC[+57]VGPEVEK_.2|_PFLAILGGAK_.2|_VDFNVPMK_.2|_VDFNVPM[+16]K_.2|_VDFNVPMK_.1|_TGQATVASGIPAGWMGLDC[+57]GPESSKK_.3|_TGQATVASGIPAGWM[+16]GLDC[+57]GPESSKK_.3|_TGQATVASGIPAGWMGLDC[+57]GPESSKK_.4|_ALMDEVVK_.2|_ALM[+16]DEVVK_.2|_AC[+57]ANPAAGSVILLENLR_.3|_AC[+57]ANPAAGSVILLENLR_.2|_AHSSM[+16]VG…
P3 / C	P3	C	3	P00846	679.714	1266.8	0.898194	0.898194	86.3731	1.86373	0.0910471	0.00318525	0.00712096	P00846	ATP6_HUMAN	ATP synthase subunit a	MT-ATP6	P00846	Homo sapiens	ATP biosynthetic process,aging,mitochondrial ATP synthesis coupled proton transport,response to hyperoxia	hydrogen ion transmembrane transporter activity,transmembrane transporter activity,ATPase activity	mitochondrial inner membrane,mitochondrial proton-transporting ATP synthase complex,integral component of membrane,proton-transporting ATP synthase complex, coupling factor F(o),extracellular exosome	sp	1	1	uniprot_sprot_2015-08-28_HUMAN	>sp|P00846|ATP6_HUMAN ATP synthase subunit a OS=Homo sapiens GN=MT-ATP6 PE=1 SV=1	1	1	_LITTQQWLIK_.2
P3 / P1	P3	P1	3	P00846	663.008	1266.8	0.934095	0.934095	91.0692	1.91069	0.0700031	0.00186415	0.00465459	P00846	ATP6_HUMAN	ATP synthase subunit a	MT-ATP6	P00846	Homo sapiens	ATP biosynthetic process,aging,mitochondrial ATP synthesis coupled proton transport,response to hyperoxia	hydrogen ion transmembrane transporter activity,transmembrane transporter activity,ATPase activity	mitochondrial inner membrane,mitochondrial proton-transporting ATP synthase complex,integral component of membrane,proton-transporting ATP synthase complex, coupling factor F(o),extracellular exosome	sp	1	1	uniprot_sprot_2015-08-28_HUMAN	>sp|P00846|ATP6_HUMAN ATP synthase subunit a OS=Homo sapiens GN=MT-ATP6 PE=1 SV=1	1	1	_LITTQQWLIK_.2
P3 / C	P3	C	12	P01034	493.291	152.274	-1.69577	1.69577	-69.131	0.30869	1.32384	2.47211e-05	0.00011768	P01034	CYTC_HUMAN	Cystatin-C	CST3	P01034	Homo sapiens	eye development,response to hypoxia,cell activation,apoptotic process,defense response,brain development,salivary gland development,embryo implantation,positive regulation of cell proliferation,response to toxic substance,response to carbohydrate,negative regulation of peptidase activity,negative regulation of collagen catabolic process,negative regulation of extracellular matrix disassembly,resp…	beta-amyloid binding,protease binding,endopeptidase inhibitor activity,cysteine-type endopeptidase inhibitor activity,protein binding,identical protein binding	extracellular region,basement membrane,extracellular space,lysosome,multivesicular body,endoplasmic reticulum,axon,nuclear membrane,neuronal cell body,contractile fiber,perinuclear region of cytoplasm,extracellular exosome	sp	1	1	uniprot_sprot_2015-08-28_HUMAN	>sp|P01034|CYTC_HUMAN Cystatin-C OS=Homo sapiens GN=CST3 PE=1 SV=1	7	11	_ALDFAVGEYNK_.2|_LVGGPMDASVEEEGVR_.2|_LVGGPMDASVEEEGVRR_.3|_LVGGPM[+16]DASVEEEGVRR_.3|_TQPNLDNC[+57]PFHDQPHLK_.4|_TQPNLDNC[+57]PFHDQPHLK_.3|_ASNDMYHSR_.2|_KQIVAGVNYFLDVELGR_.3|_AFC[+57]SFQIYAVPWQGTM[+16]TLSK_.3|_AFC[+57]SFQIYAVPWQGTMTLSK_.3|_AFC[+57]SFQIYAVPWQGTMTLSK_.2
P3 / P1	P3	P1	12	P01034	448.199	152.274	-1.55747	1.55747	-66.0254	0.339746	1.31014	4.05985e-05	0.000180391	P01034	CYTC_HUMAN	Cystatin-C	CST3	P01034	Homo sapiens	eye development,response to hypoxia,cell activation,apoptotic process,defense response,brain development,salivary gland development,embryo implantation,positive regulation of cell proliferation,response to toxic substance,response to carbohydrate,negative regulation of peptidase activity,negative regulation of collagen catabolic process,negative regulation of extracellular matrix disassembly,resp…	beta-amyloid binding,protease binding,endopeptidase inhibitor activity,cysteine-type endopeptidase inhibitor activity,protein binding,identical protein binding	extracellular region,basement membrane,extracellular space,lysosome,multivesicular body,endoplasmic reticulum,axon,nuclear membrane,neuronal cell body,contractile fiber,perinuclear region of cytoplasm,extracellular exosome	sp	1	1	uniprot_sprot_2015-08-28_HUMAN	>sp|P01034|CYTC_HUMAN Cystatin-C OS=Homo sapiens GN=CST3 PE=1 SV=1	7	11	_ALDFAVGEYNK_.2|_LVGGPMDASVEEEGVR_.2|_LVGGPMDASVEEEGVRR_.3|_LVGGPM[+16]DASVEEEGVRR_.3|_TQPNLDNC[+57]PFHDQPHLK_.4|_TQPNLDNC[+57]PFHDQPHLK_.3|_ASNDMYHSR_.2|_KQIVAGVNYFLDVELGR_.3|_AFC[+57]SFQIYAVPWQGTM[+16]TLSK_.3|_AFC[+57]SFQIYAVPWQGTMTLSK_.3|_AFC[+57]SFQIYAVPWQGTMTLSK_.2
P1 / C	P1	C	3	P01133	133.263	256.354	0.943855	0.943855	92.3661	1.92366	0.301689	0.0265084	0.0364009	P01133	EGF_HUMAN	Pro-epidermal growth factor	EGF	P01133	Homo sapiens	MAPK cascade,activation of MAPKK activity,activation of MAPK activity,angiogenesis,platelet degranulation,DNA replication,signal transduction,activation of transmembrane receptor protein tyrosine kinase activity,epidermal growth factor receptor signaling pathway,STAT protein import into nucleus,positive regulation of cell proliferation,positive regulation of peptidyl-threonine phosphorylation,reg…	protein tyrosine kinase activity,Ras guanyl-nucleotide exchange factor activity,epidermal growth factor receptor binding,calcium ion binding,protein binding,growth factor activity,Wnt-protein binding,transmembrane receptor protein tyrosine kinase activator activity,Wnt-activated receptor activity,phosphatidylinositol-4,5-bisphosphate 3-kinase activity	extracellular region,extracellular space,lysosomal membrane,plasma membrane,integral component of membrane,platelet alpha granule lumen,receptor complex,extracellular exosome	sp	1	2	uniprot_sprot_2015-08-28_HUMAN	>sp|P01133|EGF_HUMAN Pro-epidermal growth factor OS=Homo sapiens GN=EGF PE=1 SV=2	1	1	_QSVIEM[+16]ANLDGSK_.2
P3 / C	P3	C	3	P01133	133.263	299.118	1.16643	1.16643	124.456	2.24456	0.25037	0.012888	0.0211579	P01133	EGF_HUMAN	Pro-epidermal growth factor	EGF	P01133	Homo sapiens	MAPK cascade,activation of MAPKK activity,activation of MAPK activity,angiogenesis,platelet degranulation,DNA replication,signal transduction,activation of transmembrane receptor protein tyrosine kinase activity,epidermal growth factor receptor signaling pathway,STAT protein import into nucleus,positive regulation of cell proliferation,positive regulation of peptidyl-threonine phosphorylation,reg…	protein tyrosine kinase activity,Ras guanyl-nucleotide exchange factor activity,epidermal growth factor receptor binding,calcium ion binding,protein binding,growth factor activity,Wnt-protein binding,transmembrane receptor protein tyrosine kinase activator activity,Wnt-activated receptor activity,phosphatidylinositol-4,5-bisphosphate 3-kinase activity	extracellular region,extracellular space,lysosomal membrane,plasma membrane,integral component of membrane,platelet alpha granule lumen,receptor complex,extracellular exosome	sp	1	2	uniprot_sprot_2015-08-28_HUMAN	>sp|P01133|EGF_HUMAN Pro-epidermal growth factor OS=Homo sapiens GN=EGF PE=1 SV=2	1	1	_QSVIEM[+16]ANLDGSK_.2
P1 / C	P1	C	3	P01344	138.164	43.5486	-1.66568	1.66568	-68.4804	0.315196	0.429006	0.0220198	0.031499	P01344	IGF2_HUMAN	Insulin-like growth factor II	IGF2	P01344	Homo sapiens	skeletal system development,ossification,positive regulation of protein phosphorylation,platelet degranulation,glucose metabolic process,regulation of gene expression by genetic imprinting,regulation of transcription, DNA-templated,multicellular organism development,positive regulation of cell proliferation,insulin receptor signaling pathway,insulin receptor signaling pathway via phosphatidylinos…	insulin receptor binding,insulin-like growth factor receptor binding,hormone activity,protein binding,growth factor activity,receptor activator activity,protein serine/threonine kinase activator activity	extracellular region,extracellular space,plasma membrane,platelet alpha granule lumen,extracellular exosome	sp	1	1	uniprot_sprot_2015-08-28_HUMAN	>sp|P01344|IGF2_HUMAN Insulin-like growth factor II OS=Homo sapiens GN=IGF2 PE=1 SV=1	2	3	_GIVEEC[+57]C[+57]FR_.2|_SC[+57]DLALLETYC[+57]ATPAK_.2|_SC[+57]DLALLETYC[+57]ATPAK_.3
P1 / C	P1	C	15	P01892	174.449	103.102	-0.758729	0.758729	-40.8983	0.591017	1.36589	0.000881909	0.00251609	P01892	1A02_HUMAN	HLA class I histocompatibility antigen, A-2 alpha chain	HLA-A	P01892	Homo sapiens				sp	1	1	uniprot_sprot_2015-08-28_HUMAN	>sp|P01892|1A02_HUMAN HLA class I histocompatibility antigen, A-2 alpha chain OS=Homo sapiens GN=HLA-A PE=1 SV=1	21	36	_AYLEGTC[+57]VEWLR_.2|_FIAVGYVDDTQFVR_.2|_FIAVGYVDDTQFVR_.3|_DGEDQTQDTELVETRPAGDGTFQK_.3|_DGEDQTQDTELVETRPAGDGTFQK_.4|_APWIEQEGPEYWDGETR_.3|_APWIEQEGPEYWDGETR_.2|_SWTAADMAAQTTK_.2|_SWTAADMAAQTTK_.3|_SWTAADM[+16]AAQTTK_.2|_YTC[+57]HVQHEGLPKPLTLR_.5|_YTC[+57]HVQHEGLPKPLTLR_.4|_WAAVVVPSGQEQR_.2|_MYGC[+57]DVGSDWR_.2|_FDSDAASQR_.2|_GYHQYAYDGK_.3|_GYHQYAYDGK_.2|_WEAAHVAEQLR_.3|_YLENGKETLQR_.3|_YLENGKET…
P3 / C	P3	C	15	P01892	174.449	89.8778	-0.956764	0.956764	-48.4789	0.515211	1.44164	0.000413181	0.0013186	P01892	1A02_HUMAN	HLA class I histocompatibility antigen, A-2 alpha chain	HLA-A	P01892	Homo sapiens				sp	1	1	uniprot_sprot_2015-08-28_HUMAN	>sp|P01892|1A02_HUMAN HLA class I histocompatibility antigen, A-2 alpha chain OS=Homo sapiens GN=HLA-A PE=1 SV=1	21	36	_AYLEGTC[+57]VEWLR_.2|_FIAVGYVDDTQFVR_.2|_FIAVGYVDDTQFVR_.3|_DGEDQTQDTELVETRPAGDGTFQK_.3|_DGEDQTQDTELVETRPAGDGTFQK_.4|_APWIEQEGPEYWDGETR_.3|_APWIEQEGPEYWDGETR_.2|_SWTAADMAAQTTK_.2|_SWTAADMAAQTTK_.3|_SWTAADM[+16]AAQTTK_.2|_YTC[+57]HVQHEGLPKPLTLR_.5|_YTC[+57]HVQHEGLPKPLTLR_.4|_WAAVVVPSGQEQR_.2|_MYGC[+57]DVGSDWR_.2|_FDSDAASQR_.2|_GYHQYAYDGK_.3|_GYHQYAYDGK_.2|_WEAAHVAEQLR_.3|_YLENGKETLQR_.3|_YLENGKET…
P1 / C	P1	C	21	P01903	341.669	212.959	-0.682026	0.682026	-37.6711	0.623289	0.986023	0.0013027	0.00347876	P01903	DRA_HUMAN	HLA class II histocompatibility antigen, DR alpha chain	HLA-DRA	P01903	Homo sapiens	peptide antigen assembly with MHC class II protein complex,antigen processing and presentation of peptide or polysaccharide antigen via MHC class II,polysaccharide assembly with MHC class II protein complex,immune response,viral process,antigen processing and presentation of exogenous peptide antigen via MHC class II,T cell costimulation,T cell receptor signaling pathway,cognition,interferon-gamm…	MHC class II protein complex binding,MHC class II receptor activity,peptide antigen binding	Golgi membrane,lysosome,lysosomal membrane,plasma membrane,integral component of plasma membrane,cell surface,ER to Golgi transport vesicle membrane,transport vesicle membrane,endocytic vesicle membrane,clathrin-coated endocytic vesicle membrane,late endosome membrane,trans-Golgi network membrane,MHC class II protein complex,extracellular exosome,integral component of lumenal side of endoplasmic …	sp	1	1	uniprot_sprot_2015-08-28_HUMAN	>sp|P01903|DRA_HUMAN HLA class II histocompatibility antigen, DR alpha chain OS=Homo sapiens GN=HLA-DRA PE=1 SV=1	11	18	_FHYLPFLPSTEDVYDC[+57]R_.3|_EPNVLIC[+57]FIDK_.2|_FASFEAQGALANIAVDK_.2|_VEHWGLDEPLLK_.3|_VEHWGLDEPLLK_.2|_KFHYLPFLPSTEDVYDC[+57]R_.3|_NGKPVTTGVSETVFLPR_.3|_NGKPVTTGVSETVFLPR_.4|_NGKPVTTGVSETVFLPR_.2|_ANLEIMTK_.2|_ANLEIM[+16]TK_.2|_PVTTGVSETVFLPR_.3|_PVTTGVSETVFLPR_.2|_NGKPVTTGVSETVFLPREDHLFR_.5|_NGKPVTTGVSETVFLPREDHLFR_.4|_NGKPVTTGVSETVFLPREDHLFRK_.5|_NGKPVTTGVSETVFLPREDHLFRK_.4|_FHYLPFLPSTEDVYDC[…
P3 / C	P3	C	21	P01903	341.669	168.634	-1.0187	1.0187	-50.644	0.49356	1.65815	0.00072372	0.00213713	P01903	DRA_HUMAN	HLA class II histocompatibility antigen, DR alpha chain	HLA-DRA	P01903	Homo sapiens	peptide antigen assembly with MHC class II protein complex,antigen processing and presentation of peptide or polysaccharide antigen via MHC class II,polysaccharide assembly with MHC class II protein complex,immune response,viral process,antigen processing and presentation of exogenous peptide antigen via MHC class II,T cell costimulation,T cell receptor signaling pathway,cognition,interferon-gamm…	MHC class II protein complex binding,MHC class II receptor activity,peptide antigen binding	Golgi membrane,lysosome,lysosomal membrane,plasma membrane,integral component of plasma membrane,cell surface,ER to Golgi transport vesicle membrane,transport vesicle membrane,endocytic vesicle membrane,clathrin-coated endocytic vesicle membrane,late endosome membrane,trans-Golgi network membrane,MHC class II protein complex,extracellular exosome,integral component of lumenal side of endoplasmic …	sp	1	1	uniprot_sprot_2015-08-28_HUMAN	>sp|P01903|DRA_HUMAN HLA class II histocompatibility antigen, DR alpha chain OS=Homo sapiens GN=HLA-DRA PE=1 SV=1	11	18	_FHYLPFLPSTEDVYDC[+57]R_.3|_EPNVLIC[+57]FIDK_.2|_FASFEAQGALANIAVDK_.2|_VEHWGLDEPLLK_.3|_VEHWGLDEPLLK_.2|_KFHYLPFLPSTEDVYDC[+57]R_.3|_NGKPVTTGVSETVFLPR_.3|_NGKPVTTGVSETVFLPR_.4|_NGKPVTTGVSETVFLPR_.2|_ANLEIMTK_.2|_ANLEIM[+16]TK_.2|_PVTTGVSETVFLPR_.3|_PVTTGVSETVFLPR_.2|_NGKPVTTGVSETVFLPREDHLFR_.5|_NGKPVTTGVSETVFLPREDHLFR_.4|_NGKPVTTGVSETVFLPREDHLFRK_.5|_NGKPVTTGVSETVFLPREDHLFRK_.4|_FHYLPFLPSTEDVYDC[…
P1 / C	P1	C	6	P01911;P01912;Q5Y7A7	269.069	148.604	-0.856506	0.856506	-44.7711	0.552289	0.425457	0.0139402	0.022513	P01911;P01912;Q5Y7A7	2B1F_HUMAN;2B13_HUMAN;2B1D_HUMAN	HLA class II histocompatibility antigen, DRB1-15 beta chain;HLA class II histocompatibility antigen, DRB1-3 chain;HLA class II histocompatibility antigen, DRB1-13 beta chain	HLA-DRB1	P01911;P01912;Q5Y7A7	Homo sapiens	polysaccharide assembly with MHC class II protein complex,antigen processing and presentation of exogenous peptide antigen via MHC class II,T cell costimulation,T cell receptor signaling pathway,interferon-gamma-mediated signaling pathway;;	MHC class II protein complex binding,peptide antigen binding;;	Golgi membrane,lysosomal membrane,plasma membrane,cell surface,ER to Golgi transport vesicle membrane,membrane,transport vesicle membrane,endocytic vesicle membrane,clathrin-coated endocytic vesicle membrane,late endosome membrane,trans-Golgi network membrane,MHC class II protein complex,extracellular exosome,integral component of lumenal side of endoplasmic reticulum membrane;;	sp	1	2;2;1	uniprot_sprot_2015-08-28_HUMAN	>sp|P01911|2B1F_HUMAN HLA class II histocompatibility antigen, DRB1-15 beta chain OS=Homo sapiens GN=HLA-DRB1 PE=1 SV=2;>sp|P01912|2B13_HUMAN HLA class II histocompatibility antigen, DRB1-3 chain OS=Homo sapiens GN=HLA-DRB1 PE=1 SV=2;>sp|Q5Y7A7|2B1D_HUMAN HLA class II histocompatibility antigen, DRB1-13 beta chain OS=Homo sapiens GN=HLA-DRB1 PE=1 SV=1	2	3	_FDSDVGEFR_.2|_HNYGVVESFTVQR_.3|_HNYGVVESFTVQR_.2
P3 / C	P3	C	6	P01911;P01912;Q5Y7A7	269.069	99.1755	-1.43992	1.43992	-63.1413	0.368587	1.14671	0.030579	0.0406262	P01911;P01912;Q5Y7A7	2B1F_HUMAN;2B13_HUMAN;2B1D_HUMAN	HLA class II histocompatibility antigen, DRB1-15 beta chain;HLA class II histocompatibility antigen, DRB1-3 chain;HLA class II histocompatibility antigen, DRB1-13 beta chain	HLA-DRB1	P01911;P01912;Q5Y7A7	Homo sapiens	polysaccharide assembly with MHC class II protein complex,antigen processing and presentation of exogenous peptide antigen via MHC class II,T cell costimulation,T cell receptor signaling pathway,interferon-gamma-mediated signaling pathway;;	MHC class II protein complex binding,peptide antigen binding;;	Golgi membrane,lysosomal membrane,plasma membrane,cell surface,ER to Golgi transport vesicle membrane,membrane,transport vesicle membrane,endocytic vesicle membrane,clathrin-coated endocytic vesicle membrane,late endosome membrane,trans-Golgi network membrane,MHC class II protein complex,extracellular exosome,integral component of lumenal side of endoplasmic reticulum membrane;;	sp	1	2;2;1	uniprot_sprot_2015-08-28_HUMAN	>sp|P01911|2B1F_HUMAN HLA class II histocompatibility antigen, DRB1-15 beta chain OS=Homo sapiens GN=HLA-DRB1 PE=1 SV=2;>sp|P01912|2B13_HUMAN HLA class II histocompatibility antigen, DRB1-3 chain OS=Homo sapiens GN=HLA-DRB1 PE=1 SV=2;>sp|Q5Y7A7|2B1D_HUMAN HLA class II histocompatibility antigen, DRB1-13 beta chain OS=Homo sapiens GN=HLA-DRB1 PE=1 SV=1	2	3	_FDSDVGEFR_.2|_HNYGVVESFTVQR_.3|_HNYGVVESFTVQR_.2
P3 / C	P3	C	9	P02489	518.346	185.339	-1.48375	1.48375	-64.2442	0.357558	1.84339	0.00235819	0.00558334	P02489	CRYAA_HUMAN	Alpha-crystallin A chain	CRYAA	P02489	Homo sapiens	visual perception,negative regulation of intracellular transport,negative regulation of apoptotic process,response to stimulus,protein homooligomerization,protein refolding	structural constituent of eye lens,protein binding,identical protein binding,metal ion binding,unfolded protein binding	nucleus,cytoplasm,extracellular exosome	sp	1	2	uniprot_sprot_2015-08-28_HUMAN	>sp|P02489|CRYAA_HUMAN Alpha-crystallin A chain OS=Homo sapiens GN=CRYAA PE=1 SV=2	4	4	_TVLDSGISEVR_.2|_IQTGLDATHAER_.3|_HFSPEDLTVK_.2|_EEKPTSAPSS_.2
P3 / P1	P3	P1	3	P02656	163.184	348.99	1.09669	1.09669	113.863	2.13863	0.312634	0.0250232	0.0348126	P02656	APOC3_HUMAN	Apolipoprotein C-III	APOC3	P02656	Homo sapiens	retinoid metabolic process,triglyceride metabolic process,G-protein coupled receptor signaling pathway,negative regulation of triglyceride catabolic process,negative regulation of very-low-density lipoprotein particle remodeling,negative regulation of very-low-density lipoprotein particle clearance,negative regulation of high-density lipoprotein particle clearance,negative regulation of low-densi…	phospholipid binding,cholesterol binding,enzyme regulator activity,lipase inhibitor activity,high-density lipoprotein particle receptor binding	extracellular region,extracellular space,early endosome,very-low-density lipoprotein particle,intermediate-density lipoprotein particle,spherical high-density lipoprotein particle,chylomicron,extracellular exosome	sp	1	1	uniprot_sprot_2015-08-28_HUMAN	>sp|P02656|APOC3_HUMAN Apolipoprotein C-III OS=Homo sapiens GN=APOC3 PE=1 SV=1	3	4	_DALSSVQESQVAQQAR_.3|_DALSSVQESQVAQQAR_.2|_GWVTDGFSSLK_.2|_TAKDALSSVQESQVAQQAR_.3
P3 / C	P3	C	27	P02766	532.27	339.473	-0.648862	0.648862	-36.2217	0.637783	0.604293	0.00546271	0.0107481	P02766	TTHY_HUMAN	Transthyretin	TTR	P02766	Homo sapiens	retinoid metabolic process,transport,extracellular matrix organization,retinol metabolic process,cellular protein metabolic process,purine nucleobase metabolic process	hormone activity,protein binding,identical protein binding,protein heterodimerization activity,thyroid hormone binding	extracellular region,extracellular space,cytoplasm,protein complex,extracellular exosome	sp	1	1	uniprot_sprot_2015-08-28_HUMAN	>sp|P02766|TTHY_HUMAN Transthyretin OS=Homo sapiens GN=TTR PE=1 SV=1	14	25	_AADDTWEPFASGK_.2|_TSESGELHGLTTEEEFVEGIYK_.3|_GSPAINVAVHVFR_.3|_GSPAINVAVHVFR_.2|_ALGISPFHEHAEVVFTANDSGPR_.4|_ALGISPFHEHAEVVFTANDSGPR_.3|_KAADDTWEPFASGK_.3|_KAADDTWEPFASGK_.2|_YTIAALLSPYSYSTTAVVTNPK_.3|_YTIAALLSPYSYSTTAVVTNPK_.2|_RYTIAALLSPYSYSTTAVVTNPKE_.3|_RYTIAALLSPYSYSTTAVVTNPKE_.4|_YTIAALLSPYSYSTTAVVTNPKE_.3|_YTIAALLSPYSYSTTAVVTNPKE_.4|_RYTIAALLSPYSYSTTAVVTNPK_.3|_RYTIAALLSPYSYSTTAVVTNPK_.4|…
P1 / C	P1	C	69	P02786	425.022	767.924	0.853424	0.853424	80.6784	1.80678	1.17568	5.36224e-05	0.000230814	P02786	TFR1_HUMAN	Transferrin receptor protein 1	TFRC	P02786	Homo sapiens	cellular iron ion homeostasis,osteoclast differentiation,positive regulation of B cell proliferation,receptor internalization,transferrin transport,cellular response to drug,positive regulation of T cell proliferation,positive regulation of bone resorption,positive regulation of isotype switching,viral entry into host cell,iron ion import,regulation of cell growth,regulation of cell proliferation	virus receptor activity,glycoprotein binding,double-stranded RNA binding,transferrin receptor activity,protein binding,transferrin transmembrane transporter activity,protein homodimerization activity,poly(A) RNA binding	extracellular region,extracellular space,endosome,plasma membrane,integral component of plasma membrane,clathrin-coated pit,external side of plasma membrane,cell surface,membrane,cytoplasmic, membrane-bounded vesicle,basolateral plasma membrane,melanosome,intracellular membrane-bounded organelle,perinuclear region of cytoplasm,recycling endosome,extracellular exosome,blood microparticle,extracell…	sp	1	2	uniprot_sprot_2015-08-28_HUMAN	>sp|P02786|TFR1_HUMAN Transferrin receptor protein 1 OS=Homo sapiens GN=TFRC PE=1 SV=2	42	60	_SSGLPNIPVQTISR_.2|_ILNIFGVIK_.2|_LTVSNVLK_.2|_SGVGTALLLK_.2|_YNSQLLSFVR_.2|_LLNENSYVPR_.2|_AFTYINLDK_.2|_LTTDFGNAEK_.2|_DSAQNSVIIVDK_.2|_LFGNMEGDC[+57]PSDWK_.2|_LTHDVELNLDYER_.3|_LTHDVELNLDYER_.2|_VSASPLLYTLIEK_.2|_VSASPLLYTLIEK_.3|_GFVEPDHYVVVGAQR_.3|_GFVEPDHYVVVGAQR_.2|_EAGSQKDENLALYVENQFR_.3|_EAGSQKDENLALYVENQFR_.2|_VEYHFLSPYVSPK_.3|_VEYHFLSPYVSPK_.2|_HPVTGQFLYQDSNWASK_.3|_HPVTGQFLYQDSNWASK_.…
P3 / C	P3	C	69	P02786	425.022	1208.53	1.50764	1.50764	184.344	2.84344	1.21962	3.66978e-13	8.60986e-12	P02786	TFR1_HUMAN	Transferrin receptor protein 1	TFRC	P02786	Homo sapiens	cellular iron ion homeostasis,osteoclast differentiation,positive regulation of B cell proliferation,receptor internalization,transferrin transport,cellular response to drug,positive regulation of T cell proliferation,positive regulation of bone resorption,positive regulation of isotype switching,viral entry into host cell,iron ion import,regulation of cell growth,regulation of cell proliferation	virus receptor activity,glycoprotein binding,double-stranded RNA binding,transferrin receptor activity,protein binding,transferrin transmembrane transporter activity,protein homodimerization activity,poly(A) RNA binding	extracellular region,extracellular space,endosome,plasma membrane,integral component of plasma membrane,clathrin-coated pit,external side of plasma membrane,cell surface,membrane,cytoplasmic, membrane-bounded vesicle,basolateral plasma membrane,melanosome,intracellular membrane-bounded organelle,perinuclear region of cytoplasm,recycling endosome,extracellular exosome,blood microparticle,extracell…	sp	1	2	uniprot_sprot_2015-08-28_HUMAN	>sp|P02786|TFR1_HUMAN Transferrin receptor protein 1 OS=Homo sapiens GN=TFRC PE=1 SV=2	42	60	_SSGLPNIPVQTISR_.2|_ILNIFGVIK_.2|_LTVSNVLK_.2|_SGVGTALLLK_.2|_YNSQLLSFVR_.2|_LLNENSYVPR_.2|_AFTYINLDK_.2|_LTTDFGNAEK_.2|_DSAQNSVIIVDK_.2|_LFGNMEGDC[+57]PSDWK_.2|_LTHDVELNLDYER_.3|_LTHDVELNLDYER_.2|_VSASPLLYTLIEK_.2|_VSASPLLYTLIEK_.3|_GFVEPDHYVVVGAQR_.3|_GFVEPDHYVVVGAQR_.2|_EAGSQKDENLALYVENQFR_.3|_EAGSQKDENLALYVENQFR_.2|_VEYHFLSPYVSPK_.3|_VEYHFLSPYVSPK_.2|_HPVTGQFLYQDSNWASK_.3|_HPVTGQFLYQDSNWASK_.…
P3 / P1	P3	P1	69	P02786	767.924	1208.53	0.654214	0.654214	57.3759	1.57376	1.02223	2.26495e-07	1.84216e-06	P02786	TFR1_HUMAN	Transferrin receptor protein 1	TFRC	P02786	Homo sapiens	cellular iron ion homeostasis,osteoclast differentiation,positive regulation of B cell proliferation,receptor internalization,transferrin transport,cellular response to drug,positive regulation of T cell proliferation,positive regulation of bone resorption,positive regulation of isotype switching,viral entry into host cell,iron ion import,regulation of cell growth,regulation of cell proliferation	virus receptor activity,glycoprotein binding,double-stranded RNA binding,transferrin receptor activity,protein binding,transferrin transmembrane transporter activity,protein homodimerization activity,poly(A) RNA binding	extracellular region,extracellular space,endosome,plasma membrane,integral component of plasma membrane,clathrin-coated pit,external side of plasma membrane,cell surface,membrane,cytoplasmic, membrane-bounded vesicle,basolateral plasma membrane,melanosome,intracellular membrane-bounded organelle,perinuclear region of cytoplasm,recycling endosome,extracellular exosome,blood microparticle,extracell…	sp	1	2	uniprot_sprot_2015-08-28_HUMAN	>sp|P02786|TFR1_HUMAN Transferrin receptor protein 1 OS=Homo sapiens GN=TFRC PE=1 SV=2	42	60	_SSGLPNIPVQTISR_.2|_ILNIFGVIK_.2|_LTVSNVLK_.2|_SGVGTALLLK_.2|_YNSQLLSFVR_.2|_LLNENSYVPR_.2|_AFTYINLDK_.2|_LTTDFGNAEK_.2|_DSAQNSVIIVDK_.2|_LFGNMEGDC[+57]PSDWK_.2|_LTHDVELNLDYER_.3|_LTHDVELNLDYER_.2|_VSASPLLYTLIEK_.2|_VSASPLLYTLIEK_.3|_GFVEPDHYVVVGAQR_.3|_GFVEPDHYVVVGAQR_.2|_EAGSQKDENLALYVENQFR_.3|_EAGSQKDENLALYVENQFR_.2|_VEYHFLSPYVSPK_.3|_VEYHFLSPYVSPK_.2|_HPVTGQFLYQDSNWASK_.3|_HPVTGQFLYQDSNWASK_.…
P3 / C	P3	C	39	P02787	69.395	218.103	1.65211	1.65211	214.292	3.14292	1.43861	7.22083e-07	5.13883e-06	P02787	TRFE_HUMAN	Serotransferrin	TF	P02787	Homo sapiens	retina homeostasis,platelet degranulation,cellular iron ion homeostasis,regulation of protein stability,transferrin transport,positive regulation of receptor-mediated endocytosis,iron ion homeostasis,cellular response to iron ion,ferrous iron import into cell	protein binding,ferrous iron binding,ferric iron binding,ferric iron transmembrane transporter activity,transferrin receptor binding	extracellular region,extracellular space,early endosome,late endosome,clathrin-coated pit,basal plasma membrane,cell surface,endosome membrane,cytoplasmic, membrane-bounded vesicle,apical plasma membrane,endocytic vesicle,extrinsic component of external side of plasma membrane,vesicle,secretory granule lumen,basal part of cell,perinuclear region of cytoplasm,recycling endosome,extracellular exoso…	sp	1	3	uniprot_sprot_2015-08-28_HUMAN	>sp|P02787|TRFE_HUMAN Serotransferrin OS=Homo sapiens GN=TF PE=1 SV=3	86	160	_YLGEEYVK_.2|_SVIPSDGPSVAC[+57]VK_.2|_ASYLDC[+57]IR_.2|_EGTC[+57]PEAPTDEC[+57]KPVK_.3|_EGTC[+57]PEAPTDEC[+57]KPVK_.2|_EGYYGYTGAFR_.2|_DGAGDVAFVK_.2|_SASDLTWDNLK_.2|_FDEFFSEGC[+57]APGSK_.2|_FDEFFSEGC[+57]APGSK_.3|_HSTIFENLANK_.3|_HSTIFENLANK_.2|_ADRDQYELLC[+57]LDNTR_.3|_ADRDQYELLC[+57]LDNTR_.4|_ADRDQYELLC[+57]LDNTR_.2|_IEC[+57]VSAETTEDC[+57]IAK_.2|_IEC[+57]VSAETTEDC[+57]IAK_.3|_NLNEKDYELLC[+57]LDG…
P3 / P1	P3	P1	39	P02787	80.2787	218.103	1.44192	1.44192	171.682	2.71682	1.5625	2.86933e-07	2.24808e-06	P02787	TRFE_HUMAN	Serotransferrin	TF	P02787	Homo sapiens	retina homeostasis,platelet degranulation,cellular iron ion homeostasis,regulation of protein stability,transferrin transport,positive regulation of receptor-mediated endocytosis,iron ion homeostasis,cellular response to iron ion,ferrous iron import into cell	protein binding,ferrous iron binding,ferric iron binding,ferric iron transmembrane transporter activity,transferrin receptor binding	extracellular region,extracellular space,early endosome,late endosome,clathrin-coated pit,basal plasma membrane,cell surface,endosome membrane,cytoplasmic, membrane-bounded vesicle,apical plasma membrane,endocytic vesicle,extrinsic component of external side of plasma membrane,vesicle,secretory granule lumen,basal part of cell,perinuclear region of cytoplasm,recycling endosome,extracellular exoso…	sp	1	3	uniprot_sprot_2015-08-28_HUMAN	>sp|P02787|TRFE_HUMAN Serotransferrin OS=Homo sapiens GN=TF PE=1 SV=3	86	160	_YLGEEYVK_.2|_SVIPSDGPSVAC[+57]VK_.2|_ASYLDC[+57]IR_.2|_EGTC[+57]PEAPTDEC[+57]KPVK_.3|_EGTC[+57]PEAPTDEC[+57]KPVK_.2|_EGYYGYTGAFR_.2|_DGAGDVAFVK_.2|_SASDLTWDNLK_.2|_FDEFFSEGC[+57]APGSK_.2|_FDEFFSEGC[+57]APGSK_.3|_HSTIFENLANK_.3|_HSTIFENLANK_.2|_ADRDQYELLC[+57]LDNTR_.3|_ADRDQYELLC[+57]LDNTR_.4|_ADRDQYELLC[+57]LDNTR_.2|_IEC[+57]VSAETTEDC[+57]IAK_.2|_IEC[+57]VSAETTEDC[+57]IAK_.3|_NLNEKDYELLC[+57]LDG…
P3 / P1	P3	P1	18	P02792	346.157	518.882	0.583978	0.583978	49.8977	1.49898	0.190575	3.55178e-11	5.85563e-10	P02792	FRIL_HUMAN	Ferritin light chain	FTL	P02792	Homo sapiens	iron ion transport,cellular iron ion homeostasis,intracellular sequestering of iron ion,iron ion homeostasis	iron ion binding,protein binding,ferric iron binding,identical protein binding	cytoplasm,cytosol,intracellular ferritin complex,membrane,autolysosome,extracellular exosome	sp	1	2	uniprot_sprot_2015-08-28_HUMAN	>sp|P02792|FRIL_HUMAN Ferritin light chain OS=Homo sapiens GN=FTL PE=1 SV=2	22	49	_ALFQDIK_.2|_LGGPEAGLGEYLFER_.2|_LGGPEAGLGEYLFER_.3|_TDPHLC[+57]DFLETHFLDEEVK_.4|_TDPHLC[+57]DFLETHFLDEEVK_.3|_KPAEDEWGKTPDAMK_.4|_KPAEDEWGKTPDAMK_.3|_LNQALLDLHALGSAR_.3|_LNQALLDLHALGSAR_.2|_KLNQALLDLHALGSAR_.4|_KLNQALLDLHALGSAR_.3|_KLNQALLDLHALGSAR_.2|_M[+16]GDHLTNLHR_.3|_MGDHLTNLHR_.2|_M[+16]GDHLTNLHR_.2|_KMGDHLTNLHR_.3|_KM[+16]GDHLTNLHR_.2|_KMGDHLTNLHR_.2|_ALFQDIKKPAEDEWGK_.4|_ALFQDIKKPAEDEWGK…
P1 / C	P1	C	6	P03915	90.6199	42.4016	-1.09571	1.09571	-53.2094	0.467906	0.814066	0.0118629	0.0198179	P03915	NU5M_HUMAN	NADH-ubiquinone oxidoreductase chain 5	MT-ND5	P03915	Homo sapiens	response to hypoxia,mitochondrial electron transport, NADH to ubiquinone,response to organonitrogen compound,mitochondrial respiratory chain complex I assembly,response to hydrogen peroxide	NADH dehydrogenase (ubiquinone) activity	mitochondrial inner membrane,mitochondrial respiratory chain complex I,integral component of membrane,neuron projection	sp	1	2	uniprot_sprot_2015-08-28_HUMAN	>sp|P03915|NU5M_HUMAN NADH-ubiquinone oxidoreductase chain 5 OS=Homo sapiens GN=MT-ND5 PE=1 SV=2	6	7	_TISQHQISTSIITSTQK_.3|_MILLTLTGQPR_.2|_FPTLTNINENNPTLLNPIKR_.3|_NSYPHYVK_.2|_FPTLTNINENNPTLLNPIK_.3|_FPTLTNINENNPTLLNPIK_.2|_SPLC[+57]TFYFSNMLGFYPSITHR_.3
P3 / C	P3	C	6	P03915	90.6199	40.3682	-1.16661	1.16661	-55.4532	0.445468	0.723307	0.00659021	0.0124624	P03915	NU5M_HUMAN	NADH-ubiquinone oxidoreductase chain 5	MT-ND5	P03915	Homo sapiens	response to hypoxia,mitochondrial electron transport, NADH to ubiquinone,response to organonitrogen compound,mitochondrial respiratory chain complex I assembly,response to hydrogen peroxide	NADH dehydrogenase (ubiquinone) activity	mitochondrial inner membrane,mitochondrial respiratory chain complex I,integral component of membrane,neuron projection	sp	1	2	uniprot_sprot_2015-08-28_HUMAN	>sp|P03915|NU5M_HUMAN NADH-ubiquinone oxidoreductase chain 5 OS=Homo sapiens GN=MT-ND5 PE=1 SV=2	6	7	_TISQHQISTSIITSTQK_.3|_MILLTLTGQPR_.2|_FPTLTNINENNPTLLNPIKR_.3|_NSYPHYVK_.2|_FPTLTNINENNPTLLNPIK_.3|_FPTLTNINENNPTLLNPIK_.2|_SPLC[+57]TFYFSNMLGFYPSITHR_.3
P1 / C	P1	C	3	P03923	56.8208	37.9452	-0.582502	0.582502	-33.2195	0.667805	0.153925	0.0187206	0.0279207	P03923	NU6M_HUMAN	NADH-ubiquinone oxidoreductase chain 6	MT-ND6	P03923	Homo sapiens	mitochondrial electron transport, NADH to ubiquinone,mitochondrial respiratory chain complex I assembly,response to nicotine,response to cocaine,response to hydrogen peroxide	NADH dehydrogenase (ubiquinone) activity	mitochondrion,mitochondrial inner membrane,integral component of membrane,respiratory chain	sp	1	2	uniprot_sprot_2015-08-28_HUMAN	>sp|P03923|NU6M_HUMAN NADH-ubiquinone oxidoreductase chain 6 OS=Homo sapiens GN=MT-ND6 PE=1 SV=2	1	1	_EDPIGAGALYDYGR_.2
P3 / P1	P3	P1	30	P04040	140.913	250.06	0.827468	0.827468	77.4569	1.77457	1.14013	0.00417059	0.00875106	P04040	CATA_HUMAN	Catalase	CAT	P04040	Homo sapiens	response to reactive oxygen species,osteoblast differentiation,ureteric bud development,response to hypoxia,purine nucleotide catabolic process,triglyceride metabolic process,aging,cholesterol metabolic process,aerobic respiration,response to light intensity,UV protection,response to ozone,response to lead ion,positive regulation of phosphatidylinositol 3-kinase signaling,response to activity,res…	aminoacylase activity,catalase activity,receptor binding,antioxidant activity,oxidoreductase activity, acting on peroxide as acceptor,enzyme binding,heme binding,protein homodimerization activity,metal ion binding,NADP binding	extracellular space,mitochondrion,mitochondrial intermembrane space,lysosome,peroxisome,peroxisomal membrane,peroxisomal matrix,endoplasmic reticulum,Golgi apparatus,cytosol,plasma membrane,focal adhesion,membrane,intracellular membrane-bounded organelle,extracellular exosome	sp	1	3	uniprot_sprot_2015-08-28_HUMAN	>sp|P04040|CATA_HUMAN Catalase OS=Homo sapiens GN=CAT PE=1 SV=3	45	79	_LNVITVGPR_.2|_DLFNAIATGK_.2|_LSQEDPDYGIR_.2|_LSQEDPDYGIR_.3|_ADVLTTGAGNPVGDK_.2|_ADVLTTGAGNPVGDK_.3|_FNTANDDNVTQVR_.2|_FNTANDDNVTQVR_.3|_AFYVNVLNEEQR_.2|_AFYVNVLNEEQR_.3|_GAGAFGYFEVTHDITK_.3|_GAGAFGYFEVTHDITK_.2|_LGPNYLHIPVNC[+57]PYR_.3|_LGPNYLHIPVNC[+57]PYR_.2|_DAQIFIQK_.2|_DPILFPSFIHSQK_.3|_DPILFPSFIHSQK_.2|_FSTVAGESGSADTVR_.2|_LVNANGEAVYC[+57]K_.2|_FSTVAGESGSADTVRDPR_.3|_RFNTANDDNVTQVR_.3|_RF…
P3 / P1	P3	P1	75	P04075	4314.59	2644.04	-0.706482	0.706482	-38.7187	0.612813	1.94818	0.00362832	0.00787243	P04075	ALDOA_HUMAN	Fructose-bisphosphate aldolase A	ALDOA	P04075	Homo sapiens	platelet degranulation,fructose metabolic process,gluconeogenesis,glycolytic process,ATP biosynthetic process,striated muscle contraction,actin filament organization,regulation of cell shape,fructose 1,6-bisphosphate metabolic process,muscle cell cellular homeostasis,protein homotetramerization,canonical glycolysis,cell-cell adhesion	actin binding,fructose-bisphosphate aldolase activity,cytoskeletal protein binding,tubulin binding,identical protein binding,poly(A) RNA binding,fructose binding,cadherin binding involved in cell-cell adhesion	extracellular region,extracellular space,nucleus,cytosol,cell-cell adherens junction,actin cytoskeleton,membrane,platelet alpha granule lumen,M band,I band,extracellular exosome	sp	1	2	uniprot_sprot_2015-08-28_HUMAN	>sp|P04075|ALDOA_HUMAN Fructose-bisphosphate aldolase A OS=Homo sapiens GN=ALDOA PE=1 SV=2	51	110	_QLLLTADDR_.2|_ALANSLAC[+57]QGK_.2|_GILAADESTGSIAK_.2|_GILAADESTGSIAK_.3|_PYQYPALTPEQK_.2|_PYQYPALTPEQK_.3|_ADDGRPFPQVIK_.3|_ADDGRPFPQVIK_.2|_LQSIGTENTEENRR_.3|_LQSIGTENTEENRR_.2|_YTPSGQAGAAASESLFVSNHAY_.3|_YTPSGQAGAAASESLFVSNHAY_.2|_LQSIGTENTEENR_.2|_LQSIGTENTEENR_.3|_VDKGVVPLAGTNGETTTQGLDGLSER_.3|_VDKGVVPLAGTNGETTTQGLDGLSER_.4|_FSHEEIAM[+16]ATVTALR_.3|_FSHEEIAMATVTALR_.2|_FSHEEIAMATVTALR_.3|_FS…
P1 / C	P1	C	6	P04156	108.597	50.5332	-1.10368	1.10368	-53.4673	0.465327	0.436412	0.00131714	0.00350854	P04156	PRIO_HUMAN	Major prion protein	PRNP	P04156	Homo sapiens	negative regulation of protein phosphorylation,cellular copper ion homeostasis,response to oxidative stress,cell cycle arrest,learning or memory,metabolic process,negative regulation of interferon-gamma production,negative regulation of interleukin-17 production,negative regulation of interleukin-2 production,regulation of protein localization,cellular response to drug,negative regulation of apop…	copper ion binding,lamin binding,microtubule binding,tubulin binding,identical protein binding,ATP-dependent protein binding,ion channel binding,chaperone binding	nucleus,cytoplasm,endoplasmic reticulum,Golgi apparatus,plasma membrane,cell surface,extrinsic component of membrane,anchored component of membrane,membrane raft,extracellular exosome	sp	1	1	uniprot_sprot_2015-08-28_HUMAN	>sp|P04156|PRIO_HUMAN Major prion protein OS=Homo sapiens GN=PRNP PE=1 SV=1	4	5	_PIIHFGSDYEDR_.3|_VVEQMC[+57]ITQYER_.2|_VVEQM[+16]C[+57]ITQYER_.2|_ESQAYYQR_.2|_HMAGAAAAGAVVGGLGGYMLGSAMSR_.3
P3 / C	P3	C	6	P04156	108.597	54.7501	-0.988053	0.988053	-49.5842	0.504158	0.340855	0.000669257	0.00199423	P04156	PRIO_HUMAN	Major prion protein	PRNP	P04156	Homo sapiens	negative regulation of protein phosphorylation,cellular copper ion homeostasis,response to oxidative stress,cell cycle arrest,learning or memory,metabolic process,negative regulation of interferon-gamma production,negative regulation of interleukin-17 production,negative regulation of interleukin-2 production,regulation of protein localization,cellular response to drug,negative regulation of apop…	copper ion binding,lamin binding,microtubule binding,tubulin binding,identical protein binding,ATP-dependent protein binding,ion channel binding,chaperone binding	nucleus,cytoplasm,endoplasmic reticulum,Golgi apparatus,plasma membrane,cell surface,extrinsic component of membrane,anchored component of membrane,membrane raft,extracellular exosome	sp	1	1	uniprot_sprot_2015-08-28_HUMAN	>sp|P04156|PRIO_HUMAN Major prion protein OS=Homo sapiens GN=PRNP PE=1 SV=1	4	5	_PIIHFGSDYEDR_.3|_VVEQMC[+57]ITQYER_.2|_VVEQM[+16]C[+57]ITQYER_.2|_ESQAYYQR_.2|_HMAGAAAAGAVVGGLGGYMLGSAMSR_.3
P3 / C	P3	C	30	P04179	545.79	1330.57	1.28563	1.28563	143.788	2.43788	0.641851	2.32325e-10	3.39735e-09	P04179	SODM_HUMAN	Superoxide dismutase [Mn], mitochondrial	SOD2	P04179	Homo sapiens	response to reactive oxygen species,response to superoxide,age-dependent response to reactive oxygen species,release of cytochrome c from mitochondria,vasodilation by acetylcholine involved in regulation of systemic arterial blood pressure,regulation of transcription from RNA polymerase II promoter,superoxide metabolic process,regulation of blood pressure,negative regulation of cell proliferation…	superoxide dismutase activity,manganese ion binding	mitochondrion,mitochondrial matrix,extracellular exosome	sp	1	2	uniprot_sprot_2015-08-28_HUMAN	>sp|P04179|SODM_HUMAN Superoxide dismutase [Mn], mitochondrial OS=Homo sapiens GN=SOD2 PE=1 SV=2	23	42	_GELLEAIK_.2|_DFGSFDK_.2|_GELLEAIKR_.2|_GDVTAQIALQPALK_.2|_GDVTAQIALQPALK_.3|_AIWNVINWENVTER_.3|_AIWNVINWENVTER_.2|_HHAAYVNNLNVTEEK_.4|_HHAAYVNNLNVTEEK_.3|_HHAAYVNNLNVTEEK_.2|_HHAAYVNNLNVTEEKYQEALAK_.4|_HHAAYVNNLNVTEEKYQEALAK_.5|_HHAAYVNNLNVTEEKYQEALAK_.3|_HSLPDLPYDYGALEPHINAQIMQLHHSK_.6|_HSLPDLPYDYGALEPHINAQIMQLHHSK_.5|_HSLPDLPYDYGALEPHINAQIM[+16]QLHHSK_.6|_HSLPDLPYDYGALEPHINAQIMQLHHSK_.4|_HSLPD…
P3 / P1	P3	P1	30	P04179	597.461	1330.57	1.15513	1.15513	122.704	2.22704	0.492221	4.49796e-13	1.04382e-11	P04179	SODM_HUMAN	Superoxide dismutase [Mn], mitochondrial	SOD2	P04179	Homo sapiens	response to reactive oxygen species,response to superoxide,age-dependent response to reactive oxygen species,release of cytochrome c from mitochondria,vasodilation by acetylcholine involved in regulation of systemic arterial blood pressure,regulation of transcription from RNA polymerase II promoter,superoxide metabolic process,regulation of blood pressure,negative regulation of cell proliferation…	superoxide dismutase activity,manganese ion binding	mitochondrion,mitochondrial matrix,extracellular exosome	sp	1	2	uniprot_sprot_2015-08-28_HUMAN	>sp|P04179|SODM_HUMAN Superoxide dismutase [Mn], mitochondrial OS=Homo sapiens GN=SOD2 PE=1 SV=2	23	42	_GELLEAIK_.2|_DFGSFDK_.2|_GELLEAIKR_.2|_GDVTAQIALQPALK_.2|_GDVTAQIALQPALK_.3|_AIWNVINWENVTER_.3|_AIWNVINWENVTER_.2|_HHAAYVNNLNVTEEK_.4|_HHAAYVNNLNVTEEK_.3|_HHAAYVNNLNVTEEK_.2|_HHAAYVNNLNVTEEKYQEALAK_.4|_HHAAYVNNLNVTEEKYQEALAK_.5|_HHAAYVNNLNVTEEKYQEALAK_.3|_HSLPDLPYDYGALEPHINAQIMQLHHSK_.6|_HSLPDLPYDYGALEPHINAQIMQLHHSK_.5|_HSLPDLPYDYGALEPHINAQIM[+16]QLHHSK_.6|_HSLPDLPYDYGALEPHINAQIMQLHHSK_.4|_HSLPD…
P3 / C	P3	C	33	P04181	168.721	568.23	1.75184	1.75184	236.787	3.36787	0.384934	7.20143e-24	7.68753e-22	P04181	OAT_HUMAN	Ornithine aminotransferase, mitochondrial	OAT	P04181	Homo sapiens	visual perception,cellular amino acid biosynthetic process,arginine catabolic process to proline via ornithine,arginine catabolic process to glutamate,protein hexamerization,L-proline biosynthetic process	ornithine-oxo-acid transaminase activity,pyridoxal phosphate binding,identical protein binding	mitochondrion,mitochondrial matrix	sp	1	1	uniprot_sprot_2015-08-28_HUMAN	>sp|P04181|OAT_HUMAN Ornithine aminotransferase, mitochondrial OS=Homo sapiens GN=OAT PE=1 SV=1	31	57	_LPSDVVTAVR_.2|_GIYLWDVEGR_.2|_GLLNAIVIK_.2|_ESIEIINK_.2|_IVFAAGNFWGR_.2|_IVFAAGNFWGR_.3|_FAPPLVIKEDELR_.3|_FAPPLVIKEDELR_.2|_HQVLFIADEIQTGLAR_.3|_HQVLFIADEIQTGLAR_.2|_YGAHNYHPLPVALER_.4|_YGAHNYHPLPVALER_.3|_YGAHNYHPLPVALER_.2|_VAIAALEVLEEENLAENADK_.3|_VAIAALEVLEEENLAENADK_.2|_AFYNNVLGEYEEYITK_.2|_AFYNNVLGEYEEYITK_.3|_VLPMNTGVEAGETAC[+57]K_.2|_VLPMNTGVEAGETAC[+57]K_.3|_VLPM[+16]NTGVEAGETAC[+57]K_…
P3 / P1	P3	P1	33	P04181	247.121	568.23	1.20126	1.20126	129.94	2.2994	0.256259	2.47124e-24	3.01491e-22	P04181	OAT_HUMAN	Ornithine aminotransferase, mitochondrial	OAT	P04181	Homo sapiens	visual perception,cellular amino acid biosynthetic process,arginine catabolic process to proline via ornithine,arginine catabolic process to glutamate,protein hexamerization,L-proline biosynthetic process	ornithine-oxo-acid transaminase activity,pyridoxal phosphate binding,identical protein binding	mitochondrion,mitochondrial matrix	sp	1	1	uniprot_sprot_2015-08-28_HUMAN	>sp|P04181|OAT_HUMAN Ornithine aminotransferase, mitochondrial OS=Homo sapiens GN=OAT PE=1 SV=1	31	57	_LPSDVVTAVR_.2|_GIYLWDVEGR_.2|_GLLNAIVIK_.2|_ESIEIINK_.2|_IVFAAGNFWGR_.2|_IVFAAGNFWGR_.3|_FAPPLVIKEDELR_.3|_FAPPLVIKEDELR_.2|_HQVLFIADEIQTGLAR_.3|_HQVLFIADEIQTGLAR_.2|_YGAHNYHPLPVALER_.4|_YGAHNYHPLPVALER_.3|_YGAHNYHPLPVALER_.2|_VAIAALEVLEEENLAENADK_.3|_VAIAALEVLEEENLAENADK_.2|_AFYNNVLGEYEEYITK_.2|_AFYNNVLGEYEEYITK_.3|_VLPMNTGVEAGETAC[+57]K_.2|_VLPMNTGVEAGETAC[+57]K_.3|_VLPM[+16]NTGVEAGETAC[+57]K_…
P3 / C	P3	C	3	P04216	147.835	18.5075	-2.99781	2.99781	-87.481	0.12519	0.951974	0.0299673	0.0399751	P04216	THY1_HUMAN	Thy-1 membrane glycoprotein	THY1	P04216	Homo sapiens	angiogenesis,negative regulation of protein kinase activity,cytoskeleton organization,single organismal cell-cell adhesion,negative regulation of cell migration,positive regulation of GTPase activity,retinal cone cell development,protein autophosphorylation,focal adhesion assembly,negative regulation of axonogenesis,T cell receptor signaling pathway,negative regulation of T cell receptor signalin…	GTPase activator activity,integrin binding,protein binding,protein kinase binding,GPI anchor binding	endoplasmic reticulum,cytosol,plasma membrane,integral component of plasma membrane,focal adhesion,external side of plasma membrane,apical plasma membrane,dendrite,growth cone,anchored component of external side of plasma membrane,myelin sheath,membrane raft,extracellular exosome	sp	1	2	uniprot_sprot_2015-08-28_HUMAN	>sp|P04216|THY1_HUMAN Thy-1 membrane glycoprotein OS=Homo sapiens GN=THY1 PE=1 SV=2	4	7	_VLYLSAFTSK_.2|_VTSLTAC[+57]LVDQSLR_.2|_VTSLTAC[+57]LVDQSLR_.3|_HVLFGTVGVPEHTYR_.4|_HVLFGTVGVPEHTYR_.3|_HVLFGTVGVPEHTYR_.2|_KHVLFGTVGVPEHTYR_.4
P1 / C	P1	C	18	P04229	254.791	165.83	-0.619609	0.619609	-34.9153	0.650847	0.42197	0.000166991	0.000621124	P04229	2B11_HUMAN	HLA class II histocompatibility antigen, DRB1-1 beta chain	HLA-DRB1	P04229	Homo sapiens				sp	1	2	uniprot_sprot_2015-08-28_HUMAN	>sp|P04229|2B11_HUMAN HLA class II histocompatibility antigen, DRB1-1 beta chain OS=Homo sapiens GN=HLA-DRB1 PE=1 SV=2	10	13	_FDSDVGEYR_.2|_C[+57]IYNQEESVR_.2|_SGEVYTC[+57]QVEHPSVTSPLTVEWR_.3|_TQPLQHHNLLVC[+57]SVSGFYPGSIEVR_.4|_TQPLQHHNLLVC[+57]SVSGFYPGSIEVR_.3|_HNYGVGESFTVQR_.3|_HNYGVGESFTVQR_.2|_AVTELGRPDAEYWNSQK_.3|_AVTELGRPDAEYWNSQK_.2|_AAVDTYC[+57]R_.2|_RAAVDTYC[+57]R_.2|_GHSGLQPTGFLS_.2|_C[+57]IYNQEESVRFDSDVGEYR_.3
P3 / C	P3	C	18	P04229	254.791	121.941	-1.06313	1.06313	-52.1407	0.478593	0.504071	3.38849e-07	2.63549e-06	P04229	2B11_HUMAN	HLA class II histocompatibility antigen, DRB1-1 beta chain	HLA-DRB1	P04229	Homo sapiens				sp	1	2	uniprot_sprot_2015-08-28_HUMAN	>sp|P04229|2B11_HUMAN HLA class II histocompatibility antigen, DRB1-1 beta chain OS=Homo sapiens GN=HLA-DRB1 PE=1 SV=2	10	13	_FDSDVGEYR_.2|_C[+57]IYNQEESVR_.2|_SGEVYTC[+57]QVEHPSVTSPLTVEWR_.3|_TQPLQHHNLLVC[+57]SVSGFYPGSIEVR_.4|_TQPLQHHNLLVC[+57]SVSGFYPGSIEVR_.3|_HNYGVGESFTVQR_.3|_HNYGVGESFTVQR_.2|_AVTELGRPDAEYWNSQK_.3|_AVTELGRPDAEYWNSQK_.2|_AAVDTYC[+57]R_.2|_RAAVDTYC[+57]R_.2|_GHSGLQPTGFLS_.2|_C[+57]IYNQEESVRFDSDVGEYR_.3
P1 / C	P1	C	6	P04233	55.8951	17.2232	-1.69837	1.69837	-69.1866	0.308134	0.795956	0.00206963	0.00505857	P04233	HG2A_HUMAN	HLA class II histocompatibility antigen gamma chain	CD74	P04233	Homo sapiens	activation of MAPK activity,prostaglandin biosynthetic process,positive regulation of cytokine-mediated signaling pathway,positive regulation of dendritic cell antigen processing and presentation,negative regulation of peptide secretion,positive regulation of type 2 immune response,negative regulation of mature B cell apoptotic process,protein complex assembly,intracellular protein transport,defe…	beta-amyloid binding,cytokine receptor activity,cytokine binding,MHC class II protein complex binding,macrophage migration inhibitory factor binding,MHC class II protein binding,MHC class II protein binding, via antigen binding groove,identical protein binding,protein binding involved in protein folding,nitric-oxide synthase binding	Golgi membrane,intracellular,lysosomal membrane,multivesicular body,vacuole,plasma membrane,external side of plasma membrane,cell surface,ER to Golgi transport vesicle membrane,membrane,integral component of membrane,transport vesicle membrane,endocytic vesicle membrane,clathrin-coated endocytic vesicle membrane,trans-Golgi network membrane,macrophage migration inhibitory factor receptor complex,…	sp	1	3	uniprot_sprot_2015-08-28_HUMAN	>sp|P04233|HG2A_HUMAN HLA class II histocompatibility antigen gamma chain OS=Homo sapiens GN=CD74 PE=1 SV=3	7	11	_LDKLTVTSQNLQLENLR_.3|_LTVTSQNLQLENLR_.2|_LTVTSQNLQLENLR_.3|_NTMETIDWK_.2|_DLISNNEQLPMLGR_.2|_DLISNNEQLPMLGR_.3|_C[+57]QEEVSHIPAVHPGSFRPK_.5|_C[+57]QEEVSHIPAVHPGSFRPK_.4|_GSFPENLR_.2|_HSLEQKPTDAPPK_.3|_HSLEQKPTDAPPK_.2
P3 / C	P3	C	6	P04233	55.8951	7.85413	-2.8312	2.8312	-85.9485	0.140515	0.393494	1.06068e-05	5.7258e-05	P04233	HG2A_HUMAN	HLA class II histocompatibility antigen gamma chain	CD74	P04233	Homo sapiens	activation of MAPK activity,prostaglandin biosynthetic process,positive regulation of cytokine-mediated signaling pathway,positive regulation of dendritic cell antigen processing and presentation,negative regulation of peptide secretion,positive regulation of type 2 immune response,negative regulation of mature B cell apoptotic process,protein complex assembly,intracellular protein transport,defe…	beta-amyloid binding,cytokine receptor activity,cytokine binding,MHC class II protein complex binding,macrophage migration inhibitory factor binding,MHC class II protein binding,MHC class II protein binding, via antigen binding groove,identical protein binding,protein binding involved in protein folding,nitric-oxide synthase binding	Golgi membrane,intracellular,lysosomal membrane,multivesicular body,vacuole,plasma membrane,external side of plasma membrane,cell surface,ER to Golgi transport vesicle membrane,membrane,integral component of membrane,transport vesicle membrane,endocytic vesicle membrane,clathrin-coated endocytic vesicle membrane,trans-Golgi network membrane,macrophage migration inhibitory factor receptor complex,…	sp	1	3	uniprot_sprot_2015-08-28_HUMAN	>sp|P04233|HG2A_HUMAN HLA class II histocompatibility antigen gamma chain OS=Homo sapiens GN=CD74 PE=1 SV=3	7	11	_LDKLTVTSQNLQLENLR_.3|_LTVTSQNLQLENLR_.2|_LTVTSQNLQLENLR_.3|_NTMETIDWK_.2|_DLISNNEQLPMLGR_.2|_DLISNNEQLPMLGR_.3|_C[+57]QEEVSHIPAVHPGSFRPK_.5|_C[+57]QEEVSHIPAVHPGSFRPK_.4|_GSFPENLR_.2|_HSLEQKPTDAPPK_.3|_HSLEQKPTDAPPK_.2
P1 / C	P1	C	60	P04264	436.846	835.749	0.935946	0.935946	91.3145	1.91315	2.40837	0.0177418	0.0268929	P04264	K2C1_HUMAN	Keratin, type II cytoskeletal 1	KRT1	P04264	Homo sapiens	complement activation, lectin pathway,retina homeostasis,response to oxidative stress,fibrinolysis,regulation of angiogenesis,negative regulation of inflammatory response,establishment of skin barrier	receptor activity,structural molecule activity,protein binding,carbohydrate binding	extracellular space,nucleus,cytoskeleton,plasma membrane,membrane,extracellular matrix,keratin filament,extracellular exosome,blood microparticle	sp	1	6	uniprot_sprot_2015-08-28_HUMAN	>sp|P04264|K2C1_HUMAN Keratin, type II cytoskeletal 1 OS=Homo sapiens GN=KRT1 PE=1 SV=6	63	114	_SISISVAR_.2|_LALDLEIATYR_.2|_SLDLDSIIAEVK_.2|_SLDLDSIIAEVK_.3|_TLLEGEESR_.2|_TNAENEFVTIK_.2|_TNAENEFVTIK_.3|_DYQELMNTK_.2|_DYQELM[+16]NTK_.2|_SLNNQFASFIDK_.2|_SLNNQFASFIDK_.3|_LNDLEDALQQAK_.2|_LNDLEDALQQAK_.3|_GGGGGGYGSGGSSYGSGGGSYGSGGGGGGGR_.3|_GGGGGGYGSGGSSYGSGGGSYGSGGGGGGGR_.2|_TNAENEFVTIKK_.3|_TNAENEFVTIKK_.2|_SKAEAESLYQSKYEELQITAGR_.4|_SKAEAESLYQSKYEELQITAGR_.3|_WELLQQVDTSTR_.2|_WELLQQVDTST…
P1 / C	P1	C	90	P04406	9097.44	14172.6	0.639571	0.639571	55.7866	1.55787	0.680345	6.23993e-07	4.52368e-06	P04406	G3P_HUMAN	Glyceraldehyde-3-phosphate dehydrogenase	GAPDH	P04406	Homo sapiens	microtubule cytoskeleton organization,gluconeogenesis,regulation of macroautophagy,negative regulation of translation,peptidyl-cysteine S-trans-nitrosylation,protein stabilization,neuron apoptotic process,canonical glycolysis,cellular response to interferon-gamma	glyceraldehyde-3-phosphate dehydrogenase (NAD+) (phosphorylating) activity,protein binding,microtubule binding,peptidyl-cysteine S-nitrosylase activity,NADP binding,NAD binding	nucleus,cytoplasm,lipid particle,cytosol,plasma membrane,microtubule cytoskeleton,membrane,intracellular ribonucleoprotein complex,extracellular matrix,nuclear membrane,vesicle,intracellular membrane-bounded organelle,perinuclear region of cytoplasm,extracellular exosome,GAIT complex	sp	1	3	uniprot_sprot_2015-08-28_HUMAN	>sp|P04406|G3P_HUMAN Glyceraldehyde-3-phosphate dehydrogenase OS=Homo sapiens GN=GAPDH PE=1 SV=3	51	166	_VGVNGFGR_.2|_GALQNIIPASTGAAK_.2|_GALQNIIPASTGAAK_.3|_VPTANVSVVDLTC[+57]R_.3|_VPTANVSVVDLTC[+57]R_.2|_LISWYDNEFGYSNR_.2|_LISWYDNEFGYSNR_.3|_LVINGNPITIFQER_.3|_LVINGNPITIFQER_.2|_TVDGPSGKLWR_.3|_TVDGPSGKLWR_.2|_VVDLM[+16]AHMASKE_.3|_VVDLMAHM[+16]ASKE_.3|_VVDLMAHMASKE_.3|_VVDLMAHMASKE_.2|_VVDLM[+16]AHM[+16]ASKE_.3|_VVDLM[+16]AHMASKE_.2|_VVDLMAHM[+16]ASKE_.2|_VVDLM[+16]AHM[+16]ASKE_.2|_VIISAPSADAPMF…
P1 / C	P1	C	9	P04439	94.9539	59.9519	-0.663422	0.663422	-36.8621	0.631379	0.99963	0.030884	0.0409167	P04439	1A03_HUMAN	HLA class I histocompatibility antigen, A-3 alpha chain	HLA-A	P04439	Homo sapiens				sp	1	2	uniprot_sprot_2015-08-28_HUMAN	>sp|P04439|1A03_HUMAN HLA class I histocompatibility antigen, A-3 alpha chain OS=Homo sapiens GN=HLA-A PE=1 SV=2	15	23	_AYLDGTC[+57]VEWLR_.2|_SWTAADMAAQITK_.2|_APWIEQEGPEYWDQETR_.3|_APWIEQEGPEYWDQETR_.2|_KWEAAHEAEQLR_.3|_WEAAHEAEQLR_.3|_WEAAHEAEQLR_.2|_RKWEAAHEAEQLR_.4|_RKWEAAHEAEQLR_.3|_THMTHHPISDHEATLR_.4|_THMTHHPISDHEATLR_.3|_TDPPKTHMTHHPISDHEATLR_.5|_TDPPKTHMTHHPISDHEATLR_.4|_SWTAADMAAQITKR_.3|_SWTAADMAAQITKR_.2|_AQSQTDRVDLGTLR_.3|_AQSQTDRVDLGTLR_.2|_GYRQDAYDGKDYIALNEDLR_.4|_QDAYDGKDYIALNEDLR_.3|_QDAYDGKDYIAL…
P3 / C	P3	C	9	P04439	94.9539	48.0543	-0.982562	0.982562	-49.392	0.50608	1.32056	0.0145459	0.0232625	P04439	1A03_HUMAN	HLA class I histocompatibility antigen, A-3 alpha chain	HLA-A	P04439	Homo sapiens				sp	1	2	uniprot_sprot_2015-08-28_HUMAN	>sp|P04439|1A03_HUMAN HLA class I histocompatibility antigen, A-3 alpha chain OS=Homo sapiens GN=HLA-A PE=1 SV=2	15	23	_AYLDGTC[+57]VEWLR_.2|_SWTAADMAAQITK_.2|_APWIEQEGPEYWDQETR_.3|_APWIEQEGPEYWDQETR_.2|_KWEAAHEAEQLR_.3|_WEAAHEAEQLR_.3|_WEAAHEAEQLR_.2|_RKWEAAHEAEQLR_.4|_RKWEAAHEAEQLR_.3|_THMTHHPISDHEATLR_.4|_THMTHHPISDHEATLR_.3|_TDPPKTHMTHHPISDHEATLR_.5|_TDPPKTHMTHHPISDHEATLR_.4|_SWTAADMAAQITKR_.3|_SWTAADMAAQITKR_.2|_AQSQTDRVDLGTLR_.3|_AQSQTDRVDLGTLR_.2|_GYRQDAYDGKDYIALNEDLR_.4|_QDAYDGKDYIALNEDLR_.3|_QDAYDGKDYIAL…
P3 / C	P3	C	27	P05067	215.679	129.117	-0.740212	0.740212	-40.1349	0.598651	0.813258	1.44946e-05	7.5203e-05	P05067	A4_HUMAN	Amyloid beta A4 protein	APP	P05067	Homo sapiens	response to yeast,suckling behavior,platelet degranulation,mRNA polyadenylation,regulation of translation,protein phosphorylation,cellular copper ion homeostasis,endocytosis,response to oxidative stress,cell adhesion,regulation of epidermal growth factor-activated receptor activity,Notch signaling pathway,axonogenesis,mating behavior,locomotory behavior,axo-dendritic transport,cholesterol metabol…	DNA binding,serine-type endopeptidase inhibitor activity,receptor binding,protein binding,heparin binding,peptidase activator activity,enzyme binding,identical protein binding,transition metal ion binding,PTB domain binding,growth factor receptor binding	extracellular region,extracellular space,nuclear envelope lumen,cytoplasm,endosome,smooth endoplasmic reticulum,rough endoplasmic reticulum,Golgi apparatus,cytosol,plasma membrane,integral component of plasma membrane,clathrin-coated pit,cell-cell junction,cell surface,integral component of membrane,ER to Golgi transport vesicle,axon,platelet alpha granule lumen,neuromuscular junction,endosome lu…	sp	1	3	uniprot_sprot_2015-08-28_HUMAN	>sp|P05067|A4_HUMAN Amyloid beta A4 protein OS=Homo sapiens GN=APP PE=1 SV=3	21	26	_VESLEQEAANER_.2|_THPHFVIPYR_.3|_C[+57]APFFYGGC[+57]GGNR_.2|_STNLHDYGMLLPC[+57]GIDK_.3|_STNLHDYGMLLPC[+57]GIDK_.2|_LALENYITALQAVPPRPR_.3|_C[+57]LVGEFVSDALLVPDK_.3|_C[+57]LVGEFVSDALLVPDK_.2|_WYFDVTEGK_.2|_YLETPGDENEHAHFQK_.4|_YLETPGDENEHAHFQK_.3|_EQNYSDDVLANMISEPR_.2|_ISYGNDALMPSLTETK_.2|_LVFFAEDVGSNK_.2|_QQLVETHMAR_.3|_HDSGYEVHHQK_.3|_WDSDPSGTK_.2|_AVIQHFQEK_.2|_LNMHMNVQNGKWDSDPSGTK_.4|_LNMHMNVQN…
P3 / C	P3	C	57	P05091	1031.31	1619.28	0.65087	0.65087	57.0115	1.57011	0.441594	6.79783e-20	4.14667e-18	P05091	ALDH2_HUMAN	Aldehyde dehydrogenase, mitochondrial	ALDH2	P05091	Homo sapiens	carbohydrate metabolic process,alcohol metabolic process,ethanol catabolic process,ethanol oxidation	aldehyde dehydrogenase (NAD) activity,aldehyde dehydrogenase [NAD(P)+] activity,electron carrier activity	mitochondrial matrix,extracellular exosome	sp	1	2	uniprot_sprot_2015-08-28_HUMAN	>sp|P05091|ALDH2_HUMAN Aldehyde dehydrogenase, mitochondrial OS=Homo sapiens GN=ALDH2 PE=1 SV=2	45	73	_LADLIER_.2|_VVGNPFDSK_.2|_LLC[+57]GGGIAADR_.2|_TIEEVVGR_.2|_AAFQLGSPWR_.2|_ILGYINTGK_.2|_VAFTGSTEIGR_.2|_VIQVAAGSSNLK_.2|_TIPIDGDFFSYTR_.2|_TIPIDGDFFSYTR_.3|_TFVQEDIYDEFVER_.2|_TFVQEDIYDEFVER_.3|_TEQGPQVDETQFK_.2|_TEQGPQVDETQFK_.3|_VAEQTPLTALYVANLIK_.3|_VAEQTPLTALYVANLIK_.2|_VIQVAAGSSNLKR_.3|_VIQVAAGSSNLKR_.2|_ELGEYGLQAYTEVK_.2|_ELGEYGLQAYTEVK_.3|_ANNSTYGLAAAVFTK_.2|_ANNSTYGLAAAVFTK_.3|_KTFPTVNP…
P3 / C	P3	C	42	P05141	1732.8	4091.28	1.23945	1.23945	136.108	2.36108	1.56727	0.000151947	0.000573663	P05141	ADT2_HUMAN	ADP/ATP translocase 2	SLC25A5	P05141	Homo sapiens	transport,chromosome segregation,positive regulation of cell proliferation,adenine transport,viral process,regulation of insulin secretion,transmembrane transport,negative regulation of mitochondrial outer membrane permeabilization involved in apoptotic signaling pathway	protein binding,adenine transmembrane transporter activity,ubiquitin protein ligase binding,poly(A) RNA binding	nucleus,mitochondrion,mitochondrial inner membrane,integral component of plasma membrane,membrane,extracellular matrix,mitochondrial nucleoid,myelin sheath,extracellular exosome,MMXD complex	sp	1	7	uniprot_sprot_2015-08-28_HUMAN	>sp|P05141|ADT2_HUMAN ADP/ATP translocase 2 OS=Homo sapiens GN=SLC25A5 PE=1 SV=7	31	51	_GLGDC[+57]LVK_.2|_EQGVLSFWR_.2|_AAYFGIYDTAK_.2|_QIFLGGVDK_.2|_GNLANVIR_.2|_TAVAPIER_.2|_LLLQVQHASK_.2|_QIFLGGVDKR_.2|_GAWSNVLR_.2|_GAWSNVLR_.1|_YFPTQALNFAFK_.2|_YFPTQALNFAFK_.3|_KGTDIMYTGTLDC[+57]WR_.3|_KGTDIM[+16]YTGTLDC[+57]WR_.3|_KGTDIM[+16]YTGTLDC[+57]WR_.2|_KGTDIMYTGTLDC[+57]WR_.2|_DFLAGGVAAAISK_.3|_DFLAGGVAAAISK_.2|_GTDIMYTGTLDC[+57]WR_.2|_GTDIM[+16]YTGTLDC[+57]WR_.2|_GMGGAFVLVLYDEIKK_.3|_…
P3 / P1	P3	P1	42	P05141	2161.7	4091.28	0.920384	0.920384	89.2618	1.89262	1.14565	1.01196e-05	5.48359e-05	P05141	ADT2_HUMAN	ADP/ATP translocase 2	SLC25A5	P05141	Homo sapiens	transport,chromosome segregation,positive regulation of cell proliferation,adenine transport,viral process,regulation of insulin secretion,transmembrane transport,negative regulation of mitochondrial outer membrane permeabilization involved in apoptotic signaling pathway	protein binding,adenine transmembrane transporter activity,ubiquitin protein ligase binding,poly(A) RNA binding	nucleus,mitochondrion,mitochondrial inner membrane,integral component of plasma membrane,membrane,extracellular matrix,mitochondrial nucleoid,myelin sheath,extracellular exosome,MMXD complex	sp	1	7	uniprot_sprot_2015-08-28_HUMAN	>sp|P05141|ADT2_HUMAN ADP/ATP translocase 2 OS=Homo sapiens GN=SLC25A5 PE=1 SV=7	31	51	_GLGDC[+57]LVK_.2|_EQGVLSFWR_.2|_AAYFGIYDTAK_.2|_QIFLGGVDK_.2|_GNLANVIR_.2|_TAVAPIER_.2|_LLLQVQHASK_.2|_QIFLGGVDKR_.2|_GAWSNVLR_.2|_GAWSNVLR_.1|_YFPTQALNFAFK_.2|_YFPTQALNFAFK_.3|_KGTDIMYTGTLDC[+57]WR_.3|_KGTDIM[+16]YTGTLDC[+57]WR_.3|_KGTDIM[+16]YTGTLDC[+57]WR_.2|_KGTDIMYTGTLDC[+57]WR_.2|_DFLAGGVAAAISK_.3|_DFLAGGVAAAISK_.2|_GTDIMYTGTLDC[+57]WR_.2|_GTDIM[+16]YTGTLDC[+57]WR_.2|_GMGGAFVLVLYDEIKK_.3|_…
P3 / C	P3	C	3	P05155	38.0182	2.97415	-3.67614	3.67614	-92.177	0.0782297	0.39113	0.00489286	0.00985031	P05155	IC1_HUMAN	Plasma protease C1 inhibitor	SERPING1	P05155	Homo sapiens	negative regulation of complement activation, lectin pathway,platelet degranulation,complement activation, classical pathway,aging,blood coagulation, intrinsic pathway,blood circulation,negative regulation of endopeptidase activity,fibrinolysis,innate immune response	serine-type endopeptidase inhibitor activity,protein binding	extracellular region,extracellular space,platelet alpha granule lumen,extracellular exosome,blood microparticle	sp	1	2	uniprot_sprot_2015-08-28_HUMAN	>sp|P05155|IC1_HUMAN Plasma protease C1 inhibitor OS=Homo sapiens GN=SERPING1 PE=1 SV=2	19	34	_FQPTLLTLPR_.2|_LLDSLPSDTR_.2|_GVTSVSQIFHSPDLAIR_.3|_GVTSVSQIFHSPDLAIR_.4|_GVTSVSQIFHSPDLAIR_.2|_DFTC[+57]VHQALK_.3|_DFTC[+57]VHQALK_.2|_FPVFMGR_.2|_NSVIKVPMMNSK_.3|_TLYSSSPR_.2|_HRLEDMEQALSPSVFK_.4|_HRLEDMEQALSPSVFK_.3|_HRLEDM[+16]EQALSPSVFK_.3|_HRLEDMEQALSPSVFK_.2|_YPVAHFIDQTLK_.3|_YPVAHFIDQTLK_.2|_VTTSQDMLSIMEK_.3|_VTTSQDMLSIMEK_.2|_VTTSQDM[+16]LSIMEK_.2|_VTTSQDMLSIM[+16]EK_.2|_VTTSQDM[+16]LSI…
P3 / C	P3	C	30	P05165	113.07	289.998	1.35883	1.35883	156.478	2.56478	1.29645	1.19034e-07	1.04583e-06	P05165	PCCA_HUMAN	Propionyl-CoA carboxylase alpha chain, mitochondrial	PCCA	P05165	Homo sapiens	biotin metabolic process,short-chain fatty acid catabolic process	biotin carboxylase activity,propionyl-CoA carboxylase activity,ATP binding,biotin binding,enzyme binding,metal ion binding	mitochondrial matrix,cytosol	sp	1	4	uniprot_sprot_2015-08-28_HUMAN	>sp|P05165|PCCA_HUMAN Propionyl-CoA carboxylase alpha chain, mitochondrial OS=Homo sapiens GN=PCCA PE=1 SV=4	59	117	_FLSDVYPDGFK_.2|_VTEDTSSVLR_.2|_SFGLPSIGR_.2|_EIGYPVMIK_.2|_EIGYPVM[+16]IK_.2|_IAWDDEETR_.2|_LSSQEAASSFGDDR_.2|_LSSQEAASSFGDDR_.3|_AMGEQAVALAR_.2|_AM[+16]GEQAVALAR_.2|_AMGEQAVALAR_.1|_TVAIHSDVDASSVHVK_.4|_TVAIHSDVDASSVHVK_.3|_TVAIHSDVDASSVHVK_.2|_AQAVHPGYGFLSENK_.3|_AQAVHPGYGFLSENK_.2|_M[+16]ADALDNYVIR_.2|_MADALDNYVIR_.2|_HGNALWLNER_.3|_HGNALWLNER_.2|_LSQYQEPLHLPGVR_.3|_LSQYQEPLHLPGVR_.2|_VVEEAPS…
P3 / P1	P3	P1	30	P05165	123.388	289.998	1.23284	1.23284	135.029	2.35029	0.517669	6.26309e-13	1.41499e-11	P05165	PCCA_HUMAN	Propionyl-CoA carboxylase alpha chain, mitochondrial	PCCA	P05165	Homo sapiens	biotin metabolic process,short-chain fatty acid catabolic process	biotin carboxylase activity,propionyl-CoA carboxylase activity,ATP binding,biotin binding,enzyme binding,metal ion binding	mitochondrial matrix,cytosol	sp	1	4	uniprot_sprot_2015-08-28_HUMAN	>sp|P05165|PCCA_HUMAN Propionyl-CoA carboxylase alpha chain, mitochondrial OS=Homo sapiens GN=PCCA PE=1 SV=4	59	117	_FLSDVYPDGFK_.2|_VTEDTSSVLR_.2|_SFGLPSIGR_.2|_EIGYPVMIK_.2|_EIGYPVM[+16]IK_.2|_IAWDDEETR_.2|_LSSQEAASSFGDDR_.2|_LSSQEAASSFGDDR_.3|_AMGEQAVALAR_.2|_AM[+16]GEQAVALAR_.2|_AMGEQAVALAR_.1|_TVAIHSDVDASSVHVK_.4|_TVAIHSDVDASSVHVK_.3|_TVAIHSDVDASSVHVK_.2|_AQAVHPGYGFLSENK_.3|_AQAVHPGYGFLSENK_.2|_M[+16]ADALDNYVIR_.2|_MADALDNYVIR_.2|_HGNALWLNER_.3|_HGNALWLNER_.2|_LSQYQEPLHLPGVR_.3|_LSQYQEPLHLPGVR_.2|_VVEEAPS…
P3 / C	P3	C	39	P05166	136.111	319.006	1.2288	1.2288	134.372	2.34372	0.589752	1.02097e-16	3.9632e-15	P05166	PCCB_HUMAN	Propionyl-CoA carboxylase beta chain, mitochondrial	PCCB	P05166	Homo sapiens	biotin metabolic process,short-chain fatty acid catabolic process	propionyl-CoA carboxylase activity,ATP binding	mitochondrion,mitochondrial matrix,cytosol	sp	1	3	uniprot_sprot_2015-08-28_HUMAN	>sp|P05166|PCCB_HUMAN Propionyl-CoA carboxylase beta chain, mitochondrial OS=Homo sapiens GN=PCCB PE=1 SV=3	44	84	_NIIVGFAR_.2|_FANPFPAAVR_.2|_GAVEIIFK_.2|_LLYAFAEATVPK_.2|_GHENVEAAQAEYIEK_.3|_GHENVEAAQAEYIEK_.2|_GFVDDIIQPSSTR_.2|_GFVDDIIQPSSTR_.3|_AFENDVDALC[+57]NLR_.2|_AFENDVDALC[+57]NLR_.3|_LVPELDTIVPLESTK_.2|_LVPELDTIVPLESTK_.3|_NKFPGDSVVTGR_.3|_NKFPGDSVVTGR_.2|_SVTNEDVTQEELGGAK_.2|_SVTNEDVTQEELGGAK_.3|_VASGC[+57]LDINSSVK_.2|_DFFNYLPLSSQDPAPVR_.3|_DFFNYLPLSSQDPAPVR_.2|_DTSYLFITGPDVVK_.2|_DTSYLFITGPDVVK_.…
P3 / P1	P3	P1	39	P05166	160.15	319.006	0.99416	0.99416	99.192	1.99192	0.70045	3.80674e-15	1.21304e-13	P05166	PCCB_HUMAN	Propionyl-CoA carboxylase beta chain, mitochondrial	PCCB	P05166	Homo sapiens	biotin metabolic process,short-chain fatty acid catabolic process	propionyl-CoA carboxylase activity,ATP binding	mitochondrion,mitochondrial matrix,cytosol	sp	1	3	uniprot_sprot_2015-08-28_HUMAN	>sp|P05166|PCCB_HUMAN Propionyl-CoA carboxylase beta chain, mitochondrial OS=Homo sapiens GN=PCCB PE=1 SV=3	44	84	_NIIVGFAR_.2|_FANPFPAAVR_.2|_GAVEIIFK_.2|_LLYAFAEATVPK_.2|_GHENVEAAQAEYIEK_.3|_GHENVEAAQAEYIEK_.2|_GFVDDIIQPSSTR_.2|_GFVDDIIQPSSTR_.3|_AFENDVDALC[+57]NLR_.2|_AFENDVDALC[+57]NLR_.3|_LVPELDTIVPLESTK_.2|_LVPELDTIVPLESTK_.3|_NKFPGDSVVTGR_.3|_NKFPGDSVVTGR_.2|_SVTNEDVTQEELGGAK_.2|_SVTNEDVTQEELGGAK_.3|_VASGC[+57]LDINSSVK_.2|_DFFNYLPLSSQDPAPVR_.3|_DFFNYLPLSSQDPAPVR_.2|_DTSYLFITGPDVVK_.2|_DTSYLFITGPDVVK_.…
P1 / C	P1	C	15	P05362	122.289	79.9948	-0.612314	0.612314	-34.5853	0.654147	0.688624	0.00222749	0.00534948	P05362	ICAM1_HUMAN	Intercellular adhesion molecule 1	ICAM1	P05362	Homo sapiens	ovarian follicle development,regulation of leukocyte mediated cytotoxicity,response to amphetamine,T cell activation via T cell receptor contact with antigen bound to MHC molecule on antigen presenting cell,acute inflammatory response to antigenic stimulus,T cell antigen processing and presentation,positive regulation of cellular extravasation,cell adhesion,heterophilic cell-cell adhesion via pla…	virus receptor activity,receptor activity,transmembrane signaling receptor activity,integrin binding,protein binding	immunological synapse,extracellular space,plasma membrane,integral component of plasma membrane,focal adhesion,external side of plasma membrane,cell surface,membrane,membrane raft,extracellular exosome	sp	1	2	uniprot_sprot_2015-08-28_HUMAN	>sp|P05362|ICAM1_HUMAN Intercellular adhesion molecule 1 OS=Homo sapiens GN=ICAM1 PE=1 SV=2	18	22	_DLEGTYLC[+57]R_.2|_VELAPLPSWQPVGK_.2|_LLGIETPLPK_.2|_DGTFPLPIGESVTVTR_.2|_TFLTVYWTPER_.2|_REPAVGEPAEVTTTVLVR_.3|_REPAVGEPAEVTTTVLVR_.2|_ASVSVTAEDEGTQR_.2|_VTLNGVPAQPLGPR_.2|_GTPMKPNTQATPP_.2|_GTPM[+16]KPNTQATPP_.2|_C[+57]QVEGGAPR_.2|_AKVTLNGVPAQPLGPR_.3|_ELKREPAVGEPAEVTTTVLVR_.4|_ELKREPAVGEPAEVTTTVLVR_.3|_ELLLPGNNRK_.2|_SFSC[+57]SATLEVAGQLIHK_.3|_SFSC[+57]SATLEVAGQLIHK_.2|_C[+57]LKDGTFPLPIGESVTV…
P3 / C	P3	C	42	P05455	181.521	106.748	-0.765931	0.765931	-41.1926	0.588074	1.59134	9.84978e-05	0.000394916	P05455	LA_HUMAN	Lupus La protein	SSB	P05455	Homo sapiens	tRNA modification,histone mRNA metabolic process,IRES-dependent viral translational initiation,protein localization to cytoplasmic stress granule	tRNA binding,nucleotide binding,mRNA binding,protein binding,poly(A) RNA binding	nuclear chromosome, telomeric region,nucleus,intracellular ribonucleoprotein complex	sp	1	2	uniprot_sprot_2015-08-28_HUMAN	>sp|P05455|LA_HUMAN Lupus La protein OS=Homo sapiens GN=SSB PE=1 SV=2	48	85	_IIEDQQESLNK_.2|_FSGDLDDQTC[+57]R_.2|_GSIFVVFDSIESAK_.2|_GSIFVVFDSIESAK_.3|_YKETDLLILFK_.3|_YKETDLLILFK_.2|_EVTWEVLEGEVEK_.2|_EVTWEVLEGEVEK_.3|_NKEVTWEVLEGEVEK_.3|_NKEVTWEVLEGEVEK_.2|_LTTDFNVIVEALSK_.2|_LTTDFNVIVEALSK_.3|_IC[+57]HQIEYYFGDFNLPR_.3|_IC[+57]HQIEYYFGDFNLPR_.4|_IC[+57]HQIEYYFGDFNLPR_.2|_GQVLNIQMR_.2|_GQVLNIQM[+16]R_.2|_SKAELMEISEDKTK_.4|_SKAELMEISEDKTK_.3|_SKAELM[+16]EISEDKTK_.3|_ETDL…
P3 / C	P3	C	6	P05976;P08590	215.114	117.433	-0.873256	0.873256	-45.4087	0.545913	1.12445	0.0335577	0.0434875	P05976;P08590	MYL1_HUMAN;MYL3_HUMAN	Myosin light chain 1/3, skeletal muscle isoform;Myosin light chain 3	MYL1;MYL3	P05976;P08590	Homo sapiens	muscle contraction,muscle filament sliding,cardiac muscle contraction;regulation of the force of heart contraction,regulation of striated muscle contraction,skeletal muscle tissue development,muscle filament sliding,positive regulation of ATPase activity,ventricular cardiac muscle tissue morphogenesis,cardiac muscle contraction	calcium ion binding,structural constituent of muscle;motor activity,actin monomer binding,calcium ion binding,structural constituent of muscle,myosin II heavy chain binding	cytosol,muscle myosin complex,myofibril,sarcomere;cytosol,muscle myosin complex,sarcomere,A band,I band	sp	2;1	3	uniprot_sprot_2015-08-28_HUMAN	>sp|P05976|MYL1_HUMAN Myosin light chain 1/3, skeletal muscle isoform OS=Homo sapiens GN=MYL1 PE=2 SV=3;>sp|P08590|MYL3_HUMAN Myosin light chain 3 OS=Homo sapiens GN=MYL3 PE=1 SV=3	2	5	_VFDKEGNGTVMGAELR_.3|_VFDKEGNGTVM[+16]GAELR_.3|_VFDKEGNGTVMGAELR_.2|_EGNGTVMGAELR_.2|_EGNGTVM[+16]GAELR_.2
P3 / C	P3	C	12	P06132	83.6695	41.5445	-1.01004	1.01004	-50.3469	0.496531	0.831342	4.3597e-05	0.000192908	P06132	DCUP_HUMAN	Uroporphyrinogen decarboxylase	UROD	P06132	Homo sapiens	protoporphyrinogen IX biosynthetic process,heme biosynthetic process	uroporphyrinogen decarboxylase activity	nucleoplasm,cytoplasm,cytosol	sp	1	2	uniprot_sprot_2015-08-28_HUMAN	>sp|P06132|DCUP_HUMAN Uroporphyrinogen decarboxylase OS=Homo sapiens GN=UROD PE=1 SV=2	12	18	_AAQDFFSTC[+57]R_.2|_GPSFPEPLREEQDLER_.3|_SPEAC[+57]C[+57]ELTLQPLR_.2|_EAGLAPVPMIIFAK_.2|_EAGLAPVPMIIFAK_.3|_EAGLAPVPM[+16]IIFAK_.2|_QMLDDFGPHR_.3|_LREAGLAPVPMIIFAK_.3|_LREAGLAPVPMIIFAK_.2|_YIANLGHGLYPDMDPEHVGAFVDAVHK_.5|_YIANLGHGLYPDMDPEHVGAFVDAVHK_.4|_YIANLGHGLYPDMDPEHVGAFVDAVHK_.3|_SPEAC[+57]C[+57]ELTLQPLRR_.3|_LRDPEVVASELGYVFQAITLTR_.4|_LRDPEVVASELGYVFQAITLTR_.3|_TVTLQGNLDPC[+57]ALYASEEEIGQLV…
P3 / P1	P3	P1	12	P06132	74.4021	41.5445	-0.840687	0.840687	-44.1622	0.558378	0.607714	2.48269e-05	0.000117921	P06132	DCUP_HUMAN	Uroporphyrinogen decarboxylase	UROD	P06132	Homo sapiens	protoporphyrinogen IX biosynthetic process,heme biosynthetic process	uroporphyrinogen decarboxylase activity	nucleoplasm,cytoplasm,cytosol	sp	1	2	uniprot_sprot_2015-08-28_HUMAN	>sp|P06132|DCUP_HUMAN Uroporphyrinogen decarboxylase OS=Homo sapiens GN=UROD PE=1 SV=2	12	18	_AAQDFFSTC[+57]R_.2|_GPSFPEPLREEQDLER_.3|_SPEAC[+57]C[+57]ELTLQPLR_.2|_EAGLAPVPMIIFAK_.2|_EAGLAPVPMIIFAK_.3|_EAGLAPVPM[+16]IIFAK_.2|_QMLDDFGPHR_.3|_LREAGLAPVPMIIFAK_.3|_LREAGLAPVPMIIFAK_.2|_YIANLGHGLYPDMDPEHVGAFVDAVHK_.5|_YIANLGHGLYPDMDPEHVGAFVDAVHK_.4|_YIANLGHGLYPDMDPEHVGAFVDAVHK_.3|_SPEAC[+57]C[+57]ELTLQPLRR_.3|_LRDPEVVASELGYVFQAITLTR_.4|_LRDPEVVASELGYVFQAITLTR_.3|_TVTLQGNLDPC[+57]ALYASEEEIGQLV…
P3 / C	P3	C	105	P06576	5156.31	10161.8	0.978753	0.978753	97.0761	1.97076	0.50792	6.68591e-40	5.70977e-37	P06576	ATPB_HUMAN	ATP synthase subunit beta, mitochondrial	ATP5B	P06576	Homo sapiens	angiogenesis,osteoblast differentiation,generation of precursor metabolites and energy,lipid metabolic process,ATP biosynthetic process,negative regulation of cell adhesion involved in substrate-bound cell migration,mitochondrion organization,proton transport,mitochondrial ATP synthesis coupled proton transport,regulation of intracellular pH	transporter activity,protein binding,ATP binding,transmembrane transporter activity,MHC class I protein binding,proton-transporting ATP synthase activity, rotational mechanism,proton-transporting ATPase activity, rotational mechanism,ATPase activity	nucleus,mitochondrion,mitochondrial proton-transporting ATP synthase complex,mitochondrial proton-transporting ATP synthase, catalytic core,mitochondrial matrix,plasma membrane,cell surface,membrane,extracellular matrix,mitochondrial membrane,mitochondrial nucleoid,myelin sheath,extracellular exosome	sp	1	3	uniprot_sprot_2015-08-28_HUMAN	>sp|P06576|ATPB_HUMAN ATP synthase subunit beta, mitochondrial OS=Homo sapiens GN=ATP5B PE=1 SV=3	47	115	_VVDLLAPYAK_.2|_IGLFGGAGVGK_.2|_TIAMDGTEGLVR_.2|_TIAM[+16]DGTEGLVR_.2|_IPVGPETLGR_.2|_VLDSGAPIK_.2|_IM[+16]NVIGEPIDER_.2|_IMNVIGEPIDER_.2|_IMNVIGEPIDER_.3|_TVLIM[+16]ELINNVAK_.2|_TVLIMELINNVAK_.3|_TVLIMELINNVAK_.2|_EGNDLYHEMIESGVINLK_.3|_EGNDLYHEM[+16]IESGVINLK_.3|_EGNDLYHEMIESGVINLK_.2|_VALTGLTVAEYFR_.2|_VALTGLTVAEYFR_.3|_AIAELGIYPAVDPLDSTSR_.3|_AIAELGIYPAVDPLDSTSR_.2|_LVLEVAQHLGESTVR_.2|_LVLEVA…
P3 / P1	P3	P1	105	P06576	5324.92	10161.8	0.932332	0.932332	90.8358	1.90836	0.619669	2.01132e-29	5.05197e-27	P06576	ATPB_HUMAN	ATP synthase subunit beta, mitochondrial	ATP5B	P06576	Homo sapiens	angiogenesis,osteoblast differentiation,generation of precursor metabolites and energy,lipid metabolic process,ATP biosynthetic process,negative regulation of cell adhesion involved in substrate-bound cell migration,mitochondrion organization,proton transport,mitochondrial ATP synthesis coupled proton transport,regulation of intracellular pH	transporter activity,protein binding,ATP binding,transmembrane transporter activity,MHC class I protein binding,proton-transporting ATP synthase activity, rotational mechanism,proton-transporting ATPase activity, rotational mechanism,ATPase activity	nucleus,mitochondrion,mitochondrial proton-transporting ATP synthase complex,mitochondrial proton-transporting ATP synthase, catalytic core,mitochondrial matrix,plasma membrane,cell surface,membrane,extracellular matrix,mitochondrial membrane,mitochondrial nucleoid,myelin sheath,extracellular exosome	sp	1	3	uniprot_sprot_2015-08-28_HUMAN	>sp|P06576|ATPB_HUMAN ATP synthase subunit beta, mitochondrial OS=Homo sapiens GN=ATP5B PE=1 SV=3	47	115	_VVDLLAPYAK_.2|_IGLFGGAGVGK_.2|_TIAMDGTEGLVR_.2|_TIAM[+16]DGTEGLVR_.2|_IPVGPETLGR_.2|_VLDSGAPIK_.2|_IM[+16]NVIGEPIDER_.2|_IMNVIGEPIDER_.2|_IMNVIGEPIDER_.3|_TVLIM[+16]ELINNVAK_.2|_TVLIMELINNVAK_.3|_TVLIMELINNVAK_.2|_EGNDLYHEMIESGVINLK_.3|_EGNDLYHEM[+16]IESGVINLK_.3|_EGNDLYHEMIESGVINLK_.2|_VALTGLTVAEYFR_.2|_VALTGLTVAEYFR_.3|_AIAELGIYPAVDPLDSTSR_.3|_AIAELGIYPAVDPLDSTSR_.2|_LVLEVAQHLGESTVR_.2|_LVLEVA…
P1 / C	P1	C	108	P06733	2721.49	5135.25	0.916037	0.916037	88.6925	1.88692	0.627042	1.3458e-14	4.04687e-13	P06733	ENOA_HUMAN	Alpha-enolase	ENO1	P06733	Homo sapiens	gluconeogenesis,transcription, DNA-templated,response to virus,negative regulation of cell growth,negative regulation of transcription, DNA-templated,canonical glycolysis,cell-cell adhesion	magnesium ion binding,DNA binding,phosphopyruvate hydratase activity,protein binding,poly(A) RNA binding,GTPase binding,cadherin binding involved in cell-cell adhesion	phosphopyruvate hydratase complex,extracellular space,nucleus,cytoplasm,cytosol,plasma membrane,cell-cell adherens junction,membrane,M band,extracellular exosome	sp	1	2	uniprot_sprot_2015-08-28_HUMAN	>sp|P06733|ENOA_HUMAN Alpha-enolase OS=Homo sapiens GN=ENO1 PE=1 SV=2	55	119	_TIAPALVSK_.2|_IGAEVYHNLK_.2|_SC[+57]NC[+57]LLLK_.2|_DYPVVSIEDPFDQDDWGAWQK_.3|_SGKYDLDFK_.2|_LMIEMDGTENK_.2|_LMIEM[+16]DGTENK_.2|_LM[+16]IEMDGTENK_.2|_LM[+16]IEM[+16]DGTENK_.2|_IDKLM[+16]IEMDGTENK_.3|_IDKLMIEMDGTENK_.3|_IDKLM[+16]IEM[+16]DGTENK_.3|_IDKLMIEM[+16]DGTENK_.3|_IDKLMIEMDGTENK_.2|_AAVPSGASTGIYEALELR_.2|_AAVPSGASTGIYEALELR_.3|_EGLELLK_.2|_EGLELLK_.1|_GNPTVEVDLFTSK_.2|_GNPTVEVDLFTSK_.3|_D…
P3 / C	P3	C	108	P06733	2721.49	6568.07	1.27107	1.27107	141.341	2.41341	0.877911	1.30901e-07	1.12919e-06	P06733	ENOA_HUMAN	Alpha-enolase	ENO1	P06733	Homo sapiens	gluconeogenesis,transcription, DNA-templated,response to virus,negative regulation of cell growth,negative regulation of transcription, DNA-templated,canonical glycolysis,cell-cell adhesion	magnesium ion binding,DNA binding,phosphopyruvate hydratase activity,protein binding,poly(A) RNA binding,GTPase binding,cadherin binding involved in cell-cell adhesion	phosphopyruvate hydratase complex,extracellular space,nucleus,cytoplasm,cytosol,plasma membrane,cell-cell adherens junction,membrane,M band,extracellular exosome	sp	1	2	uniprot_sprot_2015-08-28_HUMAN	>sp|P06733|ENOA_HUMAN Alpha-enolase OS=Homo sapiens GN=ENO1 PE=1 SV=2	55	119	_TIAPALVSK_.2|_IGAEVYHNLK_.2|_SC[+57]NC[+57]LLLK_.2|_DYPVVSIEDPFDQDDWGAWQK_.3|_SGKYDLDFK_.2|_LMIEMDGTENK_.2|_LMIEM[+16]DGTENK_.2|_LM[+16]IEMDGTENK_.2|_LM[+16]IEM[+16]DGTENK_.2|_IDKLM[+16]IEMDGTENK_.3|_IDKLMIEMDGTENK_.3|_IDKLM[+16]IEM[+16]DGTENK_.3|_IDKLMIEM[+16]DGTENK_.3|_IDKLMIEMDGTENK_.2|_AAVPSGASTGIYEALELR_.2|_AAVPSGASTGIYEALELR_.3|_EGLELLK_.2|_EGLELLK_.1|_GNPTVEVDLFTSK_.2|_GNPTVEVDLFTSK_.3|_D…
P3 / C	P3	C	69	P06744	1216.66	1878.92	0.626976	0.626976	54.4324	1.54432	1.19779	2.93906e-06	1.82675e-05	P06744	G6PI_HUMAN	Glucose-6-phosphate isomerase	GPI	P06744	Homo sapiens	angiogenesis,in utero embryonic development,mesoderm formation,carbohydrate metabolic process,gluconeogenesis,humoral immune response,hemostasis,learning or memory,methylglyoxal biosynthetic process,response to estradiol,response to progesterone,response to testosterone,erythrocyte homeostasis,response to immobilization stress,response to muscle stretch,glucose homeostasis,negative regulation of …	glucose-6-phosphate isomerase activity,cytokine activity,growth factor activity,intramolecular transferase activity,ubiquitin protein ligase binding,monosaccharide binding	extracellular space,nucleoplasm,cytoplasm,cytosol,plasma membrane,membrane,neuron projection,myelin sheath,ciliary membrane,extracellular exosome	sp	1	4	uniprot_sprot_2015-08-28_HUMAN	>sp|P06744|G6PI_HUMAN Glucose-6-phosphate isomerase OS=Homo sapiens GN=GPI PE=1 SV=4	49	107	_NLVTEDVMR_.2|_NLVTEDVM[+16]R_.2|_EWFLQAAK_.2|_SNTPILVDGK_.2|_AVLHVALR_.2|_MIPC[+57]DFLIPVQTQHPIRK_.4|_M[+16]IPC[+57]DFLIPVQTQHPIRK_.4|_MIPC[+57]DFLIPVQTQHPIRK_.3|_VFEGNRPTNSIVFTK_.3|_VFEGNRPTNSIVFTK_.2|_TLAQLNPESSLFIIASK_.3|_TLAQLNPESSLFIIASK_.2|_TFTTQETITNAETAK_.2|_TFTTQETITNAETAK_.3|_KIEPELDGSAQVTSHDASTNGLINFIK_.4|_KIEPELDGSAQVTSHDASTNGLINFIK_.3|_HFVALSTNTTK_.3|_HFVALSTNTTK_.2|_SNTPILVDGKDVMPE…
P3 / C	P3	C	30	P06753	305.963	191.761	-0.674052	0.674052	-37.3256	0.626744	1.02026	0.00916912	0.0162322	P06753	TPM3_HUMAN	Tropomyosin alpha-3 chain	TPM3	P06753	Homo sapiens	movement of cell or subcellular component,muscle contraction,muscle filament sliding	molecular_function,actin binding,protein binding	stress fiber,cytosol,cytoskeleton,muscle thin filament tropomyosin,extracellular exosome	sp	1	2	uniprot_sprot_2015-08-28_HUMAN	>sp|P06753|TPM3_HUMAN Tropomyosin alpha-3 chain OS=Homo sapiens GN=TPM3 PE=1 SV=2	25	42	_LVIIEGDLER_.2|_AADAEAEVASLNRR_.3|_MELQEIQLK_.2|_M[+16]ELQEIQLK_.2|_KLVIIEGDLER_.3|_KLVIIEGDLER_.2|_AADAEAEVASLNR_.2|_AADAEAEVASLNR_.3|_YSQKEDKYEEEIK_.4|_YSQKEDKYEEEIK_.3|_YSQKEDKYEEEIK_.2|_ALKDEEKMELQEIQLK_.4|_ALKDEEKM[+16]ELQEIQLK_.4|_ALKDEEKMELQEIQLK_.3|_ALKDEEKM[+16]ELQEIQLK_.3|_KLVIIEGDLERTEER_.4|_KLVIIEGDLERTEER_.3|_KLVIIEGDLERTEER_.2|_LVIIEGDLERTEER_.3|_SLEAQAEK_.2|_EAETRAEFAER_.3|_KYEEVAR…
P1 / C	P1	C	84	P06756	657.556	322.443	-1.02807	1.02807	-50.9635	0.490365	0.782174	3.52919e-21	2.51161e-19	P06756	ITAV_HUMAN	Integrin alpha-V	ITGAV	P06756	Homo sapiens	angiogenesis,antigen processing and presentation of exogenous peptide antigen via MHC class I, TAP-dependent,cell adhesion,cell-matrix adhesion,integrin-mediated signaling pathway,positive regulation of cell proliferation,negative regulation of macrophage derived foam cell differentiation,negative regulation of lipid storage,cell growth,cell migration,extracellular matrix organization,positive re…	virus receptor activity,fibronectin binding,protease binding,voltage-gated calcium channel activity,protein binding,coreceptor activity,metal ion binding,transforming growth factor beta binding,extracellular matrix binding,extracellular matrix protein binding,opsonin binding,protein kinase C binding,fibroblast growth factor binding,C-X3-C chemokine binding,insulin-like growth factor I binding,neu…	plasma membrane,integral component of plasma membrane,focal adhesion,integrin complex,external side of plasma membrane,cell surface,membrane,lamellipodium membrane,filopodium membrane,microvillus membrane,ruffle membrane,integrin alphav-beta3 complex,integrin alphav-beta5 complex,integrin alphav-beta8 complex,alphav-beta3 integrin-IGF-1-IGF1R complex,phagocytic vesicle,extracellular exosome	sp	1	2	uniprot_sprot_2015-08-28_HUMAN	>sp|P06756|ITAV_HUMAN Integrin alpha-V OS=Homo sapiens GN=ITGAV PE=1 SV=2	49	56	_AGTQLLAGLR_.2|_YDPNVYSIK_.2|_IYIGDDNPLTLIVK_.2|_LTPITIFMEYR_.2|_ALFLYSR_.2|_ILAC[+57]APLYHWR_.3|_FDLQIQSSNLFDK_.2|_TC[+57]SLPGTALK_.2|_TLGMVYIYDGK_.2|_SLLWTETFMNK_.2|_EPVGTC[+57]FLQDGTK_.2|_LNGFEVFAR_.2|_MFLLVGAPK_.2|_M[+16]FLLVGAPK_.2|_C[+57]QPIEFDATGNR_.2|_QVVC[+57]DLGNPMK_.2|_GGLMQC[+57]EELIAYLR_.2|_STGLNAVPSQILEGQWAAR_.3|_STGLNAVPSQILEGQWAAR_.2|_QAHILLDC[+57]GEDNVC[+57]KPK_.4|_QAHILLDC[+57]G…
P3 / C	P3	C	84	P06756	657.556	312.349	-1.07396	1.07396	-52.4985	0.475015	0.971116	1.82364e-22	1.55739e-20	P06756	ITAV_HUMAN	Integrin alpha-V	ITGAV	P06756	Homo sapiens	angiogenesis,antigen processing and presentation of exogenous peptide antigen via MHC class I, TAP-dependent,cell adhesion,cell-matrix adhesion,integrin-mediated signaling pathway,positive regulation of cell proliferation,negative regulation of macrophage derived foam cell differentiation,negative regulation of lipid storage,cell growth,cell migration,extracellular matrix organization,positive re…	virus receptor activity,fibronectin binding,protease binding,voltage-gated calcium channel activity,protein binding,coreceptor activity,metal ion binding,transforming growth factor beta binding,extracellular matrix binding,extracellular matrix protein binding,opsonin binding,protein kinase C binding,fibroblast growth factor binding,C-X3-C chemokine binding,insulin-like growth factor I binding,neu…	plasma membrane,integral component of plasma membrane,focal adhesion,integrin complex,external side of plasma membrane,cell surface,membrane,lamellipodium membrane,filopodium membrane,microvillus membrane,ruffle membrane,integrin alphav-beta3 complex,integrin alphav-beta5 complex,integrin alphav-beta8 complex,alphav-beta3 integrin-IGF-1-IGF1R complex,phagocytic vesicle,extracellular exosome	sp	1	2	uniprot_sprot_2015-08-28_HUMAN	>sp|P06756|ITAV_HUMAN Integrin alpha-V OS=Homo sapiens GN=ITGAV PE=1 SV=2	49	56	_AGTQLLAGLR_.2|_YDPNVYSIK_.2|_IYIGDDNPLTLIVK_.2|_LTPITIFMEYR_.2|_ALFLYSR_.2|_ILAC[+57]APLYHWR_.3|_FDLQIQSSNLFDK_.2|_TC[+57]SLPGTALK_.2|_TLGMVYIYDGK_.2|_SLLWTETFMNK_.2|_EPVGTC[+57]FLQDGTK_.2|_LNGFEVFAR_.2|_MFLLVGAPK_.2|_M[+16]FLLVGAPK_.2|_C[+57]QPIEFDATGNR_.2|_QVVC[+57]DLGNPMK_.2|_GGLMQC[+57]EELIAYLR_.2|_STGLNAVPSQILEGQWAAR_.3|_STGLNAVPSQILEGQWAAR_.2|_QAHILLDC[+57]GEDNVC[+57]KPK_.4|_QAHILLDC[+57]G…
P3 / C	P3	C	48	P07099	783.823	1572.59	1.00454	1.00454	100.63	2.0063	0.46319	7.05301e-19	3.71807e-17	P07099	HYEP_HUMAN	Epoxide hydrolase 1	EPHX1	P07099	Homo sapiens	xenobiotic metabolic process,response to toxic substance,response to organic cyclic compound,aromatic compound catabolic process	epoxide hydrolase activity,cis-stilbene-oxide hydrolase activity	endoplasmic reticulum membrane,integral component of membrane,organelle membrane	sp	1	1	uniprot_sprot_2015-08-28_HUMAN	>sp|P07099|HYEP_HUMAN Epoxide hydrolase 1 OS=Homo sapiens GN=EPHX1 PE=1 SV=1	31	48	_IIPLLTDPK_.2|_YLEDGGLER_.2|_VFYSLMR_.2|_DVELLYPVK_.2|_FSTWTNTEFR_.2|_DKEETLPLEDGWWGPGTR_.3|_ENLGQGWMTQK_.2|_FTPPLEDSC[+57]FHYGFNSNYLK_.3|_GGHFAAFEEPELLAQDIR_.3|_GGHFAAFEEPELLAQDIR_.2|_LISYSYMVR_.2|_LISYSYM[+16]VR_.2|_NHGLSDEHVFEVIC[+57]PSIPGYGFSEASSK_.4|_NHGLSDEHVFEVIC[+57]PSIPGYGFSEASSK_.3|_VYVPTGFSAFPFELLHTPEK_.3|_VYVPTGFSAFPFELLHTPEK_.4|_VETSDEEIHDLHQR_.4|_VETSDEEIHDLHQR_.3|_VETSDEEIHDLHQR_.2…
P3 / P1	P3	P1	48	P07099	948.539	1572.59	0.729362	0.729362	65.7906	1.65791	0.645244	2.92066e-11	4.92933e-10	P07099	HYEP_HUMAN	Epoxide hydrolase 1	EPHX1	P07099	Homo sapiens	xenobiotic metabolic process,response to toxic substance,response to organic cyclic compound,aromatic compound catabolic process	epoxide hydrolase activity,cis-stilbene-oxide hydrolase activity	endoplasmic reticulum membrane,integral component of membrane,organelle membrane	sp	1	1	uniprot_sprot_2015-08-28_HUMAN	>sp|P07099|HYEP_HUMAN Epoxide hydrolase 1 OS=Homo sapiens GN=EPHX1 PE=1 SV=1	31	48	_IIPLLTDPK_.2|_YLEDGGLER_.2|_VFYSLMR_.2|_DVELLYPVK_.2|_FSTWTNTEFR_.2|_DKEETLPLEDGWWGPGTR_.3|_ENLGQGWMTQK_.2|_FTPPLEDSC[+57]FHYGFNSNYLK_.3|_GGHFAAFEEPELLAQDIR_.3|_GGHFAAFEEPELLAQDIR_.2|_LISYSYMVR_.2|_LISYSYM[+16]VR_.2|_NHGLSDEHVFEVIC[+57]PSIPGYGFSEASSK_.4|_NHGLSDEHVFEVIC[+57]PSIPGYGFSEASSK_.3|_VYVPTGFSAFPFELLHTPEK_.3|_VYVPTGFSAFPFELLHTPEK_.4|_VETSDEEIHDLHQR_.4|_VETSDEEIHDLHQR_.3|_VETSDEEIHDLHQR_.2…
P3 / C	P3	C	36	P07203	692.288	1067.22	0.624417	0.624417	54.1588	1.54159	0.395947	5.83623e-10	8.1976e-09	P07203	GPX1_HUMAN	Glutathione peroxidase 1	GPX1	P07203	Homo sapiens	response to reactive oxygen species,temperature homeostasis,endothelial cell development,negative regulation of inflammatory response to antigenic stimulus,purine nucleotide catabolic process,triglyceride metabolic process,glutathione metabolic process,sensory perception of sound,intrinsic apoptotic signaling pathway in response to oxidative stress,response to xenobiotic stimulus,response to symb…	glutathione peroxidase activity,SH3 domain binding	cytoplasm,mitochondrion,mitochondrial matrix,cytosol,extracellular exosome,Lewy body	sp	1	4	uniprot_sprot_2015-08-28_HUMAN	>sp|P07203|GPX1_HUMAN Glutathione peroxidase 1 OS=Homo sapiens GN=GPX1 PE=1 SV=4	17	27	_LITWSPVC[+57]R_.2|_FLVGPDGVPLRR_.3|_FLVGPDGVPLR_.2|_NDVAWNFEK_.2|_NEEILNSLK_.2|_YVRPGGGFEPNFMLFEK_.3|_YVRPGGGFEPNFM[+16]LFEK_.3|_YVRPGGGFEPNFMLFEK_.2|_PLAGGEPVSLGSLR_.2|_PLAGGEPVSLGSLR_.3|_DYTQMNELQR_.2|_DYTQM[+16]NELQR_.2|_EALPAPSDDATALMTDPK_.2|_EALPAPSDDATALMTDPK_.3|_GLVVLGFPC[+57]NQFGHQENAKNEEILNSLK_.4|_GLVVLGFPC[+57]NQFGHQENAK_.3|_GLVVLGFPC[+57]NQFGHQENAK_.4|_GLVVLGFPC[+57]NQFGHQENAK_.2|_LAA…
P3 / P1	P3	P1	36	P07203	686.12	1067.22	0.637329	0.637329	55.5447	1.55545	0.323264	7.40076e-13	1.62893e-11	P07203	GPX1_HUMAN	Glutathione peroxidase 1	GPX1	P07203	Homo sapiens	response to reactive oxygen species,temperature homeostasis,endothelial cell development,negative regulation of inflammatory response to antigenic stimulus,purine nucleotide catabolic process,triglyceride metabolic process,glutathione metabolic process,sensory perception of sound,intrinsic apoptotic signaling pathway in response to oxidative stress,response to xenobiotic stimulus,response to symb…	glutathione peroxidase activity,SH3 domain binding	cytoplasm,mitochondrion,mitochondrial matrix,cytosol,extracellular exosome,Lewy body	sp	1	4	uniprot_sprot_2015-08-28_HUMAN	>sp|P07203|GPX1_HUMAN Glutathione peroxidase 1 OS=Homo sapiens GN=GPX1 PE=1 SV=4	17	27	_LITWSPVC[+57]R_.2|_FLVGPDGVPLRR_.3|_FLVGPDGVPLR_.2|_NDVAWNFEK_.2|_NEEILNSLK_.2|_YVRPGGGFEPNFMLFEK_.3|_YVRPGGGFEPNFM[+16]LFEK_.3|_YVRPGGGFEPNFMLFEK_.2|_PLAGGEPVSLGSLR_.2|_PLAGGEPVSLGSLR_.3|_DYTQMNELQR_.2|_DYTQM[+16]NELQR_.2|_EALPAPSDDATALMTDPK_.2|_EALPAPSDDATALMTDPK_.3|_GLVVLGFPC[+57]NQFGHQENAKNEEILNSLK_.4|_GLVVLGFPC[+57]NQFGHQENAK_.3|_GLVVLGFPC[+57]NQFGHQENAK_.4|_GLVVLGFPC[+57]NQFGHQENAK_.2|_LAA…
P3 / C	P3	C	87	P07237	2364.34	4510.31	0.93179	0.93179	90.7642	1.90764	1.32477	0.00498932	0.0100115	P07237	PDIA1_HUMAN	Protein disulfide-isomerase	P4HB	P07237	Homo sapiens	response to reactive oxygen species,peptidyl-proline hydroxylation to 4-hydroxy-L-proline,response to endoplasmic reticulum stress,lipoprotein biosynthetic process,cell redox homeostasis,positive regulation of viral entry into host cell,cellular response to hypoxia,regulation of oxidative stress-induced intrinsic apoptotic signaling pathway	protein disulfide isomerase activity,integrin binding,protein binding,enzyme binding,poly(A) RNA binding,protein heterodimerization activity,procollagen-proline 4-dioxygenase activity	extracellular region,endoplasmic reticulum,endoplasmic reticulum lumen,endoplasmic reticulum-Golgi intermediate compartment,focal adhesion,external side of plasma membrane,procollagen-proline 4-dioxygenase complex,extracellular matrix,endoplasmic reticulum chaperone complex,melanosome,extracellular exosome	sp	1	3	uniprot_sprot_2015-08-28_HUMAN	>sp|P07237|PDIA1_HUMAN Protein disulfide-isomerase OS=Homo sapiens GN=P4HB PE=1 SV=3	62	113	_FFPASADR_.2|_ILEFFGLK_.2|_LITLEEEMTK_.2|_LITLEEEM[+16]TK_.2|_EADDIVNWLK_.2|_ENLLDFIK_.2|_TVIDYNGER_.2|_QLAPIWDK_.2|_NFEDVAFDEK_.2|_THILLFLPK_.2|_SNFAEALAAHK_.2|_ALAPEYAK_.2|_MDSTANEVEAVK_.2|_M[+16]DSTANEVEAVK_.2|_MDSTANEVEAVK_.3|_YKPESEELTAER_.3|_YKPESEELTAER_.2|_ILFIFIDSDHTDNQR_.3|_ILFIFIDSDHTDNQR_.2|_YQLDKDGVVLFK_.3|_YQLDKDGVVLFK_.2|_VDATEESDLAQQYGVR_.3|_VDATEESDLAQQYGVR_.2|_NFEDVAFDEKK_.3|_NF…
P3 / C	P3	C	6	P07305	293.717	451.325	0.619738	0.619738	53.6596	1.5366	0.762044	0.0346432	0.0445293	P07305	H10_HUMAN	Histone H1.0	H1F0	P07305	Homo sapiens	apoptotic DNA fragmentation,nucleosome assembly	chromatin DNA binding,poly(A) RNA binding	nucleosome,nuclear chromatin,nucleus,nucleoplasm,nuclear euchromatin,Golgi apparatus,actin cytoskeleton	sp	1	3	uniprot_sprot_2015-08-28_HUMAN	>sp|P07305|H10_HUMAN Histone H1.0 OS=Homo sapiens GN=H1F0 PE=1 SV=3	10	13	_LVTTGVLK_.2|_YSDMIVAAIQAEK_.2|_YSDM[+16]IVAAIQAEK_.2|_VGENADSQIKLSIKR_.4|_GVGASGSFR_.2|_TENSTSAPAAKPK_.3|_TENSTSAPAAKPK_.2|_RLVTTGVLKQTK_.3|_SHYKVGENADSQIK_.3|_SHYKVGENADSQIK_.2|_VGENADSQIK_.2|_TENSTSAPAAK_.2|_STDHPKYSDM[+16]IVAAIQAEKNR_.4
P3 / C	P3	C	6	P07919	182.232	357.758	0.973206	0.973206	96.3198	1.9632	0.631375	0.00318035	0.00711746	P07919	QCR6_HUMAN	Cytochrome b-c1 complex subunit 6, mitochondrial	UQCRH	P07919	Homo sapiens	oxidative phosphorylation,mitochondrial electron transport, ubiquinol to cytochrome c,aerobic respiration,oxidation-reduction process,hydrogen ion transmembrane transport	protein binding,ubiquinol-cytochrome-c reductase activity	mitochondrion,mitochondrial inner membrane,mitochondrial respiratory chain	sp	1	2	uniprot_sprot_2015-08-28_HUMAN	>sp|P07919|QCR6_HUMAN Cytochrome b-c1 complex subunit 6, mitochondrial OS=Homo sapiens GN=UQCRH PE=1 SV=2	7	9	_ERLELC[+57]DER_.3|_SHTEEDC[+57]TEELFDFLHAR_.4|_SHTEEDC[+57]TEELFDFLHAR_.3|_SHTEEDC[+57]TEELFDFLHAR_.2|_DHC[+57]VAHKLFNNLK_.4|_LELC[+57]DER_.2|_EQC[+57]EQLEK_.2|_ERLELC[+57]DERVSSR_.3|_MLTESGDPEEEEEEEEELVDPLTTVR_.3
P3 / P1	P3	P1	6	P07919	183.012	357.758	0.967044	0.967044	95.4831	1.95483	0.381547	0.00126094	0.00338844	P07919	QCR6_HUMAN	Cytochrome b-c1 complex subunit 6, mitochondrial	UQCRH	P07919	Homo sapiens	oxidative phosphorylation,mitochondrial electron transport, ubiquinol to cytochrome c,aerobic respiration,oxidation-reduction process,hydrogen ion transmembrane transport	protein binding,ubiquinol-cytochrome-c reductase activity	mitochondrion,mitochondrial inner membrane,mitochondrial respiratory chain	sp	1	2	uniprot_sprot_2015-08-28_HUMAN	>sp|P07919|QCR6_HUMAN Cytochrome b-c1 complex subunit 6, mitochondrial OS=Homo sapiens GN=UQCRH PE=1 SV=2	7	9	_ERLELC[+57]DER_.3|_SHTEEDC[+57]TEELFDFLHAR_.4|_SHTEEDC[+57]TEELFDFLHAR_.3|_SHTEEDC[+57]TEELFDFLHAR_.2|_DHC[+57]VAHKLFNNLK_.4|_LELC[+57]DER_.2|_EQC[+57]EQLEK_.2|_ERLELC[+57]DERVSSR_.3|_MLTESGDPEEEEEEEEELVDPLTTVR_.3
P3 / C	P3	C	12	P07951	86.7545	48.6294	-0.83511	0.83511	-43.946	0.56054	1.82797	0.0161201	0.0250666	P07951	TPM2_HUMAN	Tropomyosin beta chain	TPM2	P07951	Homo sapiens	muscle contraction,muscle filament sliding,regulation of ATPase activity	actin binding,structural constituent of muscle	cytosol,muscle thin filament tropomyosin	sp	1	1	uniprot_sprot_2015-08-28_HUMAN	>sp|P07951|TPM2_HUMAN Tropomyosin beta chain OS=Homo sapiens GN=TPM2 PE=1 SV=1	22	33	_KLVILEGELERSEER_.3|_MELQEMQLK_.2|_M[+16]ELQEMQLK_.2|_MELQEM[+16]QLK_.2|_QLEEEQQALQK_.2|_QLEEEQQALQK_.3|_AMKDEEKMELQEMQLK_.4|_AMKDEEKMELQEMQLK_.3|_SEERAEVAESK_.3|_ENAIDRAEQAEADKK_.4|_ENAIDRAEQAEADKK_.3|_C[+57]KQLEEEQQALQKK_.4|_C[+57]KQLEEEQQALQKK_.3|_SLEAQADKYSTK_.3|_SLEAQADKYSTK_.2|_GTEDEVEK_.2|_HIAEDSDRKYEEVAR_.4|_HIAEDSDRKYEEVAR_.3|_HIAEDSDR_.2|_EAQEKLEQAEKK_.3|_QLEEEQQALQKK_.3|_QLEEEQQALQKK_.…
P3 / C	P3	C	39	P07954	248.526	494.225	0.991771	0.991771	98.8625	1.98863	0.489322	4.85773e-14	1.29641e-12	P07954	FUMH_HUMAN	Fumarate hydratase, mitochondrial	FH	P07954	Homo sapiens	tricarboxylic acid cycle,fumarate metabolic process,malate metabolic process,homeostasis of number of cells within a tissue,protein tetramerization	fumarate hydratase activity	cytoplasm,mitochondrion,mitochondrial matrix,cytosol,tricarboxylic acid cycle enzyme complex,extracellular exosome	sp	1	3	uniprot_sprot_2015-08-28_HUMAN	>sp|P07954|FUMH_HUMAN Fumarate hydratase, mitochondrial OS=Homo sapiens GN=FH PE=1 SV=3	30	61	_IEYDTFGELK_.2|_AIEMLGGELGSK_.2|_AIEM[+16]LGGELGSK_.2|_EFAQIIK_.2|_THTQDAVPLTLGQEFSGYVQQVK_.3|_THTQDAVPLTLGQEFSGYVQQVK_.4|_IYELAAGGTAVGTGLNTR_.2|_IYELAAGGTAVGTGLNTR_.3|_AAAEVNQDYGLDPK_.2|_AAAEVNQDYGLDPK_.3|_VAALTGLPFVTAPNK_.2|_VAALTGLPFVTAPNK_.3|_RAAAEVNQDYGLDPK_.3|_RAAAEVNQDYGLDPK_.2|_ETAIELGYLTAEQFDEWVKPK_.3|_ETAIELGYLTAEQFDEWVKPK_.4|_SGLGELILPENEPGSSIMPGK_.3|_SGLGELILPENEPGSSIMPGK_.2|_SGLGELIL…
P3 / P1	P3	P1	39	P07954	271.463	494.225	0.864413	0.864413	82.0598	1.8206	0.314133	3.2098e-19	1.71323e-17	P07954	FUMH_HUMAN	Fumarate hydratase, mitochondrial	FH	P07954	Homo sapiens	tricarboxylic acid cycle,fumarate metabolic process,malate metabolic process,homeostasis of number of cells within a tissue,protein tetramerization	fumarate hydratase activity	cytoplasm,mitochondrion,mitochondrial matrix,cytosol,tricarboxylic acid cycle enzyme complex,extracellular exosome	sp	1	3	uniprot_sprot_2015-08-28_HUMAN	>sp|P07954|FUMH_HUMAN Fumarate hydratase, mitochondrial OS=Homo sapiens GN=FH PE=1 SV=3	30	61	_IEYDTFGELK_.2|_AIEMLGGELGSK_.2|_AIEM[+16]LGGELGSK_.2|_EFAQIIK_.2|_THTQDAVPLTLGQEFSGYVQQVK_.3|_THTQDAVPLTLGQEFSGYVQQVK_.4|_IYELAAGGTAVGTGLNTR_.2|_IYELAAGGTAVGTGLNTR_.3|_AAAEVNQDYGLDPK_.2|_AAAEVNQDYGLDPK_.3|_VAALTGLPFVTAPNK_.2|_VAALTGLPFVTAPNK_.3|_RAAAEVNQDYGLDPK_.3|_RAAAEVNQDYGLDPK_.2|_ETAIELGYLTAEQFDEWVKPK_.3|_ETAIELGYLTAEQFDEWVKPK_.4|_SGLGELILPENEPGSSIMPGK_.3|_SGLGELILPENEPGSSIMPGK_.2|_SGLGELIL…
P1 / C	P1	C	15	P08243	99.8313	206.932	1.05159	1.05159	107.282	2.07282	1.26353	1.33544e-05	6.99672e-05	P08243	ASNS_HUMAN	Asparagine synthetase [glutamine-hydrolyzing]	ASNS	P08243	Homo sapiens	liver development,asparagine biosynthetic process,glutamine metabolic process,cellular amino acid biosynthetic process,response to light stimulus,response to mechanical stimulus,response to toxic substance,response to methotrexate,response to follicle-stimulating hormone,cellular response to hormone stimulus,PERK-mediated unfolded protein response,cellular response to glucose starvation,negative …	asparagine synthase (glutamine-hydrolyzing) activity,ATP binding,protein homodimerization activity,cofactor binding	cytosol	sp	1	4	uniprot_sprot_2015-08-28_HUMAN	>sp|P08243|ASNS_HUMAN Asparagine synthetase [glutamine-hydrolyzing] OS=Homo sapiens GN=ASNS PE=1 SV=4	34	57	_EAFSDGITSVK_.2|_ELYLFDVLR_.2|_LFPGFEIETVK_.2|_ILFNNAVK_.2|_ASVGMYLISK_.2|_LAVVDPLFGMQPIR_.2|_LAVVDPLFGM[+16]QPIR_.3|_LAVVDPLFGMQPIR_.3|_LAVVDPLFGM[+16]QPIR_.2|_VASVEMVK_.2|_VASVEM[+16]VK_.2|_VPFLDHR_.2|_HSATPFLK_.2|_VDGEIILHLYDK_.3|_VDGEIILHLYDK_.2|_ADWLSHYWM[+16]PK_.3|_ADWLSHYWMPK_.3|_ADWLSHYWMPK_.2|_APSPEKAEEESER_.3|_DVPLHALYDNVEK_.3|_DVPLHALYDNVEK_.2|_HSATPFLKVEPFLPGHYEVLDLKPNGK_.6|_HSATPFLKV…
P3 / C	P3	C	15	P08243	99.8313	162.466	0.702569	0.702569	62.74	1.6274	1.43314	0.000252829	0.000879851	P08243	ASNS_HUMAN	Asparagine synthetase [glutamine-hydrolyzing]	ASNS	P08243	Homo sapiens	liver development,asparagine biosynthetic process,glutamine metabolic process,cellular amino acid biosynthetic process,response to light stimulus,response to mechanical stimulus,response to toxic substance,response to methotrexate,response to follicle-stimulating hormone,cellular response to hormone stimulus,PERK-mediated unfolded protein response,cellular response to glucose starvation,negative …	asparagine synthase (glutamine-hydrolyzing) activity,ATP binding,protein homodimerization activity,cofactor binding	cytosol	sp	1	4	uniprot_sprot_2015-08-28_HUMAN	>sp|P08243|ASNS_HUMAN Asparagine synthetase [glutamine-hydrolyzing] OS=Homo sapiens GN=ASNS PE=1 SV=4	34	57	_EAFSDGITSVK_.2|_ELYLFDVLR_.2|_LFPGFEIETVK_.2|_ILFNNAVK_.2|_ASVGMYLISK_.2|_LAVVDPLFGMQPIR_.2|_LAVVDPLFGM[+16]QPIR_.3|_LAVVDPLFGMQPIR_.3|_LAVVDPLFGM[+16]QPIR_.2|_VASVEMVK_.2|_VASVEM[+16]VK_.2|_VPFLDHR_.2|_HSATPFLK_.2|_VDGEIILHLYDK_.3|_VDGEIILHLYDK_.2|_ADWLSHYWM[+16]PK_.3|_ADWLSHYWMPK_.3|_ADWLSHYWMPK_.2|_APSPEKAEEESER_.3|_DVPLHALYDNVEK_.3|_DVPLHALYDNVEK_.2|_HSATPFLKVEPFLPGHYEVLDLKPNGK_.6|_HSATPFLKV…
P1 / C	P1	C	12	P08294	135.745	90.8008	-0.580126	0.580126	-33.1095	0.668905	0.545105	0.00106531	0.00293099	P08294	SODE_HUMAN	Extracellular superoxide dismutase [Cu-Zn]	SOD3	P08294	Homo sapiens	response to reactive oxygen species,response to hypoxia,removal of superoxide radicals,response to copper ion,oxidation-reduction process	superoxide dismutase activity,copper ion binding,protein binding,heparin binding,zinc ion binding	extracellular region,extracellular space,nucleus,cytoplasm,Golgi lumen,trans-Golgi network,extracellular exosome,extracellular matrix	sp	1	2	uniprot_sprot_2015-08-28_HUMAN	>sp|P08294|SODE_HUMAN Extracellular superoxide dismutase [Cu-Zn] OS=Homo sapiens GN=SOD3 PE=1 SV=2	10	14	_VTGVVLFR_.2|_AVVVHAGEDDLGR_.3|_AGLAASLAGPHSIVGR_.3|_AGLAASLAGPHSIVGR_.2|_VTEIWQEVMQR_.2|_VTEIWQEVM[+16]QR_.2|_AIHVHQFGDLSQGC[+57]ESTGPHYNPLAVPHPQHPGDFGNFAVR_.7|_AIHVHQFGDLSQGC[+57]ESTGPHYNPLAVPHPQHPGDFGNFAVR_.6|_AIHVHQFGDLSQGC[+57]ESTGPHYNPLAVPHPQHPGDFGNFAVR_.5|_AVVVHAGEDDLGRGGNQASVENGNAGR_.4|_GGNQASVENGNAGR_.2|_RLAC[+57]C[+57]VVGVC[+57]GPGLWER_.3|_DDDGALHAAC[+57]QVQPSATLDAAQPR_.3|_LAC[+57]C[+57…
P3 / C	P3	C	39	P08559	321.633	775.446	1.26961	1.26961	141.097	2.41097	0.953807	2.56231e-07	2.04124e-06	P08559	ODPA_HUMAN	Pyruvate dehydrogenase E1 component subunit alpha, somatic form, mitochondrial	PDHA1	P08559	Homo sapiens	glucose metabolic process,acetyl-CoA biosynthetic process from pyruvate,pyruvate metabolic process,tricarboxylic acid cycle,regulation of acetyl-CoA biosynthetic process from pyruvate,glyoxylate metabolic process,mitochondrial acetyl-CoA biosynthetic process from pyruvate	pyruvate dehydrogenase activity,pyruvate dehydrogenase (acetyl-transferring) activity,pyruvate dehydrogenase (NAD+) activity	nucleus,mitochondrion,mitochondrial matrix,myelin sheath,pyruvate dehydrogenase complex	sp	1	3	uniprot_sprot_2015-08-28_HUMAN	>sp|P08559|ODPA_HUMAN Pyruvate dehydrogenase E1 component subunit alpha, somatic form, mitochondrial OS=Homo sapiens GN=PDHA1 PE=1 SV=3	31	47	_EILAELTGR_.2|_YGMGTSVER_.2|_M[+16]VNSNLASVEELKEIDVEVR_.3|_MVNSNLASVEELKEIDVEVR_.3|_SDPIMLLK_.2|_EIDVEVR_.2|_VDGMDILC[+57]VR_.2|_VDGM[+16]DILC[+57]VR_.2|_LEEGPPVTTVLTR_.2|_LEEGPPVTTVLTR_.3|_LPC[+57]IFIC[+57]ENNR_.2|_LPC[+57]IFIC[+57]ENNR_.3|_NFYGGNGIVGAQVPLGAGIALAC[+57]K_.3|_NFYGGNGIVGAQVPLGAGIALAC[+57]K_.2|_GPILMELQTYR_.2|_GPILMELQTYR_.3|_GPILM[+16]ELQTYR_.2|_GFC[+57]HLC[+57]DGQEAC[+57]C[+57]VGL…
P3 / P1	P3	P1	39	P08559	365.971	775.446	1.08329	1.08329	111.887	2.11887	0.6143	1.45166e-11	2.58275e-10	P08559	ODPA_HUMAN	Pyruvate dehydrogenase E1 component subunit alpha, somatic form, mitochondrial	PDHA1	P08559	Homo sapiens	glucose metabolic process,acetyl-CoA biosynthetic process from pyruvate,pyruvate metabolic process,tricarboxylic acid cycle,regulation of acetyl-CoA biosynthetic process from pyruvate,glyoxylate metabolic process,mitochondrial acetyl-CoA biosynthetic process from pyruvate	pyruvate dehydrogenase activity,pyruvate dehydrogenase (acetyl-transferring) activity,pyruvate dehydrogenase (NAD+) activity	nucleus,mitochondrion,mitochondrial matrix,myelin sheath,pyruvate dehydrogenase complex	sp	1	3	uniprot_sprot_2015-08-28_HUMAN	>sp|P08559|ODPA_HUMAN Pyruvate dehydrogenase E1 component subunit alpha, somatic form, mitochondrial OS=Homo sapiens GN=PDHA1 PE=1 SV=3	31	47	_EILAELTGR_.2|_YGMGTSVER_.2|_M[+16]VNSNLASVEELKEIDVEVR_.3|_MVNSNLASVEELKEIDVEVR_.3|_SDPIMLLK_.2|_EIDVEVR_.2|_VDGMDILC[+57]VR_.2|_VDGM[+16]DILC[+57]VR_.2|_LEEGPPVTTVLTR_.2|_LEEGPPVTTVLTR_.3|_LPC[+57]IFIC[+57]ENNR_.2|_LPC[+57]IFIC[+57]ENNR_.3|_NFYGGNGIVGAQVPLGAGIALAC[+57]K_.3|_NFYGGNGIVGAQVPLGAGIALAC[+57]K_.2|_GPILMELQTYR_.2|_GPILMELQTYR_.3|_GPILM[+16]ELQTYR_.2|_GFC[+57]HLC[+57]DGQEAC[+57]C[+57]VGL…
P3 / C	P3	C	18	P08574	364.576	897.457	1.29962	1.29962	146.164	2.46164	0.652454	2.06676e-06	1.32908e-05	P08574	CY1_HUMAN	Cytochrome c1, heme protein, mitochondrial	CYC1	P08574	Homo sapiens	mitochondrial electron transport, ubiquinol to cytochrome c,response to glucagon	heme binding,electron transporter, transferring electrons from CoQH2-cytochrome c reductase complex and cytochrome c oxidase complex activity,metal ion binding	nucleus,mitochondrion,mitochondrial inner membrane,membrane,integral component of membrane,respiratory chain	sp	1	3	uniprot_sprot_2015-08-28_HUMAN	>sp|P08574|CY1_HUMAN Cytochrome c1, heme protein, mitochondrial OS=Homo sapiens GN=CYC1 PE=1 SV=3	14	20	_DVC[+57]TFLR_.2|_LFDYFPKPYPNSEAAR_.3|_GLLSSLDHTSIR_.3|_GLLSSLDHTSIR_.2|_HLVGVC[+57]YTEDEAK_.3|_HLVGVC[+57]YTEDEAK_.2|_HGGEDYVFSLLTGYC[+57]EPPTGVSLR_.3|_HGGEDYVFSLLTGYC[+57]EPPTGVSLR_.4|_LFDYFPK_.2|_WASEPEHDHR_.3|_GLLSSLDHTSIRR_.3|_WASEPEHDHRKR_.3|_AANNGALPPDLSYIVR_.3|_AANNGALPPDLSYIVR_.2|_MLMMMALLVPLVYTIKR_.3|_ARHGGEDYVFSLLTGYC[+57]EPPTGVSLR_.4|_ARHGGEDYVFSLLTGYC[+57]EPPTGVSLR_.3|_ELAAEVEVQDGPNE…
P3 / P1	P3	P1	18	P08574	392.67	897.457	1.19252	1.19252	128.552	2.28552	0.515962	1.83975e-07	1.53133e-06	P08574	CY1_HUMAN	Cytochrome c1, heme protein, mitochondrial	CYC1	P08574	Homo sapiens	mitochondrial electron transport, ubiquinol to cytochrome c,response to glucagon	heme binding,electron transporter, transferring electrons from CoQH2-cytochrome c reductase complex and cytochrome c oxidase complex activity,metal ion binding	nucleus,mitochondrion,mitochondrial inner membrane,membrane,integral component of membrane,respiratory chain	sp	1	3	uniprot_sprot_2015-08-28_HUMAN	>sp|P08574|CY1_HUMAN Cytochrome c1, heme protein, mitochondrial OS=Homo sapiens GN=CYC1 PE=1 SV=3	14	20	_DVC[+57]TFLR_.2|_LFDYFPKPYPNSEAAR_.3|_GLLSSLDHTSIR_.3|_GLLSSLDHTSIR_.2|_HLVGVC[+57]YTEDEAK_.3|_HLVGVC[+57]YTEDEAK_.2|_HGGEDYVFSLLTGYC[+57]EPPTGVSLR_.3|_HGGEDYVFSLLTGYC[+57]EPPTGVSLR_.4|_LFDYFPK_.2|_WASEPEHDHR_.3|_GLLSSLDHTSIRR_.3|_WASEPEHDHRKR_.3|_AANNGALPPDLSYIVR_.3|_AANNGALPPDLSYIVR_.2|_MLMMMALLVPLVYTIKR_.3|_ARHGGEDYVFSLLTGYC[+57]EPPTGVSLR_.4|_ARHGGEDYVFSLLTGYC[+57]EPPTGVSLR_.3|_ELAAEVEVQDGPNE…
P3 / C	P3	C	3	P09001	80.9997	147.586	0.865571	0.865571	82.2061	1.82206	0.065006	0.00200227	0.00492211	P09001	RM03_HUMAN	39S ribosomal protein L3, mitochondrial	MRPL3	P09001	Homo sapiens	translation,mitochondrial translational elongation,mitochondrial translational termination	RNA binding,structural constituent of ribosome,poly(A) RNA binding	mitochondrial inner membrane,mitochondrial large ribosomal subunit	sp	1	1	uniprot_sprot_2015-08-28_HUMAN	>sp|P09001|RM03_HUMAN 39S ribosomal protein L3, mitochondrial OS=Homo sapiens GN=MRPL3 PE=1 SV=1	10	15	_ATSILEFYR_.2|_LGMMPLWTK_.2|_LGMM[+16]PLWTK_.2|_HVVTLLQVQDC[+57]HVLK_.3|_HVVTLLQVQDC[+57]HVLK_.4|_HVVTLLQVQDC[+57]HVLK_.2|_MATLSVGGK_.2|_HNIIYVNGSVPGHK_.3|_QLVSDEDKAQLASK_.3|_RPGAVATGDIGR_.2|_LC[+57]PLKDEPWPIHPWEPGSFR_.4|_IFNITDNAAIKPGTPLYAAHFRPGQYVDVTAK_.5|_IFNITDNAAIKPGTPLYAAHFRPGQYVDVTAK_.4|_SGTWWDEHLSEENVPFIK_.3|_SGTWWDEHLSEENVPFIK_.2
P3 / P1	P3	P1	3	P09001	98.5091	147.586	0.58323	0.58323	49.82	1.4982	0.0524495	0.00269502	0.0062179	P09001	RM03_HUMAN	39S ribosomal protein L3, mitochondrial	MRPL3	P09001	Homo sapiens	translation,mitochondrial translational elongation,mitochondrial translational termination	RNA binding,structural constituent of ribosome,poly(A) RNA binding	mitochondrial inner membrane,mitochondrial large ribosomal subunit	sp	1	1	uniprot_sprot_2015-08-28_HUMAN	>sp|P09001|RM03_HUMAN 39S ribosomal protein L3, mitochondrial OS=Homo sapiens GN=MRPL3 PE=1 SV=1	10	15	_ATSILEFYR_.2|_LGMMPLWTK_.2|_LGMM[+16]PLWTK_.2|_HVVTLLQVQDC[+57]HVLK_.3|_HVVTLLQVQDC[+57]HVLK_.4|_HVVTLLQVQDC[+57]HVLK_.2|_MATLSVGGK_.2|_HNIIYVNGSVPGHK_.3|_QLVSDEDKAQLASK_.3|_RPGAVATGDIGR_.2|_LC[+57]PLKDEPWPIHPWEPGSFR_.4|_IFNITDNAAIKPGTPLYAAHFRPGQYVDVTAK_.5|_IFNITDNAAIKPGTPLYAAHFRPGQYVDVTAK_.4|_SGTWWDEHLSEENVPFIK_.3|_SGTWWDEHLSEENVPFIK_.2
P1 / C	P1	C	30	P09104	243.353	470.235	0.950333	0.950333	93.2318	1.93232	0.615093	2.08832e-07	1.72146e-06	P09104	ENOG_HUMAN	Gamma-enolase	ENO2	P09104	Homo sapiens	gluconeogenesis,canonical glycolysis	magnesium ion binding,phosphopyruvate hydratase activity	phosphopyruvate hydratase complex,photoreceptor inner segment,extracellular space,cytosol,plasma membrane,perikaryon,myelin sheath,extracellular exosome	sp	1	3	uniprot_sprot_2015-08-28_HUMAN	>sp|P09104|ENOG_HUMAN Gamma-enolase OS=Homo sapiens GN=ENO2 PE=1 SV=3	20	33	_IEEELGDEAR_.2|_GNPTVEVDLYTAK_.2|_DATNVGDEGGFAPNILENSEALELVK_.3|_LGAEVYHTLK_.2|_VNQIGSVTEAIQAC[+57]K_.2|_VNQIGSVTEAIQAC[+57]K_.3|_YITGDQLGALYQDFVR_.3|_YITGDQLGALYQDFVR_.2|_AVDHINSTIAPALISSGLSVVEQEK_.3|_AVDHINSTIAPALISSGLSVVEQEK_.4|_LAMQEFMILPVGAESFR_.3|_LAMQEFMILPVGAESFR_.2|_LDNLMLELDGTENK_.2|_LDNLM[+16]LELDGTENK_.2|_LAQENGWGVMVSHR_.3|_LAQENGWGVM[+16]VSHR_.3|_LAQENGWGVMVSHR_.2|_HIAQLAGNSDLILPVPAF…
P3 / C	P3	C	30	P09104	243.353	469.715	0.948735	0.948735	93.018	1.93018	0.712057	3.21852e-06	1.98027e-05	P09104	ENOG_HUMAN	Gamma-enolase	ENO2	P09104	Homo sapiens	gluconeogenesis,canonical glycolysis	magnesium ion binding,phosphopyruvate hydratase activity	phosphopyruvate hydratase complex,photoreceptor inner segment,extracellular space,cytosol,plasma membrane,perikaryon,myelin sheath,extracellular exosome	sp	1	3	uniprot_sprot_2015-08-28_HUMAN	>sp|P09104|ENOG_HUMAN Gamma-enolase OS=Homo sapiens GN=ENO2 PE=1 SV=3	20	33	_IEEELGDEAR_.2|_GNPTVEVDLYTAK_.2|_DATNVGDEGGFAPNILENSEALELVK_.3|_LGAEVYHTLK_.2|_VNQIGSVTEAIQAC[+57]K_.2|_VNQIGSVTEAIQAC[+57]K_.3|_YITGDQLGALYQDFVR_.3|_YITGDQLGALYQDFVR_.2|_AVDHINSTIAPALISSGLSVVEQEK_.3|_AVDHINSTIAPALISSGLSVVEQEK_.4|_LAMQEFMILPVGAESFR_.3|_LAMQEFMILPVGAESFR_.2|_LDNLMLELDGTENK_.2|_LDNLM[+16]LELDGTENK_.2|_LAQENGWGVMVSHR_.3|_LAQENGWGVM[+16]VSHR_.3|_LAQENGWGVMVSHR_.2|_HIAQLAGNSDLILPVPAF…
P3 / C	P3	C	27	P09429	333.337	207.188	-0.686042	0.686042	-37.8443	0.621557	0.767159	0.000819311	0.00237184	P09429	HMGB1_HUMAN	High mobility group protein B1	HMGB1	P09429	Homo sapiens	negative regulation of transcription from RNA polymerase II promoter,myeloid dendritic cell activation,activation of innate immune response,dendritic cell chemotaxis,inflammatory response to antigenic stimulus,regulation of tolerance induction,regulation of T cell mediated immune response to tumor cell,DNA topological change,apoptotic DNA fragmentation,DNA recombination,regulation of transcriptio…	four-way junction DNA binding,bubble DNA binding,lipopolysaccharide binding,phosphatidylserine binding,damaged DNA binding,double-stranded DNA binding,single-stranded DNA binding,transcription factor activity, sequence-specific DNA binding,cytokine activity,protein binding,transcription factor binding,DNA binding, bending,lyase activity,C-X-C chemokine binding,chemoattractant activity,poly(A) RNA…	condensed chromosome,extracellular region,extracellular space,nucleus,nucleoplasm,endosome,endoplasmic reticulum-Golgi intermediate compartment,plasma membrane,cell surface,transcriptional repressor complex	sp	1	3	uniprot_sprot_2015-08-28_HUMAN	>sp|P09429|HMGB1_HUMAN High mobility group protein B1 OS=Homo sapiens GN=HMGB1 PE=1 SV=3	26	57	_MSSYAFFVQTC[+57]R_.2|_M[+16]SSYAFFVQTC[+57]R_.2|_MSSYAFFVQTC[+57]R_.3|_IKGEHPGLSIGDVAK_.3|_IKGEHPGLSIGDVAK_.2|_KHPDASVNFSEFSK_.3|_KHPDASVNFSEFSK_.2|_GEHPGLSIGDVAK_.3|_GEHPGLSIGDVAK_.2|_HPDASVNFSEFSK_.3|_HPDASVNFSEFSK_.2|_LGEMWNNTAADDKQPYEK_.3|_LGEM[+16]WNNTAADDKQPYEK_.3|_LGEMWNNTAADDKQPYEK_.2|_RPPSAFFLFC[+57]SEYRPK_.4|_RPPSAFFLFC[+57]SEYRPK_.3|_RPPSAFFLFC[+57]SEYRPK_.2|_KLGEMWNNTAADDKQPYEK_.4|_K…
P3 / C	P3	C	36	P09455	747.549	1137.45	0.605568	0.605568	52.1577	1.52158	0.59648	3.26097e-08	3.21579e-07	P09455	RET1_HUMAN	Retinol-binding protein 1	RBP1	P09455	Homo sapiens	retinoid metabolic process,retinoic acid biosynthetic process,vitamin A metabolic process,transport	transporter activity,retinoid binding,retinal binding,retinol binding	nucleoplasm,cytoplasm,cytosol	sp	1	2	uniprot_sprot_2015-08-28_HUMAN	>sp|P09455|RET1_HUMAN Retinol-binding protein 1 OS=Homo sapiens GN=RBP1 PE=1 SV=2	12	15	_ALDVNVALR_.2|_M[+16]LVNENFEEYLR_.2|_MLVNENFEEYLR_.2|_PVDFTGYWK_.2|_EIVQDGDHMIIR_.3|_NYIMDFQVGK_.2|_EFEEDLTGIDDR_.2|_IANLLKPDKEIVQDGDHMIIR_.5|_C[+57]MTTVSWDGDKLQC[+57]VQK_.3|_C[+57]MTTVSWDGDK_.2|_EFEEDLTGIDDRK_.3|_EFEEDLTGIDDRK_.2|_GWTQWIEGDELHLEMR_.3|_GWTQWIEGDELHLEMR_.2|_IANLLKPDK_.2
P3 / P1	P3	P1	36	P09455	670.043	1137.45	0.763484	0.763484	69.7585	1.69758	0.590741	2.88357e-10	4.18804e-09	P09455	RET1_HUMAN	Retinol-binding protein 1	RBP1	P09455	Homo sapiens	retinoid metabolic process,retinoic acid biosynthetic process,vitamin A metabolic process,transport	transporter activity,retinoid binding,retinal binding,retinol binding	nucleoplasm,cytoplasm,cytosol	sp	1	2	uniprot_sprot_2015-08-28_HUMAN	>sp|P09455|RET1_HUMAN Retinol-binding protein 1 OS=Homo sapiens GN=RBP1 PE=1 SV=2	12	15	_ALDVNVALR_.2|_M[+16]LVNENFEEYLR_.2|_MLVNENFEEYLR_.2|_PVDFTGYWK_.2|_EIVQDGDHMIIR_.3|_NYIMDFQVGK_.2|_EFEEDLTGIDDR_.2|_IANLLKPDKEIVQDGDHMIIR_.5|_C[+57]MTTVSWDGDKLQC[+57]VQK_.3|_C[+57]MTTVSWDGDK_.2|_EFEEDLTGIDDRK_.3|_EFEEDLTGIDDRK_.2|_GWTQWIEGDELHLEMR_.3|_GWTQWIEGDELHLEMR_.2|_IANLLKPDK_.2
P1 / C	P1	C	9	P09471	60.017	34.4113	-0.802489	0.802489	-42.6641	0.573359	1.04783	0.0112778	0.0190642	P09471	GNAO_HUMAN	Guanine nucleotide-binding protein G(o) subunit alpha	GNAO1	P09471	Homo sapiens	protein folding,muscle contraction,adenylate cyclase-modulating G-protein coupled receptor signaling pathway,dopamine receptor signaling pathway,Wnt signaling pathway, calcium modulating pathway,aging,locomotory behavior,regulation of heart contraction,forebrain development,neuron projection development,response to cytokine,response to drug,response to hydrogen peroxide,response to morphine,posit…	GTPase activity,signal transducer activity,GTP binding,G-protein beta/gamma-subunit complex binding,G-protein coupled serotonin receptor binding,mu-type opioid receptor binding,GTPase activating protein binding,metal ion binding,corticotropin-releasing hormone receptor 1 binding	heterotrimeric G-protein complex,plasma membrane,dendrite,myelin sheath,cell body	sp	1	4	uniprot_sprot_2015-08-28_HUMAN	>sp|P09471|GNAO_HUMAN Guanine nucleotide-binding protein G(o) subunit alpha OS=Homo sapiens GN=GNAO1 PE=1 SV=4	4	4	_IGAADYQPTEQDILR_.2|_QYKPVVYSNTIQSLAAIVR_.3|_LWGDSGIQEC[+57]FNR_.2|_PVVYSNTIQSLAAIVR_.2
P3 / C	P3	C	9	P09471	60.017	36.5295	-0.71631	0.71631	-39.1348	0.608652	0.75756	0.0103703	0.0178914	P09471	GNAO_HUMAN	Guanine nucleotide-binding protein G(o) subunit alpha	GNAO1	P09471	Homo sapiens	protein folding,muscle contraction,adenylate cyclase-modulating G-protein coupled receptor signaling pathway,dopamine receptor signaling pathway,Wnt signaling pathway, calcium modulating pathway,aging,locomotory behavior,regulation of heart contraction,forebrain development,neuron projection development,response to cytokine,response to drug,response to hydrogen peroxide,response to morphine,posit…	GTPase activity,signal transducer activity,GTP binding,G-protein beta/gamma-subunit complex binding,G-protein coupled serotonin receptor binding,mu-type opioid receptor binding,GTPase activating protein binding,metal ion binding,corticotropin-releasing hormone receptor 1 binding	heterotrimeric G-protein complex,plasma membrane,dendrite,myelin sheath,cell body	sp	1	4	uniprot_sprot_2015-08-28_HUMAN	>sp|P09471|GNAO_HUMAN Guanine nucleotide-binding protein G(o) subunit alpha OS=Homo sapiens GN=GNAO1 PE=1 SV=4	4	4	_IGAADYQPTEQDILR_.2|_QYKPVVYSNTIQSLAAIVR_.3|_LWGDSGIQEC[+57]FNR_.2|_PVVYSNTIQSLAAIVR_.2
P3 / C	P3	C	21	P09486	171.767	111.725	-0.620502	0.620502	-34.9555	0.650445	0.696358	4.80296e-06	2.83269e-05	P09486	SPRC_HUMAN	SPARC	SPARC	P09486	Homo sapiens	ossification,negative regulation of endothelial cell proliferation,platelet degranulation,receptor-mediated endocytosis,signal transduction,heart development,response to gravity,response to lead ion,positive regulation of endothelial cell migration,negative regulation of angiogenesis,regulation of cell morphogenesis,extracellular matrix organization,lung development,response to lipopolysaccharide…	calcium ion binding,protein binding,collagen binding,extracellular matrix binding	extracellular region,basement membrane,extracellular space,cytoplasm,cell surface,nuclear matrix,platelet alpha granule,platelet alpha granule membrane,platelet alpha granule lumen,endocytic vesicle lumen,mitochondrion,plasma membrane	sp	1	1	uniprot_sprot_2015-08-28_HUMAN	>sp|P09486|SPRC_HUMAN SPARC OS=Homo sapiens GN=SPARC PE=1 SV=1	14	22	_RLEAGDHPVELLAR_.3|_NVLVTLYERDEDNNLLTEK_.3|_LEAGDHPVELLAR_.3|_LEAGDHPVELLAR_.2|_TFDSSC[+57]HFFATK_.3|_TFDSSC[+57]HFFATK_.2|_LHLDYIGPC[+57]K_.3|_LHLDYIGPC[+57]K_.2|_YIPPC[+57]LDSELTEFPLR_.3|_YIPPC[+57]LDSELTEFPLR_.2|_APLIPMEHC[+57]TTR_.3|_APLIPM[+16]EHC[+57]TTR_.3|_APLIPMEHC[+57]TTR_.2|_VC[+57]ELDENNTPMC[+57]VC[+57]QDPTSC[+57]PAPIGEFEK_.4|_VC[+57]ELDENNTPMC[+57]VC[+57]QDPTSC[+57]PAPIGEFEK_.3|_NVLV…
P3 / P1	P3	P1	66	P09493	1607.46	970.831	-0.727489	0.727489	-39.6046	0.603954	0.98791	2.80533e-07	2.2101e-06	P09493	TPM1_HUMAN	Tropomyosin alpha-1 chain	TPM1	P09493	Homo sapiens	in utero embryonic development,positive regulation of heart rate by epinephrine,movement of cell or subcellular component,muscle contraction,regulation of muscle contraction,cytoskeleton organization,regulation of heart contraction,regulation of cell shape,muscle filament sliding,negative regulation of cell migration,ruffle organization,positive regulation of ATPase activity,cellular response to …	actin binding,structural constituent of cytoskeleton,cytoskeletal protein binding,structural constituent of muscle	stress fiber,cytosol,cytoskeleton,muscle thin filament tropomyosin,sarcomere,filamentous actin,bleb,ruffle membrane	sp	1	2	uniprot_sprot_2015-08-28_HUMAN	>sp|P09493|TPM1_HUMAN Tropomyosin alpha-1 chain OS=Homo sapiens GN=TPM1 PE=1 SV=2	36	58	_IQLVEEELDR_.2|_LVIIESDLER_.2|_QLEDELVSLQK_.2|_MEIQEIQLK_.2|_M[+16]EIQEIQLK_.2|_LVIIESDLERAEER_.3|_IQLVEEELDRAQER_.3|_IQLVEEELDRAQER_.2|_RIQLVEEELDR_.3|_RIQLVEEELDR_.2|_KLVIIESDLER_.3|_KLVIIESDLER_.2|_KATDAEADVASLNR_.3|_KATDAEADVASLNR_.2|_ATDAEADVASLNR_.2|_ATDAEADVASLNR_.3|_RIQLVEEELDRAQER_.4|_RIQLVEEELDRAQER_.3|_SKQLEDELVSLQK_.3|_SKQLEDELVSLQK_.2|_KLVIIESDLERAEER_.4|_KLVIIESDLERAEER_.3|_AQKDEEKM…
P1 / C	P1	C	27	P09601	159.09	973.842	2.61384	2.61384	512.133	6.12133	1.51001	6.8161e-09	7.5206e-08	P09601	HMOX1_HUMAN	Heme oxygenase 1	HMOX1	P09601	Homo sapiens	angiogenesis,endothelial cell proliferation,wound healing involved in inflammatory response,negative regulation of leukocyte migration,heme oxidation,cellular iron ion homeostasis,response to oxidative stress,small GTPase mediated signal transduction,excretion,regulation of blood pressure,cell death,intrinsic apoptotic signaling pathway in response to DNA damage,negative regulation of muscle cell…	heme oxygenase (decyclizing) activity,phospholipase D activity,signal transducer activity,protein binding,enzyme binding,heme binding,protein homodimerization activity,metal ion binding	extracellular space,nucleus,nucleolus,endoplasmic reticulum,endoplasmic reticulum membrane,cytosol,plasma membrane,caveola,membrane,perinuclear region of cytoplasm	sp	1	1	uniprot_sprot_2015-08-28_HUMAN	>sp|P09601|HMOX1_HUMAN Heme oxygenase 1 OS=Homo sapiens GN=HMOX1 PE=1 SV=1	15	16	_TEPELLVAHAYTR_.3|_VQDSAPVETPR_.2|_ESPVFAPVYFPEELHR_.3|_YLGDLSGGQVLK_.2|_EVHTQAENAEFMR_.3|_YLGDLSGGQVLKK_.3|_MNSLEMTPAVR_.2|_AALEQDLAFWYGPR_.2|_WQEVIPYTPAMQR_.2|_ALDLPSSGEGLAFFTFPNIASATK_.3|_LHEVGRTEPELLVAHAYTR_.5|_LHEVGRTEPELLVAHAYTR_.4|_RLHEVGRTEPELLVAHAYTR_.5|_ESPVFAPVYFPEELHRK_.4|_NKESPVFAPVYFPEELHRK_.4|_ASNKVQDSAPVETPR_.2
P3 / C	P3	C	27	P09601	159.09	1349.98	3.08502	3.08502	748.56	8.4856	1.56841	7.85204e-10	1.08156e-08	P09601	HMOX1_HUMAN	Heme oxygenase 1	HMOX1	P09601	Homo sapiens	angiogenesis,endothelial cell proliferation,wound healing involved in inflammatory response,negative regulation of leukocyte migration,heme oxidation,cellular iron ion homeostasis,response to oxidative stress,small GTPase mediated signal transduction,excretion,regulation of blood pressure,cell death,intrinsic apoptotic signaling pathway in response to DNA damage,negative regulation of muscle cell…	heme oxygenase (decyclizing) activity,phospholipase D activity,signal transducer activity,protein binding,enzyme binding,heme binding,protein homodimerization activity,metal ion binding	extracellular space,nucleus,nucleolus,endoplasmic reticulum,endoplasmic reticulum membrane,cytosol,plasma membrane,caveola,membrane,perinuclear region of cytoplasm	sp	1	1	uniprot_sprot_2015-08-28_HUMAN	>sp|P09601|HMOX1_HUMAN Heme oxygenase 1 OS=Homo sapiens GN=HMOX1 PE=1 SV=1	15	16	_TEPELLVAHAYTR_.3|_VQDSAPVETPR_.2|_ESPVFAPVYFPEELHR_.3|_YLGDLSGGQVLK_.2|_EVHTQAENAEFMR_.3|_YLGDLSGGQVLKK_.3|_MNSLEMTPAVR_.2|_AALEQDLAFWYGPR_.2|_WQEVIPYTPAMQR_.2|_ALDLPSSGEGLAFFTFPNIASATK_.3|_LHEVGRTEPELLVAHAYTR_.5|_LHEVGRTEPELLVAHAYTR_.4|_RLHEVGRTEPELLVAHAYTR_.5|_ESPVFAPVYFPEELHRK_.4|_NKESPVFAPVYFPEELHRK_.4|_ASNKVQDSAPVETPR_.2
P1 / C	P1	C	24	P09619	133.549	71.8189	-0.894936	0.894936	-46.2229	0.537771	0.621605	2.27891e-08	2.3169e-07	P09619	PGFRB_HUMAN	Platelet-derived growth factor receptor beta	PDGFRB	P09619	Homo sapiens	MAPK cascade,glycosaminoglycan biosynthetic process,signal transduction,G-protein coupled receptor signaling pathway,positive regulation of cell proliferation,response to toxic substance,positive regulation of phospholipase C activity,regulation of phosphatidylinositol 3-kinase signaling,positive regulation of phosphatidylinositol 3-kinase signaling,positive regulation of smooth muscle cell migra…	protein tyrosine kinase activity,platelet activating factor receptor activity,platelet-derived growth factor-activated receptor activity,platelet-derived growth factor beta-receptor activity,Ras guanyl-nucleotide exchange factor activity,receptor binding,platelet-derived growth factor receptor binding,protein binding,ATP binding,enzyme binding,protein kinase binding,vascular endothelial growth fa…	nucleus,cytoplasm,plasma membrane,focal adhesion,cell surface,membrane,integral component of membrane,cytoplasmic, membrane-bounded vesicle,apical plasma membrane,intrinsic component of plasma membrane,lysosomal lumen,extracellular exosome	sp	1	1	uniprot_sprot_2015-08-28_HUMAN	>sp|P09619|PGFRB_HUMAN Platelet-derived growth factor receptor beta OS=Homo sapiens GN=PDGFRB PE=1 SV=1	16	18	_YVSELTLVR_.2|_VLELSESHPDSGEQTVR_.3|_YGDLVDYLHR_.3|_LLGEVGTLQFAELHR_.3|_YQQVDEEFLR_.2|_VTDPQLVVTLHEK_.3|_TLGDSSAGEIALSTR_.2|_IMSHLGPHLNVVNLLGAC[+57]TK_.4|_IM[+16]SHLGPHLNVVNLLGAC[+57]TK_.3|_KGDVALPVPYDHQR_.3|_LVEPVTDFLLDMPYHIR_.3|_LVEPVTDFLLDM[+16]PYHIR_.3|_HTFLQHHSDK_.3|_HTFLQHHSDKR_.3|_TLGSGAFGQVVEATAHGLSHSQATMK_.4|_KYQQVDEEFLR_.2|_GMPQPNIIWSAC[+57]R_.2|_YADIESSNYM[+16]APYDNYVPSAPER_.3
P3 / C	P3	C	24	P09619	133.549	42.0474	-1.66728	1.66728	-68.5154	0.314846	1.48933	8.79004e-08	7.9352e-07	P09619	PGFRB_HUMAN	Platelet-derived growth factor receptor beta	PDGFRB	P09619	Homo sapiens	MAPK cascade,glycosaminoglycan biosynthetic process,signal transduction,G-protein coupled receptor signaling pathway,positive regulation of cell proliferation,response to toxic substance,positive regulation of phospholipase C activity,regulation of phosphatidylinositol 3-kinase signaling,positive regulation of phosphatidylinositol 3-kinase signaling,positive regulation of smooth muscle cell migra…	protein tyrosine kinase activity,platelet activating factor receptor activity,platelet-derived growth factor-activated receptor activity,platelet-derived growth factor beta-receptor activity,Ras guanyl-nucleotide exchange factor activity,receptor binding,platelet-derived growth factor receptor binding,protein binding,ATP binding,enzyme binding,protein kinase binding,vascular endothelial growth fa…	nucleus,cytoplasm,plasma membrane,focal adhesion,cell surface,membrane,integral component of membrane,cytoplasmic, membrane-bounded vesicle,apical plasma membrane,intrinsic component of plasma membrane,lysosomal lumen,extracellular exosome	sp	1	1	uniprot_sprot_2015-08-28_HUMAN	>sp|P09619|PGFRB_HUMAN Platelet-derived growth factor receptor beta OS=Homo sapiens GN=PDGFRB PE=1 SV=1	16	18	_YVSELTLVR_.2|_VLELSESHPDSGEQTVR_.3|_YGDLVDYLHR_.3|_LLGEVGTLQFAELHR_.3|_YQQVDEEFLR_.2|_VTDPQLVVTLHEK_.3|_TLGDSSAGEIALSTR_.2|_IMSHLGPHLNVVNLLGAC[+57]TK_.4|_IM[+16]SHLGPHLNVVNLLGAC[+57]TK_.3|_KGDVALPVPYDHQR_.3|_LVEPVTDFLLDMPYHIR_.3|_LVEPVTDFLLDM[+16]PYHIR_.3|_HTFLQHHSDK_.3|_HTFLQHHSDKR_.3|_TLGSGAFGQVVEATAHGLSHSQATMK_.4|_KYQQVDEEFLR_.2|_GMPQPNIIWSAC[+57]R_.2|_YADIESSNYM[+16]APYDNYVPSAPER_.3
P3 / P1	P3	P1	24	P09619	71.8189	42.0474	-0.772347	0.772347	-41.4536	0.585464	1.38355	0.000151249	0.000571535	P09619	PGFRB_HUMAN	Platelet-derived growth factor receptor beta	PDGFRB	P09619	Homo sapiens	MAPK cascade,glycosaminoglycan biosynthetic process,signal transduction,G-protein coupled receptor signaling pathway,positive regulation of cell proliferation,response to toxic substance,positive regulation of phospholipase C activity,regulation of phosphatidylinositol 3-kinase signaling,positive regulation of phosphatidylinositol 3-kinase signaling,positive regulation of smooth muscle cell migra…	protein tyrosine kinase activity,platelet activating factor receptor activity,platelet-derived growth factor-activated receptor activity,platelet-derived growth factor beta-receptor activity,Ras guanyl-nucleotide exchange factor activity,receptor binding,platelet-derived growth factor receptor binding,protein binding,ATP binding,enzyme binding,protein kinase binding,vascular endothelial growth fa…	nucleus,cytoplasm,plasma membrane,focal adhesion,cell surface,membrane,integral component of membrane,cytoplasmic, membrane-bounded vesicle,apical plasma membrane,intrinsic component of plasma membrane,lysosomal lumen,extracellular exosome	sp	1	1	uniprot_sprot_2015-08-28_HUMAN	>sp|P09619|PGFRB_HUMAN Platelet-derived growth factor receptor beta OS=Homo sapiens GN=PDGFRB PE=1 SV=1	16	18	_YVSELTLVR_.2|_VLELSESHPDSGEQTVR_.3|_YGDLVDYLHR_.3|_LLGEVGTLQFAELHR_.3|_YQQVDEEFLR_.2|_VTDPQLVVTLHEK_.3|_TLGDSSAGEIALSTR_.2|_IMSHLGPHLNVVNLLGAC[+57]TK_.4|_IM[+16]SHLGPHLNVVNLLGAC[+57]TK_.3|_KGDVALPVPYDHQR_.3|_LVEPVTDFLLDMPYHIR_.3|_LVEPVTDFLLDM[+16]PYHIR_.3|_HTFLQHHSDK_.3|_HTFLQHHSDKR_.3|_TLGSGAFGQVVEATAHGLSHSQATMK_.4|_KYQQVDEEFLR_.2|_GMPQPNIIWSAC[+57]R_.2|_YADIESSNYM[+16]APYDNYVPSAPER_.3
P3 / C	P3	C	33	P09622	404.783	946.423	1.22534	1.22534	133.81	2.3381	0.568961	5.28632e-11	8.51796e-10	P09622	DLDH_HUMAN	Dihydrolipoyl dehydrogenase, mitochondrial	DLD	P09622	Homo sapiens	pyruvate metabolic process,tricarboxylic acid cycle,2-oxoglutarate metabolic process,mitochondrial electron transport, NADH to ubiquinone,proteolysis,lysine catabolic process,gastrulation,aging,branched-chain amino acid catabolic process,lipoate metabolic process,regulation of acetyl-CoA biosynthetic process from pyruvate,regulation of membrane potential,cell redox homeostasis,glyoxylate metaboli…	dihydrolipoyl dehydrogenase activity,lipoamide binding,flavin adenine dinucleotide binding,NAD binding,pyruvate dehydrogenase (NAD+) activity	nucleoplasm,mitochondrion,mitochondrial matrix,cilium,acrosomal matrix,myelin sheath,oxoglutarate dehydrogenase complex,pyruvate dehydrogenase complex	sp	1	2	uniprot_sprot_2015-08-28_HUMAN	>sp|P09622|DLDH_HUMAN Dihydrolipoyl dehydrogenase, mitochondrial OS=Homo sapiens GN=DLD PE=1 SV=2	30	62	_FPFAANSR_.2|_EANLAASFGK_.2|_IDVSIEAASGGK_.2|_ALTGGIAHLFK_.2|_SEEQLKEEGIEYK_.3|_SEEQLKEEGIEYK_.2|_NLGLEELGIELDPR_.2|_NLGLEELGIELDPR_.3|_VC[+57]HAHPTLSEAFR_.3|_VC[+57]HAHPTLSEAFR_.2|_NETLGGTC[+57]LNVGC[+57]IPSK_.2|_NETLGGTC[+57]LNVGC[+57]IPSK_.3|_GIEMSEVR_.2|_GIEM[+16]SEVR_.2|_IPNIYAIGDVVAGPMLAHK_.3|_IPNIYAIGDVVAGPM[+16]LAHK_.3|_IPNIYAIGDVVAGPMLAHK_.4|_IPNIYAIGDVVAGPM[+16]LAHK_.4|_IPNIYAIGDVVAGPM[…
P3 / P1	P3	P1	33	P09622	469.296	946.423	1.01199	1.01199	101.669	2.01669	0.45205	1.59655e-14	4.63758e-13	P09622	DLDH_HUMAN	Dihydrolipoyl dehydrogenase, mitochondrial	DLD	P09622	Homo sapiens	pyruvate metabolic process,tricarboxylic acid cycle,2-oxoglutarate metabolic process,mitochondrial electron transport, NADH to ubiquinone,proteolysis,lysine catabolic process,gastrulation,aging,branched-chain amino acid catabolic process,lipoate metabolic process,regulation of acetyl-CoA biosynthetic process from pyruvate,regulation of membrane potential,cell redox homeostasis,glyoxylate metaboli…	dihydrolipoyl dehydrogenase activity,lipoamide binding,flavin adenine dinucleotide binding,NAD binding,pyruvate dehydrogenase (NAD+) activity	nucleoplasm,mitochondrion,mitochondrial matrix,cilium,acrosomal matrix,myelin sheath,oxoglutarate dehydrogenase complex,pyruvate dehydrogenase complex	sp	1	2	uniprot_sprot_2015-08-28_HUMAN	>sp|P09622|DLDH_HUMAN Dihydrolipoyl dehydrogenase, mitochondrial OS=Homo sapiens GN=DLD PE=1 SV=2	30	62	_FPFAANSR_.2|_EANLAASFGK_.2|_IDVSIEAASGGK_.2|_ALTGGIAHLFK_.2|_SEEQLKEEGIEYK_.3|_SEEQLKEEGIEYK_.2|_NLGLEELGIELDPR_.2|_NLGLEELGIELDPR_.3|_VC[+57]HAHPTLSEAFR_.3|_VC[+57]HAHPTLSEAFR_.2|_NETLGGTC[+57]LNVGC[+57]IPSK_.2|_NETLGGTC[+57]LNVGC[+57]IPSK_.3|_GIEMSEVR_.2|_GIEM[+16]SEVR_.2|_IPNIYAIGDVVAGPMLAHK_.3|_IPNIYAIGDVVAGPM[+16]LAHK_.3|_IPNIYAIGDVVAGPMLAHK_.4|_IPNIYAIGDVVAGPM[+16]LAHK_.4|_IPNIYAIGDVVAGPM[…
P3 / C	P3	C	12	P09668	264.32	132.269	-0.998813	0.998813	-49.9588	0.500412	0.724832	0.00527133	0.0104642	P09668	CATH_HUMAN	Pro-cathepsin H	CTSH	P09668	Homo sapiens	metanephros development,T cell mediated cytotoxicity,adaptive immune response,immune response-regulating signaling pathway,proteolysis,apoptotic process,activation of cysteine-type endopeptidase activity involved in apoptotic process,positive regulation of cell proliferation,positive regulation of gene expression,positive regulation of epithelial cell migration,neuropeptide catabolic process,brad…	endopeptidase activity,aminopeptidase activity,cysteine-type endopeptidase activity,serine-type endopeptidase activity,protein binding,peptidase activity,cysteine-type peptidase activity,cysteine-type endopeptidase activator activity involved in apoptotic process,HLA-A specific activating MHC class I receptor activity,thyroid hormone binding	extracellular space,lysosome,cytosol,extracellular exosome,alveolar lamellar body,multivesicular body lumen	sp	1	4	uniprot_sprot_2015-08-28_HUMAN	>sp|P09668|CATH_HUMAN Pro-cathepsin H OS=Homo sapiens GN=CTSH PE=1 SV=4	10	17	_NGIPYWIVK_.2|_VNHAVLAVGYGEK_.3|_VNHAVLAVGYGEK_.2|_GIMGEDTYPYQGK_.2|_GIM[+16]GEDTYPYQGK_.2|_TPDKVNHAVLAVGYGEK_.4|_TPDKVNHAVLAVGYGEK_.3|_NMC[+57]GLAAC[+57]ASYPIPLV_.2|_NMC[+57]GLAAC[+57]ASYPIPLV_.3|_NM[+16]C[+57]GLAAC[+57]ASYPIPLV_.2|_TGIYSSTSC[+57]HK_.3|_TGIYSSTSC[+57]HK_.2|_KGNFVSPVK_.2|_MLSLAEQQLVDC[+57]AQDFNNHGC[+57]QGGLPSQAFEYILYNK_.5|_NQGAC[+57]GSC[+57]WTFSTTGALESAIAIATGK_.3|_NSWGPQWGM[+16]N…
P3 / C	P3	C	12	P09669	372.184	724.261	0.960493	0.960493	94.5975	1.94598	0.735397	0.00197334	0.0048678	P09669	COX6C_HUMAN	Cytochrome c oxidase subunit 6C	COX6C	P09669	Homo sapiens	generation of precursor metabolites and energy,mitochondrial electron transport, cytochrome c to oxygen,hydrogen ion transmembrane transport	cytochrome-c oxidase activity	mitochondrion,mitochondrial inner membrane,integral component of membrane	sp	1	2	uniprot_sprot_2015-08-28_HUMAN	>sp|P09669|COX6C_HUMAN Cytochrome c oxidase subunit 6C OS=Homo sapiens GN=COX6C PE=1 SV=2	6	7	_AYADFYR_.2|_NYDVMKDFEEMR_.3|_AGIFQSVK_.2|_NYDVMKDFEEMRK_.4|_NYDVMKDFEEMRK_.3|_APEVLPKPR_.2|_KAYADFYR_.2
P3 / P1	P3	P1	12	P09669	470.31	724.261	0.622898	0.622898	53.9966	1.53997	0.596942	0.000483137	0.00151357	P09669	COX6C_HUMAN	Cytochrome c oxidase subunit 6C	COX6C	P09669	Homo sapiens	generation of precursor metabolites and energy,mitochondrial electron transport, cytochrome c to oxygen,hydrogen ion transmembrane transport	cytochrome-c oxidase activity	mitochondrion,mitochondrial inner membrane,integral component of membrane	sp	1	2	uniprot_sprot_2015-08-28_HUMAN	>sp|P09669|COX6C_HUMAN Cytochrome c oxidase subunit 6C OS=Homo sapiens GN=COX6C PE=1 SV=2	6	7	_AYADFYR_.2|_NYDVMKDFEEMR_.3|_AGIFQSVK_.2|_NYDVMKDFEEMRK_.4|_NYDVMKDFEEMRK_.3|_APEVLPKPR_.2|_KAYADFYR_.2
P1 / C	P1	C	36	P09936	1459.92	2943.56	1.01167	1.01167	101.625	2.01625	0.846056	6.17513e-05	0.000262366	P09936	UCHL1_HUMAN	Ubiquitin carboxyl-terminal hydrolase isozyme L1	UCHL1	P09936	Homo sapiens	response to ischemia,axon target recognition,adult walking behavior,cell proliferation,regulation of macroautophagy,protein deubiquitination,sensory perception of pain,axonal transport of mitochondrion,eating behavior,proteasome-mediated ubiquitin-dependent protein catabolic process,negative regulation of MAP kinase activity,muscle fiber development,neuromuscular process	cysteine-type endopeptidase activity,thiol-dependent ubiquitin-specific protease activity,omega peptidase activity,ligase activity,ubiquitin protein ligase binding,alpha-2A adrenergic receptor binding,ubiquitin binding	nucleoplasm,cytoplasm,endoplasmic reticulum membrane,cytosol,neuronal cell body,myelin sheath,neuron projection terminus,extracellular exosome,axon cytoplasm,plasma membrane	sp	1	2	uniprot_sprot_2015-08-28_HUMAN	>sp|P09936|UCHL1_HUMAN Ubiquitin carboxyl-terminal hydrolase isozyme L1 OS=Homo sapiens GN=UCHL1 PE=1 SV=2	20	39	_FSAVALC[+57]K_.2|_LGVAGQWR_.2|_LGFEDGSVLK_.2|_MPFPVNHGASSEDTLLK_.3|_M[+16]PFPVNHGASSEDTLLK_.3|_MPFPVNHGASSEDTLLK_.2|_QIEELKGQEVSPK_.3|_QIEELKGQEVSPK_.2|_QTIGNSC[+57]GTIGLIHAVANNQDK_.3|_QTIGNSC[+57]GTIGLIHAVANNQDK_.2|_QTIGNSC[+57]GTIGLIHAVANNQDKLGFEDGSVLK_.4|_QTIGNSC[+57]GTIGLIHAVANNQDKLGFEDGSVLK_.3|_C[+57]FEKNEAIQAAHDAVAQEGQC[+57]R_.4|_C[+57]FEKNEAIQAAHDAVAQEGQC[+57]R_.3|_MQLKPMEINPEMLNK_.3|_M[+…
P3 / C	P3	C	36	P09936	1459.92	3438.64	1.23594	1.23594	135.535	2.35535	0.870847	2.28951e-05	0.000110092	P09936	UCHL1_HUMAN	Ubiquitin carboxyl-terminal hydrolase isozyme L1	UCHL1	P09936	Homo sapiens	response to ischemia,axon target recognition,adult walking behavior,cell proliferation,regulation of macroautophagy,protein deubiquitination,sensory perception of pain,axonal transport of mitochondrion,eating behavior,proteasome-mediated ubiquitin-dependent protein catabolic process,negative regulation of MAP kinase activity,muscle fiber development,neuromuscular process	cysteine-type endopeptidase activity,thiol-dependent ubiquitin-specific protease activity,omega peptidase activity,ligase activity,ubiquitin protein ligase binding,alpha-2A adrenergic receptor binding,ubiquitin binding	nucleoplasm,cytoplasm,endoplasmic reticulum membrane,cytosol,neuronal cell body,myelin sheath,neuron projection terminus,extracellular exosome,axon cytoplasm,plasma membrane	sp	1	2	uniprot_sprot_2015-08-28_HUMAN	>sp|P09936|UCHL1_HUMAN Ubiquitin carboxyl-terminal hydrolase isozyme L1 OS=Homo sapiens GN=UCHL1 PE=1 SV=2	20	39	_FSAVALC[+57]K_.2|_LGVAGQWR_.2|_LGFEDGSVLK_.2|_MPFPVNHGASSEDTLLK_.3|_M[+16]PFPVNHGASSEDTLLK_.3|_MPFPVNHGASSEDTLLK_.2|_QIEELKGQEVSPK_.3|_QIEELKGQEVSPK_.2|_QTIGNSC[+57]GTIGLIHAVANNQDK_.3|_QTIGNSC[+57]GTIGLIHAVANNQDK_.2|_QTIGNSC[+57]GTIGLIHAVANNQDKLGFEDGSVLK_.4|_QTIGNSC[+57]GTIGLIHAVANNQDKLGFEDGSVLK_.3|_C[+57]FEKNEAIQAAHDAVAQEGQC[+57]R_.4|_C[+57]FEKNEAIQAAHDAVAQEGQC[+57]R_.3|_MQLKPMEINPEMLNK_.3|_M[+…
P3 / C	P3	C	51	P09960	311.101	193.63	-0.684083	0.684083	-37.7599	0.622401	1.74733	0.00168911	0.00429315	P09960	LKHA4_HUMAN	Leukotriene A-4 hydrolase	LTA4H	P09960	Homo sapiens	proteolysis,leukotriene metabolic process,leukotriene biosynthetic process,peptide catabolic process	aminopeptidase activity,epoxide hydrolase activity,leukotriene-A4 hydrolase activity,peptidase activity,zinc ion binding,peptide binding,poly(A) RNA binding,metalloaminopeptidase activity	nucleus,nucleoplasm,cytoplasm,cytosol,plasma membrane,extracellular exosome	sp	1	2	uniprot_sprot_2015-08-28_HUMAN	>sp|P09960|LKHA4_HUMAN Leukotriene A-4 hydrolase OS=Homo sapiens GN=LTA4H PE=1 SV=2	45	79	_AILPC[+57]QDTPSVK_.2|_LTYTAEVSVPK_.2|_DGETPDPEDPSR_.2|_EDDLNSFNATDLK_.2|_DFLYSYFK_.2|_ELVALMSAIR_.2|_ELVALM[+16]SAIR_.2|_SAYEFSETESMLK_.2|_SAYEFSETESM[+16]LK_.2|_HFNALGGWGELQNSVK_.3|_HFNALGGWGELQNSVK_.2|_TLTGTAALTVQSQEDNLR_.3|_TLTGTAALTVQSQEDNLR_.2|_SLSNVIAHEISHSWTGNLVTNK_.4|_SLSNVIAHEISHSWTGNLVTNK_.3|_SSALQWLTPEQTSGK_.2|_SSALQWLTPEQTSGK_.3|_TWDHFWLNEGHTVYLER_.4|_TWDHFWLNEGHTVYLER_.3|_DLSSHQLNEF…
P1 / C	P1	C	87	P0C0L4	277.512	113.723	-1.28703	1.28703	-59.0207	0.409793	1.17915	1.27859e-20	8.66599e-19	P0C0L4	CO4A_HUMAN	Complement C4-A	C4A	P0C0L4	Homo sapiens	proteolysis,inflammatory response,complement activation,complement activation, classical pathway,negative regulation of endopeptidase activity,regulation of complement activation,innate immune response,positive regulation of apoptotic cell clearance	complement component C1q binding,serine-type endopeptidase activity,endopeptidase inhibitor activity	extracellular region,extracellular space,plasma membrane,cell junction,axon,dendrite,neuronal cell body,synapse,extracellular exosome,blood microparticle	sp	1	2	uniprot_sprot_2015-08-28_HUMAN	>sp|P0C0L4|CO4A_HUMAN Complement C4-A OS=Homo sapiens GN=C4A PE=1 SV=2	104	175	_GLC[+57]VATPVQLR_.2|_VGDTLNLNLR_.2|_VDFTLSSER_.2|_FAC[+57]YYPR_.2|_AEFQDALEK_.2|_LELSVDGAK_.2|_HLVPGAPFLLQALVR_.3|_HLVPGAPFLLQALVR_.2|_LNMGITDLQGLR_.2|_LNM[+16]GITDLQGLR_.2|_VEYGFQVK_.2|_KADGSYAAWLSR_.3|_KADGSYAAWLSR_.2|_GPEVQLVAHSPWLK_.3|_GPEVQLVAHSPWLK_.2|_TTNIQGINLLFSSR_.2|_TTNIQGINLLFSSR_.3|_YVLPNFEVK_.2|_DFALLSLQVPLK_.2|_SFFPENWLWR_.2|_C[+57]SVFYGAPSK_.2|_GSFEFPVGDAVSK_.2|_GSFEFPVGDAVSK_.3|…
P3 / C	P3	C	87	P0C0L4	277.512	90.6157	-1.61472	1.61472	-67.3472	0.326528	1.12638	1.25773e-28	2.82659e-26	P0C0L4	CO4A_HUMAN	Complement C4-A	C4A	P0C0L4	Homo sapiens	proteolysis,inflammatory response,complement activation,complement activation, classical pathway,negative regulation of endopeptidase activity,regulation of complement activation,innate immune response,positive regulation of apoptotic cell clearance	complement component C1q binding,serine-type endopeptidase activity,endopeptidase inhibitor activity	extracellular region,extracellular space,plasma membrane,cell junction,axon,dendrite,neuronal cell body,synapse,extracellular exosome,blood microparticle	sp	1	2	uniprot_sprot_2015-08-28_HUMAN	>sp|P0C0L4|CO4A_HUMAN Complement C4-A OS=Homo sapiens GN=C4A PE=1 SV=2	104	175	_GLC[+57]VATPVQLR_.2|_VGDTLNLNLR_.2|_VDFTLSSER_.2|_FAC[+57]YYPR_.2|_AEFQDALEK_.2|_LELSVDGAK_.2|_HLVPGAPFLLQALVR_.3|_HLVPGAPFLLQALVR_.2|_LNMGITDLQGLR_.2|_LNM[+16]GITDLQGLR_.2|_VEYGFQVK_.2|_KADGSYAAWLSR_.3|_KADGSYAAWLSR_.2|_GPEVQLVAHSPWLK_.3|_GPEVQLVAHSPWLK_.2|_TTNIQGINLLFSSR_.2|_TTNIQGINLLFSSR_.3|_YVLPNFEVK_.2|_DFALLSLQVPLK_.2|_SFFPENWLWR_.2|_C[+57]SVFYGAPSK_.2|_GSFEFPVGDAVSK_.2|_GSFEFPVGDAVSK_.3|…
P3 / C	P3	C	3	P0C7P4	261.134	527.38	1.01405	1.01405	101.958	2.01958	0.270336	0.0214881	0.0309249	P0C7P4	UCRIL_HUMAN	Putative cytochrome b-c1 complex subunit Rieske-like protein 1	UQCRFS1P1	P0C7P4	Homo sapiens	oxidation-reduction process,hydrogen ion transmembrane transport	ubiquinol-cytochrome-c reductase activity,metal ion binding,2 iron, 2 sulfur cluster binding	membrane	sp	5	1	uniprot_sprot_2015-08-28_HUMAN	>sp|P0C7P4|UCRIL_HUMAN Putative cytochrome b-c1 complex subunit Rieske-like protein 1 OS=Homo sapiens GN=UQCRFS1P1 PE=5 SV=1	1	1	_EIKQEAAVELSQLRDPQHDLDR_.4
P3 / P1	P3	P1	3	P0C7P4	274.962	527.38	0.939608	0.939608	91.8008	1.91801	0.220558	0.0185621	0.027809	P0C7P4	UCRIL_HUMAN	Putative cytochrome b-c1 complex subunit Rieske-like protein 1	UQCRFS1P1	P0C7P4	Homo sapiens	oxidation-reduction process,hydrogen ion transmembrane transport	ubiquinol-cytochrome-c reductase activity,metal ion binding,2 iron, 2 sulfur cluster binding	membrane	sp	5	1	uniprot_sprot_2015-08-28_HUMAN	>sp|P0C7P4|UCRIL_HUMAN Putative cytochrome b-c1 complex subunit Rieske-like protein 1 OS=Homo sapiens GN=UQCRFS1P1 PE=5 SV=1	1	1	_EIKQEAAVELSQLRDPQHDLDR_.4
P3 / P1	P3	P1	3	P0CG39	74.2111	122.028	0.717503	0.717503	64.4333	1.64433	0.172704	0.019336	0.0286087	P0CG39	POTEJ_HUMAN	POTE ankyrin domain family member J	POTEJ	P0CG39	Homo sapiens	retina homeostasis		extracellular space,extracellular exosome	sp	3	1	uniprot_sprot_2015-08-28_HUMAN	>sp|P0CG39|POTEJ_HUMAN POTE ankyrin domain family member J OS=Homo sapiens GN=POTEJ PE=3 SV=1	2	3	_EKLC[+57]YVALDFEQEMAMVASSSSLEK_.4|_LC[+57]YVALDFEQEMAMVASSSSLEK_.3|_LC[+57]YVALDFEQEMAMVASSSSLEK_.4
P3 / C	P3	C	3	P10109	84.6314	176.917	1.06381	1.06381	109.044	2.09044	0.0968606	0.00287111	0.00655947	P10109	ADX_HUMAN	Adrenodoxin, mitochondrial	FDX1	P10109	Homo sapiens	C21-steroid hormone biosynthetic process,cholesterol metabolic process,sterol metabolic process,hormone biosynthetic process,small molecule metabolic process,oxidation-reduction process	iron ion binding,electron carrier activity,2 iron, 2 sulfur cluster binding	mitochondrion,mitochondrial matrix	sp	1	1	uniprot_sprot_2015-08-28_HUMAN	>sp|P10109|ADX_HUMAN Adrenodoxin, mitochondrial OS=Homo sapiens GN=FDX1 PE=1 SV=1	6	8	_LGC[+57]QIC[+57]LTK_.2|_SSSEDKITVHFINR_.4|_SSSEDKITVHFINR_.3|_DGETLTTK_.2|_SMDNMTVR_.2|_VPETVADAR_.2|_LDAITDEENDMLDLAYGLTDR_.3|_LDAITDEENDMLDLAYGLTDR_.2
P3 / P1	P3	P1	3	P10109	102.82	176.917	0.782946	0.782946	72.0641	1.72064	0.191328	0.0187478	0.0279514	P10109	ADX_HUMAN	Adrenodoxin, mitochondrial	FDX1	P10109	Homo sapiens	C21-steroid hormone biosynthetic process,cholesterol metabolic process,sterol metabolic process,hormone biosynthetic process,small molecule metabolic process,oxidation-reduction process	iron ion binding,electron carrier activity,2 iron, 2 sulfur cluster binding	mitochondrion,mitochondrial matrix	sp	1	1	uniprot_sprot_2015-08-28_HUMAN	>sp|P10109|ADX_HUMAN Adrenodoxin, mitochondrial OS=Homo sapiens GN=FDX1 PE=1 SV=1	6	8	_LGC[+57]QIC[+57]LTK_.2|_SSSEDKITVHFINR_.4|_SSSEDKITVHFINR_.3|_DGETLTTK_.2|_SMDNMTVR_.2|_VPETVADAR_.2|_LDAITDEENDMLDLAYGLTDR_.3|_LDAITDEENDMLDLAYGLTDR_.2
P3 / C	P3	C	3	P10301	76.493	128.724	0.750885	0.750885	68.2825	1.68282	0.194395	0.0238247	0.0334424	P10301	RRAS_HUMAN	Ras-related protein R-Ras	RRAS	P10301	Homo sapiens	leukocyte differentiation,Ras protein signal transduction,negative regulation of cell migration,positive regulation of angiogenesis,regulation of protein kinase B signaling,face morphogenesis,regulation of ERK1 and ERK2 cascade	GTPase activity,protein binding,GTP binding,GDP binding,protein complex binding	intracellular,plasma membrane,focal adhesion,extracellular exosome	sp	1	1	uniprot_sprot_2015-08-28_HUMAN	>sp|P10301|RRAS_HUMAN Ras-related protein R-Ras OS=Homo sapiens GN=RRAS PE=1 SV=1	11	13	_LFTQILR_.2|_DRDDFPVVLVGNK_.3|_GGGPGPGDPPPSETHK_.3|_SEASAFGASHHVAYFEASAK_.4|_SEASAFGASHHVAYFEASAK_.3|_IC[+57]SVDGIPAR_.2|_LRLNVDEAFEQLVR_.3|_LRLNVDEAFEQLVR_.2|_AGHGFLLVFAINDRQSFNEVGKLFTQILR_.5|_LNVDEAFEQLVR_.2|_AGHGFLLVFAINDR_.2|_LDILDTAGQEEFGAMREQYMR_.3|_IC[+57]SVDGIPARLDILDTAGQEEFGAMR_.3
P3 / P1	P3	P1	3	P10301	85.5711	128.724	0.589089	0.589089	50.4297	1.5043	0.104771	0.0105416	0.018143	P10301	RRAS_HUMAN	Ras-related protein R-Ras	RRAS	P10301	Homo sapiens	leukocyte differentiation,Ras protein signal transduction,negative regulation of cell migration,positive regulation of angiogenesis,regulation of protein kinase B signaling,face morphogenesis,regulation of ERK1 and ERK2 cascade	GTPase activity,protein binding,GTP binding,GDP binding,protein complex binding	intracellular,plasma membrane,focal adhesion,extracellular exosome	sp	1	1	uniprot_sprot_2015-08-28_HUMAN	>sp|P10301|RRAS_HUMAN Ras-related protein R-Ras OS=Homo sapiens GN=RRAS PE=1 SV=1	11	13	_LFTQILR_.2|_DRDDFPVVLVGNK_.3|_GGGPGPGDPPPSETHK_.3|_SEASAFGASHHVAYFEASAK_.4|_SEASAFGASHHVAYFEASAK_.3|_IC[+57]SVDGIPAR_.2|_LRLNVDEAFEQLVR_.3|_LRLNVDEAFEQLVR_.2|_AGHGFLLVFAINDRQSFNEVGKLFTQILR_.5|_LNVDEAFEQLVR_.2|_AGHGFLLVFAINDR_.2|_LDILDTAGQEEFGAMREQYMR_.3|_IC[+57]SVDGIPARLDILDTAGQEEFGAMR_.3
P3 / P1	P3	P1	3	P10319	37.2755	16.2329	-1.19931	1.19931	-56.4517	0.435483	0.317063	0.0199897	0.0293118	P10319	1B58_HUMAN	HLA class I histocompatibility antigen, B-58 alpha chain	HLA-B	P10319	Homo sapiens				sp	1	1	uniprot_sprot_2015-08-28_HUMAN	>sp|P10319|1B58_HUMAN HLA class I histocompatibility antigen, B-58 alpha chain OS=Homo sapiens GN=HLA-B PE=1 SV=1	1	1	_MYGC[+57]DLGPDGR_.2
P3 / C	P3	C	33	P10515	305.522	619.045	1.01877	1.01877	102.619	2.02619	0.710431	1.11768e-09	1.49607e-08	P10515	ODP2_HUMAN	Dihydrolipoyllysine-residue acetyltransferase component of pyruvate dehydrogenase complex, mitochondrial	DLAT	P10515	Homo sapiens	glucose metabolic process,acetyl-CoA biosynthetic process from pyruvate,pyruvate metabolic process,tricarboxylic acid cycle,regulation of acetyl-CoA biosynthetic process from pyruvate,sleep,glyoxylate metabolic process	dihydrolipoyllysine-residue acetyltransferase activity,protein binding,pyruvate dehydrogenase (NAD+) activity	mitochondrion,mitochondrial matrix,mitochondrial pyruvate dehydrogenase complex,myelin sheath,pyruvate dehydrogenase complex	sp	1	3	uniprot_sprot_2015-08-28_HUMAN	>sp|P10515|ODP2_HUMAN Dihydrolipoyllysine-residue acetyltransferase component of pyruvate dehydrogenase complex, mitochondrial OS=Homo sapiens GN=DLAT PE=1 SV=3	30	51	_VFVSPLAK_.2|_GIDLTQVK_.2|_ISVNDFIIK_.2|_DIDSFVPSK_.2|_GVETIANDVVSLATK_.2|_GVETIANDVVSLATK_.3|_DVPLGTPLC[+57]IIVEK_.2|_VPEANSSWMDTVIR_.2|_VPEANSSWM[+16]DTVIR_.2|_VVDGAVGAQWLAEFR_.2|_VVDGAVGAQWLAEFR_.3|_VPLPSLSPTMQAGTIAR_.2|_VPLPSLSPTMQAGTIAR_.3|_VPLPSLSPTM[+16]QAGTIAR_.3|_VPLPSLSPTM[+16]QAGTIAR_.2|_ILVAEGTR_.2|_YLEKPITMLL_.2|_YLEKPITM[+16]LL_.2|_VAPAPAAVVPPTGPGMAPVPTGVFTDIPISNIR_.4|_VAPAPAAVVPPTG…
P3 / P1	P3	P1	33	P10515	382.452	619.045	0.694768	0.694768	61.8624	1.61862	0.319926	7.24677e-16	2.49546e-14	P10515	ODP2_HUMAN	Dihydrolipoyllysine-residue acetyltransferase component of pyruvate dehydrogenase complex, mitochondrial	DLAT	P10515	Homo sapiens	glucose metabolic process,acetyl-CoA biosynthetic process from pyruvate,pyruvate metabolic process,tricarboxylic acid cycle,regulation of acetyl-CoA biosynthetic process from pyruvate,sleep,glyoxylate metabolic process	dihydrolipoyllysine-residue acetyltransferase activity,protein binding,pyruvate dehydrogenase (NAD+) activity	mitochondrion,mitochondrial matrix,mitochondrial pyruvate dehydrogenase complex,myelin sheath,pyruvate dehydrogenase complex	sp	1	3	uniprot_sprot_2015-08-28_HUMAN	>sp|P10515|ODP2_HUMAN Dihydrolipoyllysine-residue acetyltransferase component of pyruvate dehydrogenase complex, mitochondrial OS=Homo sapiens GN=DLAT PE=1 SV=3	30	51	_VFVSPLAK_.2|_GIDLTQVK_.2|_ISVNDFIIK_.2|_DIDSFVPSK_.2|_GVETIANDVVSLATK_.2|_GVETIANDVVSLATK_.3|_DVPLGTPLC[+57]IIVEK_.2|_VPEANSSWMDTVIR_.2|_VPEANSSWM[+16]DTVIR_.2|_VVDGAVGAQWLAEFR_.2|_VVDGAVGAQWLAEFR_.3|_VPLPSLSPTMQAGTIAR_.2|_VPLPSLSPTMQAGTIAR_.3|_VPLPSLSPTM[+16]QAGTIAR_.3|_VPLPSLSPTM[+16]QAGTIAR_.2|_ILVAEGTR_.2|_YLEKPITMLL_.2|_YLEKPITM[+16]LL_.2|_VAPAPAAVVPPTGPGMAPVPTGVFTDIPISNIR_.4|_VAPAPAAVVPPTG…
P3 / C	P3	C	15	P10606	715.655	1317.98	0.880996	0.880996	84.1646	1.84165	0.547295	6.8571e-06	3.86787e-05	P10606	COX5B_HUMAN	Cytochrome c oxidase subunit 5B, mitochondrial	COX5B	P10606	Homo sapiens	mitochondrial electron transport, cytochrome c to oxygen,respiratory gaseous exchange,mitochondrial ATP synthesis coupled proton transport	cytochrome-c oxidase activity,protein binding,metal ion binding	mitochondrion,mitochondrial inner membrane,mitochondrial respiratory chain complex IV,extracellular exosome	sp	1	2	uniprot_sprot_2015-08-28_HUMAN	>sp|P10606|COX5B_HUMAN Cytochrome c oxidase subunit 5B, mitochondrial OS=Homo sapiens GN=COX5B PE=1 SV=2	10	16	_EDPNLVPSISNK_.2|_GLDPYNVLAPK_.2|_KGLDPYNVLAPK_.3|_KGLDPYNVLAPK_.2|_EDPNLVPSISNKR_.3|_EDPNLVPSISNKR_.2|_GASGTREDPNLVPSISNK_.3|_GASGTREDPNLVPSISNK_.2|_GASGTREDPNLVPSISNKR_.4|_GASGTREDPNLVPSISNKR_.3|_GASGTREDPNLVPSISNKR_.2|_RIVGC[+57]IC[+57]EEDNTSVVWFWLHK_.4|_RIVGC[+57]IC[+57]EEDNTSVVWFWLHK_.3|_IVGC[+57]IC[+57]EEDNTSVVWFWLHKGEAQR_.4|_IVGC[+57]IC[+57]EEDNTSVVWFWLHK_.3|_SMASGGGVPTDEEQATGLER_.2
P3 / P1	P3	P1	15	P10606	871.709	1317.98	0.596414	0.596414	51.1953	1.51195	0.373813	3.63042e-07	2.81341e-06	P10606	COX5B_HUMAN	Cytochrome c oxidase subunit 5B, mitochondrial	COX5B	P10606	Homo sapiens	mitochondrial electron transport, cytochrome c to oxygen,respiratory gaseous exchange,mitochondrial ATP synthesis coupled proton transport	cytochrome-c oxidase activity,protein binding,metal ion binding	mitochondrion,mitochondrial inner membrane,mitochondrial respiratory chain complex IV,extracellular exosome	sp	1	2	uniprot_sprot_2015-08-28_HUMAN	>sp|P10606|COX5B_HUMAN Cytochrome c oxidase subunit 5B, mitochondrial OS=Homo sapiens GN=COX5B PE=1 SV=2	10	16	_EDPNLVPSISNK_.2|_GLDPYNVLAPK_.2|_KGLDPYNVLAPK_.3|_KGLDPYNVLAPK_.2|_EDPNLVPSISNKR_.3|_EDPNLVPSISNKR_.2|_GASGTREDPNLVPSISNK_.3|_GASGTREDPNLVPSISNK_.2|_GASGTREDPNLVPSISNKR_.4|_GASGTREDPNLVPSISNKR_.3|_GASGTREDPNLVPSISNKR_.2|_RIVGC[+57]IC[+57]EEDNTSVVWFWLHK_.4|_RIVGC[+57]IC[+57]EEDNTSVVWFWLHK_.3|_IVGC[+57]IC[+57]EEDNTSVVWFWLHKGEAQR_.4|_IVGC[+57]IC[+57]EEDNTSVVWFWLHK_.3|_SMASGGGVPTDEEQATGLER_.2
P3 / C	P3	C	18	P10620	616.519	1463.57	1.24728	1.24728	137.393	2.37393	1.00753	0.000509061	0.00158548	P10620	MGST1_HUMAN	Microsomal glutathione S-transferase 1	MGST1	P10620	Homo sapiens	glutathione metabolic process,xenobiotic metabolic process,response to organonitrogen compound,response to lipopolysaccharide,Leydig cell differentiation,response to drug,oxidation-reduction process,protein homotrimerization,cellular response to lipid hydroperoxide,cellular oxidant detoxification,glutathione derivative biosynthetic process	glutathione transferase activity,glutathione peroxidase activity,protein homodimerization activity,glutathione binding	nucleus,mitochondrion,mitochondrial outer membrane,mitochondrial inner membrane,peroxisomal membrane,endoplasmic reticulum,endoplasmic reticulum membrane,integral component of membrane,apical part of cell	sp	1	1	uniprot_sprot_2015-08-28_HUMAN	>sp|P10620|MGST1_HUMAN Microsomal glutathione S-transferase 1 OS=Homo sapiens GN=MGST1 PE=1 SV=1	7	13	_VFANPEDC[+57]VAFGK_.2|_MM[+16]LMSTATAFYR_.2|_M[+16]MLMSTATAFYR_.2|_MMLMSTATAFYR_.2|_MMLM[+16]STATAFYR_.2|_IYHTIAYLTPLPQPNR_.3|_IYHTIAYLTPLPQPNR_.2|_KVFANPEDC[+57]VAFGK_.3|_KVFANPEDC[+57]VAFGK_.2|_VFANPEDC[+57]VAFGKGENAK_.3|_KVFANPEDC[+57]VAFGKGENAK_.4|_KVFANPEDC[+57]VAFGKGENAK_.3|_VFANPEDC[+57]VAFGKGENAKK_.4
P3 / P1	P3	P1	18	P10620	867.765	1463.57	0.754119	0.754119	68.6602	1.6866	0.323948	3.74297e-07	2.89014e-06	P10620	MGST1_HUMAN	Microsomal glutathione S-transferase 1	MGST1	P10620	Homo sapiens	glutathione metabolic process,xenobiotic metabolic process,response to organonitrogen compound,response to lipopolysaccharide,Leydig cell differentiation,response to drug,oxidation-reduction process,protein homotrimerization,cellular response to lipid hydroperoxide,cellular oxidant detoxification,glutathione derivative biosynthetic process	glutathione transferase activity,glutathione peroxidase activity,protein homodimerization activity,glutathione binding	nucleus,mitochondrion,mitochondrial outer membrane,mitochondrial inner membrane,peroxisomal membrane,endoplasmic reticulum,endoplasmic reticulum membrane,integral component of membrane,apical part of cell	sp	1	1	uniprot_sprot_2015-08-28_HUMAN	>sp|P10620|MGST1_HUMAN Microsomal glutathione S-transferase 1 OS=Homo sapiens GN=MGST1 PE=1 SV=1	7	13	_VFANPEDC[+57]VAFGK_.2|_MM[+16]LMSTATAFYR_.2|_M[+16]MLMSTATAFYR_.2|_MMLMSTATAFYR_.2|_MMLM[+16]STATAFYR_.2|_IYHTIAYLTPLPQPNR_.3|_IYHTIAYLTPLPQPNR_.2|_KVFANPEDC[+57]VAFGK_.3|_KVFANPEDC[+57]VAFGK_.2|_VFANPEDC[+57]VAFGKGENAK_.3|_KVFANPEDC[+57]VAFGKGENAK_.4|_KVFANPEDC[+57]VAFGKGENAK_.3|_VFANPEDC[+57]VAFGKGENAKK_.4
P3 / C	P3	C	129	P10809	1945.92	5696.73	1.54968	1.54968	192.753	2.92753	0.825249	3.29394e-39	2.34419e-36	P10809	CH60_HUMAN	60 kDa heat shock protein, mitochondrial	HSPD1	P10809	Homo sapiens	response to hypoxia,detection of misfolded protein,B cell cytokine production,MyD88-dependent toll-like receptor signaling pathway,positive regulation of T cell mediated immune response to tumor cell,response to ischemia,'de novo' protein folding,activation of cysteine-type endopeptidase activity involved in apoptotic process,response to unfolded protein,apoptotic mitochondrial changes,response t…	lipopolysaccharide binding,protease binding,p53 binding,DNA replication origin binding,single-stranded DNA binding,double-stranded RNA binding,protein binding,ATP binding,ATPase activity,ubiquitin protein ligase binding,protein complex binding,insulin binding,poly(A) RNA binding,protein heterodimerization activity,unfolded protein binding,chaperone binding,misfolded protein binding	extracellular space,cytoplasm,mitochondrion,mitochondrial inner membrane,mitochondrial matrix,early endosome,peroxisomal matrix,rough endoplasmic reticulum,Golgi apparatus,cytosol,plasma membrane,clathrin-coated pit,cell surface,membrane,mitochondrial crista,coated vesicle,secretory granule,extracellular matrix,zymogen granule,myelin sheath,protein complex,membrane raft,lipopolysaccharide recepto…	sp	1	2	uniprot_sprot_2015-08-28_HUMAN	>sp|P10809|CH60_HUMAN 60 kDa heat shock protein, mitochondrial OS=Homo sapiens GN=HSPD1 PE=1 SV=2	80	188	_LSDGVAVLK_.2|_VGLQVVAVK_.2|_NAGVEGSLIVEK_.2|_IGIEIIKR_.2|_VTDALNATR_.2|_VGEVIVTK_.2|_GANPVEIR_.2|_IPAMTIAK_.2|_IPAM[+16]TIAK_.2|_TVIIEQSWGSPK_.2|_TVIIEQSWGSPK_.3|_AAVEEGIVLGGGC[+57]ALLR_.3|_AAVEEGIVLGGGC[+57]ALLR_.2|_GYISPYFINTSK_.2|_GYISPYFINTSK_.3|_LVQDVANNTNEEAGDGTTTATVLAR_.4|_LVQDVANNTNEEAGDGTTTATVLAR_.3|_IQEIIEQLDVTTSEYEKEK_.3|_IQEIIEQLDVTTSEYEKEK_.2|_C[+57]EFQDAYVLLSEK_.3|_C[+57]EFQDAYVLLS…
P3 / P1	P3	P1	129	P10809	2458.08	5696.73	1.2126	1.2126	131.755	2.31755	0.883061	2.78344e-30	7.42831e-28	P10809	CH60_HUMAN	60 kDa heat shock protein, mitochondrial	HSPD1	P10809	Homo sapiens	response to hypoxia,detection of misfolded protein,B cell cytokine production,MyD88-dependent toll-like receptor signaling pathway,positive regulation of T cell mediated immune response to tumor cell,response to ischemia,'de novo' protein folding,activation of cysteine-type endopeptidase activity involved in apoptotic process,response to unfolded protein,apoptotic mitochondrial changes,response t…	lipopolysaccharide binding,protease binding,p53 binding,DNA replication origin binding,single-stranded DNA binding,double-stranded RNA binding,protein binding,ATP binding,ATPase activity,ubiquitin protein ligase binding,protein complex binding,insulin binding,poly(A) RNA binding,protein heterodimerization activity,unfolded protein binding,chaperone binding,misfolded protein binding	extracellular space,cytoplasm,mitochondrion,mitochondrial inner membrane,mitochondrial matrix,early endosome,peroxisomal matrix,rough endoplasmic reticulum,Golgi apparatus,cytosol,plasma membrane,clathrin-coated pit,cell surface,membrane,mitochondrial crista,coated vesicle,secretory granule,extracellular matrix,zymogen granule,myelin sheath,protein complex,membrane raft,lipopolysaccharide recepto…	sp	1	2	uniprot_sprot_2015-08-28_HUMAN	>sp|P10809|CH60_HUMAN 60 kDa heat shock protein, mitochondrial OS=Homo sapiens GN=HSPD1 PE=1 SV=2	80	188	_LSDGVAVLK_.2|_VGLQVVAVK_.2|_NAGVEGSLIVEK_.2|_IGIEIIKR_.2|_VTDALNATR_.2|_VGEVIVTK_.2|_GANPVEIR_.2|_IPAMTIAK_.2|_IPAM[+16]TIAK_.2|_TVIIEQSWGSPK_.2|_TVIIEQSWGSPK_.3|_AAVEEGIVLGGGC[+57]ALLR_.3|_AAVEEGIVLGGGC[+57]ALLR_.2|_GYISPYFINTSK_.2|_GYISPYFINTSK_.3|_LVQDVANNTNEEAGDGTTTATVLAR_.4|_LVQDVANNTNEEAGDGTTTATVLAR_.3|_IQEIIEQLDVTTSEYEKEK_.3|_IQEIIEQLDVTTSEYEKEK_.2|_C[+57]EFQDAYVLLSEK_.3|_C[+57]EFQDAYVLLS…
P3 / C	P3	C	42	P10909	639.466	1088.33	0.767181	0.767181	70.1941	1.70194	1.26437	0.000471305	0.0014837	P10909	CLUS_HUMAN	Clusterin	CLU	P10909	Homo sapiens	cell morphogenesis,microglial cell activation,release of cytochrome c from mitochondria,platelet degranulation,lipid metabolic process,complement activation,complement activation, classical pathway,response to virus,protein import,central nervous system myelin maintenance,positive regulation of proteasomal ubiquitin-dependent protein catabolic process,negative regulation of protein homooligomeriz…	protein binding,ubiquitin protein ligase binding,chaperone binding,misfolded protein binding,ATPase activity	extracellular region,extracellular space,nucleus,cytoplasm,mitochondrion,endoplasmic reticulum,Golgi apparatus,cytosol,cell surface,extracellular matrix,platelet alpha granule lumen,mitochondrial membrane,spherical high-density lipoprotein particle,chromaffin granule,protein complex,perinuclear region of cytoplasm,extracellular exosome,blood microparticle,neurofibrillary tangle,apical dendrite	sp	1	1	uniprot_sprot_2015-08-28_HUMAN	>sp|P10909|CLUS_HUMAN Clusterin OS=Homo sapiens GN=CLU PE=1 SV=1	25	42	_ASSIIDELFQDR_.2|_IDSLLENDR_.2|_RELDESLQVAER_.3|_ELDESLQVAER_.2|_ELDESLQVAER_.3|_LFDSDPITVTVPVEVSR_.2|_LFDSDPITVTVPVEVSR_.3|_EILSVDC[+57]STNNPSQAK_.2|_EILSVDC[+57]STNNPSQAK_.3|_KTLLSNLEEAK_.3|_KTLLSNLEEAK_.2|_FMETVAEK_.2|_FM[+16]ETVAEK_.2|_TLLSNLEEAK_.2|_LANLTQGEDQYYLR_.2|_VTTVASHTSDSDVPSGVTEVVVK_.3|_VTTVASHTSDSDVPSGVTEVVVK_.4|_VTTVASHTSDSDVPSGVTEVVVK_.2|_TLLSNLEEAKK_.3|_TLLSNLEEAKK_.2|_QQTHMLDVM…
P3 / P1	P3	P1	42	P10909	726.232	1088.33	0.583618	0.583618	49.8603	1.4986	0.545344	2.85747e-06	1.78149e-05	P10909	CLUS_HUMAN	Clusterin	CLU	P10909	Homo sapiens	cell morphogenesis,microglial cell activation,release of cytochrome c from mitochondria,platelet degranulation,lipid metabolic process,complement activation,complement activation, classical pathway,response to virus,protein import,central nervous system myelin maintenance,positive regulation of proteasomal ubiquitin-dependent protein catabolic process,negative regulation of protein homooligomeriz…	protein binding,ubiquitin protein ligase binding,chaperone binding,misfolded protein binding,ATPase activity	extracellular region,extracellular space,nucleus,cytoplasm,mitochondrion,endoplasmic reticulum,Golgi apparatus,cytosol,cell surface,extracellular matrix,platelet alpha granule lumen,mitochondrial membrane,spherical high-density lipoprotein particle,chromaffin granule,protein complex,perinuclear region of cytoplasm,extracellular exosome,blood microparticle,neurofibrillary tangle,apical dendrite	sp	1	1	uniprot_sprot_2015-08-28_HUMAN	>sp|P10909|CLUS_HUMAN Clusterin OS=Homo sapiens GN=CLU PE=1 SV=1	25	42	_ASSIIDELFQDR_.2|_IDSLLENDR_.2|_RELDESLQVAER_.3|_ELDESLQVAER_.2|_ELDESLQVAER_.3|_LFDSDPITVTVPVEVSR_.2|_LFDSDPITVTVPVEVSR_.3|_EILSVDC[+57]STNNPSQAK_.2|_EILSVDC[+57]STNNPSQAK_.3|_KTLLSNLEEAK_.3|_KTLLSNLEEAK_.2|_FMETVAEK_.2|_FM[+16]ETVAEK_.2|_TLLSNLEEAK_.2|_LANLTQGEDQYYLR_.2|_VTTVASHTSDSDVPSGVTEVVVK_.3|_VTTVASHTSDSDVPSGVTEVVVK_.4|_VTTVASHTSDSDVPSGVTEVVVK_.2|_TLLSNLEEAKK_.3|_TLLSNLEEAKK_.2|_QQTHMLDVM…
P1 / C	P1	C	129	P11021	5129.02	10329.8	1.01005	1.01005	101.398	2.01398	0.781903	5.2096e-28	9.67173e-26	P11021	GRP78_HUMAN	78 kDa glucose-regulated protein	HSPA5	P11021	Homo sapiens	ER overload response,activation of signaling protein activity involved in unfolded protein response,cerebellum structural organization,cerebellar Purkinje cell layer development,substantia nigra development,positive regulation of cell migration,ER-associated ubiquitin-dependent protein catabolic process,negative regulation of transforming growth factor beta receptor signaling pathway,endoplasmic …	glycoprotein binding,calcium ion binding,protein binding,ATP binding,ATPase activity,enzyme binding,protein domain specific binding,ubiquitin protein ligase binding,ribosome binding,unfolded protein binding,chaperone binding,misfolded protein binding,cadherin binding involved in cell-cell adhesion	nucleus,mitochondrion,endoplasmic reticulum,endoplasmic reticulum lumen,endoplasmic reticulum membrane,smooth endoplasmic reticulum,endoplasmic reticulum-Golgi intermediate compartment,plasma membrane,cell-cell adherens junction,focal adhesion,cell surface,membrane,integral component of endoplasmic reticulum membrane,midbody,extracellular matrix,endoplasmic reticulum chaperone complex,melanosome,…	sp	1	2	uniprot_sprot_2015-08-28_HUMAN	>sp|P11021|GRP78_HUMAN 78 kDa glucose-regulated protein OS=Homo sapiens GN=HSPA5 PE=1 SV=2	68	133	_LTPEEIER_.2|_ETAEAYLGK_.2|_VLEDSDLK_.2|_KELEEIVQPIISK_.3|_FEELNMDLFR_.2|_FEELNM[+16]DLFR_.2|_ITITNDQNR_.2|_DAGTIAGLNVM[+16]R_.2|_DAGTIAGLNVMR_.3|_DAGTIAGLNVMR_.2|_ITPSYVAFTPEGER_.3|_ITPSYVAFTPEGER_.2|_AKFEELNM[+16]DLFR_.3|_AKFEELNMDLFR_.3|_AKFEELNMDLFR_.2|_AKFEELNM[+16]DLFR_.2|_NELESYAYSLK_.3|_NELESYAYSLK_.2|_TFAPEEISAMVLTK_.3|_TFAPEEISAM[+16]VLTK_.2|_TFAPEEISAM[+16]VLTK_.3|_TFAPEEISAMVLTK_.2|_N…
P3 / C	P3	C	129	P11021	5129.02	13629.7	1.40999	1.40999	165.736	2.65736	1.05949	7.55771e-31	2.15143e-28	P11021	GRP78_HUMAN	78 kDa glucose-regulated protein	HSPA5	P11021	Homo sapiens	ER overload response,activation of signaling protein activity involved in unfolded protein response,cerebellum structural organization,cerebellar Purkinje cell layer development,substantia nigra development,positive regulation of cell migration,ER-associated ubiquitin-dependent protein catabolic process,negative regulation of transforming growth factor beta receptor signaling pathway,endoplasmic …	glycoprotein binding,calcium ion binding,protein binding,ATP binding,ATPase activity,enzyme binding,protein domain specific binding,ubiquitin protein ligase binding,ribosome binding,unfolded protein binding,chaperone binding,misfolded protein binding,cadherin binding involved in cell-cell adhesion	nucleus,mitochondrion,endoplasmic reticulum,endoplasmic reticulum lumen,endoplasmic reticulum membrane,smooth endoplasmic reticulum,endoplasmic reticulum-Golgi intermediate compartment,plasma membrane,cell-cell adherens junction,focal adhesion,cell surface,membrane,integral component of endoplasmic reticulum membrane,midbody,extracellular matrix,endoplasmic reticulum chaperone complex,melanosome,…	sp	1	2	uniprot_sprot_2015-08-28_HUMAN	>sp|P11021|GRP78_HUMAN 78 kDa glucose-regulated protein OS=Homo sapiens GN=HSPA5 PE=1 SV=2	68	133	_LTPEEIER_.2|_ETAEAYLGK_.2|_VLEDSDLK_.2|_KELEEIVQPIISK_.3|_FEELNMDLFR_.2|_FEELNM[+16]DLFR_.2|_ITITNDQNR_.2|_DAGTIAGLNVM[+16]R_.2|_DAGTIAGLNVMR_.3|_DAGTIAGLNVMR_.2|_ITPSYVAFTPEGER_.3|_ITPSYVAFTPEGER_.2|_AKFEELNM[+16]DLFR_.3|_AKFEELNMDLFR_.3|_AKFEELNMDLFR_.2|_AKFEELNM[+16]DLFR_.2|_NELESYAYSLK_.3|_NELESYAYSLK_.2|_TFAPEEISAMVLTK_.3|_TFAPEEISAM[+16]VLTK_.2|_TFAPEEISAM[+16]VLTK_.3|_TFAPEEISAMVLTK_.2|_N…
P3 / C	P3	C	63	P11047	220.277	360.636	0.711224	0.711224	63.7192	1.63719	0.820029	4.14528e-06	2.48252e-05	P11047	LAMC1_HUMAN	Laminin subunit gamma-1	LAMC1	P11047	Homo sapiens	protein complex assembly,cell adhesion,endoderm development,cell migration,extracellular matrix disassembly,extracellular matrix organization,hemidesmosome assembly,substrate adhesion-dependent cell spreading,positive regulation of epithelial cell proliferation	extracellular matrix structural constituent	extracellular region,basement membrane,laminin-1 complex,extracellular space,extracellular matrix,laminin-10 complex,laminin-11 complex,extracellular exosome	sp	1	3	uniprot_sprot_2015-08-28_HUMAN	>sp|P11047|LAMC1_HUMAN Laminin subunit gamma-1 OS=Homo sapiens GN=LAMC1 PE=1 SV=3	77	97	_AFDITYVR_.2|_SQEC[+57]YFDPELYR_.2|_DNVEGFNC[+57]ER_.2|_QDIAVISDSYFPR_.2|_RC[+57]ELC[+57]DDGYFGDPLGR_.3|_LNTFGDEVFNDPK_.2|_TREDGPWIPYQYYSGSC[+57]ENTYSK_.3|_LSAEDLVLEGAGLR_.2|_LSAEDLVLEGAGLR_.3|_SAGYLDDVTLASAR_.2|_SAGYLDDVTLASAR_.3|_SYYYAISDFAVGGR_.2|_SYYYAISDFAVGGR_.3|_NTIEETGNLAEQAR_.2|_NTIEETGNLAEQAR_.3|_LHEATDYPWRPALTPFEFQK_.4|_LHEATDYPWRPALTPFEFQK_.3|_EAQQALGSAAADATEAK_.2|_EAQQALGSAAADATEAK_.…
P3 / C	P3	C	36	P11177	569.94	1185.02	1.05602	1.05602	107.919	2.07919	0.460562	5.57192e-13	1.26774e-11	P11177	ODPB_HUMAN	Pyruvate dehydrogenase E1 component subunit beta, mitochondrial	PDHB	P11177	Homo sapiens	glucose metabolic process,acetyl-CoA biosynthetic process from pyruvate,pyruvate metabolic process,tricarboxylic acid cycle,regulation of acetyl-CoA biosynthetic process from pyruvate,glyoxylate metabolic process,mitochondrial acetyl-CoA biosynthetic process from pyruvate	pyruvate dehydrogenase activity,pyruvate dehydrogenase (acetyl-transferring) activity,protein binding,pyruvate dehydrogenase (NAD+) activity	nucleus,nucleoplasm,mitochondrion,mitochondrial matrix,pyruvate dehydrogenase complex,extracellular exosome	sp	1	3	uniprot_sprot_2015-08-28_HUMAN	>sp|P11177|ODPB_HUMAN Pyruvate dehydrogenase E1 component subunit beta, mitochondrial OS=Homo sapiens GN=PDHB PE=1 SV=3	21	42	_DFLIPIGK_.2|_ILEDNSIPQVK_.2|_VVSPWNSEDAK_.2|_VTGADVPMPYAK_.2|_VTGADVPM[+16]PYAK_.2|_EGVEC[+57]EVINMR_.2|_EGVEC[+57]EVINM[+16]R_.2|_VFLLGEEVAQYDGAYK_.3|_VFLLGEEVAQYDGAYK_.2|_DAINQGMDEELERDEK_.3|_DAINQGM[+16]DEELERDEK_.3|_DAINQGMDEELERDEK_.2|_PVGHC[+57]LEAAAVLSK_.3|_PVGHC[+57]LEAAAVLSK_.2|_IMEGPAFNFLDAPAVR_.3|_IMEGPAFNFLDAPAVR_.2|_IM[+16]EGPAFNFLDAPAVR_.2|_TIRPMDMETIEASVMK_.3|_TIRPMDMETIEASVM[+16]…
P3 / P1	P3	P1	36	P11177	605.504	1185.02	0.968699	0.968699	95.7075	1.95707	0.289529	1.37428e-18	6.95257e-17	P11177	ODPB_HUMAN	Pyruvate dehydrogenase E1 component subunit beta, mitochondrial	PDHB	P11177	Homo sapiens	glucose metabolic process,acetyl-CoA biosynthetic process from pyruvate,pyruvate metabolic process,tricarboxylic acid cycle,regulation of acetyl-CoA biosynthetic process from pyruvate,glyoxylate metabolic process,mitochondrial acetyl-CoA biosynthetic process from pyruvate	pyruvate dehydrogenase activity,pyruvate dehydrogenase (acetyl-transferring) activity,protein binding,pyruvate dehydrogenase (NAD+) activity	nucleus,nucleoplasm,mitochondrion,mitochondrial matrix,pyruvate dehydrogenase complex,extracellular exosome	sp	1	3	uniprot_sprot_2015-08-28_HUMAN	>sp|P11177|ODPB_HUMAN Pyruvate dehydrogenase E1 component subunit beta, mitochondrial OS=Homo sapiens GN=PDHB PE=1 SV=3	21	42	_DFLIPIGK_.2|_ILEDNSIPQVK_.2|_VVSPWNSEDAK_.2|_VTGADVPMPYAK_.2|_VTGADVPM[+16]PYAK_.2|_EGVEC[+57]EVINMR_.2|_EGVEC[+57]EVINM[+16]R_.2|_VFLLGEEVAQYDGAYK_.3|_VFLLGEEVAQYDGAYK_.2|_DAINQGMDEELERDEK_.3|_DAINQGM[+16]DEELERDEK_.3|_DAINQGMDEELERDEK_.2|_PVGHC[+57]LEAAAVLSK_.3|_PVGHC[+57]LEAAAVLSK_.2|_IMEGPAFNFLDAPAVR_.3|_IMEGPAFNFLDAPAVR_.2|_IM[+16]EGPAFNFLDAPAVR_.2|_TIRPMDMETIEASVMK_.3|_TIRPMDMETIEASVM[+16]…
P3 / C	P3	C	15	P11182	82.5031	202.315	1.29408	1.29408	145.221	2.45221	0.526278	3.73357e-07	2.88811e-06	P11182	ODB2_HUMAN	Lipoamide acyltransferase component of branched-chain alpha-keto acid dehydrogenase complex, mitochondrial	DBT	P11182	Homo sapiens	branched-chain amino acid catabolic process,glyoxylate metabolic process	ubiquitin protein ligase binding,dihydrolipoyllysine-residue (2-methylpropanoyl)transferase activity	mitochondrion,mitochondrial matrix,mitochondrial alpha-ketoglutarate dehydrogenase complex,mitochondrial nucleoid	sp	1	3	uniprot_sprot_2015-08-28_HUMAN	>sp|P11182|ODB2_HUMAN Lipoamide acyltransferase component of branched-chain alpha-keto acid dehydrogenase complex, mitochondrial OS=Homo sapiens GN=DBT PE=1 SV=3	51	95	_LSDIGEGIR_.2|_ILKEDILNYLEK_.3|_ILKEDILNYLEK_.2|_IPHFGYC[+57]DEIDLTELVK_.3|_IPHFGYC[+57]DEIDLTELVK_.2|_LREELKPIAFAR_.3|_LREELKPIAFAR_.2|_DMTVPILVSKPPVFTGK_.3|_DMTVPILVSKPPVFTGK_.4|_DM[+16]TVPILVSKPPVFTGK_.3|_DMTVPILVSKPPVFTGK_.2|_DM[+16]TVPILVSKPPVFTGK_.2|_AQIMNVSWSADHR_.3|_AQIM[+16]NVSWSADHR_.3|_AQIM[+16]NVSWSADHR_.2|_AQIMNVSWSADHR_.2|_PVIMPPEVAIGALGSIK_.3|_PVIM[+16]PPEVAIGALGSIK_.3|_PVIMPPEVAIG…
P3 / P1	P3	P1	15	P11182	89.3586	202.315	1.17893	1.17893	126.408	2.26408	0.806453	8.39257e-06	4.61808e-05	P11182	ODB2_HUMAN	Lipoamide acyltransferase component of branched-chain alpha-keto acid dehydrogenase complex, mitochondrial	DBT	P11182	Homo sapiens	branched-chain amino acid catabolic process,glyoxylate metabolic process	ubiquitin protein ligase binding,dihydrolipoyllysine-residue (2-methylpropanoyl)transferase activity	mitochondrion,mitochondrial matrix,mitochondrial alpha-ketoglutarate dehydrogenase complex,mitochondrial nucleoid	sp	1	3	uniprot_sprot_2015-08-28_HUMAN	>sp|P11182|ODB2_HUMAN Lipoamide acyltransferase component of branched-chain alpha-keto acid dehydrogenase complex, mitochondrial OS=Homo sapiens GN=DBT PE=1 SV=3	51	95	_LSDIGEGIR_.2|_ILKEDILNYLEK_.3|_ILKEDILNYLEK_.2|_IPHFGYC[+57]DEIDLTELVK_.3|_IPHFGYC[+57]DEIDLTELVK_.2|_LREELKPIAFAR_.3|_LREELKPIAFAR_.2|_DMTVPILVSKPPVFTGK_.3|_DMTVPILVSKPPVFTGK_.4|_DM[+16]TVPILVSKPPVFTGK_.3|_DMTVPILVSKPPVFTGK_.2|_DM[+16]TVPILVSKPPVFTGK_.2|_AQIMNVSWSADHR_.3|_AQIM[+16]NVSWSADHR_.3|_AQIM[+16]NVSWSADHR_.2|_AQIMNVSWSADHR_.2|_PVIMPPEVAIGALGSIK_.3|_PVIM[+16]PPEVAIGALGSIK_.3|_PVIMPPEVAIG…
P3 / C	P3	C	36	P11310	531.195	800.918	0.592413	0.592413	50.7766	1.50777	0.598794	8.5565e-07	6.02908e-06	P11310	ACADM_HUMAN	Medium-chain specific acyl-CoA dehydrogenase, mitochondrial	ACADM	P11310	Homo sapiens	fatty acid beta-oxidation,carnitine metabolic process, CoA-linked,fatty acid beta-oxidation using acyl-CoA dehydrogenase,carnitine biosynthetic process,medium-chain fatty acid metabolic process,medium-chain fatty acid catabolic process,lipid homeostasis,oxidation-reduction process	fatty-acyl-CoA binding,acyl-CoA dehydrogenase activity,electron carrier activity,identical protein binding,flavin adenine dinucleotide binding,oxidoreductase activity, acting on the CH-CH group of donors, with a flavin as acceptor,medium-chain-acyl-CoA dehydrogenase activity	nucleus,mitochondrion,mitochondrial matrix,axon,extracellular exosome,peroxisome	sp	1	1	uniprot_sprot_2015-08-28_HUMAN	>sp|P11310|ACADM_HUMAN Medium-chain specific acyl-CoA dehydrogenase, mitochondrial OS=Homo sapiens GN=ACADM PE=1 SV=1	33	52	_TGEYPVPLIR_.2|_ENVLIGDGAGFK_.2|_GIVFEDVK_.2|_EEIIPVAAEYDK_.2|_ANWYFLLAR_.2|_TRPVVAAGAVGLAQR_.3|_TRPVVAAGAVGLAQR_.2|_IYQIYEGTSQIQR_.2|_IYQIYEGTSQIQR_.3|_GIVFEDVKVPK_.3|_GIVFEDVKVPK_.2|_AFTGFIVEADTPGIQIGR_.3|_AFTGFIVEADTPGIQIGR_.2|_EEIIPVAAEYDKTGEYPVPLIR_.3|_M[+16]TEEPLMC[+57]AYC[+57]VTEPGAGSDVAGIK_.3|_MTEEPLMC[+57]AYC[+57]VTEPGAGSDVAGIK_.3|_NTYYASIAK_.2|_MWITNGGK_.2|_AAWEVDSGR_.2|_ELNMGQR_.2|_KGD…
P1 / C	P1	C	36	P11413	171.452	310.98	0.859021	0.859021	81.3807	1.81381	0.556085	5.22862e-11	8.4569e-10	P11413	G6PD_HUMAN	Glucose-6-phosphate 1-dehydrogenase	G6PD	P11413	Homo sapiens	glucose metabolic process,pentose-phosphate shunt,lipid metabolic process,cholesterol biosynthetic process,NADP metabolic process,NADPH regeneration,glutathione metabolic process,pentose-phosphate shunt, oxidative branch,response to iron(III) ion,negative regulation of protein glutathionylation,response to organic cyclic compound,pentose biosynthetic process,substantia nigra development,response …	glucose-6-phosphate dehydrogenase activity,glucose binding,identical protein binding,protein homodimerization activity,NADP binding	nucleus,cytoplasm,centrosome,microtubule organizing center,cytosol,cytoplasmic side of plasma membrane,membrane,intracellular membrane-bounded organelle,extracellular exosome	sp	1	4	uniprot_sprot_2015-08-28_HUMAN	>sp|P11413|G6PD_HUMAN Glucose-6-phosphate 1-dehydrogenase OS=Homo sapiens GN=G6PD PE=1 SV=4	50	86	_IFGPIWNR_.2|_GGYFDEFGIIR_.2|_GYLDDPTVPR_.2|_TQVC[+57]GILR_.2|_EMVQNLMVLR_.2|_EM[+16]VQNLMVLR_.2|_LKLEDFFAR_.2|_LFYLALPPTVYEAVTK_.2|_LFYLALPPTVYEAVTK_.3|_DGLLPENTFIVGYAR_.2|_DGLLPENTFIVGYAR_.3|_LQFHDVAGDIFHQQC[+57]K_.4|_LQFHDVAGDIFHQQC[+57]K_.3|_LQFHDVAGDIFHQQC[+57]K_.2|_NSYVAGQYDDAASYQR_.3|_NSYVAGQYDDAASYQR_.2|_LEDFFAR_.2|_KPGMFFNPEESELDLTYGNR_.3|_KPGM[+16]FFNPEESELDLTYGNR_.3|_KPGM[+16]FFNPEESEL…
P3 / C	P3	C	36	P11413	171.452	426.505	1.31476	1.31476	148.761	2.48761	0.718964	2.52175e-12	5.05534e-11	P11413	G6PD_HUMAN	Glucose-6-phosphate 1-dehydrogenase	G6PD	P11413	Homo sapiens	glucose metabolic process,pentose-phosphate shunt,lipid metabolic process,cholesterol biosynthetic process,NADP metabolic process,NADPH regeneration,glutathione metabolic process,pentose-phosphate shunt, oxidative branch,response to iron(III) ion,negative regulation of protein glutathionylation,response to organic cyclic compound,pentose biosynthetic process,substantia nigra development,response …	glucose-6-phosphate dehydrogenase activity,glucose binding,identical protein binding,protein homodimerization activity,NADP binding	nucleus,cytoplasm,centrosome,microtubule organizing center,cytosol,cytoplasmic side of plasma membrane,membrane,intracellular membrane-bounded organelle,extracellular exosome	sp	1	4	uniprot_sprot_2015-08-28_HUMAN	>sp|P11413|G6PD_HUMAN Glucose-6-phosphate 1-dehydrogenase OS=Homo sapiens GN=G6PD PE=1 SV=4	50	86	_IFGPIWNR_.2|_GGYFDEFGIIR_.2|_GYLDDPTVPR_.2|_TQVC[+57]GILR_.2|_EMVQNLMVLR_.2|_EM[+16]VQNLMVLR_.2|_LKLEDFFAR_.2|_LFYLALPPTVYEAVTK_.2|_LFYLALPPTVYEAVTK_.3|_DGLLPENTFIVGYAR_.2|_DGLLPENTFIVGYAR_.3|_LQFHDVAGDIFHQQC[+57]K_.4|_LQFHDVAGDIFHQQC[+57]K_.3|_LQFHDVAGDIFHQQC[+57]K_.2|_NSYVAGQYDDAASYQR_.3|_NSYVAGQYDDAASYQR_.2|_LEDFFAR_.2|_KPGMFFNPEESELDLTYGNR_.3|_KPGM[+16]FFNPEESELDLTYGNR_.3|_KPGM[+16]FFNPEESEL…
P3 / C	P3	C	51	P11498	138.776	312.259	1.16998	1.16998	125.009	2.25009	0.663713	5.25485e-14	1.39368e-12	P11498	PYC_HUMAN	Pyruvate carboxylase, mitochondrial	PC	P11498	Homo sapiens	pyruvate metabolic process,gluconeogenesis,lipid metabolic process,biotin metabolic process,negative regulation of gene expression,viral RNA genome packaging,positive regulation by host of viral release from host cell,positive regulation by host of viral process	DNA binding,biotin carboxylase activity,pyruvate carboxylase activity,protein binding,ATP binding,biotin binding,metal ion binding	cytoplasm,mitochondrion,mitochondrial matrix,cytosol	sp	1	2	uniprot_sprot_2015-08-28_HUMAN	>sp|P11498|PYC_HUMAN Pyruvate carboxylase, mitochondrial OS=Homo sapiens GN=PC PE=1 SV=2	76	148	_FIGPSPEVVR_.2|_SLPDLGLR_.2|_LFLQGPK_.2|_FLYEC[+57]PWR_.2|_ALAVSDLNR_.2|_VVEIAPAAHLDPQLR_.3|_VVEIAPAAHLDPQLR_.2|_VVHSYEELEENYTR_.3|_VVHSYEELEENYTR_.2|_ADFAQAC[+57]QDAGVR_.2|_ADFAQAC[+57]QDAGVR_.3|_VFDYSEYWEGAR_.2|_VFDYSEYWEGAR_.3|_GTPLDTEVPMER_.2|_GTPLDTEVPM[+16]ER_.2|_AEAEAQAEELSFPR_.2|_AEAEAQAEELSFPR_.3|_ADEAYLIGR_.2|_DFTATFGPLDSLNTR_.2|_DFTATFGPLDSLNTR_.3|_NHPGLLLMDTTFR_.3|_NHPGLLLM[+16]DTTFR_…
P3 / P1	P3	P1	51	P11498	177.032	312.259	0.818737	0.818737	76.3861	1.76386	0.400994	1.79221e-15	5.93235e-14	P11498	PYC_HUMAN	Pyruvate carboxylase, mitochondrial	PC	P11498	Homo sapiens	pyruvate metabolic process,gluconeogenesis,lipid metabolic process,biotin metabolic process,negative regulation of gene expression,viral RNA genome packaging,positive regulation by host of viral release from host cell,positive regulation by host of viral process	DNA binding,biotin carboxylase activity,pyruvate carboxylase activity,protein binding,ATP binding,biotin binding,metal ion binding	cytoplasm,mitochondrion,mitochondrial matrix,cytosol	sp	1	2	uniprot_sprot_2015-08-28_HUMAN	>sp|P11498|PYC_HUMAN Pyruvate carboxylase, mitochondrial OS=Homo sapiens GN=PC PE=1 SV=2	76	148	_FIGPSPEVVR_.2|_SLPDLGLR_.2|_LFLQGPK_.2|_FLYEC[+57]PWR_.2|_ALAVSDLNR_.2|_VVEIAPAAHLDPQLR_.3|_VVEIAPAAHLDPQLR_.2|_VVHSYEELEENYTR_.3|_VVHSYEELEENYTR_.2|_ADFAQAC[+57]QDAGVR_.2|_ADFAQAC[+57]QDAGVR_.3|_VFDYSEYWEGAR_.2|_VFDYSEYWEGAR_.3|_GTPLDTEVPMER_.2|_GTPLDTEVPM[+16]ER_.2|_AEAEAQAEELSFPR_.2|_AEAEAQAEELSFPR_.3|_ADEAYLIGR_.2|_DFTATFGPLDSLNTR_.2|_DFTATFGPLDSLNTR_.3|_NHPGLLLMDTTFR_.3|_NHPGLLLM[+16]DTTFR_…
P3 / P1	P3	P1	45	P11717	73.7733	121.595	0.72091	0.72091	64.8221	1.64822	0.60697	1.15471e-07	1.01872e-06	P11717	MPRI_HUMAN	Cation-independent mannose-6-phosphate receptor	IGF2R	P11717	Homo sapiens	liver development,receptor-mediated endocytosis,signal transduction,G-protein coupled receptor signaling pathway,spermatogenesis,post-embryonic development,animal organ regeneration,response to retinoic acid,positive regulation of apoptotic process,insulin-like growth factor receptor signaling pathway	glycoprotein binding,G-protein alpha-subunit binding,retinoic acid binding,receptor activity,G-protein coupled receptor activity,insulin-like growth factor-activated receptor activity,transporter activity,protein binding,mannose binding,enzyme binding,insulin-like growth factor II binding,phosphoprotein binding	extracellular space,nuclear envelope lumen,lysosomal membrane,endosome,early endosome,late endosome,trans-Golgi network,integral component of plasma membrane,focal adhesion,cell surface,membrane,clathrin coat,transport vesicle,endocytic vesicle,trans-Golgi network transport vesicle,trans-Golgi network membrane,perinuclear region of cytoplasm,extracellular exosome	sp	1	3	uniprot_sprot_2015-08-28_HUMAN	>sp|P11717|MPRI_HUMAN Cation-independent mannose-6-phosphate receptor OS=Homo sapiens GN=IGF2R PE=1 SV=3	80	95	_SYEEC[+57]IIESR_.2|_VPIDGPPIDIGR_.2|_ATLITFLC[+57]DR_.2|_FVC[+57]NDDVYSGPLK_.2|_GTADAFIVR_.2|_YVDGDLC[+57]PDGIR_.2|_YVDQVLQLVYK_.2|_AC[+57]PPGTAAC[+57]LVR_.2|_FLHQDIDSGQGIR_.3|_FLHQDIDSGQGIR_.2|_SFSLGDIYFK_.2|_VQSSIAFLC[+57]GK_.2|_KPWTAVDTSVDGR_.3|_KPWTAVDTSVDGR_.2|_YDLSALVR_.2|_TASSVIELTC[+57]TK_.2|_TWNLGLSNAK_.2|_GC[+57]DVTFEWK_.2|_EVPC[+57]YVFDEELR_.2|_DGAGNSFDLSSLSR_.2|_YEIEWITEYAC[+57]HR_.3…
P3 / C	P3	C	3	P12109	21.9768	1.48537	-3.88708	3.88708	-93.2412	0.0675883	0.280474	0.00160308	0.004131	P12109	CO6A1_HUMAN	Collagen alpha-1(VI) chain	COL6A1	P12109	Homo sapiens	osteoblast differentiation,cell adhesion,extracellular matrix organization,collagen catabolic process,endodermal cell differentiation,protein heterotrimerization,cellular response to amino acid stimulus	platelet-derived growth factor binding	extracellular region,collagen type VI trimer,lysosomal membrane,endoplasmic reticulum lumen,membrane,extracellular matrix,sarcolemma,protein complex,extracellular exosome	sp	1	3	uniprot_sprot_2015-08-28_HUMAN	>sp|P12109|CO6A1_HUMAN Collagen alpha-1(VI) chain OS=Homo sapiens GN=COL6A1 PE=1 SV=3	49	69	_IALVITDGR_.2|_VPSYQALLR_.2|_VAVVQYSGTGQQRPER_.3|_VAVVQYSGTGQQRPER_.4|_VAVVQYSGTGQQRPER_.2|_VFSVAITPDHLEPR_.3|_VFSVAITPDHLEPR_.2|_TAEYDVAYGESHLFR_.3|_TAEYDVAYGESHLFR_.4|_TAEYDVAYGESHLFR_.2|_GLEQLLVGGSHLKENK_.4|_LSIIATDHTYR_.3|_LSIIATDHTYR_.2|_PYGALVDK_.2|_LKPYGALVDKVK_.3|_LKPYGALVDKVK_.2|_GLEQLLVGGSHLK_.3|_GLEQLLVGGSHLK_.2|_TDPAHDVR_.2|_RFIDNLR_.2|_GDPGFEGER_.2|_LSIIATDHTYRR_.3|_KGLEQLLVGGSHLK_.3…
P3 / C	P3	C	12	P12235	1186.71	2512.45	1.08213	1.08213	111.717	2.11717	0.22731	1.86415e-09	2.36199e-08	P12235	ADT1_HUMAN	ADP/ATP translocase 1	SLC25A4	P12235	Homo sapiens	mitochondrial genome maintenance,generation of precursor metabolites and energy,transport,apoptotic mitochondrial changes,adenine transport,viral process,regulation of insulin secretion,transmembrane transport,negative regulation of necroptotic process	protein binding,adenine transmembrane transporter activity	nucleus,mitochondrion,mitochondrial inner membrane,integral component of plasma membrane,myelin sheath	sp	1	4	uniprot_sprot_2015-08-28_HUMAN	>sp|P12235|ADT1_HUMAN ADP/ATP translocase 1 OS=Homo sapiens GN=SLC25A4 PE=1 SV=4	11	13	_EQGFLSFWR_.2|_DFLAGGVAAAVSK_.2|_QLFLGGVDR_.2|_EFHGLGDC[+57]IIK_.3|_EFHGLGDC[+57]IIK_.2|_IPKEQGFLSFWR_.3|_LAADVGKGAAQR_.2|_GAAQREFHGLGDC[+57]IIK_.3|_GADIMYTGTVDC[+57]WRK_.3|_KGADIMYTGTVDC[+57]WRK_.3|_GMGGAFVLVLYDEIKKYV_.3|_YFAGNLASGGAAGATSLC[+57]FVYPLDFAR_.4|_YFAGNLASGGAAGATSLC[+57]FVYPLDFAR_.3
P3 / P1	P3	P1	12	P12235	1452.48	2512.45	0.790576	0.790576	72.9765	1.72976	0.161013	1.62095e-09	2.07852e-08	P12235	ADT1_HUMAN	ADP/ATP translocase 1	SLC25A4	P12235	Homo sapiens	mitochondrial genome maintenance,generation of precursor metabolites and energy,transport,apoptotic mitochondrial changes,adenine transport,viral process,regulation of insulin secretion,transmembrane transport,negative regulation of necroptotic process	protein binding,adenine transmembrane transporter activity	nucleus,mitochondrion,mitochondrial inner membrane,integral component of plasma membrane,myelin sheath	sp	1	4	uniprot_sprot_2015-08-28_HUMAN	>sp|P12235|ADT1_HUMAN ADP/ATP translocase 1 OS=Homo sapiens GN=SLC25A4 PE=1 SV=4	11	13	_EQGFLSFWR_.2|_DFLAGGVAAAVSK_.2|_QLFLGGVDR_.2|_EFHGLGDC[+57]IIK_.3|_EFHGLGDC[+57]IIK_.2|_IPKEQGFLSFWR_.3|_LAADVGKGAAQR_.2|_GAAQREFHGLGDC[+57]IIK_.3|_GADIMYTGTVDC[+57]WRK_.3|_KGADIMYTGTVDC[+57]WRK_.3|_GMGGAFVLVLYDEIKKYV_.3|_YFAGNLASGGAAGATSLC[+57]FVYPLDFAR_.4|_YFAGNLASGGAAGATSLC[+57]FVYPLDFAR_.3
P3 / C	P3	C	18	P12236	1041.5	2167.02	1.05705	1.05705	108.067	2.08067	0.431291	6.05784e-09	6.8071e-08	P12236	ADT3_HUMAN	ADP/ATP translocase 3	SLC25A6	P12236	Homo sapiens	protein targeting to mitochondrion,apoptotic process,adenine transport,ADP transport,ATP transport,active induction of host immune response by virus,regulation of insulin secretion,transmembrane transport	ATP:ADP antiporter activity,protein binding,adenine transmembrane transporter activity	nucleus,mitochondrion,mitochondrial inner membrane,mitochondrial inner membrane presequence translocase complex,integral component of membrane,extracellular matrix	sp	1	4	uniprot_sprot_2015-08-28_HUMAN	>sp|P12236|ADT3_HUMAN ADP/ATP translocase 3 OS=Homo sapiens GN=SLC25A6 PE=1 SV=4	10	18	_AAYFGVYDTAK_.2|_GADIMYTGTVDC[+57]WR_.2|_GADIM[+16]YTGTVDC[+57]WR_.2|_KGADIMYTGTVDC[+57]WR_.3|_KGADIM[+16]YTGTVDC[+57]WR_.3|_KGADIMYTGTVDC[+57]WR_.2|_DFLAGGIAAAISK_.2|_DFLAGGIAAAISK_.3|_GMGGAFVLVLYDELKK_.3|_GM[+16]GGAFVLVLYDELKK_.3|_GMGGAFVLVLYDELKK_.2|_GIVDC[+57]IVR_.2|_IFRDEGGK_.2|_QIFLGGVDKHTQFWR_.4|_QIFLGGVDKHTQFWR_.3|_GM[+16]GGAFVLVLYDELKKVI_.3|_GMGGAFVLVLYDELK_.2|_GM[+16]GGAFVLVLYDELK_.2
P3 / P1	P3	P1	18	P12236	1266.75	2167.02	0.774576	0.774576	71.0687	1.71069	0.295154	1.27908e-09	1.68643e-08	P12236	ADT3_HUMAN	ADP/ATP translocase 3	SLC25A6	P12236	Homo sapiens	protein targeting to mitochondrion,apoptotic process,adenine transport,ADP transport,ATP transport,active induction of host immune response by virus,regulation of insulin secretion,transmembrane transport	ATP:ADP antiporter activity,protein binding,adenine transmembrane transporter activity	nucleus,mitochondrion,mitochondrial inner membrane,mitochondrial inner membrane presequence translocase complex,integral component of membrane,extracellular matrix	sp	1	4	uniprot_sprot_2015-08-28_HUMAN	>sp|P12236|ADT3_HUMAN ADP/ATP translocase 3 OS=Homo sapiens GN=SLC25A6 PE=1 SV=4	10	18	_AAYFGVYDTAK_.2|_GADIMYTGTVDC[+57]WR_.2|_GADIM[+16]YTGTVDC[+57]WR_.2|_KGADIMYTGTVDC[+57]WR_.3|_KGADIM[+16]YTGTVDC[+57]WR_.3|_KGADIMYTGTVDC[+57]WR_.2|_DFLAGGIAAAISK_.2|_DFLAGGIAAAISK_.3|_GMGGAFVLVLYDELKK_.3|_GM[+16]GGAFVLVLYDELKK_.3|_GMGGAFVLVLYDELKK_.2|_GIVDC[+57]IVR_.2|_IFRDEGGK_.2|_QIFLGGVDKHTQFWR_.4|_QIFLGGVDKHTQFWR_.3|_GM[+16]GGAFVLVLYDELKKVI_.3|_GMGGAFVLVLYDELK_.2|_GM[+16]GGAFVLVLYDELK_.2
P3 / C	P3	C	18	P12268	146.818	239.981	0.708897	0.708897	63.4554	1.63455	0.554604	0.000149419	0.000566121	P12268	IMDH2_HUMAN	Inosine-5'-monophosphate dehydrogenase 2	IMPDH2	P12268	Homo sapiens	GMP biosynthetic process,GTP biosynthetic process,purine ribonucleoside monophosphate biosynthetic process,lymphocyte proliferation,protein homotetramerization,oxidation-reduction process,retina development in camera-type eye,cellular response to interleukin-4	nucleotide binding,DNA binding,RNA binding,IMP dehydrogenase activity,metal ion binding	nucleus,cytoplasm,peroxisomal membrane,cytosol,membrane,extracellular exosome	sp	1	2	uniprot_sprot_2015-08-28_HUMAN	>sp|P12268|IMDH2_HUMAN Inosine-5'-monophosphate dehydrogenase 2 OS=Homo sapiens GN=IMPDH2 PE=1 SV=2	39	77	_NLIDAGVDALR_.2|_LVGIISSR_.2|_REDLVVAPAGITLK_.3|_REDLVVAPAGITLK_.2|_HGFC[+57]GIPITDTGR_.3|_HGFC[+57]GIPITDTGR_.2|_GKLPIVNEDDELVAIIAR_.3|_GKLPIVNEDDELVAIIAR_.2|_TSSAQVEGGVHSLHSYEK_.4|_TSSAQVEGGVHSLHSYEK_.3|_TSSAQVEGGVHSLHSYEK_.2|_KYEQGFITDPVVLSPK_.3|_KYEQGFITDPVVLSPK_.4|_KYEQGFITDPVVLSPK_.2|_DKYPNLQVIGGNVVTAAQAK_.3|_DKYPNLQVIGGNVVTAAQAK_.4|_DKYPNLQVIGGNVVTAAQAK_.2|_EEEHDC[+57]FLEEIMTK_.3|_EEEHDC[+…
P3 / C	P3	C	6	P12271	470.258	784.467	0.73826	0.73826	66.8163	1.66816	0.110922	6.02701e-06	3.45441e-05	P12271	RLBP1_HUMAN	Retinaldehyde-binding protein 1	RLBP1	P12271	Homo sapiens	retinoid metabolic process,vitamin A metabolic process,transport,visual perception,response to stimulus	transporter activity,11-cis retinal binding,retinol binding	cellular_component,cytosol,cell body	sp	1	2	uniprot_sprot_2015-08-28_HUMAN	>sp|P12271|RLBP1_HUMAN Retinaldehyde-binding protein 1 OS=Homo sapiens GN=RLBP1 PE=1 SV=2	2	2	_DHGPVFGPC[+57]SQLPR_.3|_C[+57]TIEAGYPGVLSSR_.2
P3 / P1	P3	P1	6	P12271	485.273	784.467	0.692914	0.692914	61.6546	1.61655	0.144277	7.09163e-05	0.000296584	P12271	RLBP1_HUMAN	Retinaldehyde-binding protein 1	RLBP1	P12271	Homo sapiens	retinoid metabolic process,vitamin A metabolic process,transport,visual perception,response to stimulus	transporter activity,11-cis retinal binding,retinol binding	cellular_component,cytosol,cell body	sp	1	2	uniprot_sprot_2015-08-28_HUMAN	>sp|P12271|RLBP1_HUMAN Retinaldehyde-binding protein 1 OS=Homo sapiens GN=RLBP1 PE=1 SV=2	2	2	_DHGPVFGPC[+57]SQLPR_.3|_C[+57]TIEAGYPGVLSSR_.2
P3 / C	P3	C	24	P12694	211.797	352.547	0.735129	0.735129	66.4547	1.66455	0.406861	4.26372e-09	5.01545e-08	P12694	ODBA_HUMAN	2-oxoisovalerate dehydrogenase subunit alpha, mitochondrial	BCKDHA	P12694	Homo sapiens	branched-chain amino acid catabolic process,glyoxylate metabolic process,oxidation-reduction process	alpha-ketoacid dehydrogenase activity,3-methyl-2-oxobutanoate dehydrogenase (2-methylpropanoyl-transferring) activity,protein binding,carboxy-lyase activity,metal ion binding	mitochondrion,mitochondrial matrix,mitochondrial alpha-ketoglutarate dehydrogenase complex	sp	1	2	uniprot_sprot_2015-08-28_HUMAN	>sp|P12694|ODBA_HUMAN 2-oxoisovalerate dehydrogenase subunit alpha, mitochondrial OS=Homo sapiens GN=BCKDHA PE=1 SV=2	31	69	_EAGVLMYR_.2|_EAGVLM[+16]YR_.2|_VMEAFEQAER_.2|_VM[+16]EAFEQAER_.2|_GPGYGIMSIR_.2|_GPGYGIM[+16]SIR_.2|_HYLLSQGWWDEEQEK_.3|_HYLLSQGWWDEEQEK_.2|_HFVTISSPLATQIPQAVGAAYAAK_.3|_HFVTISSPLATQIPQAVGAAYAAK_.4|_QGQIINPSEDPHLPK_.3|_QGQIINPSEDPHLPK_.2|_SMTLLNTMDR_.2|_SM[+16]TLLNTMDR_.2|_SMTLLNTM[+16]DR_.2|_SM[+16]TLLNTM[+16]DR_.2|_VDGNDVFAVYNATK_.2|_VDGNDVFAVYNATK_.3|_SVDEVNYWDK_.2|_SVDEVNYWDKQDHPISR_.4|_SVDE…
P3 / P1	P3	P1	24	P12694	223.403	352.547	0.658164	0.658164	57.8073	1.57807	0.302249	1.83807e-11	3.20349e-10	P12694	ODBA_HUMAN	2-oxoisovalerate dehydrogenase subunit alpha, mitochondrial	BCKDHA	P12694	Homo sapiens	branched-chain amino acid catabolic process,glyoxylate metabolic process,oxidation-reduction process	alpha-ketoacid dehydrogenase activity,3-methyl-2-oxobutanoate dehydrogenase (2-methylpropanoyl-transferring) activity,protein binding,carboxy-lyase activity,metal ion binding	mitochondrion,mitochondrial matrix,mitochondrial alpha-ketoglutarate dehydrogenase complex	sp	1	2	uniprot_sprot_2015-08-28_HUMAN	>sp|P12694|ODBA_HUMAN 2-oxoisovalerate dehydrogenase subunit alpha, mitochondrial OS=Homo sapiens GN=BCKDHA PE=1 SV=2	31	69	_EAGVLMYR_.2|_EAGVLM[+16]YR_.2|_VMEAFEQAER_.2|_VM[+16]EAFEQAER_.2|_GPGYGIMSIR_.2|_GPGYGIM[+16]SIR_.2|_HYLLSQGWWDEEQEK_.3|_HYLLSQGWWDEEQEK_.2|_HFVTISSPLATQIPQAVGAAYAAK_.3|_HFVTISSPLATQIPQAVGAAYAAK_.4|_QGQIINPSEDPHLPK_.3|_QGQIINPSEDPHLPK_.2|_SMTLLNTMDR_.2|_SM[+16]TLLNTMDR_.2|_SMTLLNTM[+16]DR_.2|_SM[+16]TLLNTM[+16]DR_.2|_VDGNDVFAVYNATK_.2|_VDGNDVFAVYNATK_.3|_SVDEVNYWDK_.2|_SVDEVNYWDKQDHPISR_.4|_SVDE…
P3 / C	P3	C	21	P13073	826.779	1666.49	1.01124	1.01124	101.564	2.01564	0.73733	4.71368e-07	3.55608e-06	P13073	COX41_HUMAN	Cytochrome c oxidase subunit 4 isoform 1, mitochondrial	COX4I1	P13073	Homo sapiens	generation of precursor metabolites and energy,mitochondrial electron transport, cytochrome c to oxygen,response to nutrient,hydrogen ion transmembrane transport	cytochrome-c oxidase activity,protein binding	nucleus,mitochondrion,mitochondrial inner membrane,mitochondrial respiratory chain complex IV,membrane,extracellular exosome	sp	1	1	uniprot_sprot_2015-08-28_HUMAN	>sp|P13073|COX41_HUMAN Cytochrome c oxidase subunit 4 isoform 1, mitochondrial OS=Homo sapiens GN=COX4I1 PE=1 SV=1	16	27	_VNPIQGLASK_.2|_ASWSSLSMDEK_.2|_ASWSSLSM[+16]DEK_.2|_SEDFSLPAYMDR_.2|_SEDFSLPAYM[+16]DR_.2|_SEDFSLPAYMDR_.3|_FKESFAEMNR_.3|_FKESFAEM[+16]NR_.3|_DHPLPEVAHVK_.3|_DHPLPEVAHVK_.2|_SEDFSLPAYMDRR_.3|_ESFAEMNR_.2|_ESFAEM[+16]NR_.2|_HYVYGPLPQSFDKEWVAK_.3|_HYVYGPLPQSFDK_.3|_HYVYGPLPQSFDK_.2|_RDHPLPEVAHVK_.3|_RDHPLPEVAHVK_.2|_DHPLPEVAHVKHLSASQK_.4|_EKASWSSLSMDEK_.3|_VNPIQGLASKWDYEK_.3|_VNPIQGLASKWDYEK_.2|_…
P3 / P1	P3	P1	21	P13073	1013.4	1666.49	0.7176	0.7176	64.4444	1.64444	0.374906	5.46015e-08	5.14677e-07	P13073	COX41_HUMAN	Cytochrome c oxidase subunit 4 isoform 1, mitochondrial	COX4I1	P13073	Homo sapiens	generation of precursor metabolites and energy,mitochondrial electron transport, cytochrome c to oxygen,response to nutrient,hydrogen ion transmembrane transport	cytochrome-c oxidase activity,protein binding	nucleus,mitochondrion,mitochondrial inner membrane,mitochondrial respiratory chain complex IV,membrane,extracellular exosome	sp	1	1	uniprot_sprot_2015-08-28_HUMAN	>sp|P13073|COX41_HUMAN Cytochrome c oxidase subunit 4 isoform 1, mitochondrial OS=Homo sapiens GN=COX4I1 PE=1 SV=1	16	27	_VNPIQGLASK_.2|_ASWSSLSMDEK_.2|_ASWSSLSM[+16]DEK_.2|_SEDFSLPAYMDR_.2|_SEDFSLPAYM[+16]DR_.2|_SEDFSLPAYMDR_.3|_FKESFAEMNR_.3|_FKESFAEM[+16]NR_.3|_DHPLPEVAHVK_.3|_DHPLPEVAHVK_.2|_SEDFSLPAYMDRR_.3|_ESFAEMNR_.2|_ESFAEM[+16]NR_.2|_HYVYGPLPQSFDKEWVAK_.3|_HYVYGPLPQSFDK_.3|_HYVYGPLPQSFDK_.2|_RDHPLPEVAHVK_.3|_RDHPLPEVAHVK_.2|_DHPLPEVAHVKHLSASQK_.4|_EKASWSSLSMDEK_.3|_VNPIQGLASKWDYEK_.3|_VNPIQGLASKWDYEK_.2|_…
P1 / C	P1	C	123	P13667	1851.59	4449.89	1.265	1.265	140.328	2.40328	1.61914	9.36039e-15	2.85492e-13	P13667	PDIA4_HUMAN	Protein disulfide-isomerase A4	PDIA4	P13667	Homo sapiens	protein folding,protein secretion,response to endoplasmic reticulum stress,cell redox homeostasis,chaperone-mediated protein folding	protein disulfide isomerase activity,protein binding,poly(A) RNA binding	endoplasmic reticulum lumen,cell surface,melanosome	sp	1	2	uniprot_sprot_2015-08-28_HUMAN	>sp|P13667|PDIA4_HUMAN Protein disulfide-isomerase A4 OS=Homo sapiens GN=PDIA4 PE=1 SV=2	69	125	_IDATSASVLASR_.2|_FDVSGYPTIK_.2|_FDVSGYPTLK_.2|_VDATAETDLAK_.2|_SPPIPLAK_.2|_YALPLVGHR_.2|_QLEPVYNSLAK_.2|_GESDPAYQQYQDAANNLREDYK_.3|_TFDSIVMDPK_.2|_TFDSIVM[+16]DPK_.2|_AATQFWR_.2|_QFAPEYEK_.2|_FAM[+16]EPEEFDSDTLR_.2|_FAMEPEEFDSDTLR_.2|_FAMEPEEFDSDTLR_.3|_VSQGQLVVM[+16]QPEK_.2|_VSQGQLVVMQPEK_.2|_VSQGQLVVMQPEK_.3|_MDATANDVPSDR_.2|_M[+16]DATANDVPSDR_.2|_RFDVSGYPTLK_.3|_RFDVSGYPTLK_.2|_VEGFPTIYFAPSG…
P3 / C	P3	C	123	P13667	1851.59	6290.43	1.76439	1.76439	239.731	3.39731	1.6411	1.93989e-21	1.45321e-19	P13667	PDIA4_HUMAN	Protein disulfide-isomerase A4	PDIA4	P13667	Homo sapiens	protein folding,protein secretion,response to endoplasmic reticulum stress,cell redox homeostasis,chaperone-mediated protein folding	protein disulfide isomerase activity,protein binding,poly(A) RNA binding	endoplasmic reticulum lumen,cell surface,melanosome	sp	1	2	uniprot_sprot_2015-08-28_HUMAN	>sp|P13667|PDIA4_HUMAN Protein disulfide-isomerase A4 OS=Homo sapiens GN=PDIA4 PE=1 SV=2	69	125	_IDATSASVLASR_.2|_FDVSGYPTIK_.2|_FDVSGYPTLK_.2|_VDATAETDLAK_.2|_SPPIPLAK_.2|_YALPLVGHR_.2|_QLEPVYNSLAK_.2|_GESDPAYQQYQDAANNLREDYK_.3|_TFDSIVMDPK_.2|_TFDSIVM[+16]DPK_.2|_AATQFWR_.2|_QFAPEYEK_.2|_FAM[+16]EPEEFDSDTLR_.2|_FAMEPEEFDSDTLR_.2|_FAMEPEEFDSDTLR_.3|_VSQGQLVVM[+16]QPEK_.2|_VSQGQLVVMQPEK_.2|_VSQGQLVVMQPEK_.3|_MDATANDVPSDR_.2|_M[+16]DATANDVPSDR_.2|_RFDVSGYPTLK_.3|_RFDVSGYPTLK_.2|_VEGFPTIYFAPSG…
P1 / C	P1	C	6	P13686	97.3544	47.3503	-1.03987	1.03987	-51.3629	0.486371	0.3361	0.000875027	0.00250091	P13686	PPA5_HUMAN	Tartrate-resistant acid phosphatase type 5	ACP5	P13686	Homo sapiens	riboflavin metabolic process,dephosphorylation,response to lipopolysaccharide,negative regulation of interleukin-1 beta production,negative regulation of interleukin-12 production,negative regulation of tumor necrosis factor production,negative regulation of superoxide anion generation,response to cytokine,negative regulation of nitric oxide biosynthetic process,bone resorption,negative regulatio…	acid phosphatase activity,ferrous iron binding,ferric iron binding	lysosome,cytosol,integral component of membrane,extracellular exosome	sp	1	3	uniprot_sprot_2015-08-28_HUMAN	>sp|P13686|PPA5_HUMAN Tartrate-resistant acid phosphatase type 5 OS=Homo sapiens GN=ACP5 PE=1 SV=3	4	5	_FVAVGDWGGVPNAPFHTAR_.3|_FQETFEDVFSDR_.2|_RFQETFEDVFSDR_.3|_EDYVLVAGHYPVWSIAEHGPTHC[+57]LVK_.5|_EDYVLVAGHYPVWSIAEHGPTHC[+57]LVK_.3
P3 / C	P3	C	6	P13686	97.3544	21.3853	-2.18663	2.18663	-78.0336	0.219664	0.926964	0.00133026	0.00353844	P13686	PPA5_HUMAN	Tartrate-resistant acid phosphatase type 5	ACP5	P13686	Homo sapiens	riboflavin metabolic process,dephosphorylation,response to lipopolysaccharide,negative regulation of interleukin-1 beta production,negative regulation of interleukin-12 production,negative regulation of tumor necrosis factor production,negative regulation of superoxide anion generation,response to cytokine,negative regulation of nitric oxide biosynthetic process,bone resorption,negative regulatio…	acid phosphatase activity,ferrous iron binding,ferric iron binding	lysosome,cytosol,integral component of membrane,extracellular exosome	sp	1	3	uniprot_sprot_2015-08-28_HUMAN	>sp|P13686|PPA5_HUMAN Tartrate-resistant acid phosphatase type 5 OS=Homo sapiens GN=ACP5 PE=1 SV=3	4	5	_FVAVGDWGGVPNAPFHTAR_.3|_FQETFEDVFSDR_.2|_RFQETFEDVFSDR_.3|_EDYVLVAGHYPVWSIAEHGPTHC[+57]LVK_.5|_EDYVLVAGHYPVWSIAEHGPTHC[+57]LVK_.3
P3 / P1	P3	P1	6	P13686	47.3503	21.3853	-1.14676	1.14676	-54.8361	0.451639	0.897694	0.0101671	0.0176024	P13686	PPA5_HUMAN	Tartrate-resistant acid phosphatase type 5	ACP5	P13686	Homo sapiens	riboflavin metabolic process,dephosphorylation,response to lipopolysaccharide,negative regulation of interleukin-1 beta production,negative regulation of interleukin-12 production,negative regulation of tumor necrosis factor production,negative regulation of superoxide anion generation,response to cytokine,negative regulation of nitric oxide biosynthetic process,bone resorption,negative regulatio…	acid phosphatase activity,ferrous iron binding,ferric iron binding	lysosome,cytosol,integral component of membrane,extracellular exosome	sp	1	3	uniprot_sprot_2015-08-28_HUMAN	>sp|P13686|PPA5_HUMAN Tartrate-resistant acid phosphatase type 5 OS=Homo sapiens GN=ACP5 PE=1 SV=3	4	5	_FVAVGDWGGVPNAPFHTAR_.3|_FQETFEDVFSDR_.2|_RFQETFEDVFSDR_.3|_EDYVLVAGHYPVWSIAEHGPTHC[+57]LVK_.5|_EDYVLVAGHYPVWSIAEHGPTHC[+57]LVK_.3
P3 / P1	P3	P1	69	P13797	689.886	446.854	-0.626553	0.626553	-35.2278	0.647722	0.679793	1.29574e-07	1.12001e-06	P13797	PLST_HUMAN	Plastin-3	PLS3	P13797	Homo sapiens	actin filament bundle assembly,actin filament network formation,actin crosslink formation,bone development	calcium ion binding,actin filament binding	cytoplasm,actin filament,actin filament bundle	sp	1	4	uniprot_sprot_2015-08-28_HUMAN	>sp|P13797|PLST_HUMAN Plastin-3 OS=Homo sapiens GN=PLS3 PE=1 SV=4	49	79	_LSPEELLLR_.2|_AVGDGIVLC[+57]K_.2|_NEALAALLR_.2|_ANDDIIVNWVNR_.2|_YAFVNWINK_.2|_INNFSADIK_.2|_YTLNVLEDLGDGQK_.2|_YPALTKPENQDIDWTLLEGETR_.3|_MINLSVPDTIDER_.2|_M[+16]INLSVPDTIDER_.2|_MINLSVPDTIDER_.3|_HVIPMNPNTDDLFK_.3|_HVIPM[+16]NPNTDDLFK_.3|_HVIPMNPNTDDLFK_.2|_VYALPEDLVEVKPK_.3|_VYALPEDLVEVKPK_.2|_KLENC[+57]NYAVELGK_.3|_KLENC[+57]NYAVELGK_.2|_QFVTPADVVSGNPK_.2|_QFVTPADVVSGNPK_.3|_AYFHLLNQIAPK_.3|…
P3 / C	P3	C	33	P13804	540.271	945.436	0.807296	0.807296	74.9928	1.74993	0.693371	2.69876e-08	2.68618e-07	P13804	ETFA_HUMAN	Electron transfer flavoprotein subunit alpha, mitochondrial	ETFA	P13804	Homo sapiens	respiratory electron transport chain,fatty acid beta-oxidation using acyl-CoA dehydrogenase,lipid homeostasis	fatty-acyl-CoA binding,acyl-CoA dehydrogenase activity,protein binding,electron carrier activity,oxidoreductase activity,flavin adenine dinucleotide binding,oxidoreductase activity, acting on the CH-CH group of donors, with a flavin as acceptor	mitochondrion,mitochondrial matrix,extracellular exosome	sp	1	1	uniprot_sprot_2015-08-28_HUMAN	>sp|P13804|ETFA_HUMAN Electron transfer flavoprotein subunit alpha, mitochondrial OS=Homo sapiens GN=ETFA PE=1 SV=1	29	48	_VVPEMTEILK_.2|_TIYAGNALC[+57]TVK_.2|_LEVAPISDIIAIK_.2|_LEVAPISDIIAIK_.3|_LGGEVSC[+57]LVAGTK_.2|_LGGEVSC[+57]LVAGTK_.3|_GLLPEELTPLILATQK_.2|_GLLPEELTPLILATQK_.3|_ASSTSPVEISEWLDQK_.2|_ASSTSPVEISEWLDQK_.3|_GTSFDAAATSGGSASSEK_.2|_GTSFDAAATSGGSASSEK_.3|_QFNYTHIC[+57]AGASAFGK_.3|_QFNYTHIC[+57]AGASAFGK_.2|_LLYDLADQLHAAVGASR_.3|_LLYDLADQLHAAVGASR_.4|_LLYDLADQLHAAVGASR_.2|_AAVDAGFVPNDMQVGQTGK_.3|_AAVDAGF…
P3 / P1	P3	P1	33	P13804	533.139	945.436	0.826469	0.826469	77.3339	1.77334	1.22609	5.25682e-05	0.000227423	P13804	ETFA_HUMAN	Electron transfer flavoprotein subunit alpha, mitochondrial	ETFA	P13804	Homo sapiens	respiratory electron transport chain,fatty acid beta-oxidation using acyl-CoA dehydrogenase,lipid homeostasis	fatty-acyl-CoA binding,acyl-CoA dehydrogenase activity,protein binding,electron carrier activity,oxidoreductase activity,flavin adenine dinucleotide binding,oxidoreductase activity, acting on the CH-CH group of donors, with a flavin as acceptor	mitochondrion,mitochondrial matrix,extracellular exosome	sp	1	1	uniprot_sprot_2015-08-28_HUMAN	>sp|P13804|ETFA_HUMAN Electron transfer flavoprotein subunit alpha, mitochondrial OS=Homo sapiens GN=ETFA PE=1 SV=1	29	48	_VVPEMTEILK_.2|_TIYAGNALC[+57]TVK_.2|_LEVAPISDIIAIK_.2|_LEVAPISDIIAIK_.3|_LGGEVSC[+57]LVAGTK_.2|_LGGEVSC[+57]LVAGTK_.3|_GLLPEELTPLILATQK_.2|_GLLPEELTPLILATQK_.3|_ASSTSPVEISEWLDQK_.2|_ASSTSPVEISEWLDQK_.3|_GTSFDAAATSGGSASSEK_.2|_GTSFDAAATSGGSASSEK_.3|_QFNYTHIC[+57]AGASAFGK_.3|_QFNYTHIC[+57]AGASAFGK_.2|_LLYDLADQLHAAVGASR_.3|_LLYDLADQLHAAVGASR_.4|_LLYDLADQLHAAVGASR_.2|_AAVDAGFVPNDMQVGQTGK_.3|_AAVDAGF…
P3 / C	P3	C	9	P13987	566.905	265.953	-1.09194	1.09194	-53.0868	0.469132	0.766188	0.000404768	0.00129586	P13987	CD59_HUMAN	CD59 glycoprotein	CD59	P13987	Homo sapiens	cell activation,negative regulation of activation of membrane attack complex,ER to Golgi vesicle-mediated transport,cell surface receptor signaling pathway,blood coagulation,regulation of complement activation,positive regulation of T cell proliferation,negative regulation of apoptotic process,COPII vesicle coating	complement binding	Golgi membrane,extracellular space,endoplasmic reticulum membrane,plasma membrane,focal adhesion,cell surface,ER to Golgi transport vesicle membrane,membrane,anchored component of external side of plasma membrane,vesicle,endoplasmic reticulum-Golgi intermediate compartment membrane,sarcolemma,compact myelin,extracellular exosome	sp	1	1	uniprot_sprot_2015-08-28_HUMAN	>sp|P13987|CD59_HUMAN CD59 glycoprotein OS=Homo sapiens GN=CD59 PE=1 SV=1	6	9	_ENELTYYC[+57]C[+57]K_.2|_FEHC[+57]NFNDVTTR_.3|_FEHC[+57]NFNDVTTR_.2|_LRENELTYYC[+57]C[+57]K_.3|_LRENELTYYC[+57]C[+57]K_.2|_AGLQVYNK_.2|_C[+57]WKFEHC[+57]NFNDVTTR_.4|_C[+57]WKFEHC[+57]NFNDVTTR_.3|_LRENELTYYC[+57]C[+57]KK_.3
P3 / C	P3	C	54	P14136	1691.8	893.924	-0.920332	0.920332	-47.1613	0.528387	0.871636	2.4341e-13	5.8721e-12	P14136	GFAP_HUMAN	Glial fibrillary acidic protein	GFAP	P14136	Homo sapiens	response to wounding,positive regulation of Schwann cell proliferation,negative regulation of neuron projection development,astrocyte development,extracellular matrix organization,neuron projection regeneration,regulation of protein complex assembly,intermediate filament organization,regulation of neurotransmitter uptake,Bergmann glial cell differentiation,long-term synaptic potentiation,regulati…	glycoprotein binding,integrin binding,structural constituent of cytoskeleton,protein binding,kinase binding	cytoplasm,cytosol,intermediate filament,myelin sheath,cell body,intermediate filament cytoskeleton,astrocyte end-foot,cytoplasmic side of lysosomal membrane,lysosome	sp	1	1	uniprot_sprot_2015-08-28_HUMAN	>sp|P14136|GFAP_HUMAN Glial fibrillary acidic protein OS=Homo sapiens GN=GFAP PE=1 SV=1	29	36	_ALAAELNQLR_.2|_FADLTDAAAR_.2|_LADVYQAELR_.2|_EAASYQEALAR_.2|_LEAENNLAAYR_.2|_AEMMELNDR_.2|_DNLAQDLATVR_.2|_QLQSLTC[+57]DLESLR_.2|_KIESLEEEIR_.2|_TQYEAMASSNMHEAEEWYR_.3|_LRLDQLTANSAR_.3|_LRLDQLTANSAR_.2|_HLQEYQDLLNVK_.3|_HLQEYQDLLNVK_.2|_LEEEGQSLKDEMAR_.3|_LEEEGQSLKDEMAR_.2|_LEVERDNLAQDLATVR_.3|_LEVERDNLAQDLATVR_.2|_ITIPVQTFSNLQIR_.2|_ITIPVQTFSNLQIR_.3|_SYVSSGEMMVGGLAPGR_.2|_QQVHVELDVAKPDLTAALK_.…
P3 / C	P3	C	6	P14406	861.188	1782.68	1.04965	1.04965	107.003	2.07003	0.228811	0.000161959	0.00060717	P14406	CX7A2_HUMAN	Cytochrome c oxidase subunit 7A2, mitochondrial	COX7A2	P14406	Homo sapiens	hydrogen ion transmembrane transport	cytochrome-c oxidase activity	mitochondrial respiratory chain,extracellular exosome	sp	1	1	uniprot_sprot_2015-08-28_HUMAN	>sp|P14406|CX7A2_HUMAN Cytochrome c oxidase subunit 7A2, mitochondrial OS=Homo sapiens GN=COX7A2 PE=1 SV=1	3	5	_GGVADALLYR_.2|_LFQEDDEIPLYLK_.2|_LFQEDDEIPLYLK_.3|_QKLFQEDDEIPLYLK_.3|_QKLFQEDDEIPLYLK_.2
P3 / P1	P3	P1	6	P14406	1099.39	1782.68	0.697343	0.697343	62.1516	1.62152	0.225543	0.00153969	0.00400663	P14406	CX7A2_HUMAN	Cytochrome c oxidase subunit 7A2, mitochondrial	COX7A2	P14406	Homo sapiens	hydrogen ion transmembrane transport	cytochrome-c oxidase activity	mitochondrial respiratory chain,extracellular exosome	sp	1	1	uniprot_sprot_2015-08-28_HUMAN	>sp|P14406|CX7A2_HUMAN Cytochrome c oxidase subunit 7A2, mitochondrial OS=Homo sapiens GN=COX7A2 PE=1 SV=1	3	5	_GGVADALLYR_.2|_LFQEDDEIPLYLK_.2|_LFQEDDEIPLYLK_.3|_QKLFQEDDEIPLYLK_.3|_QKLFQEDDEIPLYLK_.2
[truncated: 1,259 more rows]
