# Supplementary material for: Proteome and Secretome Dynamics of Human Retinal Pigment Epithelium in Response to Reactive Oxygen Species
Source: Sci Rep. 2019 Oct 28;9:15440. doi: 10.1038/s41598-019-51777-7 (PMC6817852; doi:10.1038/s41598-019-51777-7)
Supplement: Supplementary file 4 — Supplementary Dataset 3 [file 41598_2019_51777_MOESM4_ESM.xlsx]

## Sheet: Report_BGS Factory Report (Norm
Supplemental Table 3: Intracellular proteome quantification, peptide and protein peak areas.
R.FileName	R.Label	R.Condition	R.Replicate	R.Fraction	PG.Qvalue	PG.Cscore	PG.RunEvidenceCount	PG.ProteinGroups	PG.ProteinAccessions	PEP.GroupingKey	PEP.GroupingKeyType	PEP.StrippedSequence	PEP.NrOfMissedCleavages	PEP.IsProteotypic	PEP.RunEvidenceCount	PEP.Rank	PEP.UsedForProteinGroupQuantity	EG.IsUserPeak	EG.TargetQuantity (Settings)	EG.ReferenceQuantity (Settings)	EG.TotalQuantity (Settings)	EG.MinProfileQvalue	EG.PercentileQvalue	EG.AvgProfileQvalue	EG.MaxProfileQvalue	EG.ModifiedSequence	EG.ModifiedPeptide	EG.IsDecoy	EG.UsedForProteinGroupQuantity	EG.UsedForPeptideQuantity	EG.Workflow	EG.iRTPredicted	EG.iRTEmpirical	EG.MeanApexRT	EG.RTPredicted	EG.IsVerified	EG.Cscore	EG.NormalizedCscore	EG.Qvalue	EG.UserGroup	FG.ShapeQualityScore	FG.Charge	FG.PrecMz	FG.PrecMzCalibrated	FG.Quantity	average
151219_0001_RPE1	151219_0001_RPE1.wiff	C	1	NA	2.27233e-42	0.576162	5	A0AV96	A0AV96	LFIGGIPK	Stripped Sequence	LFIGGIPK	0	TRUE	1	1	TRUE	FALSE	162.685	NaN	162.685	5.17542e-20	8.32225e-14	2.88356e-05	0.000250895	_LFIGGIPK_	_LFIGGIPK_	FALSE	TRUE	TRUE	LABEL_FREE	40.5	43.1815	90.694	87.4969	NaN	0.512039	0.510876	3.9117e-15	no group specified	0.544722	2	422.768	422.766	162.685	85.7748
151219_0001_RPE1	151219_0001_RPE1.wiff	C	1	NA	2.27233e-42	0.576162	5	A0AV96	A0AV96	LLGVCCSVDNCR	Stripped Sequence	LLGVCCSVDNCR	0	TRUE	1	2	TRUE	FALSE	26.1585	NaN	26.1585	1.76287e-25	1.50932e-12	0.00246438	0.0112374	_LLGVC[+57]C[+57]SVDNC[+57]R_	_LLGVC[+57]C[+57]SVDNC[+57]R_	FALSE	TRUE	TRUE	LABEL_FREE	21.1	22.2843	66.5481	64.9028	NaN	0.536632	0.538165	1.13745e-23	no group specified	0.458257	2	726.823	726.819	26.1585	37.2869
151219_0001_RPE1	151219_0001_RPE1.wiff	C	1	NA	2.27233e-42	0.576162	5	A0AV96	A0AV96	GFAFVEYESHR	Stripped Sequence	GFAFVEYESHR	0	FALSE	1	3	TRUE	FALSE	68.4806	NaN	68.4806	2.22363e-08	8.72797e-07	0.00308422	0.00998112	_GFAFVEYESHR_	_GFAFVEYESHR_	FALSE	TRUE	TRUE	LABEL_FREE	35.4	37.5005	84.3018	82.0567	NaN	0.484588	0.480414	3.45641e-08	no group specified	0.52462	3	447.879	447.877	68.4806	60.2982
151219_0001_RPE1	151219_0001_RPE1.wiff	C	1	NA	2.27233e-42	0.576162	5	A0AV96	A0AV96	PITPVYTVAPNVQR	Stripped Sequence	PITPVYTVAPNVQR	0	TRUE	1	4	FALSE	FALSE	17.2216	NaN	17.2216	4.12739e-19	0.00216378	0.312048	1	_PITPVYTVAPNVQR_	_PITPVYTVAPNVQR_	FALSE	FALSE	TRUE	LABEL_FREE	40.8	37.5545	84.3807	87.7332	NaN	0.4731	0.467667	5.09084e-06	no group specified	0.544092	2	777.936	777.93	17.2216	54.5855
151219_0001_RPE1	151219_0001_RPE1.wiff	C	1	NA	1.48848e-56	0.591178	9	A0AVT1	A0AVT1	TVFFESLER	Stripped Sequence	TVFFESLER	0	TRUE	1	1	TRUE	FALSE	95.1924	NaN	95.1924	3.52699e-21	1.22803e-11	0.0221425	0.215429	_TVFFESLER_	_TVFFESLER_	FALSE	TRUE	TRUE	LABEL_FREE	56.5	57.4335	107.708	106.839	NaN	0.530075	0.530889	3.52699e-21	no group specified	0.596614	2	564.29	564.288	95.1924	65.7338
151219_0001_RPE1	151219_0001_RPE1.wiff	C	1	NA	1.48848e-56	0.591178	9	A0AVT1	A0AVT1	NLVLAGIK	Stripped Sequence	NLVLAGIK	0	TRUE	1	2	TRUE	FALSE	51.3425	NaN	51.3425	1.31436e-41	9.31873e-19	0.00674318	0.0661704	_NLVLAGIK_	_NLVLAGIK_	FALSE	TRUE	TRUE	LABEL_FREE	29.2	30.9592	77.0924	74.7174	NaN	0.543103	0.545346	2.77607e-26	no group specified	0.644924	2	414.271	414.269	51.3425	57.2044
151219_0001_RPE1	151219_0001_RPE1.wiff	C	1	NA	1.48848e-56	0.591178	9	A0AVT1	A0AVT1	LETGQFLTFR	Stripped Sequence	LETGQFLTFR	0	TRUE	1	3	TRUE	FALSE	50.6664	NaN	50.6664	4.73645e-11	2.57747e-06	0.101397	0.690636	_LETGQFLTFR_	_LETGQFLTFR_	FALSE	TRUE	TRUE	LABEL_FREE	63.2	63.5292	115.095	114.698	NaN	0.497234	0.494447	4.73645e-11	no group specified	0.661353	2	606.325	606.322	50.6664	56.9319
151219_0001_RPE1	151219_0001_RPE1.wiff	C	1	NA	1.48848e-56	0.591178	9	A0AVT1	A0AVT1	FISADVHGIWSR	Stripped Sequence	FISADVHGIWSR	0	TRUE	1	4	FALSE	FALSE	69.6042	NaN	69.6042	2.57535e-21	0.000468457	0.0833999	0.506912	_FISADVHGIWSR_	_FISADVHGIWSR_	FALSE	FALSE	TRUE	LABEL_FREE	50.8	51.9044	101.608	100.819	NaN	0.530445	0.531299	2.57535e-21	no group specified	0.551711	3	463.242	463.24	69.6042	54.9737
151219_0001_RPE1	151219_0001_RPE1.wiff	C	1	NA	1.48848e-56	0.591178	9	A0AVT1	A0AVT1	NWSQCVELAR	Stripped Sequence	NWSQCVELAR	0	TRUE	0	5	FALSE	FALSE	50.525	NaN	50.525	0.00426895	0.00692523	0.184998	1	_NWSQC[+57]VELAR_	_NWSQC[+57]VELAR_	FALSE	FALSE	TRUE	LABEL_FREE	31.8	31.1928	77.4215	78.2023	NaN	0.407144	0.396806	0.18649	no group specified	0.40422	2	631.801	631.797	50.525	72.2373
151219_0001_RPE1	151219_0001_RPE1.wiff	C	1	NA	1.48848e-56	0.591178	9	A0AVT1	A0AVT1	SFPAAIEHTIQWAR	Stripped Sequence	SFPAAIEHTIQWAR	0	TRUE	1	8	FALSE	FALSE	44.7919	NaN	44.7919	3.25121e-05	0.00390795	0.214555	0.976702	_SFPAAIEHTIQWAR_	_SFPAAIEHTIQWAR_	FALSE	FALSE	TRUE	LABEL_FREE	72.95	71.8729	125.353	126.551	NaN	0.468504	0.462567	3.25121e-05	no group specified	0.543226	3	542.951	542.949	44.7919	79.5546
151219_0001_RPE1	151219_0001_RPE1.wiff	C	1	NA	7.75134e-98	0.626095	5	A0FGR8	A0FGR8	SDPYGIIR	Stripped Sequence	SDPYGIIR	0	TRUE	1	1	TRUE	FALSE	121.395	NaN	121.395	1.01669e-41	2.18617e-23	2.1151e-10	2.11472e-09	_SDPYGIIR_	_SDPYGIIR_	FALSE	TRUE	TRUE	LABEL_FREE	18.1	16.1578	59.416	61.4891	NaN	0.575631	0.581441	1.01669e-41	no group specified	0.75189	2	460.745	460.744	121.395	78.9653
151219_0001_RPE1	151219_0001_RPE1.wiff	C	1	NA	7.75134e-98	0.626095	5	A0FGR8	A0FGR8	VLVALASEELAK	Stripped Sequence	VLVALASEELAK	0	TRUE	1	2	TRUE	FALSE	72.4767	NaN	72.4767	7.21252e-66	7.30243e-20	5.02881e-05	0.000483785	_VLVALASEELAK_	_VLVALASEELAK_	FALSE	TRUE	TRUE	LABEL_FREE	53	51.1434	101.128	102.71	NaN	0.615873	0.626095	7.21252e-66	no group specified	0.730025	2	621.869	621.866	72.4767	61.7083
151219_0001_RPE1	151219_0001_RPE1.wiff	C	1	NA	7.75134e-98	0.626095	5	A0FGR8	A0FGR8	VDVGQQPLR	Stripped Sequence	VDVGQQPLR	0	TRUE	1	3	TRUE	FALSE	43.024	NaN	43.024	2.54653e-45	4.20339e-19	0.00488244	0.0473396	_VDVGQQPLR_	_VDVGQQPLR_	FALSE	TRUE	TRUE	LABEL_FREE	-2.1	-1.99551	39.9703	39.8982	NaN	0.476421	0.471352	1.28322e-06	no group specified	0.51742	2	506.283	506.281	43.024	55.8046
151219_0001_RPE1	151219_0001_RPE1.wiff	C	1	NA	7.75134e-98	0.626095	5	A0FGR8	A0FGR8	ALALLEDEER	Stripped Sequence	ALALLEDEER	0	TRUE	1	4	FALSE	FALSE	69.6242	NaN	69.6242	1.23472e-22	1.54481e-11	0.00664696	0.0285664	_ALALLEDEER_	_ALALLEDEER_	FALSE	FALSE	TRUE	LABEL_FREE	39.6	38.1702	85.4315	86.7455	NaN	0.515843	0.515096	2.6045e-16	no group specified	0.474751	2	579.804	579.801	69.6242	43.735
151219_0001_RPE1	151219_0001_RPE1.wiff	C	1	NA	7.75134e-98	0.626095	5	A0FGR8	A0FGR8	IHFIEAQDLQGK	Stripped Sequence	IHFIEAQDLQGK	0	TRUE	1	5	FALSE	FALSE	54.7654	NaN	54.7654	1.47018e-21	6.01667e-07	0.0447437	0.300536	_IHFIEAQDLQGK_	_IHFIEAQDLQGK_	FALSE	FALSE	TRUE	LABEL_FREE	31.55	31.9152	78.3334	77.9556	NaN	0.475934	0.470812	1.57455e-06	no group specified	0.49725	3	466.917	466.915	54.7654	22.8658
151219_0001_RPE1	151219_0001_RPE1.wiff	C	1	NA	7.75134e-98	0.626095	5	A0FGR8	A0FGR8	ACDLPAWVHFPDTER	Stripped Sequence	ACDLPAWVHFPDTER	0	TRUE	0	6	FALSE	FALSE	6.8152	NaN	6.8152	0.00127049	0.00649501	0.331072	1	_AC[+57]DLPAWVHFPDTER_	_AC[+57]DLPAWVHFPDTER_	FALSE	FALSE	TRUE	LABEL_FREE	74.2	75.3915	129.349	128.044	NaN	NaN	NaN	NaN	no group specified	NaN	3	605.282	605.28	6.8152	30.6367
151219_0001_RPE1	151219_0001_RPE1.wiff	C	1	NA	7.75134e-98	0.626095	5	A0FGR8	A0FGR8	NLIAFSEDGSDPYVR	Stripped Sequence	NLIAFSEDGSDPYVR	0	TRUE	0	7	FALSE	FALSE	7.01686	NaN	7.01686	0.000141824	0.00844086	0.275334	1	_NLIAFSEDGSDPYVR_	_NLIAFSEDGSDPYVR_	FALSE	FALSE	TRUE	LABEL_FREE	60.9	61.2136	112.838	112.615	NaN	0.400563	0.389708	0.250958	no group specified	0.390642	2	841.905	841.899	7.01686	41.722
151219_0001_RPE1	151219_0001_RPE1.wiff	C	1	NA	8.95962e-34	0.565703	4	A0MZ66	A0MZ66	LVEVIEEVNK	Stripped Sequence	LVEVIEEVNK	0	TRUE	1	1	TRUE	FALSE	78.0779	NaN	78.0779	5.64093e-30	7.99312e-09	0.0893481	0.754486	_LVEVIEEVNK_	_LVEVIEEVNK_	FALSE	TRUE	TRUE	LABEL_FREE	32.5	33.3437	79.3971	78.7628	NaN	0.551666	0.554848	5.64093e-30	no group specified	0.540444	2	586.332	586.329	78.0779	56.6185
151219_0001_RPE1	151219_0001_RPE1.wiff	C	1	NA	8.95962e-34	0.565703	4	A0MZ66	A0MZ66	GCESAVDELK	Stripped Sequence	GCESAVDELK	0	TRUE	1	2	TRUE	FALSE	40.0712	NaN	40.0712	3.13971e-24	0.000356353	0.0225282	0.171297	_GC[+57]ESAVDELK_	_GC[+57]ESAVDELK_	FALSE	TRUE	TRUE	LABEL_FREE	0.5	0.757963	42.9611	42.6819	NaN	0.510508	0.509177	1.1266e-14	no group specified	0.655458	2	554.253	554.25	40.0712	42.7431
151219_0001_RPE1	151219_0001_RPE1.wiff	C	1	NA	8.95962e-34	0.565703	4	A0MZ66	A0MZ66	ILAIELENLK	Stripped Sequence	ILAIELENLK	0	TRUE	1	3	TRUE	FALSE	51.7063	NaN	51.7063	5.64993e-13	0.00015917	0.294161	1	_ILAIELENLK_	_ILAIELENLK_	FALSE	TRUE	TRUE	LABEL_FREE	70.1	68.9507	121.33	123.016	NaN	0.482894	0.478535	7.57596e-08	no group specified	0.547549	2	578.353	578.35	51.7063	214.708
151219_0001_RPE1	151219_0001_RPE1.wiff	C	1	NA	8.95962e-34	0.565703	4	A0MZ66	A0MZ66	DQIVSVQEEK	Stripped Sequence	DQIVSVQEEK	0	TRUE	0	4	FALSE	FALSE	36.4518	NaN	36.4518	0.00028073	0.00783754	0.240251	1	_DQIVSVQEEK_	_DQIVSVQEEK_	FALSE	FALSE	TRUE	LABEL_FREE	-1	-0.688638	41.4439	41.0535	NaN	0.409138	0.398431	0.170034	no group specified	0.430016	2	587.801	587.798	36.4518	319.073
151219_0001_RPE1	151219_0001_RPE1.wiff	C	1	NA	5.82663e-133	0.650261	15	A1L0T0	A1L0T0	AAVETLGVPCFLGGMAR	Stripped Sequence	AAVETLGVPCFLGGMAR	0	TRUE	1	1	TRUE	FALSE	555.965	NaN	555.965	1.13059e-50	4.38062e-22	5.64926e-13	5.03446e-12	_AAVETLGVPC[+57]FLGGMAR_	_AAVETLGVPC[+57]FLGGMAR_	FALSE	TRUE	TRUE	LABEL_FREE	93.5	92.2903	150.498	151.844	NaN	0.591594	0.599154	1.13059e-50	no group specified	0.836708	2	874.945	874.938	555.965	371.994
151219_0001_RPE1	151219_0001_RPE1.wiff	C	1	NA	5.82663e-133	0.650261	15	A1L0T0	A1L0T0	RPLMVLGSQALLTPTSADK	Stripped Sequence	RPLMVLGSQALLTPTSADK	1	TRUE	1	2	TRUE	FALSE	364.804	NaN	364.804	1.73811e-64	9.36438e-37	8.93142e-21	6.24083e-20	_RPLMVLGSQALLTPTSADK_	_RPLMVLGSQALLTPTSADK_	FALSE	TRUE	TRUE	LABEL_FREE	64.5	63.628	115.221	116.632	NaN	0.591223	0.598743	1.86504e-50	no group specified	0.835428	3	666.707	666.703	364.804	294.628
151219_0001_RPE1	151219_0001_RPE1.wiff	C	1	NA	5.82663e-133	0.650261	15	A1L0T0	A1L0T0	KADVIVLAGTVCDFR	Stripped Sequence	KADVIVLAGTVCDFR	1	TRUE	1	3	TRUE	FALSE	195.213	NaN	195.213	1.67534e-62	1.47655e-36	1.51041e-12	1.50886e-11	_KADVIVLAGTVC[+57]DFR_	_KADVIVLAGTVC[+57]DFR_	FALSE	TRUE	TRUE	LABEL_FREE	62.5	62.5775	114.094	114.02	NaN	0.610715	0.620372	1.67534e-62	no group specified	0.794958	3	555.299	555.297	195.213	223.311
151219_0001_RPE1	151219_0001_RPE1.wiff	C	1	NA	5.82663e-133	0.650261	15	A1L0T0	A1L0T0	HKIPVMALVGNDAGWTQISR	Stripped Sequence	HKIPVMALVGNDAGWTQISR	1	TRUE	1	4	FALSE	FALSE	323.867	NaN	323.867	3.22787e-49	4.41133e-25	9.11865e-07	9.11461e-06	_HKIPVMALVGNDAGWTQISR_	_HKIPVMALVGNDAGWTQISR_	FALSE	FALSE	TRUE	LABEL_FREE	70.2	70.6704	123.98	123.176	NaN	0.589099	0.596385	3.22787e-49	no group specified	0.661708	4	549.045	549.043	323.867	185.649
151219_0001_RPE1	151219_0001_RPE1.wiff	C	1	NA	5.82663e-133	0.650261	15	A1L0T0	A1L0T0	GALQAVDQLSLFR	Stripped Sequence	GALQAVDQLSLFR	0	TRUE	1	5	FALSE	FALSE	150.855	NaN	150.855	5.46629e-41	3.30636e-20	6.25902e-05	0.000625882	_GALQAVDQLSLFR_	_GALQAVDQLSLFR_	FALSE	FALSE	TRUE	LABEL_FREE	89.1	88.3637	145.438	146.463	NaN	0.5403	0.542235	3.9358e-25	no group specified	0.697449	2	709.394	709.389	150.855	163.815
151219_0001_RPE1	151219_0001_RPE1.wiff	C	1	NA	5.82663e-133	0.650261	15	A1L0T0	A1L0T0	ADVIVLAGTVCDFR	Stripped Sequence	ADVIVLAGTVCDFR	0	TRUE	0	6	FALSE	FALSE	82.2259	NaN	82.2259	5.3141e-06	0.000121569	0.0295216	0.210238	_ADVIVLAGTVC[+57]DFR_	_ADVIVLAGTVC[+57]DFR_	FALSE	FALSE	TRUE	LABEL_FREE	77.8	77.9283	132.387	132.275	NaN	0.447915	0.43972	0.0131028	no group specified	0.474731	2	768.398	768.393	82.2259	133.865
151219_0001_RPE1	151219_0001_RPE1.wiff	C	1	NA	5.82663e-133	0.650261	15	A1L0T0	A1L0T0	NAQMAQSPILLLGGAASTLLQNR	Stripped Sequence	NAQMAQSPILLLGGAASTLLQNR	0	TRUE	2	7	FALSE	FALSE	258.365	NaN	258.365	6.12995e-80	5.17199e-41	1.76613e-18	1.7661e-17	_NAQMAQSPILLLGGAASTLLQNR_	_NAQMAQSPILLLGGAASTLLQNR_	FALSE	FALSE	TRUE	LABEL_FREE	134.5	138.714	203.686	200.804	NaN	0.636657	0.649159	6.12995e-80	no group specified	0.861088	3	789.765	789.76	258.365	303.318
151219_0001_RPE1	151219_0001_RPE1.wiff	C	1	NA	5.82663e-133	0.650261	15	A1L0T0	A1L0T0	NAQMAQSPILLLGGAASTLLQNR	Stripped Sequence	NAQMAQSPILLLGGAASTLLQNR	0	TRUE	2	7	FALSE	FALSE	61.0046	NaN	61.0046	1.86116e-27	3.92726e-07	0.019172	0.119934	_NAQM[+16]AQSPILLLGGAASTLLQNR_	_NAQM[+16]AQSPILLLGGAASTLLQNR_	FALSE	FALSE	TRUE	LABEL_FREE	127	128.698	194.528	192.643	NaN	0.509216	0.507743	2.70784e-14	no group specified	0.62551	3	795.097	795.092	61.0046	313.454
151219_0001_RPE1	151219_0001_RPE1.wiff	C	1	NA	5.82663e-133	0.650261	15	A1L0T0	A1L0T0	DGHPVVVNILIGR	Stripped Sequence	DGHPVVVNILIGR	0	TRUE	1	8	FALSE	FALSE	590.583	NaN	590.583	4.59082e-60	1.12188e-51	7.1962e-15	7.1962e-14	_DGHPVVVNILIGR_	_DGHPVVVNILIGR_	FALSE	FALSE	TRUE	LABEL_FREE	63.15	63.3132	114.83	114.649	NaN	0.604707	0.613705	1.13762e-58	no group specified	0.859906	3	463.605	463.603	590.583	352.926
151219_0001_RPE1	151219_0001_RPE1.wiff	C	1	NA	5.82663e-133	0.650261	15	A1L0T0	A1L0T0	EQVPSLGSNVACGLAYTDYHK	Stripped Sequence	EQVPSLGSNVACGLAYTDYHK	0	TRUE	1	9	FALSE	FALSE	288.775	NaN	288.775	1.63631e-55	1.01343e-38	8.4605e-16	8.45047e-15	_EQVPSLGSNVAC[+57]GLAYTDYHK_	_EQVPSLGSNVAC[+57]GLAYTDYHK_	FALSE	FALSE	TRUE	LABEL_FREE	57.35	57.9802	108.549	107.696	NaN	0.599633	0.608074	1.63631e-55	no group specified	0.878352	3	770.367	770.362	288.775	230.998
151219_0001_RPE1	151219_0001_RPE1.wiff	C	1	NA	5.82663e-133	0.650261	15	A1L0T0	A1L0T0	LSGTVGVAAVTAGPGLTNTVTAVK	Stripped Sequence	LSGTVGVAAVTAGPGLTNTVTAVK	0	TRUE	1	10	FALSE	FALSE	179.421	NaN	179.421	1.24768e-80	2.46723e-39	3.8489e-14	3.84883e-13	_LSGTVGVAAVTAGPGLTNTVTAVK_	_LSGTVGVAAVTAGPGLTNTVTAVK_	FALSE	FALSE	TRUE	LABEL_FREE	66.15	64.1282	115.964	118.546	NaN	0.637651	0.650261	1.24768e-80	no group specified	0.903404	3	728.746	728.741	179.421	196.754
151219_0001_RPE1	151219_0001_RPE1.wiff	C	1	NA	5.82663e-133	0.650261	15	A1L0T0	A1L0T0	LVEGLQGQTWAPDWVEELR	Stripped Sequence	LVEGLQGQTWAPDWVEELR	0	TRUE	1	11	FALSE	FALSE	224.798	NaN	224.798	4.13043e-43	1.65996e-31	0.2	1	_LVEGLQGQTWAPDWVEELR_	_LVEGLQGQTWAPDWVEELR_	FALSE	FALSE	TRUE	LABEL_FREE	107.85	106.551	168.08	169.419	NaN	NaN	0.149238	NaN	no group specified	NaN	3	742.711	742.706	224.798	167.079
151219_0001_RPE1	151219_0001_RPE1.wiff	C	1	NA	5.82663e-133	0.650261	15	A1L0T0	A1L0T0	GALQAVDQLSLFRPLCK	Stripped Sequence	GALQAVDQLSLFRPLCK	1	TRUE	1	12	FALSE	FALSE	186.044	NaN	186.044	4.66963e-66	4.48829e-43	7.53171e-17	7.5312e-16	_GALQAVDQLSLFRPLC[+57]K_	_GALQAVDQLSLFRPLC[+57]K_	FALSE	FALSE	TRUE	LABEL_FREE	90.7	91.5282	149.67	148.354	NaN	0.616159	0.626413	4.66963e-66	no group specified	0.839496	3	639.352	639.349	186.044	114.521
151219_0001_RPE1	151219_0001_RPE1.wiff	C	1	NA	5.82663e-133	0.650261	15	A1L0T0	A1L0T0	FIFTLVGGHISPLLVACEK	Stripped Sequence	FIFTLVGGHISPLLVACEK	0	TRUE	1	13	FALSE	FALSE	90.3944	NaN	90.3944	3.34837e-22	2.16453e-11	1.40707e-05	0.000139813	_FIFTLVGGHISPLLVAC[+57]EK_	_FIFTLVGGHISPLLVAC[+57]EK_	FALSE	FALSE	TRUE	LABEL_FREE	109	108.511	170.371	171.102	NaN	0.48387	0.479618	4.83296e-08	no group specified	0.57218	3	701.055	701.051	90.3944	80.6648
151219_0001_RPE1	151219_0001_RPE1.wiff	C	1	NA	5.82663e-133	0.650261	15	A1L0T0	A1L0T0	HEVTAVFAADAMAR	Stripped Sequence	HEVTAVFAADAMAR	0	TRUE	1	14	FALSE	FALSE	67.1241	NaN	67.1241	1.71148e-07	0.000213347	0.0507676	0.399822	_HEVTAVFAADAMAR_	_HEVTAVFAADAMAR_	FALSE	FALSE	TRUE	LABEL_FREE	34.45	34.8664	81.543	80.9221	NaN	0.460701	0.453908	0.000577389	no group specified	0.359912	3	496.914	496.912	67.1241	72.3949
151219_0001_RPE1	151219_0001_RPE1.wiff	C	1	NA	5.82663e-133	0.650261	15	A1L0T0	A1L0T0	IPVMALVGNDAGWTQISR	Stripped Sequence	IPVMALVGNDAGWTQISR	0	TRUE	1	15	FALSE	FALSE	84.4759	NaN	84.4759	2.52333e-08	0.00253751	0.215829	1	_IPVMALVGNDAGWTQISR_	_IPVMALVGNDAGWTQISR_	FALSE	FALSE	TRUE	LABEL_FREE	96.75	94.9838	153.181	155.292	NaN	0.485254	0.481154	2.52333e-08	no group specified	0.463889	3	643.34	643.337	84.4759	835.4
151219_0001_RPE1	151219_0001_RPE1.wiff	C	1	NA	8.58419e-05	0.520059	0	A2RRD8;A6NN14;A6NP11;A8MT65;B4DXR9;O14628;O60765;O75346;P0CB33;P0CJ79;P17035;P17039;P59923;Q03936;Q03938;Q08AN1;Q15928;Q15929;Q3MIS6;Q3SXZ3;Q5FWF6;Q5HY98;Q5JVG8;Q5VIY5;Q6ZN06;Q6ZN08;Q76KX8;Q7L2R6;Q86XN6;Q86XU0;Q86YE8;Q8IW36;Q8IYB9;Q8IYX0;Q8N859;Q8N9Z0;Q8NB42;Q8TB69;Q8WV37;Q96H40;Q96IR2;Q96JC4;Q96JL9;Q96LW1;Q96SE7;Q9HBT8;Q9NV72;Q9P2J8;Q9Y2Q1	A2RRD8;A6NN14;A6NP11;A8MT65;B4DXR9;O14628;O60765;O75346;P0CB33;P0CJ79;P17035;P17039;P59923;Q03936;Q03938;Q08AN1;Q15928;Q15929;Q3MIS6;Q3SXZ3;Q5FWF6;Q5HY98;Q5JVG8;Q5VIY5;Q6ZN06;Q6ZN08;Q76KX8;Q7L2R6;Q86XN6;Q86XU0;Q86YE8;Q8IW36;Q8IYB9;Q8IYX0;Q8N859;Q8N9Z0;Q8NB42;Q8TB69;Q8WV37;Q96H40;Q96IR2;Q96JC4;Q96JL9;Q96LW1;Q96SE7;Q9HBT8;Q9NV72;Q9P2J8;Q9Y2Q1	DVMLENYR	Stripped Sequence	DVMLENYR	0	FALSE	0	1	TRUE	FALSE	65.5847	NaN	65.5847	2.59574e-06	0.00930654	0.284121	0.932619	_DVMLENYR_	_DVMLENYR_	FALSE	TRUE	TRUE	LABEL_FREE	22	21.7831	65.9098	66.294	NaN	0.443379	0.434687	0.0239678	no group specified	0.451999	2	520.247	520.245	65.5847	831.78
151219_0001_RPE1	151219_0001_RPE1.wiff	C	1	NA	1.33174e-58	0.593177	4	A3KMH1	A3KMH1	IIDGLTGEK	Stripped Sequence	IIDGLTGEK	0	TRUE	1	1	TRUE	FALSE	2356.14	NaN	2356.14	2.15568e-11	2.09103e-08	0.00309322	0.0210635	_IIDGLTGEK_	_IIDGLTGEK_	FALSE	TRUE	TRUE	LABEL_FREE	8.3	9.07021	51.4703	50.5972	NaN	0.46924	0.463384	2.42395e-05	no group specified	0.624535	2	473.266	473.264	2356.14	819.347
151219_0001_RPE1	151219_0001_RPE1.wiff	C	1	NA	1.33174e-58	0.593177	4	A3KMH1	A3KMH1	VIALGLPVPR	Stripped Sequence	VIALGLPVPR	0	TRUE	1	2	TRUE	FALSE	73.6163	NaN	73.6163	2.02464e-14	8.65557e-08	0.00208694	0.0114258	_VIALGLPVPR_	_VIALGLPVPR_	FALSE	TRUE	TRUE	LABEL_FREE	65.9	64.6013	116.79	118.31	NaN	0.509646	0.50822	2.02464e-14	no group specified	0.547357	2	517.84	517.837	73.6163	108.33
151219_0001_RPE1	151219_0001_RPE1.wiff	C	1	NA	1.33174e-58	0.593177	4	A3KMH1	A3KMH1	VNAGTLAVLQR	Stripped Sequence	VNAGTLAVLQR	0	TRUE	1	3	TRUE	FALSE	28.2856	NaN	28.2856	9.98947e-22	9.75652e-08	0.00230372	0.0139689	_VNAGTLAVLQR_	_VNAGTLAVLQR_	FALSE	TRUE	TRUE	LABEL_FREE	32.8	31.5528	77.9581	79.0294	NaN	0.48744	0.483579	8.75413e-09	no group specified	0.467481	2	571.338	571.335	28.2856	97.0385
151219_0001_RPE1	151219_0001_RPE1.wiff	C	1	NA	1.33174e-58	0.593177	4	A3KMH1	A3KMH1	LVAAFGELR	Stripped Sequence	LVAAFGELR	0	TRUE	0	4	FALSE	FALSE	223.087	NaN	223.087	6.49341e-22	1.85922e-06	0.0163943	0.0804157	_LVAAFGELR_	_LVAAFGELR_	FALSE	FALSE	TRUE	LABEL_FREE	43.3	43.095	90.6273	90.7858	NaN	0.430379	0.420262	0.0613868	no group specified	0.327616	2	488.285	488.283	223.087	119.377
151219_0001_RPE1	151219_0001_RPE1.wiff	C	1	NA	1.33174e-58	0.593177	4	A3KMH1	A3KMH1	FPTEGLSSVVR	Stripped Sequence	FPTEGLSSVVR	0	TRUE	0	5	FALSE	FALSE	39.7423	NaN	39.7423	2.92924e-08	0.000976264	0.219534	1	_FPTEGLSSVVR_	_FPTEGLSSVVR_	FALSE	FALSE	TRUE	LABEL_FREE	44.9	43.581	91.0269	92.4969	NaN	0.436519	0.427075	0.0431119	no group specified	0.393278	2	596.322	596.319	39.7423	52.362
151219_0001_RPE1	151219_0001_RPE1.wiff	C	1	NA	7.42504e-43	0.576718	3	A4D1P6	A4D1P6	LLLLGSGVGTVR	Stripped Sequence	LLLLGSGVGTVR	0	TRUE	1	1	TRUE	FALSE	95.3	NaN	95.3	1.76306e-39	2.15584e-09	0.00150184	0.00558093	_LLLLGSGVGTVR_	_LLLLGSGVGTVR_	FALSE	TRUE	TRUE	LABEL_FREE	62.9	62.7925	114.301	114.405	NaN	0.571374	0.576718	1.76306e-39	no group specified	0.620209	2	592.872	592.869	95.3	2716.89
151219_0001_RPE1	151219_0001_RPE1.wiff	C	1	NA	7.42504e-43	0.576718	3	A4D1P6	A4D1P6	SPLLSLEWATK	Stripped Sequence	SPLLSLEWATK	0	TRUE	1	2	TRUE	FALSE	22.0437	NaN	22.0437	4.43132e-29	0.00417452	0.212075	1	_SPLLSLEWATK_	_SPLLSLEWATK_	FALSE	TRUE	TRUE	LABEL_FREE	78.3	78.388	132.825	132.717	NaN	0.549643	0.552603	4.43132e-29	no group specified	0.547274	2	622.848	622.845	22.0437	2696.28
151219_0001_RPE1	151219_0001_RPE1.wiff	C	1	NA	2.99759e-46	0.580505	1	A5A3E0	A5A3E0	VAPEEHPVLLTEATLNPK	Stripped Sequence	VAPEEHPVLLTEATLNPK	0	TRUE	1	1	TRUE	FALSE	8033.34	NaN	8033.34	1.31805e-33	1.26243e-17	2.9876e-05	0.000297828	_VAPEEHPVLLTEATLNPK_	_VAPEEHPVLLTEATLNPK_	FALSE	TRUE	TRUE	LABEL_FREE	43.8	45.4939	93.7321	91.0559	NaN	0.559544	0.56359	1.31805e-33	no group specified	0.871568	3	653.358	653.354	8033.34	2703.24
151219_0001_RPE1	151219_0001_RPE1.wiff	C	1	NA	6.43284e-10	0.532699	6	A5YKK6	A5YKK6	SLDLIESLLR	Stripped Sequence	SLDLIESLLR	0	TRUE	1	1	TRUE	FALSE	33.4587	NaN	33.4587	0.000108915	0.0054054	0.218917	1	_SLDLIESLLR_	_SLDLIESLLR_	FALSE	TRUE	TRUE	LABEL_FREE	112.8	114.189	177.592	175.856	NaN	0.465386	0.459107	0.000108915	no group specified	0.455057	2	579.84	579.837	33.4587	139.265
151219_0001_RPE1	151219_0001_RPE1.wiff	C	1	NA	6.43284e-10	0.532699	6	A5YKK6	A5YKK6	SPVTFLSDLR	Stripped Sequence	SPVTFLSDLR	0	TRUE	1	2	TRUE	FALSE	42.9183	NaN	42.9183	6.00674e-13	0.00461134	0.165966	1	_SPVTFLSDLR_	_SPVTFLSDLR_	FALSE	TRUE	TRUE	LABEL_FREE	73.9	71.969	125.494	127.747	NaN	0.50447	0.502477	6.00674e-13	no group specified	0.449369	2	567.811	567.809	42.9183	187.628
151219_0001_RPE1	151219_0001_RPE1.wiff	C	1	NA	2.32667e-89	0.61966	2	A6NCE7;Q9GZQ8	A6NCE7;Q9GZQ8	IPVIIER	Stripped Sequence	IPVIIER	0	FALSE	1	1	TRUE	FALSE	341.418	NaN	341.418	7.65705e-48	1.00911e-28	2.48387e-12	2.41583e-11	_IPVIIER_	_IPVIIER_	FALSE	TRUE	TRUE	LABEL_FREE	24.7	23.5691	68.0743	69.3851	NaN	0.586712	0.593737	7.65705e-48	no group specified	0.756958	2	420.271	420.269	341.418	202.452
151219_0001_RPE1	151219_0001_RPE1.wiff	C	1	NA	2.32667e-89	0.61966	2	A6NCE7;Q9GZQ8	A6NCE7;Q9GZQ8	FLVPDHVNMSELIK	Stripped Sequence	FLVPDHVNMSELIK	0	FALSE	1	2	TRUE	FALSE	178.547	NaN	178.547	9.06001e-40	5.59192e-06	0.0140472	0.0989879	_FLVPDHVNMSELIK_	_FLVPDHVNMSELIK_	FALSE	TRUE	TRUE	LABEL_FREE	79.4	79.1971	133.969	134.205	NaN	0.571931	0.577336	9.06001e-40	no group specified	0.765134	3	547.961	547.958	178.547	119.34
151219_0001_RPE1	151219_0001_RPE1.wiff	C	1	NA	4.90184e-34	0.566042	2	A6NDG6	A6NDG6	FIAGTGCLVR	Stripped Sequence	FIAGTGCLVR	0	TRUE	0	1	TRUE	FALSE	87.3929	NaN	87.3929	5.06331e-20	2.72125e-13	0.034014	0.335261	_FIAGTGC[+57]LVR_	_FIAGTGC[+57]LVR_	FALSE	TRUE	TRUE	LABEL_FREE	27.2	26.9654	71.7131	72.2428	NaN	0.393509	0.381855	0.335261	no group specified	0.522776	2	547.295	547.292	87.3929	73.0883
151219_0001_RPE1	151219_0001_RPE1.wiff	C	1	NA	4.90184e-34	0.566042	2	A6NDG6	A6NDG6	GETAVPGAPEALR	Stripped Sequence	GETAVPGAPEALR	0	TRUE	0	2	TRUE	FALSE	92.0798	NaN	92.0798	0.000131573	0.00984119	0.0746634	0.287138	_GETAVPGAPEALR_	_GETAVPGAPEALR_	FALSE	TRUE	TRUE	LABEL_FREE	20.4	19.4858	62.9792	63.8577	NaN	0.440438	0.431424	0.0319671	no group specified	0.426093	2	634.336	634.332	92.0798	78.5921
151219_0001_RPE1	151219_0001_RPE1.wiff	C	1	NA	4.90184e-34	0.566042	2	A6NDG6	A6NDG6	TILTLTGVSTLGDVK	Stripped Sequence	TILTLTGVSTLGDVK	0	TRUE	1	3	TRUE	FALSE	39.7921	NaN	39.7921	0.000408522	0.00292374	0.435196	1	_TILTLTGVSTLGDVK_	_TILTLTGVSTLGDVK_	FALSE	TRUE	TRUE	LABEL_FREE	79.8	78.586	133.067	134.634	NaN	0.457015	0.449818	0.00179133	no group specified	0.381905	2	759.443	759.438	39.7921	75.7536
151219_0001_RPE1	151219_0001_RPE1.wiff	C	1	NA	1.69731e-33	0.565342	3	A6NGU5;P19440;P36268	A6NGU5;P19440;P36268	GGLSVAVPGEIR	Stripped Sequence	GGLSVAVPGEIR	0	FALSE	1	1	TRUE	FALSE	103.904	NaN	103.904	1.5774e-19	0.000398264	0.187888	0.780355	_GGLSVAVPGEIR_	_GGLSVAVPGEIR_	FALSE	TRUE	TRUE	LABEL_FREE	42.5	40.7163	87.6705	89.7589	NaN	0.491938	0.48857	8.78118e-10	no group specified	0.547948	2	577.83	577.827	103.904	86.6352
151219_0001_RPE1	151219_0001_RPE1.wiff	C	1	NA	1.69731e-33	0.565342	3	A6NGU5;P19440;P36268	A6NGU5;P19440;P36268	FVDVTEVVR	Stripped Sequence	FVDVTEVVR	0	FALSE	1	2	TRUE	FALSE	83.5645	NaN	83.5645	7.24802e-16	0.00875657	0.346618	1	_FVDVTEVVR_	_FVDVTEVVR_	FALSE	TRUE	TRUE	LABEL_FREE	42.2	44.4466	91.6364	89.2925	NaN	0.514423	0.513521	7.24802e-16	no group specified	0.55813	2	532.293	532.29	83.5645	75.747
151219_0001_RPE1	151219_0001_RPE1.wiff	C	1	NA	1.69731e-33	0.565342	3	A6NGU5;P19440;P36268	A6NGU5;P19440;P36268	NIDQAVTAALETR	Stripped Sequence	NIDQAVTAALETR	0	FALSE	1	3	TRUE	FALSE	72.4369	NaN	72.4369	2.31639e-34	0.00145741	0.214697	0.919626	_NIDQAVTAALETR_	_NIDQAVTAALETR_	FALSE	TRUE	TRUE	LABEL_FREE	64.8	65.7066	118.145	117.101	NaN	0.561123	0.565342	2.31639e-34	no group specified	0.622424	2	701.37	701.366	72.4369	66.0435
151219_0001_RPE1	151219_0001_RPE1.wiff	C	1	NA	1.69731e-33	0.565342	3	A6NGU5;P19440;P36268	A6NGU5;P19440;P36268	LFQPSIQLAR	Stripped Sequence	LFQPSIQLAR	0	FALSE	0	4	FALSE	FALSE	71.2397	NaN	71.2397	3.02187e-28	2.37736e-05	0.104362	0.786334	_LFQPSIQLAR_	_LFQPSIQLAR_	FALSE	FALSE	TRUE	LABEL_FREE	50.8	50.1247	99.8893	100.819	NaN	0.440602	0.431605	0.0315312	no group specified	0.538066	2	586.843	586.84	71.2397	237.389
151219_0001_RPE1	151219_0001_RPE1.wiff	C	1	NA	1.80967e-07	0.52756	0	A6NHL2	A6NHL2	SFGGGTGSGFTSLLMER	Stripped Sequence	SFGGGTGSGFTSLLMER	0	TRUE	0	1	TRUE	FALSE	54.4539	NaN	54.4539	9.01608e-05	0.00768115	0.384833	1	_SFGGGTGSGFTSLLMER_	_SFGGGTGSGFTSLLMER_	FALSE	TRUE	TRUE	LABEL_FREE	83.5	82.6629	138.537	139.737	NaN	0.435116	0.425518	0.0471273	no group specified	0.472637	2	852.406	852.4	54.4539	235.613
151219_0001_RPE1	151219_0001_RPE1.wiff	C	1	NA	2.0508e-91	0.621246	1	A6NHQ2	A6NHQ2	TNIIPVLEDAR	Stripped Sequence	TNIIPVLEDAR	0	TRUE	1	1	TRUE	FALSE	586.473	NaN	586.473	2.5402e-47	8.2979e-27	0.1	1	_TNIIPVLEDAR_	_TNIIPVLEDAR_	FALSE	TRUE	TRUE	LABEL_FREE	55.6	53.7827	103.62	105.965	NaN	0.585798	0.592723	2.5402e-47	no group specified	0.824437	2	620.848	620.845	586.473	245.395
151219_0001_RPE1	151219_0001_RPE1.wiff	C	1	NA	4.21817e-63	0.597437	1	A6NKF9;B7ZAQ6;P0CG08	A6NKF9;B7ZAQ6;P0CG08	NVTDTDILALER	Stripped Sequence	NVTDTDILALER	0	FALSE	1	1	TRUE	FALSE	65.9122	NaN	65.9122	4.69308e-23	4.44466e-11	0.000911291	0.00558093	_NVTDTDILALER_	_NVTDTDILALER_	FALSE	TRUE	TRUE	LABEL_FREE	54.5	55.4291	105.621	104.315	NaN	0.513162	0.512122	1.77629e-15	no group specified	0.554373	2	680.359	680.355	65.9122	184.621
151219_0001_RPE1	151219_0001_RPE1.wiff	C	1	NA	1.37052e-24	0.553297	1	A6ZKI3;Q17RB0;Q9BWD3	A6ZKI3;Q17RB0;Q9BWD3	VTFLITR	Stripped Sequence	VTFLITR	0	FALSE	1	1	TRUE	FALSE	83.8005	NaN	83.8005	1.81939e-25	3.06378e-05	0.149776	0.812402	_VTFLITR_	_VTFLITR_	FALSE	TRUE	TRUE	LABEL_FREE	35.2	37.3526	84.0856	81.8391	NaN	0.508193	0.506608	5.36404e-14	no group specified	0.478171	2	425.263	425.261	83.8005	235.174
151219_0001_RPE1	151219_0001_RPE1.wiff	C	1	NA	2.79181e-122	0.643256	2	A8MWD9;P62308	A8MWD9;P62308	GNSIIMLEALER	Stripped Sequence	GNSIIMLEALER	0	FALSE	1	1	TRUE	FALSE	404.149	NaN	404.149	1.74778e-36	6.3599e-19	1.53582e-07	1.49805e-06	_GNSIIMLEALER_	_GNSIIMLEALER_	FALSE	TRUE	TRUE	LABEL_FREE	80.9	79.2367	134.01	136.125	NaN	0.565468	0.570163	1.74778e-36	no group specified	0.795374	2	673.361	673.357	404.149	253.377
151219_0001_RPE1	151219_0001_RPE1.wiff	C	1	NA	2.79181e-122	0.643256	2	A8MWD9;P62308	A8MWD9;P62308	GNSIIMLEALERV	Stripped Sequence	GNSIIMLEALERV	1	FALSE	1	2	TRUE	FALSE	217.574	NaN	217.574	2.59422e-76	4.40534e-33	7.71096e-07	7.13511e-06	_GNSIIMLEALERV_	_GNSIIMLEALERV_	FALSE	TRUE	TRUE	LABEL_FREE	105.2	104.045	165.203	166.334	NaN	0.631338	0.643256	2.59422e-76	no group specified	0.82664	2	722.895	722.891	217.574	136.373
151219_0001_RPE1	151219_0001_RPE1.wiff	C	1	NA	4.01555e-68	0.60201	3	C4AMC7;Q6VEQ5	C4AMC7;Q6VEQ5	ATLLESIR	Stripped Sequence	ATLLESIR	0	FALSE	1	1	TRUE	FALSE	138.408	NaN	138.408	3.43106e-53	0.00110599	0.0145886	0.0478569	_ATLLESIR_	_ATLLESIR_	FALSE	TRUE	TRUE	LABEL_FREE	31	34.5307	81.0684	77.148	NaN	0.518518	0.518065	3.60566e-17	no group specified	0.648983	2	451.769	451.767	138.408	67.5876
151219_0001_RPE1	151219_0001_RPE1.wiff	C	1	NA	4.01555e-68	0.60201	3	C4AMC7;Q6VEQ5	C4AMC7;Q6VEQ5	YVFLDPLAGAVTK	Stripped Sequence	YVFLDPLAGAVTK	0	FALSE	1	2	TRUE	FALSE	53.1384	NaN	53.1384	7.39916e-10	0.00218481	0.307169	1	_YVFLDPLAGAVTK_	_YVFLDPLAGAVTK_	FALSE	TRUE	TRUE	LABEL_FREE	88.3	88.2638	145.29	145.344	NaN	0.477359	0.472393	8.63418e-07	no group specified	0.520254	2	697.39	697.385	53.1384	37.3517
151219_0001_RPE1	151219_0001_RPE1.wiff	C	1	NA	4.01555e-68	0.60201	3	C4AMC7;Q6VEQ5	C4AMC7;Q6VEQ5	GPGAGEGPGGAFAR	Stripped Sequence	GPGAGEGPGGAFAR	0	FALSE	0	3	TRUE	FALSE	11.2166	NaN	11.2166	7.53325e-06	0.000938163	0.291676	1	_GPGAGEGPGGAFAR_	_GPGAGEGPGGAFAR_	FALSE	TRUE	TRUE	LABEL_FREE	1.6	0.981784	43.187	43.8091	NaN	NaN	NaN	NaN	no group specified	NaN	2	600.791	600.789	11.2166	108.19
151219_0001_RPE1	151219_0001_RPE1.wiff	C	1	NA	4.01555e-68	0.60201	3	C4AMC7;Q6VEQ5	C4AMC7;Q6VEQ5	LFDAPLSISK	Stripped Sequence	LFDAPLSISK	0	FALSE	1	4	FALSE	FALSE	47.7001	NaN	47.7001	0.000393518	0.00342484	0.181537	0.940392	_LFDAPLSISK_	_LFDAPLSISK_	FALSE	FALSE	TRUE	LABEL_FREE	52.5	53.9291	103.791	102.3	NaN	0.459602	0.452689	0.00082371	no group specified	0.487419	2	545.811	545.808	47.7001	177.071
151219_0001_RPE1	151219_0001_RPE1.wiff	C	1	NA	1.4794e-123	0.6441	4	E9PAV3;Q13765	E9PAV3;Q13765	SPASDTYIVFGEAK	Stripped Sequence	SPASDTYIVFGEAK	0	FALSE	1	1	TRUE	FALSE	265.655	NaN	265.655	1.32635e-39	1.59284e-16	0.4	1	_SPASDTYIVFGEAK_	_SPASDTYIVFGEAK_	FALSE	TRUE	TRUE	LABEL_FREE	49.25	49.2239	98.0917	98.1692	NaN	0.571613	0.576982	1.32635e-39	no group specified	0.670682	3	495.58	495.578	265.655	245.014
151219_0001_RPE1	151219_0001_RPE1.wiff	C	1	NA	1.4794e-123	0.6441	4	E9PAV3;Q13765	E9PAV3;Q13765	SPASDTYIVFGEAK	Stripped Sequence	SPASDTYIVFGEAK	0	FALSE	1	1	TRUE	FALSE	217.859	NaN	217.859	1.9387e-22	0.00179958	0.600654	1	_SPASDTYIVFGEAK_	_SPASDTYIVFGEAK_	FALSE	TRUE	TRUE	LABEL_FREE	49.25	49.2292	98.1074	98.1692	NaN	NaN	0.149238	NaN	no group specified	NaN	2	742.867	742.862	217.859	208.665
151219_0001_RPE1	151219_0001_RPE1.wiff	C	1	NA	1.4794e-123	0.6441	4	E9PAV3;Q13765	E9PAV3;Q13765	NILFVITKPDVYK	Stripped Sequence	NILFVITKPDVYK	1	FALSE	1	2	TRUE	FALSE	251.529	NaN	251.529	6.23878e-57	4.78699e-45	2.06151e-18	2.06076e-17	_NILFVITKPDVYK_	_NILFVITKPDVYK_	FALSE	TRUE	TRUE	LABEL_FREE	70.3	70.0841	122.991	123.336	NaN	0.592909	0.600613	1.8845e-51	no group specified	0.823716	3	517.304	517.302	251.529	259.245
151219_0001_RPE1	151219_0001_RPE1.wiff	C	1	NA	1.4794e-123	0.6441	4	E9PAV3;Q13765	E9PAV3;Q13765	IEDLSQQAQLAAAEK	Stripped Sequence	IEDLSQQAQLAAAEK	0	FALSE	1	3	TRUE	FALSE	156.608	NaN	156.608	2.12337e-67	2.66739e-46	1.82591e-19	1.82375e-18	_IEDLSQQAQLAAAEK_	_IEDLSQQAQLAAAEK_	FALSE	TRUE	TRUE	LABEL_FREE	29.45	29.3137	74.874	75.0944	NaN	0.618184	0.62866	2.12337e-67	no group specified	0.895204	2	807.92	807.915	156.608	312.261
151219_0001_RPE1	151219_0001_RPE1.wiff	C	1	NA	1.4794e-123	0.6441	4	E9PAV3;Q13765	E9PAV3;Q13765	DIELVMSQANVSR	Stripped Sequence	DIELVMSQANVSR	0	FALSE	1	4	FALSE	FALSE	369.598	NaN	369.598	7.06763e-67	1.57583e-31	2.38967e-15	2.38069e-14	_DIELVMSQANVSR_	_DIELVMSQANVSR_	FALSE	FALSE	TRUE	LABEL_FREE	50.65	50.427	100.41	100.657	NaN	0.617395	0.627784	7.06763e-67	no group specified	0.826038	2	731.372	731.367	369.598	329.545
151219_0001_RPE1	151219_0001_RPE1.wiff	C	1	NA	4.23626e-76	0.60893	3	O00115	O00115	ALINSPEGAVGR	Stripped Sequence	ALINSPEGAVGR	0	TRUE	1	1	TRUE	FALSE	410.576	NaN	410.576	5.49478e-56	1.56182e-38	3.07144e-09	1.8684e-08	_ALINSPEGAVGR_	_ALINSPEGAVGR_	FALSE	TRUE	TRUE	LABEL_FREE	17.4	17.9749	61.4025	60.8195	NaN	0.600404	0.60893	5.49478e-56	no group specified	0.731053	2	592.325	592.322	410.576	235.001
151219_0001_RPE1	151219_0001_RPE1.wiff	C	1	NA	4.23626e-76	0.60893	3	O00115	O00115	YLDESSGGWR	Stripped Sequence	YLDESSGGWR	0	TRUE	1	2	TRUE	FALSE	208.461	NaN	208.461	5.65264e-34	1.07292e-13	4.13868e-05	0.000323497	_YLDESSGGWR_	_YLDESSGGWR_	FALSE	TRUE	TRUE	LABEL_FREE	15	15.5259	58.5546	57.9858	NaN	0.560315	0.564445	5.65264e-34	no group specified	0.676633	2	585.265	585.262	208.461	109.09
151219_0001_RPE1	151219_0001_RPE1.wiff	C	1	NA	4.23626e-76	0.60893	3	O00115	O00115	GPWTCVGDMNR	Stripped Sequence	GPWTCVGDMNR	0	TRUE	1	3	TRUE	FALSE	85.9645	NaN	85.9645	3.10342e-52	3.04077e-06	0.215307	1	_GPWTC[+57]VGDMNR_	_GPWTC[+57]VGDMNR_	FALSE	TRUE	TRUE	LABEL_FREE	29.9	28.596	74.0499	75.9288	NaN	0.594224	0.602073	3.10342e-52	no group specified	0.710668	2	646.779	646.776	85.9645	71.924
151219_0001_RPE1	151219_0001_RPE1.wiff	C	1	NA	1.35338e-15	0.541935	1	O00116	O00116	TIISLDTSQMNR	Stripped Sequence	TIISLDTSQMNR	0	TRUE	1	1	TRUE	FALSE	32.8445	NaN	32.8445	5.06114e-25	1.98561e-05	0.0174895	0.135627	_TIISLDTSQMNR_	_TIISLDTSQMNR_	FALSE	TRUE	TRUE	LABEL_FREE	39.55	39.7743	87.0465	86.6518	NaN	0.540029	0.541935	5.06114e-25	no group specified	0.435433	2	689.853	689.849	32.8445	68.5756
151219_0001_RPE1	151219_0001_RPE1.wiff	C	1	NA	3.81516e-70	0.603804	5	O00139	O00139	AVFQESIR	Stripped Sequence	AVFQESIR	0	TRUE	1	1	TRUE	FALSE	96.9628	NaN	96.9628	1.75856e-37	3.7048e-23	0.00365837	0.0257482	_AVFQESIR_	_AVFQESIR_	FALSE	TRUE	TRUE	LABEL_FREE	8.8	11.8108	54.2594	51.113	NaN	0.562166	0.566499	7.28918e-35	no group specified	0.610589	2	475.259	475.257	96.9628	76.5205
151219_0001_RPE1	151219_0001_RPE1.wiff	C	1	NA	3.81516e-70	0.603804	5	O00139	O00139	IDILTELR	Stripped Sequence	IDILTELR	0	TRUE	1	2	TRUE	FALSE	75.9195	NaN	75.9195	3.60104e-53	6.66642e-07	0.10146	1	_IDILTELR_	_IDILTELR_	FALSE	TRUE	TRUE	LABEL_FREE	66.1	66.426	118.841	118.492	NaN	0.595784	0.603804	3.60104e-53	no group specified	0.754385	2	486.79	486.788	75.9195	70.8871
151219_0001_RPE1	151219_0001_RPE1.wiff	C	1	NA	3.81516e-70	0.603804	5	O00139	O00139	FSLIDLAGNER	Stripped Sequence	FSLIDLAGNER	0	TRUE	1	3	TRUE	FALSE	56.6792	NaN	56.6792	9.08574e-28	3.58819e-10	0.046244	0.348763	_FSLIDLAGNER_	_FSLIDLAGNER_	FALSE	TRUE	TRUE	LABEL_FREE	74.1	75.4537	129.425	127.944	NaN	0.491021	0.487553	1.42204e-09	no group specified	0.532261	2	617.825	617.822	56.6792	546.557
151219_0001_RPE1	151219_0001_RPE1.wiff	C	1	NA	3.81516e-70	0.603804	5	O00139	O00139	PLVETIFER	Stripped Sequence	PLVETIFER	0	TRUE	1	4	FALSE	FALSE	80.0627	NaN	80.0627	5.14486e-05	0.00421403	0.180059	0.740409	_PLVETIFER_	_PLVETIFER_	FALSE	FALSE	TRUE	LABEL_FREE	56.9	60.1975	111.643	107.446	NaN	0.467336	0.46127	5.14486e-05	no group specified	0.49032	2	552.308	552.306	80.0627	853.895
151219_0001_RPE1	151219_0001_RPE1.wiff	C	1	NA	2.48463e-125	0.645282	9	O00148	O00148	ILVATNLFGR	Stripped Sequence	ILVATNLFGR	0	FALSE	1	1	TRUE	FALSE	1502.93	NaN	1502.93	1.31622e-65	6.05365e-53	1.19017e-17	1.19017e-16	_ILVATNLFGR_	_ILVATNLFGR_	FALSE	TRUE	TRUE	LABEL_FREE	66.5	66.594	119.217	118.994	NaN	0.615475	0.625654	1.31622e-65	no group specified	0.924057	2	552.332	552.33	1502.93	1020.73
151219_0001_RPE1	151219_0001_RPE1.wiff	C	1	NA	2.48463e-125	0.645282	9	O00148	O00148	DVQEIFR	Stripped Sequence	DVQEIFR	0	FALSE	1	2	TRUE	FALSE	978.693	NaN	978.693	1.7958e-55	4.29661e-42	1.20188e-12	1.20188e-11	_DVQEIFR_	_DVQEIFR_	FALSE	TRUE	TRUE	LABEL_FREE	27.9	29.4703	75.1438	73.4173	NaN	0.599566	0.608001	1.7958e-55	no group specified	0.840247	2	453.738	453.736	978.693	525.475
151219_0001_RPE1	151219_0001_RPE1.wiff	C	1	NA	2.48463e-125	0.645282	9	O00148	O00148	MLEQLDMR	Stripped Sequence	MLEQLDMR	0	FALSE	1	3	TRUE	FALSE	580.57	NaN	580.57	4.14715e-74	2.48172e-22	0.0451625	0.448806	_MLEQLDMR_	_MLEQLDMR_	FALSE	TRUE	TRUE	LABEL_FREE	28.8	30.7404	76.9391	74.3156	NaN	0.628111	0.639675	4.14715e-74	no group specified	0.88763	2	518.252	518.249	580.57	601.104
151219_0001_RPE1	151219_0001_RPE1.wiff	C	1	NA	2.48463e-125	0.645282	9	O00148	O00148	MLEQLDMR	Stripped Sequence	MLEQLDMR	0	FALSE	1	3	TRUE	FALSE	17.1614	NaN	17.1614	9.6377e-32	3.77553e-19	0.201446	1	_M[+16]LEQLDMR_	_M[+16]LEQLDMR_	FALSE	TRUE	TRUE	LABEL_FREE	13.9	14.8728	57.8666	56.8101	NaN	NaN	NaN	NaN	no group specified	NaN	2	526.249	526.247	17.1614	740.182
151219_0001_RPE1	151219_0001_RPE1.wiff	C	1	NA	2.48463e-125	0.645282	9	O00148	O00148	GSYVSIHSSGFR	Stripped Sequence	GSYVSIHSSGFR	0	FALSE	1	4	FALSE	FALSE	1205.58	NaN	1205.58	7.39014e-58	1.98994e-35	2.74091e-14	2.74091e-13	_GSYVSIHSSGFR_	_GSYVSIHSSGFR_	FALSE	FALSE	TRUE	LABEL_FREE	12.25	12.1397	54.6122	54.754	NaN	0.603415	0.612271	7.39014e-58	no group specified	0.921737	3	432.883	432.881	1205.58	902.79
151219_0001_RPE1	151219_0001_RPE1.wiff	C	1	NA	2.48463e-125	0.645282	9	O00148	O00148	DFLLKPELLR	Stripped Sequence	DFLLKPELLR	1	FALSE	1	5	FALSE	FALSE	997.803	NaN	997.803	1.52979e-77	9.0029e-51	7.55854e-26	4.32564e-25	_DFLLKPELLR_	_DFLLKPELLR_	FALSE	FALSE	TRUE	LABEL_FREE	72.15	74.1294	127.973	125.76	NaN	0.633164	0.645282	1.52979e-77	no group specified	0.939611	3	415.252	415.25	997.803	572.727
151219_0001_RPE1	151219_0001_RPE1.wiff	C	1	NA	2.48463e-125	0.645282	9	O00148	O00148	GLAITFVSDENDAK	Stripped Sequence	GLAITFVSDENDAK	0	FALSE	1	6	FALSE	FALSE	504.983	NaN	504.983	8.46041e-57	1.25554e-27	4.82295e-12	3.89774e-11	_GLAITFVSDENDAK_	_GLAITFVSDENDAK_	FALSE	FALSE	TRUE	LABEL_FREE	51.9	51.8599	101.535	101.6	NaN	0.601718	0.610389	8.46041e-57	no group specified	0.808779	2	740.37	740.365	504.983	250.309
151219_0001_RPE1	151219_0001_RPE1.wiff	C	1	NA	2.48463e-125	0.645282	9	O00148	O00148	LTLHGLQQYYVK	Stripped Sequence	LTLHGLQQYYVK	0	FALSE	1	7	FALSE	FALSE	215.393	NaN	215.393	2.19648e-49	9.22979e-42	0.1	1	_LTLHGLQQYYVK_	_LTLHGLQQYYVK_	FALSE	FALSE	TRUE	LABEL_FREE	46.45	45.235	93.1889	95.1521	NaN	0.589387	0.596705	2.19648e-49	no group specified	0.758432	3	488.273	488.271	215.393	153.094
151219_0001_RPE1	151219_0001_RPE1.wiff	C	1	NA	2.48463e-125	0.645282	9	O00148	O00148	VSVFFGGLSIK	Stripped Sequence	VSVFFGGLSIK	0	TRUE	1	8	FALSE	FALSE	30.5497	NaN	30.5497	1.11906e-17	0.0015287	0.0672327	0.188295	_VSVFFGGLSIK_	_VSVFFGGLSIK_	FALSE	FALSE	TRUE	LABEL_FREE	85.45	84.2061	140.449	142.235	NaN	0.520064	0.519781	1.11906e-17	no group specified	0.504591	2	577.334	577.332	30.5497	189.8
151219_0001_RPE1	151219_0001_RPE1.wiff	C	1	NA	2.48463e-125	0.645282	9	O00148	O00148	AIVDCGFEHPSEVQHECIPQAILGMDVLCQAK	Stripped Sequence	AIVDCGFEHPSEVQHECIPQAILGMDVLCQAK	0	FALSE	1	9	FALSE	FALSE	213.338	NaN	213.338	5.0421e-45	3.21156e-26	5.57456e-10	5.56922e-09	_AIVDC[+57]GFEHPSEVQHEC[+57]IPQAILGMDVLC[+57]QAK_	_AIVDC[+57]GFEHPSEVQHEC[+57]IPQAILGMDVLC[+57]QAK_	FALSE	FALSE	TRUE	LABEL_FREE	96	97.2155	156.157	154.542	NaN	0.581706	0.588182	5.0421e-45	no group specified	0.834072	4	913.682	913.675	213.338	216.32
151219_0001_RPE1	151219_0001_RPE1.wiff	C	1	NA	2.48463e-125	0.645282	9	O00148	O00148	VNIVFNYDMPEDSDTYLHR	Stripped Sequence	VNIVFNYDMPEDSDTYLHR	0	TRUE	0	10	FALSE	FALSE	325.511	NaN	325.511	5.17381e-07	0.00847312	0.0589708	0.32855	_VNIVFNYDMPEDSDTYLHR_	_VNIVFNYDMPEDSDTYLHR_	FALSE	FALSE	TRUE	LABEL_FREE	73.15	69.0068	121.394	126.928	NaN	0.429374	0.419147	0.0646752	no group specified	0.439602	3	776.692	776.686	325.511	171.609
151219_0001_RPE1	151219_0001_RPE1.wiff	C	1	NA	9.32032e-38	0.570705	3	O00151	O00151	DFEQPLAISR	Stripped Sequence	DFEQPLAISR	0	TRUE	1	1	TRUE	FALSE	110.112	NaN	110.112	9.0847e-33	1.13679e-12	0.080823	0.799732	_DFEQPLAISR_	_DFEQPLAISR_	FALSE	TRUE	TRUE	LABEL_FREE	40.3	41.6401	88.5752	87.3735	NaN	0.557767	0.561618	9.0847e-33	no group specified	0.650548	2	588.306	588.303	110.112	70.8697
151219_0001_RPE1	151219_0001_RPE1.wiff	C	1	NA	9.32032e-38	0.570705	3	O00151	O00151	VWSPLVTEEGKR	Stripped Sequence	VWSPLVTEEGKR	1	TRUE	1	2	TRUE	FALSE	79.205	NaN	79.205	1.00013e-36	0.000213222	0.119551	1	_VWSPLVTEEGKR_	_VWSPLVTEEGKR_	FALSE	TRUE	TRUE	LABEL_FREE	28.85	27.348	72.4731	74.3807	NaN	0.565956	0.570705	1.00013e-36	no group specified	0.630053	3	467.589	467.587	79.205	61.6414
151219_0001_RPE1	151219_0001_RPE1.wiff	C	1	NA	9.32032e-38	0.570705	3	O00151	O00151	GCTDNLTLTVAR	Stripped Sequence	GCTDNLTLTVAR	0	TRUE	1	3	TRUE	FALSE	23.2926	NaN	23.2926	6.14912e-06	0.00292853	0.268966	1	_GC[+57]TDNLTLTVAR_	_GC[+57]TDNLTLTVAR_	FALSE	TRUE	TRUE	LABEL_FREE	26.35	25.8077	70.3289	71.1656	NaN	0.45654	0.449291	0.00204439	no group specified	0.476756	2	660.832	660.829	23.2926	62.9045
151219_0001_RPE1	151219_0001_RPE1.wiff	C	1	NA	5.13246e-130	0.648351	18	O00159	O00159	TLFATEDALEVR	Stripped Sequence	TLFATEDALEVR	0	TRUE	1	1	TRUE	FALSE	82.4266	NaN	82.4266	1.23975e-21	9.95738e-07	0.00158217	0.00558093	_TLFATEDALEVR_	_TLFATEDALEVR_	FALSE	TRUE	TRUE	LABEL_FREE	58.3	58.7132	109.722	109.038	NaN	0.482998	0.47865	7.22495e-08	no group specified	0.540264	2	682.856	682.852	82.4266	92.1072
151219_0001_RPE1	151219_0001_RPE1.wiff	C	1	NA	5.13246e-130	0.648351	18	O00159	O00159	LGTDEISPR	Stripped Sequence	LGTDEISPR	0	TRUE	1	2	TRUE	FALSE	82.9943	NaN	82.9943	6.90737e-58	1.85848e-33	1.19904e-12	9.87777e-12	_LGTDEISPR_	_LGTDEISPR_	FALSE	TRUE	TRUE	LABEL_FREE	-0.4	-0.0255755	42.1433	41.7619	NaN	0.600055	0.608543	9.01503e-56	no group specified	0.693541	2	494.259	494.257	82.9943	87.9997
151219_0001_RPE1	151219_0001_RPE1.wiff	C	1	NA	5.13246e-130	0.648351	18	O00159	O00159	TSFLLNLR	Stripped Sequence	TSFLLNLR	0	TRUE	1	3	TRUE	FALSE	110.901	NaN	110.901	1.81895e-19	1.70868e-10	0.0183977	0.171497	_TSFLLNLR_	_TSFLLNLR_	FALSE	TRUE	TRUE	LABEL_FREE	62.8	63.0923	114.593	114.308	NaN	0.517664	0.517118	6.8138e-17	no group specified	0.548558	2	482.285	482.283	110.901	93.4323
151219_0001_RPE1	151219_0001_RPE1.wiff	C	1	NA	5.13246e-130	0.648351	18	O00159	O00159	NPIMSQCFDR	Stripped Sequence	NPIMSQCFDR	0	TRUE	1	4	FALSE	FALSE	70.1043	NaN	70.1043	2.06679e-38	9.54963e-11	0.00685906	0.0595514	_NPIMSQC[+57]FDR_	_NPIMSQC[+57]FDR_	FALSE	FALSE	TRUE	LABEL_FREE	20.9	21.7173	65.7932	64.647	NaN	0.569294	0.574409	2.06679e-38	no group specified	0.639758	2	634.282	634.278	70.1043	96.3643
151219_0001_RPE1	151219_0001_RPE1.wiff	C	1	NA	5.13246e-130	0.648351	18	O00159	O00159	DVESPSWR	Stripped Sequence	DVESPSWR	0	TRUE	1	5	FALSE	FALSE	99.292	NaN	99.292	3.03577e-11	9.18968e-06	0.0892333	0.80314	_DVESPSWR_	_DVESPSWR_	FALSE	FALSE	TRUE	LABEL_FREE	8	7.2763	49.4954	50.2081	NaN	0.498005	0.495303	3.03577e-11	no group specified	0.500435	2	488.23	488.228	99.292	99.0709
151219_0001_RPE1	151219_0001_RPE1.wiff	C	1	NA	5.13246e-130	0.648351	18	O00159	O00159	DLQIYSR	Stripped Sequence	DLQIYSR	0	TRUE	1	6	FALSE	FALSE	119.697	NaN	119.697	2.27166e-30	2.3439e-10	0.0212074	0.151715	_DLQIYSR_	_DLQIYSR_	FALSE	FALSE	TRUE	LABEL_FREE	10.9	11.8801	54.3337	53.4977	NaN	0.527284	0.527792	3.63656e-20	no group specified	0.631144	2	447.738	447.736	119.697	88.3342
151219_0001_RPE1	151219_0001_RPE1.wiff	C	1	NA	5.13246e-130	0.648351	18	O00159	O00159	IICDLVEEK	Stripped Sequence	IICDLVEEK	0	TRUE	1	7	FALSE	FALSE	78.2241	NaN	78.2241	2.3197e-19	0.000574195	0.108	1	_IIC[+57]DLVEEK_	_IIC[+57]DLVEEK_	FALSE	FALSE	TRUE	LABEL_FREE	23	23.7036	68.2356	67.4413	NaN	0.525006	0.525264	2.3197e-19	no group specified	0.512831	2	559.792	559.789	78.2241	63.2821
151219_0001_RPE1	151219_0001_RPE1.wiff	C	1	NA	5.13246e-130	0.648351	18	O00159	O00159	YLGLLENLR	Stripped Sequence	YLGLLENLR	0	TRUE	0	8	FALSE	FALSE	67.0819	NaN	67.0819	1.33311e-26	9.55678e-05	0.0378424	0.336041	_YLGLLENLR_	_YLGLLENLR_	FALSE	FALSE	TRUE	LABEL_FREE	72.3	72.8483	126.412	125.887	NaN	0.446002	0.437597	0.0173666	no group specified	0.628937	2	545.816	545.814	67.0819	113.92
151219_0001_RPE1	151219_0001_RPE1.wiff	C	1	NA	5.13246e-130	0.648351	18	O00159	O00159	PQDGVAVLVR	Stripped Sequence	PQDGVAVLVR	0	TRUE	1	9	FALSE	FALSE	44.5403	NaN	44.5403	5.20505e-07	0.000417375	0.0309942	0.133219	_PQDGVAVLVR_	_PQDGVAVLVR_	FALSE	FALSE	TRUE	LABEL_FREE	19.5	19.7814	63.3306	63.0003	NaN	0.453679	0.446116	0.00424334	no group specified	0.537839	2	527.306	527.304	44.5403	112.363
151219_0001_RPE1	151219_0001_RPE1.wiff	C	1	NA	5.13246e-130	0.648351	18	O00159	O00159	LLSVEGSTLR	Stripped Sequence	LLSVEGSTLR	0	TRUE	1	10	FALSE	FALSE	230.138	NaN	230.138	0.000323551	0.00752884	0.0644573	0.33504	_LLSVEGSTLR_	_LLSVEGSTLR_	FALSE	FALSE	TRUE	LABEL_FREE	26.1	25.6635	70.1774	70.9464	NaN	0.462405	0.455799	0.000323551	no group specified	0.377736	2	537.811	537.809	230.138	109.894
151219_0001_RPE1	151219_0001_RPE1.wiff	C	1	NA	5.13246e-130	0.648351	18	O00159	O00159	DNYPQSVPR	Stripped Sequence	DNYPQSVPR	0	TRUE	1	11	FALSE	FALSE	62.4092	NaN	62.4092	6.16276e-23	1.37073e-05	0.104667	0.93604	_DNYPQSVPR_	_DNYPQSVPR_	FALSE	FALSE	TRUE	LABEL_FREE	-3.6	-5.29748	36.7577	38.5228	NaN	0.473675	0.468304	4.02062e-06	no group specified	0.561736	2	538.262	538.259	62.4092	319.101
151219_0001_RPE1	151219_0001_RPE1.wiff	C	1	NA	5.13246e-130	0.648351	18	O00159	O00159	VLQALGSEPIQYAVPVVK	Stripped Sequence	VLQALGSEPIQYAVPVVK	0	TRUE	1	12	FALSE	FALSE	37.1357	NaN	37.1357	3.05123e-37	2.47412e-10	0.0742838	0.729992	_VLQALGSEPIQYAVPVVK_	_VLQALGSEPIQYAVPVVK_	FALSE	FALSE	TRUE	LABEL_FREE	79.75	77.2254	131.72	134.59	NaN	0.532294	0.533352	5.26151e-22	no group specified	0.65014	3	637.703	637.7	37.1357	311.073
151219_0001_RPE1	151219_0001_RPE1.wiff	C	1	NA	5.13246e-130	0.648351	18	O00159	O00159	SLASKDVESPSWR	Stripped Sequence	SLASKDVESPSWR	1	TRUE	1	13	FALSE	FALSE	857.759	NaN	857.759	7.25339e-05	0.00059339	0.0362941	0.182128	_SLASKDVESPSWR_	_SLASKDVESPSWR_	FALSE	FALSE	TRUE	LABEL_FREE	12.6	13.1099	55.715	55.1571	NaN	0.459776	0.452882	0.000779368	no group specified	0.579573	3	487.916	487.914	857.759	323.242
151219_0001_RPE1	151219_0001_RPE1.wiff	C	1	NA	5.13246e-130	0.648351	18	O00159	O00159	GAPVGGHILSYLLEK	Stripped Sequence	GAPVGGHILSYLLEK	0	TRUE	1	14	FALSE	FALSE	38.3238	NaN	38.3238	3.9466e-23	2.41279e-09	0.159835	1	_GAPVGGHILSYLLEK_	_GAPVGGHILSYLLEK_	FALSE	FALSE	TRUE	LABEL_FREE	78.4	78.5218	132.989	132.839	NaN	0.488597	0.484864	4.92131e-09	no group specified	0.517626	3	518.628	518.625	38.3238	46.523
151219_0001_RPE1	151219_0001_RPE1.wiff	C	1	NA	5.13246e-130	0.648351	18	O00159	O00159	LLQSNPVLEAFGNAK	Stripped Sequence	LLQSNPVLEAFGNAK	0	TRUE	1	16	FALSE	FALSE	73.6448	NaN	73.6448	2.64185e-16	1.44267e-05	0.140884	0.47936	_LLQSNPVLEAFGNAK_	_LLQSNPVLEAFGNAK_	FALSE	FALSE	TRUE	LABEL_FREE	78.45	77.8122	132.287	132.901	NaN	0.515823	0.515075	2.64185e-16	no group specified	0.617857	2	800.938	800.933	73.6448	81.7997
151219_0001_RPE1	151219_0001_RPE1.wiff	C	1	NA	5.13246e-130	0.648351	18	O00159	O00159	NPQSYLYLVK	Stripped Sequence	NPQSYLYLVK	0	TRUE	1	17	FALSE	FALSE	27.6004	NaN	27.6004	1.42267e-22	0.000451682	0.161124	0.635871	_NPQSYLYLVK_	_NPQSYLYLVK_	FALSE	FALSE	TRUE	LABEL_FREE	53.3	50.8042	100.823	103.026	NaN	0.533793	0.535015	1.42267e-22	no group specified	0.520151	2	612.835	612.832	27.6004	101.804
151219_0001_RPE1	151219_0001_RPE1.wiff	C	1	NA	1.1793e-91	0.621431	7	O00161	O00161	IEEGLDQINK	Stripped Sequence	IEEGLDQINK	0	TRUE	1	1	TRUE	FALSE	144.154	NaN	144.154	2.25278e-44	9.02623e-18	0.000243176	0.00243163	_IEEGLDQINK_	_IEEGLDQINK_	FALSE	TRUE	TRUE	LABEL_FREE	9.7	10.3723	53.0346	52.2805	NaN	0.569795	0.574965	1.14676e-38	no group specified	0.675409	2	579.804	579.801	144.154	109.362
151219_0001_RPE1	151219_0001_RPE1.wiff	C	1	NA	1.1793e-91	0.621431	7	O00161	O00161	ILGLAIESQDAGIK	Stripped Sequence	ILGLAIESQDAGIK	0	TRUE	1	2	TRUE	FALSE	133.657	NaN	133.657	2.44695e-56	7.92931e-30	9.89411e-09	9.89186e-08	_ILGLAIESQDAGIK_	_ILGLAIESQDAGIK_	FALSE	TRUE	TRUE	LABEL_FREE	62.4	62.5842	114.101	113.94	NaN	0.600974	0.609563	2.44695e-56	no group specified	0.753611	2	714.409	714.404	133.657	105.016
151219_0001_RPE1	151219_0001_RPE1.wiff	C	1	NA	1.1793e-91	0.621431	7	O00161	O00161	TITMLDEQK	Stripped Sequence	TITMLDEQK	0	TRUE	1	3	TRUE	FALSE	50.2736	NaN	50.2736	1.50825e-07	0.00177319	0.277496	0.895232	_TITMLDEQK_	_TITMLDEQK_	FALSE	TRUE	TRUE	LABEL_FREE	10.5	12.3125	54.8358	53.1496	NaN	NaN	NaN	NaN	no group specified	NaN	2	539.776	539.774	50.2736	63.9344
151219_0001_RPE1	151219_0001_RPE1.wiff	C	1	NA	1.1793e-91	0.621431	7	O00161	O00161	AHQITDESLESTR	Stripped Sequence	AHQITDESLESTR	0	TRUE	1	4	FALSE	FALSE	131.116	NaN	131.116	2.07403e-37	1.91761e-07	0.00611264	0.0264774	_AHQITDESLESTR_	_AHQITDESLESTR_	FALSE	FALSE	TRUE	LABEL_FREE	-0.85	-2.38453	39.5818	41.2462	NaN	0.56732	0.572218	2.07403e-37	no group specified	0.756268	3	496.243	496.24	131.116	67.3439
151219_0001_RPE1	151219_0001_RPE1.wiff	C	1	NA	1.1793e-91	0.621431	7	O00161	O00161	AHQITDESLESTRR	Stripped Sequence	AHQITDESLESTRR	1	TRUE	1	5	FALSE	FALSE	10.4138	NaN	10.4138	2.84488e-31	0.000392486	0.175944	1	_AHQITDESLESTRR_	_AHQITDESLESTRR_	FALSE	FALSE	TRUE	LABEL_FREE	-10.8	-8.91729	32.8369	30.9163	NaN	0.457476	0.45033	0.00156994	no group specified	0.500662	4	411.459	411.457	10.4138	44.0796
151219_0001_RPE1	151219_0001_RPE1.wiff	C	1	NA	3.22926e-05	0.521474	4	O00165	O00165	IFGGVLESDAR	Stripped Sequence	IFGGVLESDAR	0	TRUE	1	1	TRUE	FALSE	60.502	NaN	60.502	2.77183e-06	0.00133968	0.0776582	0.320378	_IFGGVLESDAR_	_IFGGVLESDAR_	FALSE	TRUE	TRUE	LABEL_FREE	39.3	39.676	86.8881	86.3289	NaN	0.474575	0.469303	2.77183e-06	no group specified	0.416387	2	582.306	582.304	60.502	75.7474
151219_0001_RPE1	151219_0001_RPE1.wiff	C	1	NA	3.22926e-05	0.521474	4	O00165	O00165	ITKPDGIVEER	Stripped Sequence	ITKPDGIVEER	1	TRUE	0	2	TRUE	FALSE	61.323	NaN	61.323	5.35003e-12	0.000974132	0.17125	0.985602	_ITKPDGIVEER_	_ITKPDGIVEER_	FALSE	TRUE	TRUE	LABEL_FREE	-1.25	-1.18406	40.8171	40.7332	NaN	0.369611	0.358731	0.63633	no group specified	0.410845	3	419.566	419.565	61.323	83.2421
151219_0001_RPE1	151219_0001_RPE1.wiff	C	1	NA	4.16875e-40	0.573525	5	O00170	O00170	GELPDFQDGTK	Stripped Sequence	GELPDFQDGTK	0	TRUE	1	1	TRUE	FALSE	105.417	NaN	105.417	3.64818e-22	2.28103e-11	0.0515863	0.491759	_GELPDFQDGTK_	_GELPDFQDGTK_	FALSE	TRUE	TRUE	LABEL_FREE	23.5	24.6134	69.2914	67.9816	NaN	0.496154	0.493248	8.75201e-11	no group specified	0.55595	2	603.786	603.783	105.417	118.999
151219_0001_RPE1	151219_0001_RPE1.wiff	C	1	NA	4.16875e-40	0.573525	5	O00170	O00170	YYDAIACLK	Stripped Sequence	YYDAIACLK	0	TRUE	1	2	TRUE	FALSE	82.9859	NaN	82.9859	1.82281e-08	7.09853e-05	0.11653	1	_YYDAIAC[+57]LK_	_YYDAIAC[+57]LK_	FALSE	TRUE	TRUE	LABEL_FREE	38.2	37.8138	84.8948	85.474	NaN	0.475636	0.470481	1.78269e-06	no group specified	0.535749	2	558.773	558.771	82.9859	119.702
151219_0001_RPE1	151219_0001_RPE1.wiff	C	1	NA	4.16875e-40	0.573525	5	O00170	O00170	VLELDPALAPVVSR	Stripped Sequence	VLELDPALAPVVSR	0	TRUE	1	3	TRUE	FALSE	168.593	NaN	168.593	4.13318e-29	5.403e-18	0.00914915	0.0761239	_VLELDPALAPVVSR_	_VLELDPALAPVVSR_	FALSE	TRUE	TRUE	LABEL_FREE	76.9	73.1998	127.022	131.28	NaN	0.519197	0.518818	2.1612e-17	no group specified	0.632363	2	739.932	739.928	168.593	126.039
151219_0001_RPE1	151219_0001_RPE1.wiff	C	1	NA	4.16875e-40	0.573525	5	O00170	O00170	NIAVGKDPLEGQR	Stripped Sequence	NIAVGKDPLEGQR	1	TRUE	1	4	FALSE	FALSE	107.526	NaN	107.526	1.42206e-25	6.2247e-12	0.0121299	0.082231	_NIAVGKDPLEGQR_	_NIAVGKDPLEGQR_	FALSE	FALSE	TRUE	LABEL_FREE	11.6	12.9446	55.4823	54.043	NaN	0.469505	0.463678	2.18197e-05	no group specified	0.619724	3	466.256	466.254	107.526	83.5847
151219_0001_RPE1	151219_0001_RPE1.wiff	C	1	NA	4.16875e-40	0.573525	5	O00170	O00170	TLHSDDEGTVLDDSR	Stripped Sequence	TLHSDDEGTVLDDSR	0	TRUE	1	5	FALSE	FALSE	101.999	NaN	101.999	2.70351e-10	0.00377831	0.25656	1	_TLHSDDEGTVLDDSR_	_TLHSDDEGTVLDDSR_	FALSE	FALSE	TRUE	LABEL_FREE	1.1	2.41708	44.5637	43.3062	NaN	0.494128	0.491001	2.70351e-10	no group specified	0.582076	3	553.92	553.918	101.999	83.199
151219_0001_RPE1	151219_0001_RPE1.wiff	C	1	NA	9.64465e-06	0.523078	3	O00178	O00178	LVLVSPTSEQYDSLLR	Stripped Sequence	LVLVSPTSEQYDSLLR	0	TRUE	1	1	TRUE	FALSE	41.2292	NaN	41.2292	0.000112452	0.00799164	0.482591	1	_LVLVSPTSEQYDSLLR_	_LVLVSPTSEQYDSLLR_	FALSE	TRUE	TRUE	LABEL_FREE	79.3	79.5089	134.338	134.084	NaN	0.465301	0.459013	0.000112452	no group specified	0.483005	2	910.494	910.487	41.2292	77.0693
151219_0001_RPE1	151219_0001_RPE1.wiff	C	1	NA	4.27505e-29	0.559405	3	O00186	O00186	VLLPVLLNK	Stripped Sequence	VLLPVLLNK	0	TRUE	1	1	TRUE	FALSE	106.369	NaN	106.369	1.59419e-21	9.62931e-08	0.120668	0.866193	_VLLPVLLNK_	_VLLPVLLNK_	FALSE	TRUE	TRUE	LABEL_FREE	73.9	71.9767	125.505	127.747	NaN	0.515623	0.514852	3.05457e-16	no group specified	0.662828	2	504.844	504.842	106.369	87.399
151219_0001_RPE1	151219_0001_RPE1.wiff	C	1	NA	4.27505e-29	0.559405	3	O00186	O00186	IMLLDEFTTK	Stripped Sequence	IMLLDEFTTK	0	TRUE	1	2	TRUE	FALSE	83.6097	NaN	83.6097	1.92554e-15	0.00822004	0.125448	0.72202	_IMLLDEFTTK_	_IMLLDEFTTK_	FALSE	TRUE	TRUE	LABEL_FREE	80	82.4015	138.048	134.808	NaN	0.513049	0.511996	1.92554e-15	no group specified	0.588926	2	605.823	605.82	83.6097	68.4881
151219_0001_RPE1	151219_0001_RPE1.wiff	C	1	NA	4.56177e-10	0.532981	5	O00192	O00192	EAFPVGPEPGPPGGR	Stripped Sequence	EAFPVGPEPGPPGGR	0	TRUE	1	1	TRUE	FALSE	72.2183	NaN	72.2183	8.46294e-23	0.00083451	0.0770994	0.595655	_EAFPVGPEPGPPGGR_	_EAFPVGPEPGPPGGR_	FALSE	TRUE	TRUE	LABEL_FREE	32.1	29.8032	75.8084	78.4689	NaN	0.512501	0.511388	2.83201e-15	no group specified	0.520826	2	732.367	732.363	72.2183	121.59
151219_0001_RPE1	151219_0001_RPE1.wiff	C	1	NA	1.99104e-21	0.549482	2	O00193	O00193	SASPDDDLGSSNWEAADLGNEER	Stripped Sequence	SASPDDDLGSSNWEAADLGNEER	0	TRUE	1	1	TRUE	FALSE	49.6362	NaN	49.6362	7.38363e-28	0.00183046	0.174105	1	_SASPDDDLGSSNWEAADLGNEER_	_SASPDDDLGSSNWEAADLGNEER_	FALSE	TRUE	TRUE	LABEL_FREE	51.45	51.53	101.245	101.221	NaN	0.54683	0.549482	7.38363e-28	no group specified	0.520829	3	812.346	812.341	49.6362	146.934
151219_0001_RPE1	151219_0001_RPE1.wiff	C	1	NA	3.371e-113	0.637092	15	O00203	O00203	LLDSITVPVAR	Stripped Sequence	LLDSITVPVAR	0	TRUE	1	1	TRUE	FALSE	242.916	NaN	242.916	1.62973e-54	2.8237e-32	4.11528e-12	3.96372e-11	_LLDSITVPVAR_	_LLDSITVPVAR_	FALSE	TRUE	TRUE	LABEL_FREE	53.3	53.8944	103.751	103.026	NaN	0.598001	0.606264	1.62973e-54	no group specified	0.857208	2	592.356	592.353	242.916	249.229
151219_0001_RPE1	151219_0001_RPE1.wiff	C	1	NA	3.371e-113	0.637092	15	O00203	O00203	LQILNLGAK	Stripped Sequence	LQILNLGAK	0	TRUE	1	2	TRUE	FALSE	148.249	NaN	148.249	8.53887e-60	1.50351e-34	0.000119503	0.00118831	_LQILNLGAK_	_LQILNLGAK_	FALSE	TRUE	TRUE	LABEL_FREE	49	49.2236	98.0909	97.9627	NaN	0.606483	0.615676	8.53887e-60	no group specified	0.799027	2	485.308	485.306	148.249	205.423
151219_0001_RPE1	151219_0001_RPE1.wiff	C	1	NA	3.371e-113	0.637092	15	O00203	O00203	TVIGSVLLR	Stripped Sequence	TVIGSVLLR	0	TRUE	1	3	TRUE	FALSE	356.521	NaN	356.521	7.31223e-36	2.54811e-24	0.0042796	0.0280005	_TVIGSVLLR_	_TVIGSVLLR_	FALSE	TRUE	TRUE	LABEL_FREE	49.6	48.8138	97.7584	99.1084	NaN	0.564211	0.568768	7.31223e-36	no group specified	0.719291	2	479.308	479.306	356.521	190.923
151219_0001_RPE1	151219_0001_RPE1.wiff	C	1	NA	3.371e-113	0.637092	15	O00203	O00203	EASADLSPYVR	Stripped Sequence	EASADLSPYVR	0	TRUE	1	4	FALSE	FALSE	111.499	NaN	111.499	5.04187e-37	5.27727e-11	0.00586993	0.0445362	_EASADLSPYVR_	_EASADLSPYVR_	FALSE	FALSE	TRUE	LABEL_FREE	21.1	20.933	64.6844	64.9028	NaN	0.523219	0.523282	9.64707e-19	no group specified	0.586545	2	604.301	604.298	111.499	91.5209
151219_0001_RPE1	151219_0001_RPE1.wiff	C	1	NA	3.371e-113	0.637092	15	O00203	O00203	LLTQYILNLGK	Stripped Sequence	LLTQYILNLGK	0	TRUE	1	5	FALSE	FALSE	104.749	NaN	104.749	1.67095e-72	2.85485e-28	0.0337642	0.335882	_LLTQYILNLGK_	_LLTQYILNLGK_	FALSE	FALSE	TRUE	LABEL_FREE	88.8	88.6322	145.837	146.065	NaN	0.625783	0.637092	1.67095e-72	no group specified	0.802622	2	638.387	638.384	104.749	70.2227
151219_0001_RPE1	151219_0001_RPE1.wiff	C	1	NA	3.371e-113	0.637092	15	O00203	O00203	EGSTAQLIINTEK	Stripped Sequence	EGSTAQLIINTEK	0	TRUE	1	6	FALSE	FALSE	58.315	NaN	58.315	1.31771e-46	4.71949e-07	0.183216	0.904372	_EGSTAQLIINTEK_	_EGSTAQLIINTEK_	FALSE	FALSE	TRUE	LABEL_FREE	26.8	24.8933	69.4851	71.4412	NaN	0.506738	0.504994	1.39733e-13	no group specified	0.490383	2	702.372	702.368	58.315	77.7574
151219_0001_RPE1	151219_0001_RPE1.wiff	C	1	NA	3.371e-113	0.637092	15	O00203	O00203	YDQNYDIR	Stripped Sequence	YDQNYDIR	0	FALSE	1	7	FALSE	FALSE	47.604	NaN	47.604	2.70691e-31	4.51036e-12	0.0263644	0.180018	_YDQNYDIR_	_YDQNYDIR_	FALSE	FALSE	TRUE	LABEL_FREE	-0.3	-1.25275	40.7298	41.872	NaN	0.497216	0.494428	4.78313e-11	no group specified	0.563801	2	543.746	543.744	47.604	74.3539
151219_0001_RPE1	151219_0001_RPE1.wiff	C	1	NA	3.371e-113	0.637092	15	O00203	O00203	SFTSEDDLVK	Stripped Sequence	SFTSEDDLVK	0	TRUE	1	8	FALSE	FALSE	127.353	NaN	127.353	9.792e-42	3.27014e-07	0.0292428	0.153124	_SFTSEDDLVK_	_SFTSEDDLVK_	FALSE	FALSE	TRUE	LABEL_FREE	19.1	19.0064	62.5336	62.6033	NaN	0.550698	0.553774	1.51748e-29	no group specified	0.581549	2	570.775	570.772	127.353	97.6114
151219_0001_RPE1	151219_0001_RPE1.wiff	C	1	NA	3.371e-113	0.637092	15	O00203	O00203	LVYVYLVR	Stripped Sequence	LVYVYLVR	0	FALSE	0	9	FALSE	FALSE	48.1044	NaN	48.1044	4.1895e-13	0.00303639	0.121821	0.395527	_LVYVYLVR_	_LVYVYLVR_	FALSE	FALSE	TRUE	LABEL_FREE	57.4	56.6915	107.152	107.697	NaN	0.393708	0.38204	0.332855	no group specified	0.380268	2	512.813	512.811	48.1044	96.3439
151219_0001_RPE1	151219_0001_RPE1.wiff	C	1	NA	3.371e-113	0.637092	15	O00203	O00203	ASILWLIGENCER	Stripped Sequence	ASILWLIGENCER	0	TRUE	1	10	FALSE	FALSE	117.377	NaN	117.377	1.28949e-27	5.97987e-07	0.0253153	0.240732	_ASILWLIGENC[+57]ER_	_ASILWLIGENC[+57]ER_	FALSE	FALSE	TRUE	LABEL_FREE	94.15	95.1181	153.313	152.39	NaN	0.546264	0.548853	1.28949e-27	no group specified	0.634744	2	780.896	780.89	117.377	103.175
151219_0001_RPE1	151219_0001_RPE1.wiff	C	1	NA	3.371e-113	0.637092	15	O00203	O00203	VVNVANVGAVPSGQDNIHR	Stripped Sequence	VVNVANVGAVPSGQDNIHR	0	TRUE	1	11	FALSE	FALSE	123.551	NaN	123.551	2.63242e-20	2.69863e-11	0.00762073	0.0335506	_VVNVANVGAVPSGQDNIHR_	_VVNVANVGAVPSGQDNIHR_	FALSE	FALSE	TRUE	LABEL_FREE	23	23.5664	68.0706	67.4413	NaN	0.527675	0.528226	2.63242e-20	no group specified	0.707048	3	649.345	649.341	123.551	89.7832
151219_0001_RPE1	151219_0001_RPE1.wiff	C	1	NA	3.371e-113	0.637092	15	O00203	O00203	LLQMQPAQHGEIIK	Stripped Sequence	LLQMQPAQHGEIIK	0	FALSE	1	12	FALSE	FALSE	68.596	NaN	68.596	2.76519e-08	0.000164992	0.0723322	0.338268	_LLQMQPAQHGEIIK_	_LLQMQPAQHGEIIK_	FALSE	FALSE	TRUE	LABEL_FREE	25.45	24.8778	69.4771	70.1269	NaN	0.460464	0.453646	0.000623935	no group specified	0.511191	3	535.964	535.962	68.596	56.9851
151219_0001_RPE1	151219_0001_RPE1.wiff	C	1	NA	3.371e-113	0.637092	15	O00203	O00203	ATGYLELSNWPEVAPDPSVR	Stripped Sequence	ATGYLELSNWPEVAPDPSVR	0	TRUE	1	13	FALSE	FALSE	77.2027	NaN	77.2027	2.76941e-19	0.0056923	0.177095	1	_ATGYLELSNWPEVAPDPSVR_	_ATGYLELSNWPEVAPDPSVR_	FALSE	FALSE	TRUE	LABEL_FREE	91.2	89.1624	146.545	149.177	NaN	0.507358	0.505681	9.31664e-14	no group specified	0.506153	3	734.367	734.363	77.2027	231.682
151219_0001_RPE1	151219_0001_RPE1.wiff	C	1	NA	3.371e-113	0.637092	15	O00203	O00203	VPIIVPIMMLAIK	Stripped Sequence	VPIIVPIMMLAIK	0	FALSE	1	16	FALSE	FALSE	25.1564	NaN	25.1564	1.12947e-31	1.24207e-16	0.0102925	0.077052	_VPIIVPIMMLAIK_	_VPIIVPIMMLAIK_	FALSE	FALSE	TRUE	LABEL_FREE	145.1	149.815	206.732	206.283	NaN	0.555411	0.559003	1.12947e-31	no group specified	0.748353	2	719.45	719.446	25.1564	284.303
151219_0001_RPE1	151219_0001_RPE1.wiff	C	1	NA	3.30398e-130	0.648477	6	O00217	O00217	TLLWTELFR	Stripped Sequence	TLLWTELFR	0	TRUE	1	1	TRUE	FALSE	592.687	NaN	592.687	1.6341e-79	1.91546e-31	0.000449741	0.00427713	_TLLWTELFR_	_TLLWTELFR_	FALSE	TRUE	TRUE	LABEL_FREE	113.8	113.6	176.745	177.028	NaN	0.636042	0.648477	1.6341e-79	no group specified	0.875714	2	589.832	589.829	592.687	381.691
151219_0001_RPE1	151219_0001_RPE1.wiff	C	1	NA	3.30398e-130	0.648477	6	O00217	O00217	YDIDMTK	Stripped Sequence	YDIDMTK	0	TRUE	1	2	TRUE	FALSE	235.067	NaN	235.067	1.0022e-62	9.13108e-28	1.43664e-06	1.43664e-05	_YDIDMTK_	_YDIDMTK_	FALSE	TRUE	TRUE	LABEL_FREE	7.3	7.1354	49.3655	49.5197	NaN	0.61106	0.620755	1.0022e-62	no group specified	0.849641	2	443.205	443.203	235.067	241.464
151219_0001_RPE1	151219_0001_RPE1.wiff	C	1	NA	3.30398e-130	0.648477	6	O00217	O00217	EPATINYPFEK	Stripped Sequence	EPATINYPFEK	0	TRUE	1	3	TRUE	FALSE	317.319	NaN	317.319	5.63815e-51	1.48933e-17	0.0122087	0.103544	_EPATINYPFEK_	_EPATINYPFEK_	FALSE	TRUE	TRUE	LABEL_FREE	40.7	39.5377	86.6287	87.6584	NaN	0.592106	0.599722	5.63815e-51	no group specified	0.734765	2	654.827	654.824	317.319	223.662
151219_0001_RPE1	151219_0001_RPE1.wiff	C	1	NA	3.30398e-130	0.648477	6	O00217	O00217	LCEAICPAQAITIEAEPR	Stripped Sequence	LCEAICPAQAITIEAEPR	0	TRUE	1	4	FALSE	FALSE	172.007	NaN	172.007	2.69094e-60	9.31181e-16	0.0140683	0.134906	_LC[+57]EAIC[+57]PAQAITIEAEPR_	_LC[+57]EAIC[+57]PAQAITIEAEPR_	FALSE	FALSE	TRUE	LABEL_FREE	63.2	62.8022	114.31	114.698	NaN	0.607269	0.616548	2.69094e-60	no group specified	0.793438	3	681.34	681.336	172.007	197.831
151219_0001_RPE1	151219_0001_RPE1.wiff	C	1	NA	3.30398e-130	0.648477	6	O00217	O00217	GLGMTLSYLFR	Stripped Sequence	GLGMTLSYLFR	0	TRUE	1	5	FALSE	FALSE	181.661	NaN	181.661	7.34977e-57	1.19597e-13	0.278711	1	_GLGMTLSYLFR_	_GLGMTLSYLFR_	FALSE	FALSE	TRUE	LABEL_FREE	105.3	104.583	165.729	166.427	NaN	0.596433	0.604524	1.45662e-53	no group specified	0.789711	2	629.337	629.333	181.661	221.435
151219_0001_RPE1	151219_0001_RPE1.wiff	C	1	NA	8.83832e-118	0.640231	13	O00231	O00231	LVSLYFDTK	Stripped Sequence	LVSLYFDTK	0	TRUE	1	1	TRUE	FALSE	239.827	NaN	239.827	1.40232e-53	1.65232e-23	1.82384e-12	1.80609e-11	_LVSLYFDTK_	_LVSLYFDTK_	FALSE	TRUE	TRUE	LABEL_FREE	53.1	52.7671	102.52	102.796	NaN	0.59646	0.604554	1.40232e-53	no group specified	0.773683	2	543.297	543.295	239.827	225.821
151219_0001_RPE1	151219_0001_RPE1.wiff	C	1	NA	8.83832e-118	0.640231	13	O00231	O00231	TGQAAELGGLLK	Stripped Sequence	TGQAAELGGLLK	0	TRUE	1	2	TRUE	FALSE	242.816	NaN	242.816	1.89872e-74	7.72035e-33	1.48691e-12	1.48652e-11	_TGQAAELGGLLK_	_TGQAAELGGLLK_	FALSE	TRUE	TRUE	LABEL_FREE	42.4	41.9444	88.9329	89.6049	NaN	0.628611	0.640231	1.89872e-74	no group specified	0.826915	2	579.33	579.327	242.816	202.355
151219_0001_RPE1	151219_0001_RPE1.wiff	C	1	NA	8.83832e-118	0.640231	13	O00231	O00231	EQSILELGSLLAK	Stripped Sequence	EQSILELGSLLAK	0	TRUE	1	3	TRUE	FALSE	194.821	NaN	194.821	6.52183e-63	2.52132e-34	1.09689e-12	1.09678e-11	_EQSILELGSLLAK_	_EQSILELGSLLAK_	FALSE	TRUE	TRUE	LABEL_FREE	101	100.932	160.742	160.849	NaN	0.611347	0.621073	6.52183e-63	no group specified	0.842201	2	700.903	700.899	194.821	138.485
151219_0001_RPE1	151219_0001_RPE1.wiff	C	1	NA	8.83832e-118	0.640231	13	O00231	O00231	YVRPFLNSISK	Stripped Sequence	YVRPFLNSISK	1	TRUE	1	4	FALSE	FALSE	169.426	NaN	169.426	1.22304e-23	2.20186e-11	6.75094e-05	0.000589161	_YVRPFLNSISK_	_YVRPFLNSISK_	FALSE	FALSE	TRUE	LABEL_FREE	27	26.0492	70.839	71.7913	NaN	0.536551	0.538076	1.22304e-23	no group specified	0.664563	3	441.919	441.917	169.426	136.431
151219_0001_RPE1	151219_0001_RPE1.wiff	C	1	NA	8.83832e-118	0.640231	13	O00231	O00231	TTANAIYCPPK	Stripped Sequence	TTANAIYCPPK	0	TRUE	1	5	FALSE	FALSE	51.2079	NaN	51.2079	4.01039e-24	1.01213e-06	0.0082911	0.0825735	_TTANAIYC[+57]PPK_	_TTANAIYC[+57]PPK_	FALSE	FALSE	TRUE	LABEL_FREE	4.2	2.57966	44.7189	46.3346	NaN	0.471351	0.465726	1.03754e-05	no group specified	0.576036	2	618.308	618.305	51.2079	128.454
151219_0001_RPE1	151219_0001_RPE1.wiff	C	1	NA	8.83832e-118	0.640231	13	O00231	O00231	LYDNLLEQNLIR	Stripped Sequence	LYDNLLEQNLIR	0	TRUE	1	6	FALSE	FALSE	188.658	NaN	188.658	6.63132e-69	3.873e-40	2.30069e-16	1.17929e-15	_LYDNLLEQNLIR_	_LYDNLLEQNLIR_	FALSE	FALSE	TRUE	LABEL_FREE	78.85	78.597	133.085	133.553	NaN	0.620438	0.631161	6.63132e-69	no group specified	0.760193	2	752.412	752.407	188.658	155.25
151219_0001_RPE1	151219_0001_RPE1.wiff	C	1	NA	8.83832e-118	0.640231	13	O00231	O00231	EASIDILHSIVK	Stripped Sequence	EASIDILHSIVK	0	TRUE	1	7	FALSE	FALSE	145.497	NaN	145.497	2.61296e-66	4.75135e-27	2.10102e-09	2.10043e-08	_EASIDILHSIVK_	_EASIDILHSIVK_	FALSE	FALSE	TRUE	LABEL_FREE	67.15	67.8583	120.743	119.881	NaN	0.582992	0.589609	9.6901e-46	no group specified	0.710076	3	442.254	442.252	145.497	143.594
151219_0001_RPE1	151219_0001_RPE1.wiff	C	1	NA	8.83832e-118	0.640231	13	O00231	O00231	VQIEHISSLIK	Stripped Sequence	VQIEHISSLIK	0	TRUE	1	8	FALSE	FALSE	131.596	NaN	131.596	1.02592e-59	2.5392e-45	2.70808e-12	2.70808e-11	_VQIEHISSLIK_	_VQIEHISSLIK_	FALSE	FALSE	TRUE	LABEL_FREE	40.75	39.2462	86.2805	87.6958	NaN	0.606357	0.615537	1.02592e-59	no group specified	0.855267	3	422.919	422.917	131.596	130.862
151219_0001_RPE1	151219_0001_RPE1.wiff	C	1	NA	8.83832e-118	0.640231	13	O00231	O00231	YQEALHLGSQLLR	Stripped Sequence	YQEALHLGSQLLR	0	TRUE	1	9	FALSE	FALSE	153.69	NaN	153.69	5.40763e-53	1.19831e-12	0.00475637	0.0405927	_YQEALHLGSQLLR_	_YQEALHLGSQLLR_	FALSE	FALSE	TRUE	LABEL_FREE	51.5	49.333	98.4156	101.236	NaN	0.595491	0.603479	5.40763e-53	no group specified	0.69091	3	509.947	509.945	153.69	106.919
151219_0001_RPE1	151219_0001_RPE1.wiff	C	1	NA	8.83832e-118	0.640231	13	O00231	O00231	AELRDDPIISTHLAK	Stripped Sequence	AELRDDPIISTHLAK	1	TRUE	1	10	FALSE	FALSE	107.301	NaN	107.301	1.23369e-47	1.10993e-15	0.20206	1	_AELRDDPIISTHLAK_	_AELRDDPIISTHLAK_	FALSE	FALSE	TRUE	LABEL_FREE	27.1	25.2067	69.8324	72.017	NaN	0.586348	0.593333	1.23369e-47	no group specified	0.836913	4	420.484	420.482	107.301	90.2416
151219_0001_RPE1	151219_0001_RPE1.wiff	C	1	NA	8.83832e-118	0.640231	13	O00231	O00231	RYQEALHLGSQLLR	Stripped Sequence	RYQEALHLGSQLLR	1	TRUE	1	11	FALSE	FALSE	59.7677	NaN	59.7677	3.78064e-38	3.2934e-08	0.230057	1	_RYQEALHLGSQLLR_	_RYQEALHLGSQLLR_	FALSE	FALSE	TRUE	LABEL_FREE	40.7	39.7719	87.0444	87.6584	NaN	0.56878	0.573838	3.78064e-38	no group specified	0.689172	4	421.738	421.736	59.7677	61.3
151219_0001_RPE1	151219_0001_RPE1.wiff	C	1	NA	8.83832e-118	0.640231	13	O00231	O00231	IMLNTPEDVQALVSGK	Stripped Sequence	IMLNTPEDVQALVSGK	0	TRUE	1	12	FALSE	FALSE	103.656	NaN	103.656	6.38412e-37	2.22308e-07	0.315072	1	_IMLNTPEDVQALVSGK_	_IMLNTPEDVQALVSGK_	FALSE	FALSE	TRUE	LABEL_FREE	81.15	81.5103	136.611	136.184	NaN	0.566347	0.571138	6.38412e-37	no group specified	0.697654	2	857.956	857.949	103.656	222.774
151219_0001_RPE1	151219_0001_RPE1.wiff	C	1	NA	8.83832e-118	0.640231	13	O00231	O00231	LQATLDMQSGIIHAAEEK	Stripped Sequence	LQATLDMQSGIIHAAEEK	0	TRUE	0	14	FALSE	FALSE	20.476	NaN	20.476	2.41482e-24	0.00262531	0.297232	1	_LQATLDMQSGIIHAAEEK_	_LQATLDMQSGIIHAAEEK_	FALSE	FALSE	TRUE	LABEL_FREE	55.15	56.134	106.577	105.188	NaN	0.438768	0.42957	0.0366393	no group specified	0.594562	3	652.335	652.331	20.476	215.152
151219_0001_RPE1	151219_0001_RPE1.wiff	C	1	NA	2.95012e-109	0.63434	14	O00232	O00232	IYVEIER	Stripped Sequence	IYVEIER	0	TRUE	1	1	TRUE	FALSE	544.188	NaN	544.188	4.63934e-31	2.41666e-23	8.03833e-08	4.49929e-07	_IYVEIER_	_IYVEIER_	FALSE	TRUE	TRUE	LABEL_FREE	20.1	18.0058	61.42	63.5658	NaN	0.524874	0.525118	2.57892e-19	no group specified	0.596398	2	461.256	461.254	544.188	327.891
151219_0001_RPE1	151219_0001_RPE1.wiff	C	1	NA	2.95012e-109	0.63434	14	O00232	O00232	AIYDTPCIQAESEK	Stripped Sequence	AIYDTPCIQAESEK	0	TRUE	1	2	TRUE	FALSE	80.7911	NaN	80.7911	1.56956e-44	6.93588e-17	0.000135254	0.000728403	_AIYDTPC[+57]IQAESEK_	_AIYDTPC[+57]IQAESEK_	FALSE	TRUE	TRUE	LABEL_FREE	27.6	27.9312	73.4642	72.8623	NaN	0.514577	0.513692	6.49123e-16	no group specified	0.693499	2	812.88	812.875	80.7911	215.742
151219_0001_RPE1	151219_0001_RPE1.wiff	C	1	NA	2.95012e-109	0.63434	14	O00232	O00232	LFTTMELMR	Stripped Sequence	LFTTMELMR	0	TRUE	1	3	TRUE	FALSE	358.694	NaN	358.694	2.08625e-62	1.86552e-19	0.0039973	0.0399726	_LFTTMELMR_	_LFTTMELMR_	FALSE	TRUE	TRUE	LABEL_FREE	64	64.5283	116.676	115.729	NaN	0.588443	0.595658	7.75117e-49	no group specified	0.729998	2	571.291	571.288	358.694	212.443
151219_0001_RPE1	151219_0001_RPE1.wiff	C	1	NA	2.95012e-109	0.63434	14	O00232	O00232	VEFILEQMR	Stripped Sequence	VEFILEQMR	0	TRUE	1	4	FALSE	FALSE	207.741	NaN	207.741	5.32536e-19	1.37027e-09	0.024633	0.221849	_VEFILEQMR_	_VEFILEQMR_	FALSE	FALSE	TRUE	LABEL_FREE	66.7	65.4493	117.774	119.468	NaN	0.497564	0.494814	3.91565e-11	no group specified	0.447417	2	582.808	582.805	207.741	124.186
151219_0001_RPE1	151219_0001_RPE1.wiff	C	1	NA	2.95012e-109	0.63434	14	O00232	O00232	GSLESPATDVFGSTEEGEKR	Stripped Sequence	GSLESPATDVFGSTEEGEKR	1	TRUE	1	5	FALSE	FALSE	70.894	NaN	70.894	7.37788e-21	3.23966e-07	0.00498346	0.0292035	_GSLESPATDVFGSTEEGEKR_	_GSLESPATDVFGSTEEGEKR_	FALSE	FALSE	TRUE	LABEL_FREE	37.7	37.8398	84.9465	84.669	NaN	0.516437	0.515756	1.68862e-16	no group specified	0.6189	3	699.331	699.326	70.894	90.6751
151219_0001_RPE1	151219_0001_RPE1.wiff	C	1	NA	2.95012e-109	0.63434	14	O00232	O00232	LQEVIETLLSLEK	Stripped Sequence	LQEVIETLLSLEK	0	TRUE	1	6	FALSE	FALSE	93.9236	NaN	93.9236	4.80529e-60	1.2335e-29	0.000798152	0.00798151	_LQEVIETLLSLEK_	_LQEVIETLLSLEK_	FALSE	FALSE	TRUE	LABEL_FREE	115.5	115.982	179.534	179.061	NaN	0.606876	0.616112	4.80529e-60	no group specified	0.721696	2	757.937	757.932	93.9236	111.653
151219_0001_RPE1	151219_0001_RPE1.wiff	C	1	NA	2.95012e-109	0.63434	14	O00232	O00232	KGSLESPATDVFGSTEEGEKR	Stripped Sequence	KGSLESPATDVFGSTEEGEKR	2	TRUE	1	7	FALSE	FALSE	107.208	NaN	107.208	6.53979e-37	9.50858e-24	1.06546e-11	7.74813e-11	_KGSLESPATDVFGSTEEGEKR_	_KGSLESPATDVFGSTEEGEKR_	FALSE	FALSE	TRUE	LABEL_FREE	26.85	25.3633	70.0877	71.4691	NaN	0.535285	0.536671	3.80336e-23	no group specified	0.609692	4	556.774	556.771	107.208	132.253
151219_0001_RPE1	151219_0001_RPE1.wiff	C	1	NA	2.95012e-109	0.63434	14	O00232	O00232	ERVEFILEQMR	Stripped Sequence	ERVEFILEQMR	1	TRUE	1	8	FALSE	FALSE	133.826	NaN	133.826	1.2853e-29	2.16544e-15	3.56387e-08	2.61776e-07	_ERVEFILEQMR_	_ERVEFILEQMR_	FALSE	FALSE	TRUE	LABEL_FREE	57.35	59.2154	110.511	107.696	NaN	0.550861	0.553955	1.2853e-29	no group specified	0.601169	3	483.922	483.92	133.826	114.843
151219_0001_RPE1	151219_0001_RPE1.wiff	C	1	NA	2.95012e-109	0.63434	14	O00232	O00232	LNSLMSLVNK	Stripped Sequence	LNSLMSLVNK	0	TRUE	1	9	FALSE	FALSE	155.725	NaN	155.725	1.87708e-23	1.09341e-12	0.0112751	0.112679	_LNSLMSLVNK_	_LNSLMSLVNK_	FALSE	FALSE	TRUE	LABEL_FREE	56.8	56.0744	106.53	107.329	NaN	0.529003	0.529699	8.71202e-21	no group specified	0.598068	2	559.816	559.813	155.725	90.8698
151219_0001_RPE1	151219_0001_RPE1.wiff	C	1	NA	2.95012e-109	0.63434	14	O00232	O00232	LAGIINFQR	Stripped Sequence	LAGIINFQR	0	TRUE	1	10	FALSE	FALSE	54.9789	NaN	54.9789	7.1145e-14	1.19095e-05	0.0958354	0.346566	_LAGIINFQR_	_LAGIINFQR_	FALSE	FALSE	TRUE	LABEL_FREE	47.3	46.9888	95.9378	96.3331	NaN	0.507767	0.506135	7.1145e-14	no group specified	0.516919	2	516.303	516.301	54.9789	78.6979
151219_0001_RPE1	151219_0001_RPE1.wiff	C	1	NA	2.95012e-109	0.63434	14	O00232	O00232	DPNNLLNDWSQK	Stripped Sequence	DPNNLLNDWSQK	0	TRUE	1	11	FALSE	FALSE	61.9056	NaN	61.9056	1.00445e-15	8.41113e-07	0.0239307	0.149884	_DPNNLLNDWSQK_	_DPNNLLNDWSQK_	FALSE	FALSE	TRUE	LABEL_FREE	54.7	55.8269	106.334	104.633	NaN	0.474099	0.468776	3.37474e-06	no group specified	0.46309	2	722.347	722.342	61.9056	113.583
151219_0001_RPE1	151219_0001_RPE1.wiff	C	1	NA	2.95012e-109	0.63434	14	O00232	O00232	LAGIINFQRPK	Stripped Sequence	LAGIINFQRPK	1	TRUE	1	12	FALSE	FALSE	119.209	NaN	119.209	3.47199e-30	2.122e-05	0.0471601	0.19048	_LAGIINFQRPK_	_LAGIINFQRPK_	FALSE	FALSE	TRUE	LABEL_FREE	37.2	35.2541	81.9122	83.8669	NaN	0.552137	0.555371	3.47199e-30	no group specified	0.670396	3	419.587	419.586	119.209	124.885
151219_0001_RPE1	151219_0001_RPE1.wiff	C	1	NA	1.31679e-95	0.624431	4	O00233	O00233	SDVDLYQVR	Stripped Sequence	SDVDLYQVR	0	TRUE	1	1	TRUE	FALSE	159.633	NaN	159.633	9.45985e-60	2.90283e-28	1.09147e-07	5.78937e-07	_SDVDLYQVR_	_SDVDLYQVR_	FALSE	TRUE	TRUE	LABEL_FREE	20.2	19.8259	63.3606	63.6607	NaN	0.606414	0.615599	9.45985e-60	no group specified	0.804592	2	547.777	547.775	159.633	133.904
151219_0001_RPE1	151219_0001_RPE1.wiff	C	1	NA	1.31679e-95	0.624431	4	O00233	O00233	ANYDVLESQK	Stripped Sequence	ANYDVLESQK	0	TRUE	1	2	TRUE	FALSE	95.8113	NaN	95.8113	6.9258e-65	2.03433e-22	5.9595e-08	5.56619e-07	_ANYDVLESQK_	_ANYDVLESQK_	FALSE	TRUE	TRUE	LABEL_FREE	11.9	12.0269	54.4912	54.3551	NaN	0.614373	0.624431	6.9258e-65	no group specified	0.726487	2	583.788	583.785	95.8113	96.2407
151219_0001_RPE1	151219_0001_RPE1.wiff	C	1	NA	1.31679e-95	0.624431	4	O00233	O00233	GLLGCNIIPLQR	Stripped Sequence	GLLGCNIIPLQR	0	TRUE	1	3	TRUE	FALSE	146.269	NaN	146.269	2.81047e-39	4.1978e-11	0.0262035	0.245085	_GLLGC[+57]NIIPLQR_	_GLLGC[+57]NIIPLQR_	FALSE	TRUE	TRUE	LABEL_FREE	73.6	73.5476	127.412	127.462	NaN	0.570983	0.576283	2.81047e-39	no group specified	0.740464	2	677.387	677.383	146.269	96.5791
151219_0001_RPE1	151219_0001_RPE1.wiff	C	1	NA	2.70711e-102	0.629363	6	O00244	O00244	YDIDLPNKK	Stripped Sequence	YDIDLPNKK	1	TRUE	1	1	TRUE	FALSE	46.6422	NaN	46.6422	3.45744e-43	4.3455e-27	0.134525	1	_YDIDLPNKK_	_YDIDLPNKK_	FALSE	TRUE	TRUE	LABEL_FREE	11.7	11.5657	54.0082	54.1445	NaN	0.484184	0.479967	4.17452e-08	no group specified	0.546204	2	553.298	553.296	46.6422	123.531
151219_0001_RPE1	151219_0001_RPE1.wiff	C	1	NA	2.70711e-102	0.629363	6	O00244	O00244	YDIDLPNK	Stripped Sequence	YDIDLPNK	0	TRUE	1	2	TRUE	FALSE	96.8266	NaN	96.8266	5.58016e-22	0.00097799	0.142302	0.716986	_YDIDLPNK_	_YDIDLPNK_	FALSE	TRUE	TRUE	LABEL_FREE	24.6	23.7126	68.2461	69.2762	NaN	0.532226	0.533276	5.58016e-22	no group specified	0.551776	2	489.251	489.249	96.8266	156.854
151219_0001_RPE1	151219_0001_RPE1.wiff	C	1	NA	2.70711e-102	0.629363	6	O00244	O00244	VCIESEHSMDTLLATLK	Stripped Sequence	VCIESEHSMDTLLATLK	0	TRUE	1	3	TRUE	FALSE	227.125	NaN	227.125	8.76954e-56	3.30149e-24	0.00474001	0.0474001	_VC[+57]IESEHSMDTLLATLK_	_VC[+57]IESEHSMDTLLATLK_	FALSE	TRUE	TRUE	LABEL_FREE	78.8	80.0919	134.91	133.46	NaN	0.600074	0.608565	8.76954e-56	no group specified	0.878428	3	649.657	649.653	227.125	391.923
151219_0001_RPE1	151219_0001_RPE1.wiff	C	1	NA	2.70711e-102	0.629363	6	O00244	O00244	VCIESEHSMDTLLATLKK	Stripped Sequence	VCIESEHSMDTLLATLKK	1	TRUE	1	4	FALSE	FALSE	146.61	NaN	146.61	8.01006e-68	2.20515e-13	0.115282	1	_VC[+57]IESEHSMDTLLATLKK_	_VC[+57]IESEHSMDTLLATLKK_	FALSE	FALSE	TRUE	LABEL_FREE	68.15	69.0565	121.462	120.859	NaN	0.618818	0.629363	8.01006e-68	no group specified	0.850707	4	519.518	519.516	146.61	500.458
151219_0001_RPE1	151219_0001_RPE1.wiff	C	1	NA	3.37244e-117	0.639834	7	O00264	O00264	KFYGPEGPYGVFAGR	Stripped Sequence	KFYGPEGPYGVFAGR	1	TRUE	1	1	TRUE	FALSE	802.033	NaN	802.033	3.54154e-58	1.05635e-43	2.53798e-12	2.53739e-11	_KFYGPEGPYGVFAGR_	_KFYGPEGPYGVFAGR_	FALSE	TRUE	TRUE	LABEL_FREE	52.6	50.1759	99.9775	102.405	NaN	0.603922	0.612834	3.54154e-58	no group specified	0.883859	3	548.944	548.941	802.033	548.183
151219_0001_RPE1	151219_0001_RPE1.wiff	C	1	NA	3.37244e-117	0.639834	7	O00264	O00264	FYGPEGPYGVFAGR	Stripped Sequence	FYGPEGPYGVFAGR	0	TRUE	1	2	TRUE	FALSE	552.731	NaN	552.731	9.99449e-69	2.26818e-53	1.40571e-19	1.40509e-18	_FYGPEGPYGVFAGR_	_FYGPEGPYGVFAGR_	FALSE	TRUE	TRUE	LABEL_FREE	64.9	64.7694	117.053	117.216	NaN	0.620175	0.630869	9.99449e-69	no group specified	0.89894	2	758.865	758.86	552.731	314.619
151219_0001_RPE1	151219_0001_RPE1.wiff	C	1	NA	3.37244e-117	0.639834	7	O00264	O00264	FDGVQDPR	Stripped Sequence	FDGVQDPR	0	TRUE	1	3	TRUE	FALSE	289.786	NaN	289.786	2.12303e-67	4.14979e-43	8.5548e-18	8.52918e-17	_FDGVQDPR_	_FDGVQDPR_	FALSE	TRUE	TRUE	LABEL_FREE	-5	-4.55487	37.6067	37.1012	NaN	0.617641	0.628058	4.88404e-67	no group specified	0.844209	2	467.225	467.223	289.786	350.73
151219_0001_RPE1	151219_0001_RPE1.wiff	C	1	NA	3.37244e-117	0.639834	7	O00264	O00264	EGEEPTVYSDEEEPKDESAR	Stripped Sequence	EGEEPTVYSDEEEPKDESAR	1	TRUE	1	4	FALSE	FALSE	101.34	NaN	101.34	7.00045e-45	3.68942e-16	2.33152e-05	0.000230497	_EGEEPTVYSDEEEPKDESAR_	_EGEEPTVYSDEEEPKDESAR_	FALSE	FALSE	TRUE	LABEL_FREE	3.5	4.27902	46.3991	45.6176	NaN	0.581448	0.587896	7.00045e-45	no group specified	0.731867	3	765.996	765.991	101.34	316.818
151219_0001_RPE1	151219_0001_RPE1.wiff	C	1	NA	3.37244e-117	0.639834	7	O00264	O00264	GDQPAASGDSDDDEPPPLPR	Stripped Sequence	GDQPAASGDSDDDEPPPLPR	0	TRUE	1	5	FALSE	FALSE	661.063	NaN	661.063	2.69236e-22	1.30232e-18	0.000613987	0.00558093	_GDQPAASGDSDDDEPPPLPR_	_GDQPAASGDSDDDEPPPLPR_	FALSE	FALSE	TRUE	LABEL_FREE	17.45	17.9589	61.3935	60.8917	NaN	0.533066	0.534208	2.69236e-22	no group specified	0.614702	3	679.299	679.295	661.063	307.258
151219_0001_RPE1	151219_0001_RPE1.wiff	C	1	NA	3.37244e-117	0.639834	7	O00264	O00264	ILMAINGK	Stripped Sequence	ILMAINGK	0	TRUE	1	6	FALSE	FALSE	188.05	NaN	188.05	1.46069e-31	3.65323e-08	0.0020382	0.0077155	_ILMAINGK_	_ILMAINGK_	FALSE	FALSE	TRUE	LABEL_FREE	13.1	16.4097	59.8458	55.701	NaN	0.555168	0.558734	1.46069e-31	no group specified	0.58659	2	430.257	430.255	188.05	173.149
151219_0001_RPE1	151219_0001_RPE1.wiff	C	1	NA	1.20611e-69	0.603364	3	O00273	O00273	ACDILAIDK	Stripped Sequence	ACDILAIDK	0	TRUE	1	1	TRUE	FALSE	72.6619	NaN	72.6619	4.05376e-39	0.000349753	0.0543519	0.311664	_AC[+57]DILAIDK_	_AC[+57]DILAIDK_	FALSE	TRUE	TRUE	LABEL_FREE	27.9	27.4695	72.6529	73.4173	NaN	0.570674	0.57594	4.05376e-39	no group specified	0.617436	2	509.766	509.763	72.6619	135.84
151219_0001_RPE1	151219_0001_RPE1.wiff	C	1	NA	1.20611e-69	0.603364	3	O00273	O00273	EQHGVAASCLEDLR	Stripped Sequence	EQHGVAASCLEDLR	0	TRUE	1	2	TRUE	FALSE	258.734	NaN	258.734	7.88853e-21	1.33383e-07	0.00416062	0.0278533	_EQHGVAASC[+57]LEDLR_	_EQHGVAASC[+57]LEDLR_	FALSE	TRUE	TRUE	LABEL_FREE	23.85	22.3891	66.6476	68.4077	NaN	0.517721	0.517181	6.53349e-17	no group specified	0.531152	3	528.919	528.917	258.734	126.968
151219_0001_RPE1	151219_0001_RPE1.wiff	C	1	NA	1.20611e-69	0.603364	3	O00273	O00273	ETSSDVALASHILTALR	Stripped Sequence	ETSSDVALASHILTALR	0	TRUE	1	3	TRUE	FALSE	76.1242	NaN	76.1242	3.10392e-52	3.1245e-25	0.0340987	0.338819	_ETSSDVALASHILTALR_	_ETSSDVALASHILTALR_	FALSE	TRUE	TRUE	LABEL_FREE	96.7	93.0578	151.472	155.193	NaN	0.594224	0.602073	3.10392e-52	no group specified	0.79326	3	595.323	595.32	76.1242	335.074
151219_0001_RPE1	151219_0001_RPE1.wiff	C	1	NA	1.20611e-69	0.603364	3	O00273	O00273	AAFGEEVDAVDTGISR	Stripped Sequence	AAFGEEVDAVDTGISR	0	TRUE	0	4	FALSE	FALSE	46.0445	NaN	46.0445	1.50823e-09	0.00179894	0.196006	1	_AAFGEEVDAVDTGISR_	_AAFGEEVDAVDTGISR_	FALSE	FALSE	TRUE	LABEL_FREE	48.45	48.7376	97.6422	97.3819	NaN	0.431236	0.421212	0.0587132	no group specified	0.493862	2	818.894	818.889	46.0445	388.323
151219_0001_RPE1	151219_0001_RPE1.wiff	C	1	NA	2.0197e-131	0.649266	9	O00299	O00299	GFTIPEAFR	Stripped Sequence	GFTIPEAFR	0	TRUE	1	1	TRUE	FALSE	883.053	NaN	883.053	3.70723e-57	4.02319e-40	4.16968e-11	3.99238e-10	_GFTIPEAFR_	_GFTIPEAFR_	FALSE	TRUE	TRUE	LABEL_FREE	64.2	63.7259	115.355	116.097	NaN	0.601186	0.609798	1.8045e-56	no group specified	0.877631	2	519.274	519.272	883.053	387.099
151219_0001_RPE1	151219_0001_RPE1.wiff	C	1	NA	2.0197e-131	0.649266	9	O00299	O00299	NSNPALNDNLEK	Stripped Sequence	NSNPALNDNLEK	0	TRUE	1	2	TRUE	FALSE	235.873	NaN	235.873	1.67762e-58	3.38359e-34	8.70181e-21	5.02951e-20	_NSNPALNDNLEK_	_NSNPALNDNLEK_	FALSE	TRUE	TRUE	LABEL_FREE	0.5	-0.379666	41.7843	42.6819	NaN	0.55952	0.563563	1.35344e-33	no group specified	0.78855	2	664.826	664.822	235.873	167.081
151219_0001_RPE1	151219_0001_RPE1.wiff	C	1	NA	2.0197e-131	0.649266	9	O00299	O00299	LHIVQVVCK	Stripped Sequence	LHIVQVVCK	0	TRUE	1	3	TRUE	FALSE	42.3719	NaN	42.3719	7.79496e-14	1.1983e-06	0.0711469	0.348547	_LHIVQVVC[+57]K_	_LHIVQVVC[+57]K_	FALSE	TRUE	TRUE	LABEL_FREE	12.1	12.18	54.6623	54.5696	NaN	0.494037	0.4909	2.84009e-10	no group specified	0.567282	2	548.321	548.318	42.3719	147.307
151219_0001_RPE1	151219_0001_RPE1.wiff	C	1	NA	2.0197e-131	0.649266	9	O00299	O00299	GVTFNVTTVDTK	Stripped Sequence	GVTFNVTTVDTK	0	TRUE	1	4	FALSE	FALSE	222.998	NaN	222.998	1.05213e-72	4.00169e-43	1.22774e-21	1.05452e-20	_GVTFNVTTVDTK_	_GVTFNVTTVDTK_	FALSE	FALSE	TRUE	LABEL_FREE	33.9	33.3982	79.4955	80.061	NaN	0.626072	0.637413	1.05213e-72	no group specified	0.877804	2	641.338	641.334	222.998	177.288
151219_0001_RPE1	151219_0001_RPE1.wiff	C	1	NA	2.0197e-131	0.649266	9	O00299	O00299	LAALNPESNTAGLDIFAK	Stripped Sequence	LAALNPESNTAGLDIFAK	0	TRUE	1	5	FALSE	FALSE	176.549	NaN	176.549	3.38977e-58	1.15031e-37	0.1	1	_LAALNPESNTAGLDIFAK_	_LAALNPESNTAGLDIFAK_	FALSE	FALSE	TRUE	LABEL_FREE	82.45	82.4038	138.052	138.135	NaN	0.603953	0.612868	3.38977e-58	no group specified	0.81603	2	922.991	922.984	176.549	148.166
151219_0001_RPE1	151219_0001_RPE1.wiff	C	1	NA	2.0197e-131	0.649266	9	O00299	O00299	VLDNYLTSPLPEEVDETSAEDEGVSQR	Stripped Sequence	VLDNYLTSPLPEEVDETSAEDEGVSQR	0	TRUE	1	6	FALSE	FALSE	132.315	NaN	132.315	4.48341e-38	1.77172e-24	2.0424e-12	1.61178e-11	_VLDNYLTSPLPEEVDETSAEDEGVSQR_	_VLDNYLTSPLPEEVDETSAEDEGVSQR_	FALSE	FALSE	TRUE	LABEL_FREE	75.2	76.5501	130.71	129.118	NaN	0.558936	0.562915	2.5601e-33	no group specified	0.764718	3	998.135	998.127	132.315	134.027
151219_0001_RPE1	151219_0001_RPE1.wiff	C	1	NA	2.0197e-131	0.649266	9	O00299	O00299	EEFASTCPDDEEIELAYEQVAK	Stripped Sequence	EEFASTCPDDEEIELAYEQVAK	0	TRUE	1	7	FALSE	FALSE	135.632	NaN	135.632	9.16912e-50	1.86669e-25	3.16056e-06	3.16056e-05	_EEFASTC[+57]PDDEEIELAYEQVAK_	_EEFASTC[+57]PDDEEIELAYEQVAK_	FALSE	FALSE	TRUE	LABEL_FREE	83.2	83.912	140.15	139.396	NaN	0.590041	0.597431	9.16912e-50	no group specified	0.678522	3	858.379	858.373	135.632	99.1084
151219_0001_RPE1	151219_0001_RPE1.wiff	C	1	NA	2.0197e-131	0.649266	9	O00299	O00299	KFLDGNELTLADCNLLPK	Stripped Sequence	KFLDGNELTLADCNLLPK	1	TRUE	1	8	FALSE	FALSE	134.133	NaN	134.133	9.68787e-24	2.70157e-10	0.00132553	0.00810399	_KFLDGNELTLADC[+57]NLLPK_	_KFLDGNELTLADC[+57]NLLPK_	FALSE	FALSE	TRUE	LABEL_FREE	83.15	83.2665	139.484	139.33	NaN	0.513267	0.512238	1.65076e-15	no group specified	0.604678	3	687.694	687.69	134.133	87.0859
151219_0001_RPE1	151219_0001_RPE1.wiff	C	1	NA	2.0197e-131	0.649266	9	O00299	O00299	IGNCPFSQR	Stripped Sequence	IGNCPFSQR	0	TRUE	0	9	FALSE	FALSE	27.5597	NaN	27.5597	3.54708e-11	0.00335006	0.320597	1	_IGNC[+57]PFSQR_	_IGNC[+57]PFSQR_	FALSE	FALSE	TRUE	LABEL_FREE	-1.7	-0.980055	41.0791	40.174	NaN	NaN	NaN	NaN	no group specified	NaN	2	539.759	539.756	27.5597	58.4834
151219_0001_RPE1	151219_0001_RPE1.wiff	C	1	NA	2.0197e-131	0.649266	9	O00299	O00299	FLDGNELTLADCNLLPK	Stripped Sequence	FLDGNELTLADCNLLPK	0	TRUE	1	10	FALSE	FALSE	99.5646	NaN	99.5646	3.3358e-08	0.000461048	0.321128	1	_FLDGNELTLADC[+57]NLLPK_	_FLDGNELTLADC[+57]NLLPK_	FALSE	FALSE	TRUE	LABEL_FREE	93.65	97.5496	156.463	151.879	NaN	0.472449	0.466944	6.63838e-06	no group specified	0.333787	2	966.99	966.983	99.5646	174.872
151219_0001_RPE1	151219_0001_RPE1.wiff	C	1	NA	2.26694e-100	0.627963	8	O00303	O00303	YAYYDTER	Stripped Sequence	YAYYDTER	0	TRUE	1	1	TRUE	FALSE	48.3259	NaN	48.3259	6.66929e-61	4.37061e-22	0.00103621	0.0103593	_YAYYDTER_	_YAYYDTER_	FALSE	TRUE	TRUE	LABEL_FREE	-1.8	-1.96313	39.9926	40.1051	NaN	0.508182	0.506596	5.40433e-14	no group specified	0.583814	2	540.735	540.733	48.3259	262.414
151219_0001_RPE1	151219_0001_RPE1.wiff	C	1	NA	2.26694e-100	0.627963	8	O00303	O00303	VIGTLLGTVDK	Stripped Sequence	VIGTLLGTVDK	0	TRUE	1	2	TRUE	FALSE	376.725	NaN	376.725	1.72789e-10	3.21797e-05	0.0163238	0.0601104	_VIGTLLGTVDK_	_VIGTLLGTVDK_	FALSE	TRUE	TRUE	LABEL_FREE	45.7	45.1173	92.9111	94.0446	NaN	0.494939	0.4919	1.72789e-10	no group specified	0.544778	2	558.337	558.335	376.725	310.026
151219_0001_RPE1	151219_0001_RPE1.wiff	C	1	NA	2.26694e-100	0.627963	8	O00303	O00303	LHPVILASIVDSYER	Stripped Sequence	LHPVILASIVDSYER	0	TRUE	1	3	TRUE	FALSE	362.19	NaN	362.19	2.23218e-46	8.41614e-31	5.39599e-11	5.39594e-10	_LHPVILASIVDSYER_	_LHPVILASIVDSYER_	FALSE	TRUE	TRUE	LABEL_FREE	81.55	80.409	135.362	136.688	NaN	0.539703	0.541574	6.85182e-25	no group specified	0.762381	3	571.317	571.315	362.19	206.57
151219_0001_RPE1	151219_0001_RPE1.wiff	C	1	NA	2.26694e-100	0.627963	8	O00303	O00303	FLMSLVNQVPK	Stripped Sequence	FLMSLVNQVPK	0	TRUE	1	4	FALSE	FALSE	191.163	NaN	191.163	1.30165e-57	1.07401e-22	0.00610859	0.055505	_FLMSLVNQVPK_	_FLMSLVNQVPK_	FALSE	FALSE	TRUE	LABEL_FREE	71	70.0981	123.013	124.529	NaN	0.603023	0.611837	1.30165e-57	no group specified	0.776628	2	638.36	638.357	191.163	146.402
151219_0001_RPE1	151219_0001_RPE1.wiff	C	1	NA	2.26694e-100	0.627963	8	O00303	O00303	VIGLSSDLQQVGGASAR	Stripped Sequence	VIGLSSDLQQVGGASAR	0	TRUE	1	5	FALSE	FALSE	66.3563	NaN	66.3563	5.80877e-44	1.81484e-05	0.301564	1	_VIGLSSDLQQVGGASAR_	_VIGLSSDLQQVGGASAR_	FALSE	FALSE	TRUE	LABEL_FREE	46.5	46.2039	94.722	95.2011	NaN	0.579783	0.586048	5.80877e-44	no group specified	0.625154	2	829.447	829.441	66.3563	149.949
151219_0001_RPE1	151219_0001_RPE1.wiff	C	1	NA	2.26694e-100	0.627963	8	O00303	O00303	IGVDLIMK	Stripped Sequence	IGVDLIMK	0	TRUE	1	6	FALSE	FALSE	181.687	NaN	181.687	4.19247e-65	9.86868e-20	0.00977893	0.0940671	_IGVDLIMK_	_IGVDLIMK_	FALSE	FALSE	TRUE	LABEL_FREE	48.8	51.4747	101.228	97.7374	NaN	0.614708	0.624803	4.19247e-65	no group specified	0.755831	2	444.765	444.763	181.687	186.938
151219_0001_RPE1	151219_0001_RPE1.wiff	C	1	NA	2.26694e-100	0.627963	8	O00303	O00303	AYVSTLMGVPGR	Stripped Sequence	AYVSTLMGVPGR	0	TRUE	1	7	FALSE	FALSE	201.804	NaN	201.804	1.74863e-34	0.000428842	0.0959354	0.439411	_AYVSTLMGVPGR_	_AYVSTLMGVPGR_	FALSE	FALSE	TRUE	LABEL_FREE	44.7	44.4866	91.7302	92.1879	NaN	0.561378	0.565625	1.74863e-34	no group specified	0.663617	2	625.832	625.828	201.804	137.603
151219_0001_RPE1	151219_0001_RPE1.wiff	C	1	NA	2.26694e-100	0.627963	8	O00303	O00303	TMGVMFTPLTVK	Stripped Sequence	TMGVMFTPLTVK	0	TRUE	1	8	FALSE	FALSE	177.323	NaN	177.323	2.33439e-62	1.16216e-18	0.112019	0.68072	_TMGVMFTPLTVK_	_TMGVMFTPLTVK_	FALSE	FALSE	TRUE	LABEL_FREE	75.4	74.6631	128.434	129.36	NaN	0.610492	0.620125	2.33439e-62	no group specified	0.797663	2	662.854	662.85	177.323	88.5546
151219_0001_RPE1	151219_0001_RPE1.wiff	C	1	NA	3.40156e-56	0.590824	1	O00308	O00308	LLQFVTGTCR	Stripped Sequence	LLQFVTGTCR	0	FALSE	1	1	TRUE	FALSE	33.6814	NaN	33.6814	2.31144e-31	1.78459e-10	0.0883438	0.432127	_LLQFVTGTC[+57]R_	_LLQFVTGTC[+57]R_	FALSE	TRUE	TRUE	LABEL_FREE	40.1	40.6024	87.5808	87.3116	NaN	0.548603	0.551449	1.26344e-28	no group specified	0.551221	2	597.819	597.816	33.6814	64.5814
151219_0001_RPE1	151219_0001_RPE1.wiff	C	1	NA	4.5612e-59	0.593625	3	O00330	O00330	GLLTPIIK	Stripped Sequence	GLLTPIIK	0	TRUE	1	1	TRUE	FALSE	54.6594	NaN	54.6594	9.56764e-27	5.16527e-05	0.0820523	0.678758	_GLLTPIIK_	_GLLTPIIK_	FALSE	TRUE	TRUE	LABEL_FREE	50.2	52.7478	102.507	100.019	NaN	0.454916	0.447489	0.00313955	no group specified	0.422031	2	427.789	427.787	54.6594	70.7006
151219_0001_RPE1	151219_0001_RPE1.wiff	C	1	NA	4.5612e-59	0.593625	3	O00330	O00330	GIQEIADSVK	Stripped Sequence	GIQEIADSVK	0	TRUE	1	2	TRUE	FALSE	105.403	NaN	105.403	2.01412e-13	7.71273e-05	0.00685522	0.0145822	_GIQEIADSVK_	_GIQEIADSVK_	FALSE	TRUE	TRUE	LABEL_FREE	27.2	28.8671	74.3967	72.2428	NaN	0.462545	0.455954	0.000308076	no group specified	0.602566	2	530.288	530.285	105.403	59.0265
151219_0001_RPE1	151219_0001_RPE1.wiff	C	1	NA	4.5612e-59	0.593625	3	O00330	O00330	VSVNDFIIK	Stripped Sequence	VSVNDFIIK	0	TRUE	0	3	TRUE	FALSE	52.0391	NaN	52.0391	2.58719e-08	2.50619e-05	0.0540307	0.287654	_VSVNDFIIK_	_VSVNDFIIK_	FALSE	TRUE	TRUE	LABEL_FREE	58.4	59.859	111.207	109.193	NaN	0.448921	0.440836	0.0111017	no group specified	0.544119	2	517.798	517.795	52.0391	45.0734
151219_0001_RPE1	151219_0001_RPE1.wiff	C	1	NA	4.5612e-59	0.593625	3	O00330	O00330	VVDDELATR	Stripped Sequence	VVDDELATR	0	TRUE	0	4	FALSE	FALSE	19.637	NaN	19.637	7.26669e-22	2.33876e-07	0.222997	0.832704	_VVDDELATR_	_VVDDELATR_	FALSE	FALSE	TRUE	LABEL_FREE	-6.7	-5.13262	36.9481	35.2993	NaN	0.351375	0.342545	0.832704	no group specified	0.403404	2	509.264	509.262	19.637	41.7343
151219_0001_RPE1	151219_0001_RPE1.wiff	C	1	NA	0.00497591	0.511899	1	O00399	O00399	IAPGAVVCVESEIR	Stripped Sequence	IAPGAVVCVESEIR	0	TRUE	1	1	TRUE	FALSE	63.5442	NaN	63.5442	4.08547e-07	0.00185979	0.207999	1	_IAPGAVVC[+57]VESEIR_	_IAPGAVVC[+57]VESEIR_	FALSE	TRUE	TRUE	LABEL_FREE	53.3	50.602	100.605	103.026	NaN	0.479105	0.47433	4.08547e-07	no group specified	0.528845	2	750.398	750.393	63.5442	46.7997
151219_0001_RPE1	151219_0001_RPE1.wiff	C	1	NA	6.21435e-39	0.572128	2	O00400	O00400	IGFSAADAVTGLK	Stripped Sequence	IGFSAADAVTGLK	0	TRUE	1	1	TRUE	FALSE	42.0218	NaN	42.0218	1.9691e-30	9.62594e-08	0.0887587	0.880927	_IGFSAADAVTGLK_	_IGFSAADAVTGLK_	FALSE	TRUE	TRUE	LABEL_FREE	56.5	56.6314	107.053	106.839	NaN	0.522381	0.522352	1.8648e-18	no group specified	0.638191	2	625.343	625.34	42.0218	41.455
151219_0001_RPE1	151219_0001_RPE1.wiff	C	1	NA	6.21435e-39	0.572128	2	O00400	O00400	LLWAPLVDAVYVK	Stripped Sequence	LLWAPLVDAVYVK	0	TRUE	0	2	TRUE	FALSE	34.833	NaN	34.833	8.09155e-16	0.000462031	0.158166	0.627017	_LLWAPLVDAVYVK_	_LLWAPLVDAVYVK_	FALSE	TRUE	TRUE	LABEL_FREE	116.4	116.949	180.408	179.945	NaN	0.370502	0.359347	0.626901	no group specified	0.492088	2	743.937	743.932	34.833	60.5789
151219_0001_RPE1	151219_0001_RPE1.wiff	C	1	NA	6.21435e-39	0.572128	2	O00400	O00400	YTAGPQPLNTFYK	Stripped Sequence	YTAGPQPLNTFYK	0	TRUE	0	3	TRUE	FALSE	47.5102	NaN	47.5102	0.000168062	0.00387793	0.0735872	0.422262	_YTAGPQPLNTFYK_	_YTAGPQPLNTFYK_	FALSE	TRUE	TRUE	LABEL_FREE	44.6	42.6097	89.926	91.9967	NaN	0.441335	0.432419	0.0294998	no group specified	0.53275	2	750.38	750.375	47.5102	87.1554
151219_0001_RPE1	151219_0001_RPE1.wiff	C	1	NA	5.99013e-31	0.561955	2	O00401	O00401	DALLDQIR	Stripped Sequence	DALLDQIR	0	TRUE	1	1	TRUE	FALSE	99.3935	NaN	99.3935	1.84408e-10	0.0013647	0.15053	0.85162	_DALLDQIR_	_DALLDQIR_	FALSE	TRUE	TRUE	LABEL_FREE	35.5	36.648	83.18	82.1479	NaN	0.494821	0.49177	1.84408e-10	no group specified	0.499748	2	472.264	472.262	99.3935	123.84
151219_0001_RPE1	151219_0001_RPE1.wiff	C	1	NA	5.99013e-31	0.561955	2	O00401	O00401	AALLDQIR	Stripped Sequence	AALLDQIR	0	TRUE	1	2	TRUE	FALSE	114.563	NaN	114.563	1.63395e-20	0.00139653	0.172188	0.67855	_AALLDQIR_	_AALLDQIR_	FALSE	TRUE	TRUE	LABEL_FREE	27.5	28.6074	74.0649	72.6981	NaN	0.508391	0.506828	4.70203e-14	no group specified	0.53785	2	450.269	450.267	114.563	145.376
151219_0001_RPE1	151219_0001_RPE1.wiff	C	1	NA	5.7677e-119	0.641033	22	O00410	O00410	ITFLLQAIR	Stripped Sequence	ITFLLQAIR	0	TRUE	1	1	TRUE	FALSE	157.564	NaN	157.564	1.05093e-62	1.05105e-32	1.3509e-16	1.23079e-15	_ITFLLQAIR_	_ITFLLQAIR_	FALSE	TRUE	TRUE	LABEL_FREE	83.7	82.2543	137.782	139.934	NaN	0.560554	0.564711	4.34408e-34	no group specified	0.797389	2	537.837	537.835	157.564	149.449
151219_0001_RPE1	151219_0001_RPE1.wiff	C	1	NA	5.7677e-119	0.641033	22	O00410	O00410	VCDIAAELAR	Stripped Sequence	VCDIAAELAR	0	TRUE	1	2	TRUE	FALSE	164.002	NaN	164.002	2.50932e-37	1.9795e-20	3.3255e-05	0.00033255	_VC[+57]DIAAELAR_	_VC[+57]DIAAELAR_	FALSE	TRUE	TRUE	LABEL_FREE	34.8	33.4645	79.6151	81.5236	NaN	0.567156	0.572036	2.50932e-37	no group specified	0.606522	2	559.287	559.285	164.002	113.146
151219_0001_RPE1	151219_0001_RPE1.wiff	C	1	NA	5.7677e-119	0.641033	22	O00410	O00410	SLVEIADTVPK	Stripped Sequence	SLVEIADTVPK	0	TRUE	1	3	TRUE	FALSE	126.782	NaN	126.782	2.38504e-53	1.52891e-22	2.71962e-07	2.33682e-06	_SLVEIADTVPK_	_SLVEIADTVPK_	FALSE	TRUE	TRUE	LABEL_FREE	47.6	47.3986	96.4433	96.6358	NaN	0.59608	0.604132	2.38504e-53	no group specified	0.703386	2	586.332	586.329	126.782	117.258
151219_0001_RPE1	151219_0001_RPE1.wiff	C	1	NA	5.7677e-119	0.641033	22	O00410	O00410	EGFVEYTEQVVK	Stripped Sequence	EGFVEYTEQVVK	0	FALSE	1	4	FALSE	FALSE	48.6536	NaN	48.6536	1.7916e-19	4.54385e-10	0.020061	0.191629	_EGFVEYTEQVVK_	_EGFVEYTEQVVK_	FALSE	FALSE	TRUE	LABEL_FREE	55.9	56.7943	107.319	106.392	NaN	0.502563	0.50036	1.98162e-12	no group specified	0.594261	2	714.356	714.352	48.6536	105.587
151219_0001_RPE1	151219_0001_RPE1.wiff	C	1	NA	5.7677e-119	0.641033	22	O00410	O00410	LMVPLLK	Stripped Sequence	LMVPLLK	0	FALSE	1	5	FALSE	FALSE	176.34	NaN	176.34	5.20713e-65	1.71568e-31	9.31589e-05	0.000931589	_LMVPLLK_	_LMVPLLK_	FALSE	FALSE	TRUE	LABEL_FREE	57.6	57.7368	108.18	107.967	NaN	0.614563	0.624642	5.20713e-65	no group specified	0.771317	2	407.267	407.265	176.34	119.139
151219_0001_RPE1	151219_0001_RPE1.wiff	C	1	NA	5.7677e-119	0.641033	22	O00410	O00410	FLFDSVSSQNVGLR	Stripped Sequence	FLFDSVSSQNVGLR	0	TRUE	1	6	FALSE	FALSE	91.7681	NaN	91.7681	1.3443e-27	2.14353e-07	0.00172319	0.00969834	_FLFDSVSSQNVGLR_	_FLFDSVSSQNVGLR_	FALSE	FALSE	TRUE	LABEL_FREE	71.55	73.5954	127.458	125.038	NaN	0.514122	0.513187	8.98883e-16	no group specified	0.587729	2	784.907	784.902	91.7681	84.8108
151219_0001_RPE1	151219_0001_RPE1.wiff	C	1	NA	5.7677e-119	0.641033	22	O00410	O00410	LVLEQVVTSIASVADTAEEK	Stripped Sequence	LVLEQVVTSIASVADTAEEK	0	TRUE	1	7	FALSE	FALSE	89.3077	NaN	89.3077	8.75944e-41	1.41612e-19	0.00114313	0.00968971	_LVLEQVVTSIASVADTAEEK_	_LVLEQVVTSIASVADTAEEK_	FALSE	FALSE	TRUE	LABEL_FREE	137.15	141.175	204.887	202.774	NaN	0.528072	0.528667	1.89345e-20	no group specified	0.736756	3	701.379	701.374	89.3077	89.8034
151219_0001_RPE1	151219_0001_RPE1.wiff	C	1	NA	5.7677e-119	0.641033	22	O00410	O00410	LCGDTSLNNMQR	Stripped Sequence	LCGDTSLNNMQR	0	TRUE	1	8	FALSE	FALSE	73.3565	NaN	73.3565	1.3309e-24	1.97025e-11	0.0141358	0.133052	_LC[+57]GDTSLNNMQR_	_LC[+57]GDTSLNNMQR_	FALSE	FALSE	TRUE	LABEL_FREE	5.8	5.08775	47.3159	48.2496	NaN	0.520298	0.520041	9.35651e-18	no group specified	0.644292	2	704.819	704.814	73.3565	90.7632
151219_0001_RPE1	151219_0001_RPE1.wiff	C	1	NA	5.7677e-119	0.641033	22	O00410	O00410	LVLPMIK	Stripped Sequence	LVLPMIK	0	TRUE	1	9	FALSE	FALSE	106.746	NaN	106.746	4.94444e-16	0.00514329	0.145321	1	_LVLPMIK_	_LVLPMIK_	FALSE	FALSE	TRUE	LABEL_FREE	56.1	56.0177	106.485	106.55	NaN	0.514957	0.514114	4.94444e-16	no group specified	0.528241	2	407.267	407.265	106.746	88.6891
151219_0001_RPE1	151219_0001_RPE1.wiff	C	1	NA	5.7677e-119	0.641033	22	O00410	O00410	VQAHAAAALINFTEDCPK	Stripped Sequence	VQAHAAAALINFTEDCPK	0	TRUE	1	10	FALSE	FALSE	92.187	NaN	92.187	3.15755e-40	1.04095e-15	0.000264322	0.00264127	_VQAHAAAALINFTEDC[+57]PK_	_VQAHAAAALINFTEDC[+57]PK_	FALSE	FALSE	TRUE	LABEL_FREE	53.2	49.7884	99.4633	102.909	NaN	0.562516	0.566887	4.92991e-35	no group specified	0.751408	3	652.66	652.656	92.187	73.6352
151219_0001_RPE1	151219_0001_RPE1.wiff	C	1	NA	5.7677e-119	0.641033	22	O00410	O00410	VIAALLQTMEDQGNQR	Stripped Sequence	VIAALLQTMEDQGNQR	0	TRUE	1	11	FALSE	FALSE	67.1343	NaN	67.1343	3.66239e-60	9.46302e-18	0.074597	0.441331	_VIAALLQTMEDQGNQR_	_VIAALLQTMEDQGNQR_	FALSE	FALSE	TRUE	LABEL_FREE	74.25	72.7884	126.345	128.094	NaN	0.571008	0.576311	2.72799e-39	no group specified	0.703095	3	596.309	596.306	67.1343	69.4813
151219_0001_RPE1	151219_0001_RPE1.wiff	C	1	NA	5.7677e-119	0.641033	22	O00410	O00410	STACQMLVCYAK	Stripped Sequence	STACQMLVCYAK	0	TRUE	1	12	FALSE	FALSE	61.5842	NaN	61.5842	3.04406e-61	3.5535e-16	0.0264146	0.238134	_STAC[+57]QMLVC[+57]YAK_	_STAC[+57]QMLVC[+57]YAK_	FALSE	FALSE	TRUE	LABEL_FREE	40.2	38.1024	85.3349	87.3425	NaN	0.608755	0.618197	3.04406e-61	no group specified	0.706389	2	716.325	716.321	61.5842	62.2323
151219_0001_RPE1	151219_0001_RPE1.wiff	C	1	NA	5.7677e-119	0.641033	22	O00410	O00410	LLSSAFDEVYPALPSDVQTAIK	Stripped Sequence	LLSSAFDEVYPALPSDVQTAIK	0	TRUE	1	13	FALSE	FALSE	79.7255	NaN	79.7255	2.84207e-32	0.00103836	0.062098	0.387009	_LLSSAFDEVYPALPSDVQTAIK_	_LLSSAFDEVYPALPSDVQTAIK_	FALSE	FALSE	TRUE	LABEL_FREE	102.25	102.031	162.591	162.961	NaN	0.556705	0.560439	2.84207e-32	no group specified	0.603579	3	788.749	788.744	79.7255	74.1046
151219_0001_RPE1	151219_0001_RPE1.wiff	C	1	NA	5.7677e-119	0.641033	22	O00410	O00410	TKENVNATENCISAVGK	Stripped Sequence	TKENVNATENCISAVGK	1	TRUE	1	14	FALSE	FALSE	45.3872	NaN	45.3872	3.30415e-06	0.000928389	0.11485	1	_TKENVNATENC[+57]ISAVGK_	_TKENVNATENC[+57]ISAVGK_	FALSE	FALSE	TRUE	LABEL_FREE	4.05	2.74019	44.884	46.2122	NaN	0.470275	0.464532	1.60232e-05	no group specified	0.354981	3	612.304	612.301	45.3872	64.4364
151219_0001_RPE1	151219_0001_RPE1.wiff	C	1	NA	5.7677e-119	0.641033	22	O00410	O00410	VAAAESMPLLLECAR	Stripped Sequence	VAAAESMPLLLECAR	0	TRUE	1	15	FALSE	FALSE	97.2011	NaN	97.2011	0.00045836	0.00353995	0.423113	1	_VAAAESMPLLLEC[+57]AR_	_VAAAESMPLLLEC[+57]AR_	FALSE	FALSE	TRUE	LABEL_FREE	73.9	71.9708	125.497	127.747	NaN	NaN	0.149238	NaN	no group specified	NaN	2	815.918	815.913	97.2011	61.4467
151219_0001_RPE1	151219_0001_RPE1.wiff	C	1	NA	5.7677e-119	0.641033	22	O00410	O00410	KQAEETYENIPGQSK	Stripped Sequence	KQAEETYENIPGQSK	1	TRUE	1	16	FALSE	FALSE	50.721	NaN	50.721	2.35325e-16	0.00629981	0.109712	0.682833	_KQAEETYENIPGQSK_	_KQAEETYENIPGQSK_	FALSE	FALSE	TRUE	LABEL_FREE	-2.45	-2.49853	39.443	39.5021	NaN	0.460802	0.454021	0.000558512	no group specified	0.554688	3	574.616	574.614	50.721	37.7283
151219_0001_RPE1	151219_0001_RPE1.wiff	C	1	NA	5.7677e-119	0.641033	22	O00410	O00410	TIECISLIGLAVGK	Stripped Sequence	TIECISLIGLAVGK	0	TRUE	0	17	FALSE	FALSE	36.4181	NaN	36.4181	1.30992e-09	0.00639109	0.203237	1	_TIEC[+57]ISLIGLAVGK_	_TIEC[+57]ISLIGLAVGK_	FALSE	FALSE	TRUE	LABEL_FREE	93.6	92.7621	150.886	151.868	NaN	0.408344	0.397784	0.176344	no group specified	0.457803	2	737.421	737.416	36.4181	36.5099
151219_0001_RPE1	151219_0001_RPE1.wiff	C	1	NA	5.7677e-119	0.641033	22	O00410	O00410	ATAAFILANEHNVALFK	Stripped Sequence	ATAAFILANEHNVALFK	0	TRUE	1	19	FALSE	FALSE	26.0459	NaN	26.0459	8.75264e-07	0.00111888	0.187511	0.816126	_ATAAFILANEHNVALFK_	_ATAAFILANEHNVALFK_	FALSE	FALSE	TRUE	LABEL_FREE	74.2	73.5701	127.434	128.044	NaN	0.477326	0.472356	8.75264e-07	no group specified	0.535196	3	610.668	610.666	26.0459	54.7634
151219_0001_RPE1	151219_0001_RPE1.wiff	C	1	NA	5.7677e-119	0.641033	22	O00410	O00410	YAACNAVGQMATDFAPGFQK	Stripped Sequence	YAACNAVGQMATDFAPGFQK	0	TRUE	1	20	FALSE	FALSE	47.0657	NaN	47.0657	1.91752e-22	0.00195457	0.14051	0.914249	_YAAC[+57]NAVGQMATDFAPGFQK_	_YAAC[+57]NAVGQMATDFAPGFQK_	FALSE	FALSE	TRUE	LABEL_FREE	77.55	76.9646	131.397	132.029	NaN	0.533454	0.534639	1.91752e-22	no group specified	0.52661	3	716.328	716.323	47.0657	69.1879
151219_0001_RPE1	151219_0001_RPE1.wiff	C	1	NA	5.7677e-119	0.641033	22	O00410	O00410	EHIMQMLQNPDWK	Stripped Sequence	EHIMQMLQNPDWK	0	TRUE	1	21	FALSE	FALSE	91.1786	NaN	91.1786	1.87394e-06	0.000296281	0.107482	0.41813	_EHIMQMLQNPDWK_	_EHIMQMLQNPDWK_	FALSE	FALSE	TRUE	LABEL_FREE	57.7	58.6603	109.626	108.123	NaN	0.462924	0.456375	0.000269317	no group specified	0.425351	3	557.266	557.263	91.1786	72.1931
151219_0001_RPE1	151219_0001_RPE1.wiff	C	1	NA	2.77979e-16	0.542899	3	O00423	O00423	GDVILIGTTR	Stripped Sequence	GDVILIGTTR	0	TRUE	1	1	TRUE	FALSE	69.3195	NaN	69.3195	8.7124e-07	7.08697e-05	0.0942254	0.556464	_GDVILIGTTR_	_GDVILIGTTR_	FALSE	TRUE	TRUE	LABEL_FREE	31.2	29.7269	75.7136	77.4341	NaN	0.477337	0.472368	8.7124e-07	no group specified	0.480487	2	522.806	522.804	69.3195	87.8083
151219_0001_RPE1	151219_0001_RPE1.wiff	C	1	NA	2.77979e-16	0.542899	3	O00423	O00423	ITIATGQVAGTSK	Stripped Sequence	ITIATGQVAGTSK	0	TRUE	1	2	TRUE	FALSE	56.0811	NaN	56.0811	8.86829e-22	7.39579e-08	0.369306	1	_ITIATGQVAGTSK_	_ITIATGQVAGTSK_	FALSE	TRUE	TRUE	LABEL_FREE	8.8	8.60537	50.92	51.113	NaN	0.479944	0.475261	2.83677e-07	no group specified	0.641633	2	623.854	623.85	56.0811	107.712
151219_0001_RPE1	151219_0001_RPE1.wiff	C	1	NA	5.91289e-77	0.609651	8	O00425	O00425	FTEEIPLK	Stripped Sequence	FTEEIPLK	0	TRUE	1	1	TRUE	FALSE	138.024	NaN	138.024	2.18271e-56	8.87729e-24	0.000595809	0.00595739	_FTEEIPLK_	_FTEEIPLK_	FALSE	TRUE	TRUE	LABEL_FREE	31.1	29.8053	75.811	77.2845	NaN	0.601053	0.609651	2.18271e-56	no group specified	0.706013	2	488.771	488.769	138.024	155.322
151219_0001_RPE1	151219_0001_RPE1.wiff	C	1	NA	5.91289e-77	0.609651	8	O00425	O00425	LLVPTQFVGAIIGK	Stripped Sequence	LLVPTQFVGAIIGK	0	TRUE	1	2	TRUE	FALSE	129.03	NaN	129.03	3.9237e-55	1.13129e-14	0.00206862	0.0191033	_LLVPTQFVGAIIGK_	_LLVPTQFVGAIIGK_	FALSE	TRUE	TRUE	LABEL_FREE	114.6	113.115	176.206	178.186	NaN	0.599014	0.607388	3.9237e-55	no group specified	0.715513	2	728.45	728.446	129.03	125.812
151219_0001_RPE1	151219_0001_RPE1.wiff	C	1	NA	5.91289e-77	0.609651	8	O00425	O00425	IPVSGPFLVK	Stripped Sequence	IPVSGPFLVK	0	TRUE	1	3	TRUE	FALSE	198.913	NaN	198.913	1.0728e-19	1.62372e-05	0.0349522	0.241101	_IPVSGPFLVK_	_IPVSGPFLVK_	FALSE	TRUE	TRUE	LABEL_FREE	52.4	50.2387	100.086	102.173	NaN	0.525959	0.526322	1.0728e-19	no group specified	0.564147	2	528.826	528.824	198.913	98.2044
151219_0001_RPE1	151219_0001_RPE1.wiff	C	1	NA	5.91289e-77	0.609651	8	O00425	O00425	ITGHFYACQVAQR	Stripped Sequence	ITGHFYACQVAQR	0	TRUE	1	4	FALSE	FALSE	49.4941	NaN	49.4941	1.12566e-19	7.71359e-05	0.0247795	0.117069	_ITGHFYAC[+57]QVAQR_	_ITGHFYAC[+57]QVAQR_	FALSE	FALSE	TRUE	LABEL_FREE	9.05	9.00958	51.3783	51.4397	NaN	0.481766	0.477283	1.26414e-07	no group specified	0.56493	3	517.589	517.587	49.4941	42.2504
151219_0001_RPE1	151219_0001_RPE1.wiff	C	1	NA	5.91289e-77	0.609651	8	O00425	O00425	ITISPLQELTLYNPER	Stripped Sequence	ITISPLQELTLYNPER	0	TRUE	1	6	FALSE	FALSE	46.2064	NaN	46.2064	7.0384e-11	0.00223743	0.270108	1	_ITISPLQELTLYNPER_	_ITISPLQELTLYNPER_	FALSE	FALSE	TRUE	LABEL_FREE	102.6	101.388	161.463	163.503	NaN	NaN	0.149238	NaN	no group specified	NaN	3	629.679	629.675	46.2064	43.9428
151219_0001_RPE1	151219_0001_RPE1.wiff	C	1	NA	5.91289e-77	0.609651	8	O00425	O00425	TGYAFVDCPDESWALK	Stripped Sequence	TGYAFVDCPDESWALK	0	TRUE	1	7	FALSE	FALSE	31.0506	NaN	31.0506	1.75271e-18	0.00799929	0.251302	1	_TGYAFVDC[+57]PDESWALK_	_TGYAFVDC[+57]PDESWALK_	FALSE	FALSE	TRUE	LABEL_FREE	73	74.2383	128.082	126.645	NaN	0.522461	0.52244	1.75271e-18	no group specified	0.645147	2	929.919	929.912	31.0506	69.5216
151219_0001_RPE1	151219_0001_RPE1.wiff	C	1	NA	5.91289e-77	0.609651	8	O00425	O00425	TVNELQNLSSAEVVVPR	Stripped Sequence	TVNELQNLSSAEVVVPR	0	TRUE	1	8	FALSE	FALSE	54.5713	NaN	54.5713	4.73629e-35	5.07195e-07	0.344556	1	_TVNELQNLSSAEVVVPR_	_TVNELQNLSSAEVVVPR_	FALSE	FALSE	TRUE	LABEL_FREE	65.4	64.5259	116.672	117.693	NaN	0.562552	0.566927	4.73629e-35	no group specified	0.505917	3	619.002	618.999	54.5713	96.9699
151219_0001_RPE1	151219_0001_RPE1.wiff	C	1	NA	1.4917e-72	0.605903	12	O00429	O00429	SYFLIVR	Stripped Sequence	SYFLIVR	0	TRUE	1	1	TRUE	FALSE	122.943	NaN	122.943	6.77229e-40	1.15286e-24	2.93582e-05	0.000293582	_SYFLIVR_	_SYFLIVR_	FALSE	TRUE	TRUE	LABEL_FREE	54.5	54.503	104.32	104.315	NaN	0.537688	0.539337	4.36968e-24	no group specified	0.659422	2	449.263	449.261	122.943	115.701
151219_0001_RPE1	151219_0001_RPE1.wiff	C	1	NA	1.4917e-72	0.605903	12	O00429	O00429	LGIIGVVNR	Stripped Sequence	LGIIGVVNR	0	TRUE	1	2	TRUE	FALSE	113.395	NaN	113.395	3.5091e-19	6.24403e-11	0.00208266	0.00943989	_LGIIGVVNR_	_LGIIGVVNR_	FALSE	TRUE	TRUE	LABEL_FREE	39.7	39.4625	86.4878	86.933	NaN	0.52449	0.524692	3.5091e-19	no group specified	0.645719	2	470.801	470.799	113.395	88.0186
151219_0001_RPE1	151219_0001_RPE1.wiff	C	1	NA	1.4917e-72	0.605903	12	O00429	O00429	SSVLESLVGR	Stripped Sequence	SSVLESLVGR	0	TRUE	1	3	TRUE	FALSE	110.764	NaN	110.764	1.15725e-16	4.22127e-09	0.018879	0.163418	_SSVLESLVGR_	_SSVLESLVGR_	FALSE	TRUE	TRUE	LABEL_FREE	56.3	58.0253	108.617	106.695	NaN	0.473068	0.467631	5.15795e-06	no group specified	0.546226	2	523.796	523.793	110.764	63.5247
151219_0001_RPE1	151219_0001_RPE1.wiff	C	1	NA	1.4917e-72	0.605903	12	O00429	O00429	DIELQIR	Stripped Sequence	DIELQIR	0	TRUE	0	4	FALSE	FALSE	39.8967	NaN	39.8967	2.44735e-06	5.04015e-05	0.0409559	0.239341	_DIELQIR_	_DIELQIR_	FALSE	FALSE	TRUE	LABEL_FREE	33.5	33.4443	79.5788	79.6793	NaN	0.445679	0.437239	0.0181392	no group specified	0.57921	2	443.753	443.751	39.8967	66.3467
151219_0001_RPE1	151219_0001_RPE1.wiff	C	1	NA	1.4917e-72	0.605903	12	O00429	O00429	ICYIFHETFGR	Stripped Sequence	ICYIFHETFGR	0	TRUE	1	5	FALSE	FALSE	39.9137	NaN	39.9137	1.4489e-19	2.46735e-06	0.0348182	0.337969	_IC[+57]YIFHETFGR_	_IC[+57]YIFHETFGR_	FALSE	FALSE	TRUE	LABEL_FREE	47.5	50.1767	99.9789	96.5459	NaN	0.525588	0.525911	1.4489e-19	no group specified	0.470605	3	481.568	481.566	39.9137	131.403
151219_0001_RPE1	151219_0001_RPE1.wiff	C	1	NA	1.4917e-72	0.605903	12	O00429	O00429	GHAVNLLDVPVPVAR	Stripped Sequence	GHAVNLLDVPVPVAR	0	TRUE	1	6	FALSE	FALSE	119.23	NaN	119.23	9.53995e-20	1.72108e-07	0.00566928	0.0419996	_GHAVNLLDVPVPVAR_	_GHAVNLLDVPVPVAR_	FALSE	FALSE	TRUE	LABEL_FREE	64.8	62.0433	113.685	117.101	NaN	0.493262	0.49004	4.32954e-10	no group specified	0.599321	3	519.635	519.633	119.23	145.933
151219_0001_RPE1	151219_0001_RPE1.wiff	C	1	NA	1.4917e-72	0.605903	12	O00429	O00429	ALQGASQIIAEIR	Stripped Sequence	ALQGASQIIAEIR	0	TRUE	1	7	FALSE	FALSE	235.065	NaN	235.065	7.29432e-10	0.000285338	0.11178	1	_ALQGASQIIAEIR_	_ALQGASQIIAEIR_	FALSE	FALSE	TRUE	LABEL_FREE	69.45	66.1702	118.567	121.958	NaN	0.459045	0.452071	0.000980789	no group specified	0.586027	2	685.394	685.389	235.065	115.537
151219_0001_RPE1	151219_0001_RPE1.wiff	C	1	NA	1.4917e-72	0.605903	12	O00429	O00429	YIETSELCGGAR	Stripped Sequence	YIETSELCGGAR	0	TRUE	1	9	FALSE	FALSE	83.5029	NaN	83.5029	1.07393e-12	0.00993326	0.286871	0.930159	_YIETSELC[+57]GGAR_	_YIETSELC[+57]GGAR_	FALSE	FALSE	TRUE	LABEL_FREE	13.5	13.4046	56.1968	56.3598	NaN	0.503547	0.501453	1.07393e-12	no group specified	0.508449	2	678.317	678.313	83.5029	52.7943
151219_0001_RPE1	151219_0001_RPE1.wiff	C	1	NA	1.4917e-72	0.605903	12	O00429	O00429	IIQHCSNYSTQELLR	Stripped Sequence	IIQHCSNYSTQELLR	0	TRUE	1	10	FALSE	FALSE	28.0417	NaN	28.0417	2.04386e-12	0.000378807	0.0656075	0.215356	_IIQHC[+57]SNYSTQELLR_	_IIQHC[+57]SNYSTQELLR_	FALSE	FALSE	TRUE	LABEL_FREE	22.5	20.4197	63.8935	66.7855	NaN	0.488204	0.484427	5.99575e-09	no group specified	0.623869	3	621.312	621.309	28.0417	37.1875
151219_0001_RPE1	151219_0001_RPE1.wiff	C	1	NA	1.4917e-72	0.605903	12	O00429	O00429	DTLQSELVGQLYK	Stripped Sequence	DTLQSELVGQLYK	0	TRUE	1	12	FALSE	FALSE	46.8382	NaN	46.8382	2.05163e-25	0.00908487	0.3419	1	_DTLQSELVGQLYK_	_DTLQSELVGQLYK_	FALSE	FALSE	TRUE	LABEL_FREE	77.45	78.2548	132.661	131.93	NaN	0.475838	0.470705	1.63924e-06	no group specified	0.528476	2	747.396	747.391	46.8382	67.3437
151219_0001_RPE1	151219_0001_RPE1.wiff	C	1	NA	1.4917e-72	0.605903	12	O00429	O00429	LHDAIVEVVTCLLR	Stripped Sequence	LHDAIVEVVTCLLR	0	TRUE	0	13	FALSE	FALSE	36.6825	NaN	36.6825	2.36047e-05	0.00866999	0.127348	1	_LHDAIVEVVTC[+57]LLR_	_LHDAIVEVVTC[+57]LLR_	FALSE	FALSE	TRUE	LABEL_FREE	120.4	120.379	184.904	184.931	NaN	0.439331	0.430195	0.0350595	no group specified	0.493358	3	546.64	546.637	36.6825	72.9474
151219_0001_RPE1	151219_0001_RPE1.wiff	C	1	NA	5.57679e-61	0.595449	3	O00442	O00442	AFVAGVLPFK	Stripped Sequence	AFVAGVLPFK	0	TRUE	1	1	TRUE	FALSE	118.51	NaN	118.51	3.17929e-34	1.68926e-15	6.16167e-05	0.000345682	_AFVAGVLPFK_	_AFVAGVLPFK_	FALSE	TRUE	TRUE	LABEL_FREE	72.8	71.7163	125.157	126.358	NaN	0.560837	0.565024	3.17929e-34	no group specified	0.714982	2	524.813	524.811	118.51	82.908
151219_0001_RPE1	151219_0001_RPE1.wiff	C	1	NA	5.57679e-61	0.595449	3	O00442	O00442	VSTALSCLLGLPLR	Stripped Sequence	VSTALSCLLGLPLR	0	TRUE	1	3	TRUE	FALSE	63.6493	NaN	63.6493	1.25749e-16	0.00080727	0.117727	1	_VSTALSC[+57]LLGLPLR_	_VSTALSC[+57]LLGLPLR_	FALSE	TRUE	TRUE	LABEL_FREE	108.3	110.463	172.936	169.995	NaN	0.516837	0.5162	1.25749e-16	no group specified	0.591279	2	750.434	750.43	63.6493	81.6018
151219_0001_RPE1	151219_0001_RPE1.wiff	C	1	NA	4.54251e-41	0.574655	4	O00462	O00462	YSFDITNVVR	Stripped Sequence	YSFDITNVVR	0	TRUE	1	1	TRUE	FALSE	66.5643	NaN	66.5643	2.22075e-34	1.58948e-25	0.0136675	0.0663668	_YSFDITNVVR_	_YSFDITNVVR_	FALSE	TRUE	TRUE	LABEL_FREE	68.2	66.2576	118.661	120.861	NaN	0.561162	0.565385	2.22075e-34	no group specified	0.687646	2	607.314	607.311	66.5643	107.686
151219_0001_RPE1	151219_0001_RPE1.wiff	C	1	NA	4.54251e-41	0.574655	4	O00462	O00462	TILFYPWEPTSK	Stripped Sequence	TILFYPWEPTSK	0	TRUE	1	2	TRUE	FALSE	114.592	NaN	114.592	6.74344e-24	0.000427661	0.146654	0.708277	_TILFYPWEPTSK_	_TILFYPWEPTSK_	FALSE	TRUE	TRUE	LABEL_FREE	87.9	87.2859	144.16	144.851	NaN	0.522434	0.522411	1.78915e-18	no group specified	0.510809	2	741.387	741.383	114.592	140.642
151219_0001_RPE1	151219_0001_RPE1.wiff	C	1	NA	4.54251e-41	0.574655	4	O00462	O00462	VHTWSSLEPVCSR	Stripped Sequence	VHTWSSLEPVCSR	0	TRUE	1	3	TRUE	FALSE	141.9	NaN	141.9	7.28943e-20	0.000373686	0.0271829	0.206734	_VHTWSSLEPVC[+57]SR_	_VHTWSSLEPVC[+57]SR_	FALSE	TRUE	TRUE	LABEL_FREE	24.1	24.4182	69.0702	68.7008	NaN	0.526434	0.526849	7.28943e-20	no group specified	0.561762	3	519.921	519.919	141.9	145.188
151219_0001_RPE1	151219_0001_RPE1.wiff	C	1	NA	2.6672e-101	0.628642	14	O00468	O00468	FGALCEAETGR	Stripped Sequence	FGALCEAETGR	0	TRUE	1	1	TRUE	FALSE	165.435	NaN	165.435	1.78279e-56	7.26741e-38	4.99482e-09	4.99482e-08	_FGALC[+57]EAETGR_	_FGALC[+57]EAETGR_	FALSE	TRUE	TRUE	LABEL_FREE	13.1	13.0277	55.5993	55.701	NaN	0.601195	0.609808	1.78279e-56	no group specified	0.825018	2	605.78	605.777	165.435	131.339
151219_0001_RPE1	151219_0001_RPE1.wiff	C	1	NA	2.6672e-101	0.628642	14	O00468	O00468	GLYVAAQGACR	Stripped Sequence	GLYVAAQGACR	0	TRUE	1	2	TRUE	FALSE	128.228	NaN	128.228	2.0367e-46	3.01743e-24	7.16297e-12	7.15932e-11	_GLYVAAQGAC[+57]R_	_GLYVAAQGAC[+57]R_	FALSE	TRUE	TRUE	LABEL_FREE	3	2.04742	44.2173	45.1667	NaN	0.55035	0.553387	2.16528e-29	no group specified	0.64919	2	583.293	583.29	128.228	125.396
151219_0001_RPE1	151219_0001_RPE1.wiff	C	1	NA	2.6672e-101	0.628642	14	O00468	O00468	VTCDGAYRPVCAQDGR	Stripped Sequence	VTCDGAYRPVCAQDGR	1	TRUE	1	3	TRUE	FALSE	100.355	NaN	100.355	1.69424e-32	7.82182e-25	4.33888e-10	3.20803e-09	_VTC[+57]DGAYRPVC[+57]AQDGR_	_VTC[+57]DGAYRPVC[+57]AQDGR_	FALSE	TRUE	TRUE	LABEL_FREE	-5.8	-6.73451	35.2644	36.1841	NaN	0.539575	0.541431	7.71591e-25	no group specified	0.741668	3	608.942	608.939	100.355	93.4762
151219_0001_RPE1	151219_0001_RPE1.wiff	C	1	NA	2.6672e-101	0.628642	14	O00468	O00468	VLGAPVPAFEGR	Stripped Sequence	VLGAPVPAFEGR	0	TRUE	1	4	FALSE	FALSE	147.603	NaN	147.603	2.15287e-31	1.43758e-15	0.0459179	0.458707	_VLGAPVPAFEGR_	_VLGAPVPAFEGR_	FALSE	FALSE	TRUE	LABEL_FREE	45.6	45.2406	93.2021	93.893	NaN	0.53046	0.531317	2.54092e-21	no group specified	0.703424	2	606.84	606.838	147.603	98.4521
151219_0001_RPE1	151219_0001_RPE1.wiff	C	1	NA	2.6672e-101	0.628642	14	O00468	O00468	SADGLTASCLCPATCR	Stripped Sequence	SADGLTASCLCPATCR	0	TRUE	1	5	FALSE	FALSE	32.4703	NaN	32.4703	5.51739e-29	6.16914e-06	0.101998	0.951473	_SADGLTASC[+57]LC[+57]PATC[+57]R_	_SADGLTASC[+57]LC[+57]PATC[+57]R_	FALSE	FALSE	TRUE	LABEL_FREE	25.9	25.9499	70.6294	70.5239	NaN	0.46313	0.456603	0.000250233	no group specified	0.442989	2	870.379	870.373	32.4703	104.238
151219_0001_RPE1	151219_0001_RPE1.wiff	C	1	NA	2.6672e-101	0.628642	14	O00468	O00468	SFLAFPTLR	Stripped Sequence	SFLAFPTLR	0	TRUE	1	6	FALSE	FALSE	115.283	NaN	115.283	6.15273e-24	5.36596e-06	0.239631	1	_SFLAFPTLR_	_SFLAFPTLR_	FALSE	FALSE	TRUE	LABEL_FREE	83.8	83.0662	139.218	140.035	NaN	0.537312	0.53892	6.15273e-24	no group specified	0.583096	2	526.3	526.298	115.283	119.196
151219_0001_RPE1	151219_0001_RPE1.wiff	C	1	NA	2.6672e-101	0.628642	14	O00468	O00468	KFDGPCDPCQGALPDPSR	Stripped Sequence	KFDGPCDPCQGALPDPSR	1	TRUE	1	7	FALSE	FALSE	164.962	NaN	164.962	3.97736e-39	1.19008e-10	0.002686	0.0145848	_KFDGPC[+57]DPC[+57]QGALPDPSR_	_KFDGPC[+57]DPC[+57]QGALPDPSR_	FALSE	FALSE	TRUE	LABEL_FREE	23.45	25.1957	69.8145	67.9146	NaN	0.57069	0.575958	3.97736e-39	no group specified	0.652693	3	672.968	672.964	164.962	93.9812
151219_0001_RPE1	151219_0001_RPE1.wiff	C	1	NA	2.6672e-101	0.628642	14	O00468	O00468	IFFVNPAPPYLWPAHK	Stripped Sequence	IFFVNPAPPYLWPAHK	0	TRUE	1	8	FALSE	FALSE	77.342	NaN	77.342	6.24184e-06	0.00663376	0.265865	0.912479	_IFFVNPAPPYLWPAHK_	_IFFVNPAPPYLWPAHK_	FALSE	FALSE	TRUE	LABEL_FREE	98.4	99.4376	159.059	157.731	NaN	0.472599	0.467111	6.24184e-06	no group specified	0.450628	3	633.01	633.007	77.342	81.7782
151219_0001_RPE1	151219_0001_RPE1.wiff	C	1	NA	2.6672e-101	0.628642	14	O00468	O00468	EAACLQQTQIEEAR	Stripped Sequence	EAACLQQTQIEEAR	0	TRUE	1	9	FALSE	FALSE	39.6396	NaN	39.6396	2.36991e-14	2.13626e-05	0.107443	1	_EAAC[+57]LQQTQIEEAR_	_EAAC[+57]LQQTQIEEAR_	FALSE	FALSE	TRUE	LABEL_FREE	12.1	11.3802	53.8205	54.5696	NaN	0.466159	0.459965	8.11322e-05	no group specified	0.607996	2	823.894	823.888	39.6396	74.2437
151219_0001_RPE1	151219_0001_RPE1.wiff	C	1	NA	2.6672e-101	0.628642	14	O00468	O00468	LELGIGPGAATR	Stripped Sequence	LELGIGPGAATR	0	TRUE	1	10	FALSE	FALSE	128.353	NaN	128.353	7.21649e-25	0.00274695	0.243891	1	_LELGIGPGAATR_	_LELGIGPGAATR_	FALSE	FALSE	TRUE	LABEL_FREE	36.5	35.9736	82.5935	83.0273	NaN	0.539647	0.541511	7.21649e-25	no group specified	0.625658	2	577.83	577.827	128.353	80.8841
151219_0001_RPE1	151219_0001_RPE1.wiff	C	1	NA	2.6672e-101	0.628642	14	O00468	O00468	TYDSDCWR	Stripped Sequence	TYDSDCWR	0	TRUE	0	11	FALSE	FALSE	54.7386	NaN	54.7386	1.133e-05	0.00867056	0.281412	1	_TYDSDC[+57]WR_	_TYDSDC[+57]WR_	FALSE	FALSE	TRUE	LABEL_FREE	1.2	0.894169	43.0985	43.4071	NaN	0.385491	0.374275	0.441112	no group specified	0.469364	2	551.717	551.714	54.7386	87.4133
151219_0001_RPE1	151219_0001_RPE1.wiff	C	1	NA	2.6672e-101	0.628642	14	O00468	O00468	AIVDVHFDPTTAFR	Stripped Sequence	AIVDVHFDPTTAFR	0	TRUE	1	13	FALSE	FALSE	59.5608	NaN	59.5608	2.99688e-23	0.00149362	0.335919	1	_AIVDVHFDPTTAFR_	_AIVDVHFDPTTAFR_	FALSE	FALSE	TRUE	LABEL_FREE	72.75	75.5519	129.544	126.302	NaN	0.535552	0.536967	2.99688e-23	no group specified	0.574242	3	530.275	530.273	59.5608	98.9705
151219_0001_RPE1	151219_0001_RPE1.wiff	C	1	NA	5.21954e-79	0.611362	10	O00469	O00469	EFIAPVTLK	Stripped Sequence	EFIAPVTLK	0	TRUE	1	1	TRUE	FALSE	147.94	NaN	147.94	1.07637e-47	6.99757e-23	0.0171505	0.110859	_EFIAPVTLK_	_EFIAPVTLK_	FALSE	TRUE	TRUE	LABEL_FREE	47.5	46.7194	95.4395	96.5459	NaN	0.586452	0.593448	1.07637e-47	no group specified	0.770409	2	509.303	509.3	147.94	97.8268
151219_0001_RPE1	151219_0001_RPE1.wiff	C	1	NA	5.21954e-79	0.611362	10	O00469	O00469	SEDYVDIVQGNR	Stripped Sequence	SEDYVDIVQGNR	0	TRUE	1	2	TRUE	FALSE	89.4104	NaN	89.4104	8.66072e-45	2.01743e-14	0.11523	0.765044	_SEDYVDIVQGNR_	_SEDYVDIVQGNR_	FALSE	TRUE	TRUE	LABEL_FREE	31.9	32.7491	78.9942	78.3161	NaN	0.574862	0.580587	2.6118e-41	no group specified	0.621853	2	697.831	697.826	89.4104	62.7304
151219_0001_RPE1	151219_0001_RPE1.wiff	C	1	NA	5.21954e-79	0.611362	10	O00469	O00469	GFALLNFVVK	Stripped Sequence	GFALLNFVVK	0	TRUE	1	3	TRUE	FALSE	56.1297	NaN	56.1297	9.98135e-37	3.62065e-10	0.279623	1	_GFALLNFVVK_	_GFALLNFVVK_	FALSE	TRUE	TRUE	LABEL_FREE	107	107.068	168.707	168.645	NaN	0.565958	0.570707	9.98135e-37	no group specified	0.59456	2	554.332	554.329	56.1297	49.5519
151219_0001_RPE1	151219_0001_RPE1.wiff	C	1	NA	5.21954e-79	0.611362	10	O00469	O00469	IVGPEENLSQAEAR	Stripped Sequence	IVGPEENLSQAEAR	0	TRUE	1	6	FALSE	FALSE	42.6511	NaN	42.6511	7.19931e-15	0.000139183	0.285021	1	_IVGPEENLSQAEAR_	_IVGPEENLSQAEAR_	FALSE	FALSE	TRUE	LABEL_FREE	18.8	18.6021	62.0717	62.248	NaN	0.460815	0.454035	0.000556172	no group specified	0.493231	2	756.886	756.881	42.6511	227.011
151219_0001_RPE1	151219_0001_RPE1.wiff	C	1	NA	0.00689621	0.510906	3	O00471	O00471	LSDPSDLPR	Stripped Sequence	LSDPSDLPR	0	TRUE	0	1	TRUE	FALSE	49.875	NaN	49.875	2.07958e-05	0.00495888	0.0683306	0.262166	_LSDPSDLPR_	_LSDPSDLPR_	FALSE	TRUE	TRUE	LABEL_FREE	4.7	4.69822	46.834	46.836	NaN	0.420897	0.409739	0.0975393	no group specified	0.485663	2	500.259	500.257	49.875	372.851
151219_0001_RPE1	151219_0001_RPE1.wiff	C	1	NA	5.00982e-111	0.635581	2	O00483	O00483	LALFNPDVCWDR	Stripped Sequence	LALFNPDVCWDR	0	TRUE	1	1	TRUE	FALSE	588.507	NaN	588.507	1.39797e-71	6.1743e-49	1.61393e-18	1.61391e-17	_LALFNPDVC[+57]WDR_	_LALFNPDVC[+57]WDR_	FALSE	TRUE	TRUE	LABEL_FREE	84.4	84.628	140.834	140.608	NaN	0.624421	0.635581	1.39797e-71	no group specified	0.863424	2	753.364	753.359	588.507	470.318
151219_0001_RPE1	151219_0001_RPE1.wiff	C	1	NA	5.00982e-111	0.635581	2	O00483	O00483	FYSVNVDYSK	Stripped Sequence	FYSVNVDYSK	0	TRUE	1	2	TRUE	FALSE	480.17	NaN	480.17	2.49209e-50	5.36548e-29	2.78485e-10	2.78484e-09	_FYSVNVDYSK_	_FYSVNVDYSK_	FALSE	TRUE	TRUE	LABEL_FREE	30.6	30.1234	76.2582	76.8951	NaN	0.591009	0.598505	2.49209e-50	no group specified	0.829803	2	611.293	611.29	480.17	308.425
151219_0001_RPE1	151219_0001_RPE1.wiff	C	1	NA	6.68267e-120	0.641664	5	O00487	O00487	AVAVVVDPIQSVK	Stripped Sequence	AVAVVVDPIQSVK	0	TRUE	1	1	TRUE	FALSE	342.276	NaN	342.276	2.49379e-75	4.50712e-46	1.63578e-17	1.63578e-16	_AVAVVVDPIQSVK_	_AVAVVVDPIQSVK_	FALSE	TRUE	TRUE	LABEL_FREE	48.65	46.8881	95.7515	97.5084	NaN	0.629903	0.641664	2.49379e-75	no group specified	0.880345	2	662.895	662.892	342.276	195.592
151219_0001_RPE1	151219_0001_RPE1.wiff	C	1	NA	6.68267e-120	0.641664	5	O00487	O00487	HYYSITINYR	Stripped Sequence	HYYSITINYR	0	TRUE	0	2	TRUE	FALSE	102.829	NaN	102.829	1.90424e-21	0.00829469	0.050708	0.19878	_HYYSITINYR_	_HYYSITINYR_	FALSE	TRUE	TRUE	LABEL_FREE	31	29.4962	75.2067	77.148	NaN	0.442776	0.434017	0.0255751	no group specified	0.43567	3	443.891	443.889	102.829	104.217
151219_0001_RPE1	151219_0001_RPE1.wiff	C	1	NA	6.68267e-120	0.641664	5	O00487	O00487	AVEEEDKMTPEQLAIK	Stripped Sequence	AVEEEDKMTPEQLAIK	1	TRUE	1	3	TRUE	FALSE	141.67	NaN	141.67	3.89796e-32	3.73261e-12	0.0304707	0.265267	_AVEEEDKMTPEQLAIK_	_AVEEEDKMTPEQLAIK_	FALSE	TRUE	TRUE	LABEL_FREE	29.95	29.5308	75.2907	75.9909	NaN	0.55641	0.560112	3.89796e-32	no group specified	0.748291	3	610.977	610.974	141.67	80.8049
151219_0001_RPE1	151219_0001_RPE1.wiff	C	1	NA	6.68267e-120	0.641664	5	O00487	O00487	SWMEGLTLQDYSEHCK	Stripped Sequence	SWMEGLTLQDYSEHCK	0	TRUE	1	4	FALSE	FALSE	68.1526	NaN	68.1526	1.28121e-41	2.48039e-05	0.29714	1	_SWMEGLTLQDYSEHC[+57]K_	_SWMEGLTLQDYSEHC[+57]K_	FALSE	FALSE	TRUE	LABEL_FREE	63.5	65.3374	117.589	115.059	NaN	0.575443	0.581232	1.28121e-41	no group specified	0.661943	3	661.957	661.954	68.1526	50.6125
151219_0001_RPE1	151219_0001_RPE1.wiff	C	1	NA	6.68267e-120	0.641664	5	O00487	O00487	VIDVFAMPQSGTGVSVEAVDPVFQAK	Stripped Sequence	VIDVFAMPQSGTGVSVEAVDPVFQAK	0	TRUE	1	5	FALSE	FALSE	32.5921	NaN	32.5921	3.92252e-26	0.00194331	0.135789	0.745823	_VIDVFAMPQSGTGVSVEAVDPVFQAK_	_VIDVFAMPQSGTGVSVEAVDPVFQAK_	FALSE	FALSE	TRUE	LABEL_FREE	108.35	109.293	171.498	170.084	NaN	0.542742	0.544945	3.92252e-26	no group specified	0.612342	3	897.795	897.788	32.5921	42.0547
151219_0001_RPE1	151219_0001_RPE1.wiff	C	1	NA	7.54153e-45	0.578961	2	O00499	O00499	LNQNLNDVLVGLEK	Stripped Sequence	LNQNLNDVLVGLEK	0	TRUE	1	1	TRUE	FALSE	51.0928	NaN	51.0928	1.55107e-40	1.69778e-05	0.190017	1	_LNQNLNDVLVGLEK_	_LNQNLNDVLVGLEK_	FALSE	TRUE	TRUE	LABEL_FREE	76.9	76.5073	130.655	131.28	NaN	0.573396	0.578961	1.55107e-40	no group specified	0.62249	2	784.936	784.931	51.0928	57.7836
151219_0001_RPE1	151219_0001_RPE1.wiff	C	1	NA	5.42412e-07	0.526412	2	O00505	O00505	DSQVVQVVLDGLK	Stripped Sequence	DSQVVQVVLDGLK	0	TRUE	0	1	TRUE	FALSE	42.4792	NaN	42.4792	1.28095e-07	0.00464778	0.295251	1	_DSQVVQVVLDGLK_	_DSQVVQVVLDGLK_	FALSE	TRUE	TRUE	LABEL_FREE	92.2	91.4137	149.501	150.42	NaN	0.418882	0.407503	0.107157	no group specified	0.456983	2	700.393	700.388	42.4792	61.9659
151219_0001_RPE1	151219_0001_RPE1.wiff	C	1	NA	5.42412e-07	0.526412	2	O00505	O00505	EAAWAISNLTISGR	Stripped Sequence	EAAWAISNLTISGR	0	FALSE	1	2	TRUE	FALSE	79.7786	NaN	79.7786	7.05039e-08	0.00249363	0.149138	1	_EAAWAISNLTISGR_	_EAAWAISNLTISGR_	FALSE	TRUE	TRUE	LABEL_FREE	71.5	70.5523	123.76	125.002	NaN	0.45148	0.443676	0.00687397	no group specified	0.582986	2	744.894	744.889	79.7786	63.2164
151219_0001_RPE1	151219_0001_RPE1.wiff	C	1	NA	2.25094e-18	0.545692	1	O00519	O00519	ALLCEDMFR	Stripped Sequence	ALLCEDMFR	0	TRUE	1	1	TRUE	FALSE	63.6398	NaN	63.6398	7.38217e-26	4.30196e-07	0.0311928	0.283581	_ALLC[+57]EDMFR_	_ALLC[+57]EDMFR_	FALSE	TRUE	TRUE	LABEL_FREE	56.7	58.773	109.831	107.165	NaN	0.542077	0.544208	7.38217e-26	no group specified	0.457766	2	577.77	577.768	63.6398	60.3264
151219_0001_RPE1	151219_0001_RPE1.wiff	C	1	NA	2.25094e-18	0.545692	1	O00519	O00519	ELAPEAVLFTYVGK	Stripped Sequence	ELAPEAVLFTYVGK	0	TRUE	0	2	TRUE	FALSE	46.2309	NaN	46.2309	1.9675e-07	0.000515034	0.114485	1	_ELAPEAVLFTYVGK_	_ELAPEAVLFTYVGK_	FALSE	TRUE	TRUE	LABEL_FREE	105.65	101.905	162.379	166.776	NaN	0.443256	0.43455	0.0242961	no group specified	0.385278	2	768.919	768.914	46.2309	153.902
151219_0001_RPE1	151219_0001_RPE1.wiff	C	1	NA	4.54375e-09	0.531033	1	O00534	O00534	LISYAQLTGR	Stripped Sequence	LISYAQLTGR	0	TRUE	1	1	TRUE	FALSE	71.1084	NaN	71.1084	8.12737e-08	9.08542e-05	0.262712	0.787718	_LISYAQLTGR_	_LISYAQLTGR_	FALSE	TRUE	TRUE	LABEL_FREE	40.9	40.7634	87.7058	87.808	NaN	0.462219	0.455593	0.000345065	no group specified	0.589028	2	561.319	561.317	71.1084	203.004
151219_0001_RPE1	151219_0001_RPE1.wiff	C	1	NA	9.94136e-117	0.639516	5	O00560	O00560	SLMDHTIPEV	Stripped Sequence	SLMDHTIPEV	0	TRUE	1	1	TRUE	FALSE	344.367	NaN	344.367	4.66885e-45	1.29079e-15	4.20197e-07	3.68533e-06	_SLMDHTIPEV_	_SLMDHTIPEV_	FALSE	TRUE	TRUE	LABEL_FREE	53	55.3985	105.564	102.71	NaN	0.581765	0.588248	4.66885e-45	no group specified	0.815834	2	571.282	571.279	344.367	235.261
151219_0001_RPE1	151219_0001_RPE1.wiff	C	1	NA	9.94136e-117	0.639516	5	O00560	O00560	ANVAVVSGAPLQGQLVAR	Stripped Sequence	ANVAVVSGAPLQGQLVAR	0	TRUE	1	2	TRUE	FALSE	193.537	NaN	193.537	5.20556e-74	4.65861e-25	0.5	1	_ANVAVVSGAPLQGQLVAR_	_ANVAVVSGAPLQGQLVAR_	FALSE	TRUE	TRUE	LABEL_FREE	51.3	49.3979	98.6085	101.175	NaN	0.627968	0.639516	5.20556e-74	no group specified	0.826144	3	584.004	584.001	193.537	187.145
151219_0001_RPE1	151219_0001_RPE1.wiff	C	1	NA	9.94136e-117	0.639516	5	O00560	O00560	ANVAVVSGAPLQGQLVAR	Stripped Sequence	ANVAVVSGAPLQGQLVAR	0	TRUE	1	2	TRUE	FALSE	167.879	NaN	167.879	1.13187e-58	2.19284e-38	0.5	1	_ANVAVVSGAPLQGQLVAR_	_ANVAVVSGAPLQGQLVAR_	FALSE	TRUE	TRUE	LABEL_FREE	51.3	49.3994	98.6127	101.175	NaN	NaN	0.149238	NaN	no group specified	NaN	2	875.502	875.496	167.879	150.575
151219_0001_RPE1	151219_0001_RPE1.wiff	C	1	NA	9.94136e-117	0.639516	5	O00560	O00560	DSTGHVGFIFK	Stripped Sequence	DSTGHVGFIFK	0	TRUE	1	3	TRUE	FALSE	200.019	NaN	200.019	4.26588e-71	2.40748e-41	2.31713e-10	2.31713e-09	_DSTGHVGFIFK_	_DSTGHVGFIFK_	FALSE	TRUE	TRUE	LABEL_FREE	35.8	38.5755	85.6055	82.448	NaN	0.615871	0.626093	7.23472e-66	no group specified	0.811477	3	403.208	403.207	200.019	111.288
151219_0001_RPE1	151219_0001_RPE1.wiff	C	1	NA	9.94136e-117	0.639516	5	O00560	O00560	PSSINYMVAPVTGNDVGIR	Stripped Sequence	PSSINYMVAPVTGNDVGIR	0	TRUE	1	4	FALSE	FALSE	83.8262	NaN	83.8262	9.82285e-18	2.79258e-08	0.10595	1	_PSSINYMVAPVTGNDVGIR_	_PSSINYMVAPVTGNDVGIR_	FALSE	FALSE	TRUE	LABEL_FREE	66	64.5878	116.769	118.395	NaN	NaN	0.149238	NaN	no group specified	NaN	3	664.007	664.003	83.8262	95.4595
151219_0001_RPE1	151219_0001_RPE1.wiff	C	1	NA	9.94136e-117	0.639516	5	O00560	O00560	VIQAQTAFSANPANPAILSEASAPIPHDGNLYPR	Stripped Sequence	VIQAQTAFSANPANPAILSEASAPIPHDGNLYPR	0	TRUE	1	5	FALSE	FALSE	50.0188	NaN	50.0188	1.68637e-09	0.000164702	0.218431	1	_VIQAQTAFSANPANPAILSEASAPIPHDGNLYPR_	_VIQAQTAFSANPANPAILSEASAPIPHDGNLYPR_	FALSE	FALSE	TRUE	LABEL_FREE	86.1	84.1467	140.39	142.946	NaN	0.490693	0.487189	1.68637e-09	no group specified	0.547409	4	883.456	883.449	50.0188	114.196
151219_0001_RPE1	151219_0001_RPE1.wiff	C	1	NA	1.27284e-91	0.621405	12	O00567	O00567	LSFYETGEIPR	Stripped Sequence	LSFYETGEIPR	0	TRUE	1	1	TRUE	FALSE	152.533	NaN	152.533	2.31102e-56	6.0031e-30	4.75929e-07	4.75924e-06	_LSFYETGEIPR_	_LSFYETGEIPR_	FALSE	TRUE	TRUE	LABEL_FREE	50.5	49.6519	99.2061	100.495	NaN	0.601013	0.609606	2.31102e-56	no group specified	0.71041	2	656.333	656.329	152.533	122.425
151219_0001_RPE1	151219_0001_RPE1.wiff	C	1	NA	1.27284e-91	0.621405	12	O00567	O00567	IDCFSEVPTSVFGEK	Stripped Sequence	IDCFSEVPTSVFGEK	0	TRUE	1	2	TRUE	FALSE	140.035	NaN	140.035	1.11545e-60	8.34971e-26	1.17288e-12	1.10563e-11	_IDC[+57]FSEVPTSVFGEK_	_IDC[+57]FSEVPTSVFGEK_	FALSE	TRUE	TRUE	LABEL_FREE	71.1	71.8408	125.305	124.634	NaN	0.590102	0.597499	8.43971e-50	no group specified	0.731728	2	857.903	857.897	140.035	93.8896
151219_0001_RPE1	151219_0001_RPE1.wiff	C	1	NA	1.27284e-91	0.621405	12	O00567	O00567	YPASTVQILGAEK	Stripped Sequence	YPASTVQILGAEK	0	TRUE	1	3	TRUE	FALSE	74.7053	NaN	74.7053	1.9138e-37	5.49378e-18	0.000158552	0.00146384	_YPASTVQILGAEK_	_YPASTVQILGAEK_	FALSE	TRUE	TRUE	LABEL_FREE	37.9	35.6302	82.2736	85.0466	NaN	0.552014	0.555234	3.94413e-30	no group specified	0.638391	2	688.875	688.87	74.7053	82.3212
151219_0001_RPE1	151219_0001_RPE1.wiff	C	1	NA	1.27284e-91	0.621405	12	O00567	O00567	IINDNATYCR	Stripped Sequence	IINDNATYCR	0	TRUE	1	4	FALSE	FALSE	66.9283	NaN	66.9283	2.92908e-57	3.08071e-29	3.27067e-05	0.000327049	_IINDNATYC[+57]R_	_IINDNATYC[+57]R_	FALSE	FALSE	TRUE	LABEL_FREE	-6.3	-7.63856	34.2332	35.6925	NaN	0.48595	0.481926	1.80824e-08	no group specified	0.654371	2	620.293	620.29	66.9283	95.9649
151219_0001_RPE1	151219_0001_RPE1.wiff	C	1	NA	1.27284e-91	0.621405	12	O00567	O00567	GLTDLSACK	Stripped Sequence	GLTDLSACK	0	TRUE	1	5	FALSE	FALSE	105.33	NaN	105.33	3.08838e-34	1.04136e-19	0.00119441	0.0119245	_GLTDLSAC[+57]K_	_GLTDLSAC[+57]K_	FALSE	FALSE	TRUE	LABEL_FREE	4.7	7.13552	49.3656	46.836	NaN	0.560863	0.565054	3.08838e-34	no group specified	0.675218	2	482.742	482.74	105.33	99.0359
151219_0001_RPE1	151219_0001_RPE1.wiff	C	1	NA	1.27284e-91	0.621405	12	O00567	O00567	VLLGVGDPK	Stripped Sequence	VLLGVGDPK	0	TRUE	1	6	FALSE	FALSE	115.636	NaN	115.636	1.97879e-13	0.000188769	0.00648613	0.0304628	_VLLGVGDPK_	_VLLGVGDPK_	FALSE	FALSE	TRUE	LABEL_FREE	16.9	17.3623	60.7597	60.1924	NaN	0.506203	0.504399	1.97879e-13	no group specified	0.658283	2	449.274	449.272	115.636	97.5479
151219_0001_RPE1	151219_0001_RPE1.wiff	C	1	NA	1.27284e-91	0.621405	12	O00567	O00567	LEELTMDGAK	Stripped Sequence	LEELTMDGAK	0	TRUE	1	7	FALSE	FALSE	76.1412	NaN	76.1412	9.46974e-19	8.47498e-11	0.16869	1	_LEELTMDGAK_	_LEELTMDGAK_	FALSE	FALSE	TRUE	LABEL_FREE	15.9	16.0557	59.2418	59.0341	NaN	0.497418	0.494652	4.25907e-11	no group specified	0.537788	2	553.774	553.771	76.1412	86.6123
151219_0001_RPE1	151219_0001_RPE1.wiff	C	1	NA	1.27284e-91	0.621405	12	O00567	O00567	LIAHAGSLTNLAK	Stripped Sequence	LIAHAGSLTNLAK	0	TRUE	1	8	FALSE	FALSE	100.866	NaN	100.866	1.50169e-55	1.35189e-38	1.38345e-09	1.38345e-08	_LIAHAGSLTNLAK_	_LIAHAGSLTNLAK_	FALSE	FALSE	TRUE	LABEL_FREE	19.4	18.9357	62.4358	62.8518	NaN	0.599694	0.608142	1.50169e-55	no group specified	0.745189	3	436.926	436.924	100.866	81.4314
151219_0001_RPE1	151219_0001_RPE1.wiff	C	1	NA	1.27284e-91	0.621405	12	O00567	O00567	EAMVQAEEAAAEITR	Stripped Sequence	EAMVQAEEAAAEITR	0	TRUE	1	9	FALSE	FALSE	82.8296	NaN	82.8296	1.39895e-23	0.00150057	0.437338	1	_EAMVQAEEAAAEITR_	_EAMVQAEEAAAEITR_	FALSE	FALSE	TRUE	LABEL_FREE	53.25	53.7327	103.561	102.967	NaN	NaN	0.149238	NaN	no group specified	NaN	3	540.263	540.26	82.8296	53.0496
151219_0001_RPE1	151219_0001_RPE1.wiff	C	1	NA	1.27284e-91	0.621405	12	O00567	O00567	EAMVQAEEAAAEITR	Stripped Sequence	EAMVQAEEAAAEITR	0	TRUE	1	9	FALSE	FALSE	60.5985	NaN	60.5985	6.36141e-19	0.00131856	0.600522	1	_EAMVQAEEAAAEITR_	_EAMVQAEEAAAEITR_	FALSE	FALSE	TRUE	LABEL_FREE	53.25	53.7606	103.595	102.967	NaN	0.50002	0.497539	9.28675e-12	no group specified	0.58606	2	809.891	809.886	60.5985	56.572
151219_0001_RPE1	151219_0001_RPE1.wiff	C	1	NA	1.27284e-91	0.621405	12	O00567	O00567	LAQFIGNR	Stripped Sequence	LAQFIGNR	0	TRUE	0	10	FALSE	FALSE	15.7208	NaN	15.7208	0.000517533	0.00311587	0.195481	0.939404	_LAQFIGNR_	_LAQFIGNR_	FALSE	FALSE	TRUE	LABEL_FREE	8.9	10.1734	52.8555	51.2122	NaN	0.409345	0.3986	0.168364	no group specified	0.441893	2	459.761	459.76	15.7208	38.4669
151219_0001_RPE1	151219_0001_RPE1.wiff	C	1	NA	1.27284e-91	0.621405	12	O00567	O00567	EWYGYHFPELVK	Stripped Sequence	EWYGYHFPELVK	0	TRUE	1	11	FALSE	FALSE	93.3968	NaN	93.3968	0.000242875	0.00862056	0.258144	0.905825	_EWYGYHFPELVK_	_EWYGYHFPELVK_	FALSE	FALSE	TRUE	LABEL_FREE	74.1	73.7435	127.598	127.944	NaN	0.463213	0.456696	0.000242875	no group specified	0.512739	3	523.258	523.255	93.3968	48.6266
151219_0001_RPE1	151219_0001_RPE1.wiff	C	1	NA	1.27284e-91	0.621405	12	O00567	O00567	MSQVAPSLSALIGEAVGAR	Stripped Sequence	MSQVAPSLSALIGEAVGAR	0	TRUE	1	12	FALSE	FALSE	6.28315	NaN	6.28315	3.7029e-06	0.00489308	0.375527	1	_M[+16]SQVAPSLSALIGEAVGAR_	_M[+16]SQVAPSLSALIGEAVGAR_	FALSE	FALSE	TRUE	LABEL_FREE	113.65	116.439	179.984	176.811	NaN	NaN	0.149238	NaN	no group specified	NaN	3	625	624.996	6.28315	167.991
151219_0001_RPE1	151219_0001_RPE1.wiff	C	1	NA	1.27284e-91	0.621405	12	O00567	O00567	YGLIFHSTFIGR	Stripped Sequence	YGLIFHSTFIGR	0	TRUE	1	13	FALSE	FALSE	46.1998	NaN	46.1998	2.57382e-18	0.00489756	0.193792	1	_YGLIFHSTFIGR_	_YGLIFHSTFIGR_	FALSE	FALSE	TRUE	LABEL_FREE	64.05	65.4078	117.705	115.818	NaN	0.521969	0.521895	2.57382e-18	no group specified	0.539448	3	470.922	470.921	46.1998	303.56
151219_0001_RPE1	151219_0001_RPE1.wiff	C	1	NA	5.47424e-138	0.653516	16	O00571	O00571	SPILVATAVAAR	Stripped Sequence	SPILVATAVAAR	0	FALSE	1	1	TRUE	FALSE	451.489	NaN	451.489	8.95456e-54	5.78461e-31	1.52583e-12	1.38448e-11	_SPILVATAVAAR_	_SPILVATAVAAR_	FALSE	TRUE	TRUE	LABEL_FREE	39.8	37.8732	85.0084	87.0689	NaN	0.596783	0.604912	8.95456e-54	no group specified	0.761592	2	584.856	584.853	451.489	350.99
151219_0001_RPE1	151219_0001_RPE1.wiff	C	1	NA	5.47424e-138	0.653516	16	O00571	O00571	YLVLDEADR	Stripped Sequence	YLVLDEADR	0	FALSE	1	2	TRUE	FALSE	412.992	NaN	412.992	1.32628e-68	1.93553e-45	2.05316e-17	1.23067e-16	_YLVLDEADR_	_YLVLDEADR_	FALSE	TRUE	TRUE	LABEL_FREE	27.6	29.0374	74.5465	72.8623	NaN	0.619988	0.630661	1.32628e-68	no group specified	0.83525	2	547.28	547.277	412.992	240.087
151219_0001_RPE1	151219_0001_RPE1.wiff	C	1	NA	5.47424e-138	0.653516	16	O00571	O00571	IGLDFCK	Stripped Sequence	IGLDFCK	0	FALSE	1	3	TRUE	FALSE	188.488	NaN	188.488	1.40913e-52	1.6963e-35	4.88626e-07	4.87e-06	_IGLDFC[+57]K_	_IGLDFC[+57]K_	FALSE	TRUE	TRUE	LABEL_FREE	30.6	31.7815	78.1813	76.8951	NaN	0.572152	0.57758	6.96122e-40	no group specified	0.832758	2	426.718	426.716	188.488	129.776
151219_0001_RPE1	151219_0001_RPE1.wiff	C	1	NA	5.47424e-138	0.653516	16	O00571	O00571	SFLLDLLNATGK	Stripped Sequence	SFLLDLLNATGK	0	TRUE	1	4	FALSE	FALSE	118.781	NaN	118.781	9.9929e-79	4.42893e-23	2.7604e-07	2.64066e-06	_SFLLDLLNATGK_	_SFLLDLLNATGK_	FALSE	FALSE	TRUE	LABEL_FREE	115.2	117.674	181.128	178.769	NaN	0.634914	0.647224	9.9929e-79	no group specified	0.748709	2	646.366	646.363	118.781	291.845
151219_0001_RPE1	151219_0001_RPE1.wiff	C	1	NA	5.47424e-138	0.653516	16	O00571	O00571	DLLDLLVEAK	Stripped Sequence	DLLDLLVEAK	0	FALSE	1	5	FALSE	FALSE	82.0588	NaN	82.0588	2.36921e-21	3.66596e-19	0.000559071	0.00545501	_DLLDLLVEAK_	_DLLDLLVEAK_	FALSE	FALSE	TRUE	LABEL_FREE	113.8	115.776	179.331	177.028	NaN	0.47949	0.474757	3.45813e-07	no group specified	0.6145	2	564.829	564.827	82.0588	282.509
151219_0001_RPE1	151219_0001_RPE1.wiff	C	1	NA	5.47424e-138	0.653516	16	O00571	O00571	MLDMGFEPQIR	Stripped Sequence	MLDMGFEPQIR	0	FALSE	3	6	FALSE	FALSE	674.695	NaN	674.695	3.38265e-72	4.38694e-19	0.000769197	0.00764699	_MLDMGFEPQIR_	_MLDMGFEPQIR_	FALSE	FALSE	TRUE	LABEL_FREE	65	65.5549	117.948	117.284	NaN	0.625326	0.636585	3.38265e-72	no group specified	0.91532	2	668.823	668.819	674.695	326.6
151219_0001_RPE1	151219_0001_RPE1.wiff	C	1	NA	5.47424e-138	0.653516	16	O00571	O00571	MLDMGFEPQIR	Stripped Sequence	MLDMGFEPQIR	0	FALSE	3	6	FALSE	FALSE	90.7744	NaN	90.7744	1.39628e-47	4.0714e-23	5.54871e-09	5.54459e-08	_M[+16]LDMGFEPQIR_	_M[+16]LDMGFEPQIR_	FALSE	FALSE	TRUE	LABEL_FREE	54.5	54.2103	104.045	104.315	NaN	0.532318	0.533379	5.15246e-22	no group specified	0.642113	2	676.82	676.816	90.7744	165.673
151219_0001_RPE1	151219_0001_RPE1.wiff	C	1	NA	5.47424e-138	0.653516	16	O00571	O00571	VRPCVVYGGADIGQQIR	Stripped Sequence	VRPCVVYGGADIGQQIR	1	FALSE	1	7	FALSE	FALSE	214.331	NaN	214.331	3.89133e-46	2.42033e-28	3.14398e-12	3.1439e-11	_VRPC[+57]VVYGGADIGQQIR_	_VRPC[+57]VVYGGADIGQQIR_	FALSE	FALSE	TRUE	LABEL_FREE	35	33.7861	79.9453	81.582	NaN	0.5837	0.590394	3.89133e-46	no group specified	0.74961	3	630	629.997	214.331	187.524
151219_0001_RPE1	151219_0001_RPE1.wiff	C	1	NA	5.47424e-138	0.653516	16	O00571	O00571	VGNLGLATSFFNER	Stripped Sequence	VGNLGLATSFFNER	0	TRUE	1	8	FALSE	FALSE	191.914	NaN	191.914	1.29217e-61	1.13488e-31	4.5851e-05	0.00045812	_VGNLGLATSFFNER_	_VGNLGLATSFFNER_	FALSE	FALSE	TRUE	LABEL_FREE	82.35	82.4195	138.08	137.955	NaN	0.609336	0.618842	1.29217e-61	no group specified	0.813914	2	762.894	762.889	191.914	123.628
151219_0001_RPE1	151219_0001_RPE1.wiff	C	1	NA	5.47424e-138	0.653516	16	O00571	O00571	DLMACAQTGSGK	Stripped Sequence	DLMACAQTGSGK	0	FALSE	1	9	FALSE	FALSE	156.329	NaN	156.329	1.34281e-82	1.36826e-27	1.01341e-10	1.01339e-09	_DLMAC[+57]AQTGSGK_	_DLMAC[+57]AQTGSGK_	FALSE	FALSE	TRUE	LABEL_FREE	0.9	1.01152	43.217	43.1044	NaN	0.640584	0.653516	1.34281e-82	no group specified	0.850491	2	619.779	619.776	156.329	87.0394
151219_0001_RPE1	151219_0001_RPE1.wiff	C	1	NA	5.47424e-138	0.653516	16	O00571	O00571	GCHLLVATPGR	Stripped Sequence	GCHLLVATPGR	0	FALSE	0	10	FALSE	FALSE	22.643	NaN	22.643	1.7305e-05	0.00148601	0.392414	1	_GC[+57]HLLVATPGR_	_GC[+57]HLLVATPGR_	FALSE	FALSE	TRUE	LABEL_FREE	4.35	6.73883	49.1109	46.4571	NaN	NaN	NaN	NaN	no group specified	NaN	2	590.816	590.814	22.643	37.7719
151219_0001_RPE1	151219_0001_RPE1.wiff	C	1	NA	5.47424e-138	0.653516	16	O00571	O00571	QYPISLVLAPTR	Stripped Sequence	QYPISLVLAPTR	0	FALSE	1	11	FALSE	FALSE	82.1466	NaN	82.1466	3.80485e-45	1.84602e-10	0.0057996	0.0271776	_QYPISLVLAPTR_	_QYPISLVLAPTR_	FALSE	FALSE	TRUE	LABEL_FREE	75.85	74.2143	128.058	129.846	NaN	0.515664	0.514899	2.96331e-16	no group specified	0.577682	2	679.396	679.391	82.1466	80.3175
151219_0001_RPE1	151219_0001_RPE1.wiff	C	1	NA	5.47424e-138	0.653516	16	O00571	O00571	VVWVEESDKR	Stripped Sequence	VVWVEESDKR	1	TRUE	0	12	FALSE	FALSE	8.52615	NaN	8.52615	7.05587e-15	2.28548e-06	0.252245	1	_VVWVEESDKR_	_VVWVEESDKR_	FALSE	FALSE	TRUE	LABEL_FREE	2.25	3.78386	45.9309	44.4041	NaN	NaN	NaN	NaN	no group specified	NaN	3	416.219	416.217	8.52615	93.1251
151219_0001_RPE1	151219_0001_RPE1.wiff	C	1	NA	5.47424e-138	0.653516	16	O00571	O00571	HVINFDLPSDIEEYVHR	Stripped Sequence	HVINFDLPSDIEEYVHR	0	FALSE	1	13	FALSE	FALSE	150.28	NaN	150.28	1.01746e-32	2.41974e-23	4.18127e-10	3.36567e-09	_HVINFDLPSDIEEYVHR_	_HVINFDLPSDIEEYVHR_	FALSE	FALSE	TRUE	LABEL_FREE	86.7	89.3675	146.838	143.501	NaN	0.557662	0.561501	1.01746e-32	no group specified	0.680143	4	521.512	521.509	150.28	132.342
151219_0001_RPE1	151219_0001_RPE1.wiff	C	1	NA	5.47424e-138	0.653516	16	O00571	O00571	HTMMFSATFPK	Stripped Sequence	HTMMFSATFPK	0	FALSE	1	15	FALSE	FALSE	120.569	NaN	120.569	1.2447e-49	1.36574e-11	0.00606539	0.0380829	_HTMMFSATFPK_	_HTMMFSATFPK_	FALSE	FALSE	TRUE	LABEL_FREE	40.1	40.2245	87.3501	87.3116	NaN	0.589812	0.597177	1.2447e-49	no group specified	0.743524	3	433.207	433.205	120.569	103.832
151219_0001_RPE1	151219_0001_RPE1.wiff	C	1	NA	5.43844e-60	0.594509	3	O00584	O00584	ELDLNSVLLK	Stripped Sequence	ELDLNSVLLK	0	TRUE	1	1	TRUE	FALSE	126.177	NaN	126.177	4.6809e-33	8.84333e-21	0.0106039	0.0876798	_ELDLNSVLLK_	_ELDLNSVLLK_	FALSE	TRUE	TRUE	LABEL_FREE	73.8	75.1752	129.087	127.652	NaN	0.527317	0.527829	3.53733e-20	no group specified	0.57987	2	572.335	572.332	126.177	95.2388
151219_0001_RPE1	151219_0001_RPE1.wiff	C	1	NA	5.43844e-60	0.594509	3	O00584	O00584	LGIKPSINYYQVADFK	Stripped Sequence	LGIKPSINYYQVADFK	1	TRUE	1	2	TRUE	FALSE	64.7484	NaN	64.7484	1.10464e-34	1.79319e-10	0.0854413	0.676189	_LGIKPSINYYQVADFK_	_LGIKPSINYYQVADFK_	FALSE	TRUE	TRUE	LABEL_FREE	65.4	64.2914	116.267	117.693	NaN	0.561792	0.566084	1.10464e-34	no group specified	0.69477	3	619.337	619.333	64.7484	54.3212
151219_0001_RPE1	151219_0001_RPE1.wiff	C	1	NA	5.43844e-60	0.594509	3	O00584	O00584	LIMVQHWPETVCEK	Stripped Sequence	LIMVQHWPETVCEK	0	TRUE	1	3	TRUE	FALSE	94.7909	NaN	94.7909	6.79677e-31	0.000304443	0.419965	1	_LIMVQHWPETVC[+57]EK_	_LIMVQHWPETVC[+57]EK_	FALSE	TRUE	TRUE	LABEL_FREE	48.45	48.1482	97.1903	97.3819	NaN	0.553707	0.557112	6.79677e-31	no group specified	0.582463	3	590.629	590.626	94.7909	230.417
151219_0001_RPE1	151219_0001_RPE1.wiff	C	1	NA	5.43844e-60	0.594509	3	O00584	O00584	HGTCAAQVDALNSQK	Stripped Sequence	HGTCAAQVDALNSQK	0	TRUE	0	4	FALSE	FALSE	3.42433	NaN	3.42433	7.31357e-16	0.00924818	0.363057	1	_HGTC[+57]AAQVDALNSQK_	_HGTC[+57]AAQVDALNSQK_	FALSE	FALSE	TRUE	LABEL_FREE	-11.15	-213.364	25.6914	30.5642	NaN	NaN	NaN	NaN	no group specified	NaN	3	533.923	533.921	3.42433	396.191
151219_0001_RPE1	151219_0001_RPE1.wiff	C	1	NA	3.24187e-96	0.624888	2	O00592	O00592	LISLICR	Stripped Sequence	LISLICR	0	TRUE	1	1	TRUE	FALSE	593.036	NaN	593.036	9.90852e-53	1.03385e-42	3.14589e-09	3.14589e-08	_LISLIC[+57]R_	_LISLIC[+57]R_	FALSE	TRUE	TRUE	LABEL_FREE	31.9	35.7247	82.3706	78.3161	NaN	0.595053	0.602993	9.90852e-53	no group specified	0.803162	2	437.763	437.761	593.036	406.448
151219_0001_RPE1	151219_0001_RPE1.wiff	C	1	NA	3.24187e-96	0.624888	2	O00592	O00592	LASVPGSQTVVVK	Stripped Sequence	LASVPGSQTVVVK	0	TRUE	1	2	TRUE	FALSE	592.113	NaN	592.113	1.36574e-63	9.44591e-36	1.06757e-16	1.06756e-15	_LASVPGSQTVVVK_	_LASVPGSQTVVVK_	FALSE	TRUE	TRUE	LABEL_FREE	20.4	19.4416	62.9136	63.8577	NaN	0.612395	0.622236	1.36574e-63	no group specified	0.887073	2	642.88	642.876	592.113	226.413
151219_0001_RPE1	151219_0001_RPE1.wiff	C	1	NA	3.24187e-96	0.624888	2	O00592	O00592	LGDQGPPEEAEDR	Stripped Sequence	LGDQGPPEEAEDR	0	TRUE	0	3	TRUE	FALSE	34.1947	NaN	34.1947	1.66156e-27	0.000973052	0.205068	1	_LGDQGPPEEAEDR_	_LGDQGPPEEAEDR_	FALSE	TRUE	TRUE	LABEL_FREE	-9.3	-9.78437	31.9382	32.4255	NaN	0.380902	0.368928	0.500587	no group specified	0.523764	2	706.818	706.813	34.1947	36.2185
151219_0001_RPE1	151219_0001_RPE1.wiff	C	1	NA	1.91883e-61	0.595886	3	O00625	O00625	TPTLYLDFK	Stripped Sequence	TPTLYLDFK	0	TRUE	1	1	TRUE	FALSE	52.9309	NaN	52.9309	3.07783e-48	4.1438e-15	0.000487933	0.0048558	_TPTLYLDFK_	_TPTLYLDFK_	FALSE	TRUE	TRUE	LABEL_FREE	62.4	61.7544	113.476	113.94	NaN	0.587402	0.594503	3.07783e-48	no group specified	0.561706	2	549.297	549.295	52.9309	38.586
151219_0001_RPE1	151219_0001_RPE1.wiff	C	1	NA	1.91883e-61	0.595886	3	O00625	O00625	NLDPFLLFDEFK	Stripped Sequence	NLDPFLLFDEFK	0	TRUE	0	2	TRUE	FALSE	21.53	NaN	21.53	1.41172e-16	0.00056533	0.193638	1	_NLDPFLLFDEFK_	_NLDPFLLFDEFK_	FALSE	TRUE	TRUE	LABEL_FREE	138.4	145.327	206.338	203.533	NaN	0.342561	0.335578	0.922466	no group specified	0.357328	2	749.385	749.38	21.53	51.9714
151219_0001_RPE1	151219_0001_RPE1.wiff	C	1	NA	6.03219e-07	0.526298	3	O00629	O00629	IEQLQNHENEDIYK	Stripped Sequence	IEQLQNHENEDIYK	0	TRUE	1	1	TRUE	FALSE	41.2972	NaN	41.2972	1.09188e-19	0.00216216	0.100696	0.527251	_IEQLQNHENEDIYK_	_IEQLQNHENEDIYK_	FALSE	TRUE	TRUE	LABEL_FREE	8.65	8.65799	50.9722	50.9643	NaN	0.525938	0.526298	1.09188e-19	no group specified	0.549395	3	591.62	591.617	41.2972	61.3021
151219_0001_RPE1	151219_0001_RPE1.wiff	C	1	NA	1.83965e-31	0.562648	3	O00743	O00743	GAGWLFGAK	Stripped Sequence	GAGWLFGAK	0	TRUE	1	1	TRUE	FALSE	93.0869	NaN	93.0869	7.64525e-09	0.00143427	0.0269171	0.125824	_GAGWLFGAK_	_GAGWLFGAK_	FALSE	TRUE	TRUE	LABEL_FREE	52.3	53.7706	103.606	102.045	NaN	0.487714	0.483883	7.64525e-09	no group specified	0.515258	2	453.745	453.743	93.0869	167.219
151219_0001_RPE1	151219_0001_RPE1.wiff	C	1	NA	1.83965e-31	0.562648	3	O00743	O00743	VTNEFVHINNLK	Stripped Sequence	VTNEFVHINNLK	0	TRUE	1	2	TRUE	FALSE	49.5223	NaN	49.5223	1.9433e-12	1.58899e-05	0.0294457	0.21646	_VTNEFVHINNLK_	_VTNEFVHINNLK_	FALSE	TRUE	TRUE	LABEL_FREE	29.25	28.9543	74.4734	74.7863	NaN	0.502594	0.500395	1.9433e-12	no group specified	0.627346	3	476.593	476.591	49.5223	262.894
151219_0001_RPE1	151219_0001_RPE1.wiff	C	1	NA	4.41274e-138	0.653577	18	O00754	O00754	FQVIVYNPLGR	Stripped Sequence	FQVIVYNPLGR	0	TRUE	1	1	TRUE	FALSE	359.046	NaN	359.046	3.17791e-64	3.10819e-47	6.65525e-20	6.59727e-19	_FQVIVYNPLGR_	_FQVIVYNPLGR_	FALSE	TRUE	TRUE	LABEL_FREE	76.6	76.2164	130.285	130.773	NaN	0.613365	0.623312	3.17791e-64	no group specified	0.884722	2	653.369	653.366	359.046	341.776
151219_0001_RPE1	151219_0001_RPE1.wiff	C	1	NA	4.41274e-138	0.653577	18	O00754	O00754	FDTPLETK	Stripped Sequence	FDTPLETK	0	TRUE	1	2	TRUE	FALSE	380.115	NaN	380.115	1.72265e-64	2.52862e-46	2.29304e-09	2.29304e-08	_FDTPLETK_	_FDTPLETK_	FALSE	TRUE	TRUE	LABEL_FREE	14.2	15.7311	58.8093	57.1768	NaN	0.608413	0.617817	5.03255e-61	no group specified	0.807985	2	475.745	475.743	380.115	322.255
151219_0001_RPE1	151219_0001_RPE1.wiff	C	1	NA	4.41274e-138	0.653577	18	O00754	O00754	TVDQYFYGIK	Stripped Sequence	TVDQYFYGIK	0	TRUE	1	3	TRUE	FALSE	286.167	NaN	286.167	2.70106e-58	1.49627e-18	0.000192414	0.000956794	_TVDQYFYGIK_	_TVDQYFYGIK_	FALSE	TRUE	TRUE	LABEL_FREE	49.4	50.021	99.755	98.6146	NaN	0.60411	0.613043	2.70106e-58	no group specified	0.749614	2	617.311	617.308	286.167	282.686
151219_0001_RPE1	151219_0001_RPE1.wiff	C	1	NA	4.41274e-138	0.653577	18	O00754	O00754	LQETTLVANQLR	Stripped Sequence	LQETTLVANQLR	0	TRUE	1	4	FALSE	FALSE	300.484	NaN	300.484	1.24275e-82	4.80128e-48	6.49064e-19	6.49063e-18	_LQETTLVANQLR_	_LQETTLVANQLR_	FALSE	FALSE	TRUE	LABEL_FREE	33.5	31.7664	78.1641	79.6793	NaN	0.640639	0.653577	1.24275e-82	no group specified	0.895839	2	693.391	693.386	300.484	275.096
151219_0001_RPE1	151219_0001_RPE1.wiff	C	1	NA	4.41274e-138	0.653577	18	O00754	O00754	LPVSEGVFVVK	Stripped Sequence	LPVSEGVFVVK	0	TRUE	1	5	FALSE	FALSE	261.408	NaN	261.408	1.60508e-68	1.16989e-40	1.87797e-06	1.87796e-05	_LPVSEGVFVVK_	_LPVSEGVFVVK_	FALSE	FALSE	TRUE	LABEL_FREE	53.9	52.5458	102.359	103.757	NaN	0.619865	0.630525	1.60508e-68	no group specified	0.887102	2	587.348	587.345	261.408	255.263
151219_0001_RPE1	151219_0001_RPE1.wiff	C	1	NA	4.41274e-138	0.653577	18	O00754	O00754	DLFSTFTITR	Stripped Sequence	DLFSTFTITR	0	TRUE	1	6	FALSE	FALSE	263.398	NaN	263.398	9.32064e-62	2.40993e-45	0.000109621	0.00109597	_DLFSTFTITR_	_DLFSTFTITR_	FALSE	FALSE	TRUE	LABEL_FREE	87.6	89.0138	146.349	144.526	NaN	0.609558	0.619088	9.32064e-62	no group specified	0.826016	2	600.817	600.814	263.398	241.801
151219_0001_RPE1	151219_0001_RPE1.wiff	C	1	NA	4.41274e-138	0.653577	18	O00754	O00754	LEMEQVWR	Stripped Sequence	LEMEQVWR	0	TRUE	1	7	FALSE	FALSE	240.982	NaN	240.982	7.11807e-62	6.18162e-28	1.38831e-06	1.38342e-05	_LEMEQVWR_	_LEMEQVWR_	FALSE	FALSE	TRUE	LABEL_FREE	44	43.3803	90.8547	91.103	NaN	0.60974	0.619291	7.11807e-62	no group specified	0.832775	2	545.771	545.769	240.982	188.628
151219_0001_RPE1	151219_0001_RPE1.wiff	C	1	NA	4.41274e-138	0.653577	18	O00754	O00754	TFLASVQWK	Stripped Sequence	TFLASVQWK	0	TRUE	1	8	FALSE	FALSE	221.022	NaN	221.022	8.69967e-60	2.05052e-13	0.0733409	0.67884	_TFLASVQWK_	_TFLASVQWK_	FALSE	FALSE	TRUE	LABEL_FREE	56.4	57.7232	108.159	106.767	NaN	0.60647	0.615662	8.69967e-60	no group specified	0.644366	2	540.298	540.295	221.022	311.264
151219_0001_RPE1	151219_0001_RPE1.wiff	C	1	NA	4.41274e-138	0.653577	18	O00754	O00754	VAWHIDPFGHSR	Stripped Sequence	VAWHIDPFGHSR	0	TRUE	1	9	FALSE	FALSE	103.881	NaN	103.881	7.20055e-48	1.40055e-16	0.101716	0.903927	_VAWHIDPFGHSR_	_VAWHIDPFGHSR_	FALSE	FALSE	TRUE	LABEL_FREE	41.2	42.5671	89.861	87.9708	NaN	0.586759	0.593789	7.20055e-48	no group specified	0.794626	3	474.574	474.572	103.881	366.378
151219_0001_RPE1	151219_0001_RPE1.wiff	C	1	NA	4.41274e-138	0.653577	18	O00754	O00754	LEHQFAVGEDSGR	Stripped Sequence	LEHQFAVGEDSGR	0	TRUE	1	10	FALSE	FALSE	608.889	NaN	608.889	4.70544e-62	1.32592e-32	9.29514e-17	5.98611e-16	_LEHQFAVGEDSGR_	_LEHQFAVGEDSGR_	FALSE	FALSE	TRUE	LABEL_FREE	0.95	0.654038	42.8511	43.1549	NaN	0.610021	0.619601	4.70544e-62	no group specified	0.841767	3	482.232	482.23	608.889	446.989
151219_0001_RPE1	151219_0001_RPE1.wiff	C	1	NA	4.41274e-138	0.653577	18	O00754	O00754	FLEDTFGNDGRPR	Stripped Sequence	FLEDTFGNDGRPR	1	TRUE	1	11	FALSE	FALSE	386.364	NaN	386.364	9.91264e-29	5.2868e-24	0.00131292	0.0071698	_FLEDTFGNDGRPR_	_FLEDTFGNDGRPR_	FALSE	FALSE	TRUE	LABEL_FREE	24.65	27.3387	72.4594	69.3329	NaN	0.535962	0.537422	2.07828e-23	no group specified	0.710367	3	508.579	508.577	386.364	344.312
151219_0001_RPE1	151219_0001_RPE1.wiff	C	1	NA	4.41274e-138	0.653577	18	O00754	O00754	HLVLLDTAQAAAAGHR	Stripped Sequence	HLVLLDTAQAAAAGHR	0	TRUE	1	12	FALSE	FALSE	345.715	NaN	345.715	1.86656e-68	8.83721e-42	1.29328e-10	1.13109e-09	_HLVLLDTAQAAAAGHR_	_HLVLLDTAQAAAAGHR_	FALSE	FALSE	TRUE	LABEL_FREE	36.75	41.1829	87.9622	83.2852	NaN	0.619764	0.630413	1.86656e-68	no group specified	0.853703	3	548.637	548.635	345.715	257.232
151219_0001_RPE1	151219_0001_RPE1.wiff	C	1	NA	4.41274e-138	0.653577	18	O00754	O00754	ELVDYFLNVATAQGR	Stripped Sequence	ELVDYFLNVATAQGR	0	TRUE	1	13	FALSE	FALSE	300.857	NaN	300.857	1.32398e-76	9.15093e-29	0.2	1	_ELVDYFLNVATAQGR_	_ELVDYFLNVATAQGR_	FALSE	FALSE	TRUE	LABEL_FREE	104.2	105.747	166.92	165.354	NaN	0.631778	0.643745	1.32398e-76	no group specified	0.884108	3	565.962	565.959	300.857	187.045
151219_0001_RPE1	151219_0001_RPE1.wiff	C	1	NA	4.41274e-138	0.653577	18	O00754	O00754	GSSVHVLYSTPACYLWELNK	Stripped Sequence	GSSVHVLYSTPACYLWELNK	0	TRUE	1	14	FALSE	FALSE	125.124	NaN	125.124	2.12608e-78	7.54628e-31	6.81591e-11	5.78729e-10	_GSSVHVLYSTPAC[+57]YLWELNK_	_GSSVHVLYSTPAC[+57]YLWELNK_	FALSE	FALSE	TRUE	LABEL_FREE	88.85	87.4598	144.383	146.132	NaN	0.634438	0.646696	2.12608e-78	no group specified	0.873258	3	775.384	775.379	125.124	121.908
151219_0001_RPE1	151219_0001_RPE1.wiff	C	1	NA	4.41274e-138	0.653577	18	O00754	O00754	QLAAGWGPCEVLLSNALAR	Stripped Sequence	QLAAGWGPCEVLLSNALAR	0	TRUE	1	15	FALSE	FALSE	135.153	NaN	135.153	2.442e-43	0.00241642	0.308275	1	_QLAAGWGPC[+57]EVLLSNALAR_	_QLAAGWGPC[+57]EVLLSNALAR_	FALSE	FALSE	TRUE	LABEL_FREE	109.75	107.334	168.95	172.078	NaN	0.578642	0.584782	2.442e-43	no group specified	0.599668	3	676.023	676.019	135.153	164.336
151219_0001_RPE1	151219_0001_RPE1.wiff	C	1	NA	4.41274e-138	0.653577	18	O00754	O00754	HDDFFPYADGPHQFWTGYFSSR	Stripped Sequence	HDDFFPYADGPHQFWTGYFSSR	0	TRUE	1	16	FALSE	FALSE	105.448	NaN	105.448	2.26543e-21	0.000827061	0.403978	1	_HDDFFPYADGPHQFWTGYFSSR_	_HDDFFPYADGPHQFWTGYFSSR_	FALSE	FALSE	TRUE	LABEL_FREE	96.65	98.711	158.234	155.095	NaN	0.530595	0.531466	2.26543e-21	no group specified	0.46425	4	670.044	670.04	105.448	127.503
151219_0001_RPE1	151219_0001_RPE1.wiff	C	1	NA	9.003e-109	0.633999	3	O00764	O00764	YDYVLTGYTR	Stripped Sequence	YDYVLTGYTR	0	TRUE	1	1	TRUE	FALSE	252.406	NaN	252.406	1.49417e-64	4.3441e-48	5.18331e-23	5.13967e-22	_YDYVLTGYTR_	_YDYVLTGYTR_	FALSE	TRUE	TRUE	LABEL_FREE	38	38.1805	85.4461	85.189	NaN	0.613865	0.623868	1.49417e-64	no group specified	0.877805	2	625.806	625.803	252.406	173.356
151219_0001_RPE1	151219_0001_RPE1.wiff	C	1	NA	9.003e-109	0.633999	3	O00764	O00764	VLSIQSHVIR	Stripped Sequence	VLSIQSHVIR	0	TRUE	0	2	TRUE	FALSE	24.6536	NaN	24.6536	8.74018e-38	9.5834e-09	0.209765	1	_VLSIQSHVIR_	_VLSIQSHVIR_	FALSE	TRUE	TRUE	LABEL_FREE	15.2	15.6776	58.7381	58.1821	NaN	0.331001	0.32552	1	no group specified	0.368032	2	576.348	576.346	24.6536	131.761
151219_0001_RPE1	151219_0001_RPE1.wiff	C	1	NA	9.003e-109	0.633999	3	O00764	O00764	AQAGEGVRPSPMQLELR	Stripped Sequence	AQAGEGVRPSPMQLELR	1	TRUE	1	3	TRUE	FALSE	243.007	NaN	243.007	1.1757e-21	1.39017e-09	0.00112741	0.00558093	_AQAGEGVRPSPMQLELR_	_AQAGEGVRPSPMQLELR_	FALSE	TRUE	TRUE	LABEL_FREE	35.8	33.5393	79.7503	82.448	NaN	0.531362	0.532318	1.1757e-21	no group specified	0.692901	3	613.656	613.653	243.007	137.458
151219_0001_RPE1	151219_0001_RPE1.wiff	C	1	NA	9.003e-109	0.633999	3	O00764	O00764	GQVLNSDELQELYEGLR	Stripped Sequence	GQVLNSDELQELYEGLR	0	TRUE	1	4	FALSE	FALSE	127.624	NaN	127.624	8.41932e-33	1.16398e-28	0.3	1	_GQVLNSDELQELYEGLR_	_GQVLNSDELQELYEGLR_	FALSE	FALSE	TRUE	LABEL_FREE	95.8	95.5495	154.261	154.466	NaN	NaN	0.149238	NaN	no group specified	NaN	3	654.997	654.994	127.624	100.121
151219_0001_RPE1	151219_0001_RPE1.wiff	C	1	NA	9.003e-109	0.633999	3	O00764	O00764	VVPLADIITPNQFEAELLSGR	Stripped Sequence	VVPLADIITPNQFEAELLSGR	0	TRUE	0	5	FALSE	FALSE	41.7448	NaN	41.7448	2.97064e-39	9.81968e-20	0.0028942	0.0116839	_VVPLADIITPNQFEAELLSGR_	_VVPLADIITPNQFEAELLSGR_	FALSE	FALSE	TRUE	LABEL_FREE	136	134.967	201.151	201.919	NaN	0.448619	0.440501	0.0116839	no group specified	0.605104	3	761.418	761.413	41.7448	66.9208
151219_0001_RPE1	151219_0001_RPE1.wiff	C	1	NA	1.64637e-57	0.592114	1	O00767	O00767	GSTLDLSDLEAEK	Stripped Sequence	GSTLDLSDLEAEK	0	TRUE	1	1	TRUE	FALSE	130.995	NaN	130.995	5.20404e-47	1.05977e-28	0.130527	0.941655	_GSTLDLSDLEAEK_	_GSTLDLSDLEAEK_	FALSE	TRUE	TRUE	LABEL_FREE	50.2	50.0573	99.7989	100.019	NaN	0.58525	0.592114	5.20404e-47	no group specified	0.717936	2	689.341	689.336	130.995	96.5766
151219_0001_RPE1	151219_0001_RPE1.wiff	C	1	NA	8.1148e-20	0.547517	1	O14494	O14494	AIGTFLFGAAASQSLTDIAK	Stripped Sequence	AIGTFLFGAAASQSLTDIAK	0	TRUE	1	1	TRUE	FALSE	28.0223	NaN	28.0223	4.19277e-27	0.00849633	0.275379	1	_AIGTFLFGAAASQSLTDIAK_	_AIGTFLFGAAASQSLTDIAK_	FALSE	TRUE	TRUE	LABEL_FREE	109.3	111.657	174.449	171.507	NaN	0.54506	0.547517	4.19277e-27	no group specified	0.578593	2	991.533	991.525	28.0223	74.6021
151219_0001_RPE1	151219_0001_RPE1.wiff	C	1	NA	5.74362e-39	0.572169	2	O14495	O14495	EILSPVDIIDR	Stripped Sequence	EILSPVDIIDR	0	TRUE	1	1	TRUE	FALSE	130.712	NaN	130.712	2.19603e-25	6.28687e-05	0.222487	1	_EILSPVDIIDR_	_EILSPVDIIDR_	FALSE	TRUE	TRUE	LABEL_FREE	74.5	76.945	131.361	128.31	NaN	0.514009	0.513062	9.74331e-16	no group specified	0.540182	2	635.356	635.352	130.712	136.408
151219_0001_RPE1	151219_0001_RPE1.wiff	C	1	NA	5.74362e-39	0.572169	2	O14495	O14495	STIQNPYVAALYK	Stripped Sequence	STIQNPYVAALYK	0	TRUE	1	2	TRUE	FALSE	65.0719	NaN	65.0719	1.32797e-12	0.0014476	0.574475	1	_STIQNPYVAALYK_	_STIQNPYVAALYK_	FALSE	TRUE	TRUE	LABEL_FREE	59	56.4409	106.796	110.21	NaN	0.474087	0.468762	3.39214e-06	no group specified	0.493007	2	734.396	734.391	65.0719	120.663
151219_0001_RPE1	151219_0001_RPE1.wiff	C	1	NA	6.29896e-73	0.606226	1	O14521	O14521	AVAMLWK	Stripped Sequence	AVAMLWK	0	TRUE	1	1	TRUE	FALSE	213.439	NaN	213.439	1.70982e-54	2.48506e-19	0.00574651	0.0442411	_AVAMLWK_	_AVAMLWK_	FALSE	TRUE	TRUE	LABEL_FREE	33.3	36.8869	83.4502	79.3182	NaN	0.597967	0.606226	1.70982e-54	no group specified	0.746803	2	409.733	409.732	213.439	112.074
151219_0001_RPE1	151219_0001_RPE1.wiff	C	1	NA	8.43916e-74	0.606975	2	O14531	O14531	GAPAVVISQGR	Stripped Sequence	GAPAVVISQGR	0	TRUE	1	1	TRUE	FALSE	83.4776	NaN	83.4776	7.46331e-56	1.54988e-17	0.00176452	0.008851	_GAPAVVISQGR_	_GAPAVVISQGR_	FALSE	TRUE	TRUE	LABEL_FREE	4	2.34707	44.4968	46.1714	NaN	0.549869	0.552854	3.52627e-29	no group specified	0.675006	2	527.804	527.801	83.4776	87.3186
151219_0001_RPE1	151219_0001_RPE1.wiff	C	1	NA	8.43916e-74	0.606975	2	O14531	O14531	TIDAHGLMVLPGGVDVHTR	Stripped Sequence	TIDAHGLMVLPGGVDVHTR	0	TRUE	1	2	TRUE	FALSE	39.3039	NaN	39.3039	7.07923e-18	2.07785e-05	0.153229	1	_TIDAHGLMVLPGGVDVHTR_	_TIDAHGLMVLPGGVDVHTR_	FALSE	TRUE	TRUE	LABEL_FREE	57.35	58.824	109.923	107.696	NaN	0.513447	0.512438	1.45339e-15	no group specified	0.59871	4	497.765	497.763	39.3039	69.6154
151219_0001_RPE1	151219_0001_RPE1.wiff	C	1	NA	1.87793e-75	0.608384	2	O14548	O14548	GLPDQMLYR	Stripped Sequence	GLPDQMLYR	0	TRUE	1	1	TRUE	FALSE	139.174	NaN	139.174	4.04358e-46	7.87838e-17	2.4744e-07	1.5483e-06	_GLPDQMLYR_	_GLPDQMLYR_	FALSE	TRUE	TRUE	LABEL_FREE	39.5	38.7514	85.7509	86.5581	NaN	0.58367	0.590361	4.04358e-46	no group specified	0.66892	2	546.779	546.776	139.174	163.084
151219_0001_RPE1	151219_0001_RPE1.wiff	C	1	NA	1.87793e-75	0.608384	2	O14548	O14548	LTSDSTVYDYAGK	Stripped Sequence	LTSDSTVYDYAGK	0	TRUE	1	2	TRUE	FALSE	30.3678	NaN	30.3678	1.16764e-26	8.1454e-15	0.0240047	0.141853	_LTSDSTVYDYAGK_	_LTSDSTVYDYAGK_	FALSE	TRUE	TRUE	LABEL_FREE	16.5	15.9299	59.0739	59.9297	NaN	0.453936	0.446402	0.00399378	no group specified	0.564345	2	710.336	710.331	30.3678	141.135
151219_0001_RPE1	151219_0001_RPE1.wiff	C	1	NA	1.02765e-123	0.644208	2	O14561	O14561	LMCPQEIVDYIADKK	Stripped Sequence	LMCPQEIVDYIADKK	1	TRUE	2	1	TRUE	FALSE	319.71	NaN	319.71	1.23038e-75	6.18485e-43	6.01016e-08	6.01016e-07	_LMC[+57]PQEIVDYIADKK_	_LMC[+57]PQEIVDYIADKK_	FALSE	TRUE	TRUE	LABEL_FREE	94.05	92.8628	151.086	152.283	NaN	0.630355	0.642165	1.23038e-75	no group specified	0.861715	3	608.307	608.305	319.71	147.028
151219_0001_RPE1	151219_0001_RPE1.wiff	C	1	NA	1.02765e-123	0.644208	2	O14561	O14561	LMCPQEIVDYIADKK	Stripped Sequence	LMCPQEIVDYIADKK	1	TRUE	2	1	TRUE	FALSE	73.3277	NaN	73.3277	1.48028e-36	2.29876e-07	0.10462	1	_LM[+16]C[+57]PQEIVDYIADKK_	_LM[+16]C[+57]PQEIVDYIADKK_	FALSE	TRUE	TRUE	LABEL_FREE	73	69.3876	121.887	126.645	NaN	0.471651	0.466059	9.18435e-06	no group specified	0.464774	3	613.639	613.636	73.3277	93.383
151219_0001_RPE1	151219_0001_RPE1.wiff	C	1	NA	1.12531e-23	0.552173	1	O14569	O14569	ALSAETESHIYR	Stripped Sequence	ALSAETESHIYR	0	TRUE	1	1	TRUE	FALSE	48.0453	NaN	48.0453	4.16249e-18	7.44266e-12	0.0210861	0.144196	_ALSAETESHIYR_	_ALSAETESHIYR_	FALSE	TRUE	TRUE	LABEL_FREE	4.3	2.8683	45.0234	46.4163	NaN	0.51542	0.514627	3.53734e-16	no group specified	0.589594	3	459.565	459.563	48.0453	107.858
151219_0001_RPE1	151219_0001_RPE1.wiff	C	1	NA	2.57675e-82	0.61407	6	O14579	O14579	DSIVAELDR	Stripped Sequence	DSIVAELDR	0	TRUE	1	1	TRUE	FALSE	158.776	NaN	158.776	8.67285e-29	8.89761e-16	0.000397216	0.0039524	_DSIVAELDR_	_DSIVAELDR_	FALSE	TRUE	TRUE	LABEL_FREE	40.1	40.7551	87.6996	87.3116	NaN	0.548978	0.551865	8.67285e-29	no group specified	0.654459	2	509.264	509.262	158.776	134.049
151219_0001_RPE1	151219_0001_RPE1.wiff	C	1	NA	2.57675e-82	0.61407	6	O14579	O14579	DSIVAELDREMSR	Stripped Sequence	DSIVAELDREMSR	1	TRUE	1	2	TRUE	FALSE	116.753	NaN	116.753	0.000108259	0.000864787	0.11428	0.712286	_DSIVAELDREMSR_	_DSIVAELDREMSR_	FALSE	TRUE	TRUE	LABEL_FREE	76.7	79.8793	134.703	130.917	NaN	0.465402	0.459125	0.000108259	no group specified	0.654778	3	507.584	507.582	116.753	106.443
151219_0001_RPE1	151219_0001_RPE1.wiff	C	1	NA	2.57675e-82	0.61407	6	O14579	O14579	KFGVVLDEIKPSSAPELQAVR	Stripped Sequence	KFGVVLDEIKPSSAPELQAVR	2	TRUE	1	3	TRUE	FALSE	126.618	NaN	126.618	4.04122e-24	1.48572e-08	0.00140568	0.0100996	_KFGVVLDEIKPSSAPELQAVR_	_KFGVVLDEIKPSSAPELQAVR_	FALSE	TRUE	TRUE	LABEL_FREE	64.6	64.2984	116.28	116.788	NaN	0.537774	0.539433	4.04122e-24	no group specified	0.661378	4	571.573	571.571	126.618	67.8586
151219_0001_RPE1	151219_0001_RPE1.wiff	C	1	NA	2.57675e-82	0.61407	6	O14579	O14579	NAFYIGSYQQCINEAQR	Stripped Sequence	NAFYIGSYQQCINEAQR	0	TRUE	0	4	FALSE	FALSE	75.9577	NaN	75.9577	4.07421e-11	0.00236691	0.496238	1	_NAFYIGSYQQC[+57]INEAQR_	_NAFYIGSYQQC[+57]INEAQR_	FALSE	FALSE	TRUE	LABEL_FREE	57.7	55.714	106.194	108.123	NaN	NaN	NaN	NaN	no group specified	NaN	3	687.986	687.982	75.9577	108.891
151219_0001_RPE1	151219_0001_RPE1.wiff	C	1	NA	2.57675e-82	0.61407	6	O14579	O14579	NAFYIGSYQQCINEAQR	Stripped Sequence	NAFYIGSYQQCINEAQR	0	TRUE	0	4	FALSE	FALSE	1	NaN	1	4.03665e-07	0.00783924	0.602201	1	_NAFYIGSYQQC[+57]INEAQR_	_NAFYIGSYQQC[+57]INEAQR_	FALSE	FALSE	TRUE	LABEL_FREE	57.7	52.4806	102.276	108.123	NaN	NaN	0.149238	NaN	no group specified	NaN	2	1031.48	1031.47	1	88.3241
151219_0001_RPE1	151219_0001_RPE1.wiff	C	1	NA	2.57675e-82	0.61407	6	O14579	O14579	MFADYLAHESR	Stripped Sequence	MFADYLAHESR	0	TRUE	1	5	FALSE	FALSE	249.714	NaN	249.714	7.25267e-53	1.03617e-10	0.141881	1	_MFADYLAHESR_	_MFADYLAHESR_	FALSE	FALSE	TRUE	LABEL_FREE	34.9	35.1406	81.7587	81.5528	NaN	0.595279	0.603244	7.25267e-53	no group specified	0.767616	3	447.208	447.206	249.714	112.298
151219_0001_RPE1	151219_0001_RPE1.wiff	C	1	NA	2.57675e-82	0.61407	6	O14579	O14579	MFADYLAHESR	Stripped Sequence	MFADYLAHESR	0	TRUE	1	5	FALSE	FALSE	14.2578	NaN	14.2578	6.79955e-12	0.00481649	0.183228	1	_M[+16]FADYLAHESR_	_M[+16]FADYLAHESR_	FALSE	FALSE	TRUE	LABEL_FREE	21.1	23.7171	68.2515	64.9028	NaN	NaN	NaN	NaN	no group specified	NaN	3	452.54	452.538	14.2578	63.5848
151219_0001_RPE1	151219_0001_RPE1.wiff	C	1	NA	2.57675e-82	0.61407	6	O14579	O14579	LQDAYYIFQEMADK	Stripped Sequence	LQDAYYIFQEMADK	0	TRUE	1	6	FALSE	FALSE	72.921	NaN	72.921	7.06551e-59	1.33977e-14	0.321269	1	_LQDAYYIFQEMADK_	_LQDAYYIFQEMADK_	FALSE	FALSE	TRUE	LABEL_FREE	93.1	92.8706	151.101	151.555	NaN	0.605035	0.614069	7.06551e-59	no group specified	0.747601	3	578.94	578.937	72.921	74.9594
151219_0001_RPE1	151219_0001_RPE1.wiff	C	1	NA	2.57675e-82	0.61407	6	O14579	O14579	FGVVLDEIKPSSAPELQAVR	Stripped Sequence	FGVVLDEIKPSSAPELQAVR	1	TRUE	1	7	FALSE	FALSE	103.576	NaN	103.576	8.95675e-45	1.76025e-15	0.0058921	0.0560776	_FGVVLDEIKPSSAPELQAVR_	_FGVVLDEIKPSSAPELQAVR_	FALSE	FALSE	TRUE	LABEL_FREE	74.1	74.3554	128.199	127.944	NaN	0.581256	0.587682	8.95675e-45	no group specified	0.694835	3	719.063	719.059	103.576	89.0173
151219_0001_RPE1	151219_0001_RPE1.wiff	C	1	NA	2.57675e-82	0.61407	6	O14579	O14579	APPAPGPASGGSGEVDELFDVK	Stripped Sequence	APPAPGPASGGSGEVDELFDVK	0	TRUE	0	8	FALSE	FALSE	48.3815	NaN	48.3815	3.48441e-06	0.00364251	0.0797016	0.36155	_APPAPGPASGGSGEVDELFDVK_	_APPAPGPASGGSGEVDELFDVK_	FALSE	FALSE	TRUE	LABEL_FREE	69.3	68.6073	121.241	121.786	NaN	0.39148	0.379971	0.36155	no group specified	0.424909	3	699.676	699.671	48.3815	79.5118
151219_0001_RPE1	151219_0001_RPE1.wiff	C	1	NA	1.27006e-91	0.621406	14	O14617	O14617	LYASILQQK	Stripped Sequence	LYASILQQK	0	TRUE	1	1	TRUE	FALSE	115.095	NaN	115.095	2.83326e-41	2.68581e-19	0.0073669	0.0667489	_LYASILQQK_	_LYASILQQK_	FALSE	TRUE	TRUE	LABEL_FREE	31.6	29.295	74.8482	78.0013	NaN	0.574795	0.580513	2.83326e-41	no group specified	0.708687	2	532.311	532.309	115.095	112.348
151219_0001_RPE1	151219_0001_RPE1.wiff	C	1	NA	1.27006e-91	0.621406	14	O14617	O14617	ASCILQLVK	Stripped Sequence	ASCILQLVK	0	TRUE	1	2	TRUE	FALSE	75.0591	NaN	75.0591	2.31386e-38	1.6231e-16	0.0107356	0.0997867	_ASC[+57]ILQLVK_	_ASC[+57]ILQLVK_	FALSE	TRUE	TRUE	LABEL_FREE	49	47.9412	96.9606	97.9627	NaN	0.529642	0.530409	5.08404e-21	no group specified	0.498645	2	516.299	516.297	75.0591	111.566
151219_0001_RPE1	151219_0001_RPE1.wiff	C	1	NA	1.27006e-91	0.621406	14	O14617	O14617	NLQDLVR	Stripped Sequence	NLQDLVR	0	TRUE	1	3	TRUE	FALSE	146.891	NaN	146.891	2.10716e-27	5.09875e-17	0.0090478	0.0601094	_NLQDLVR_	_NLQDLVR_	FALSE	TRUE	TRUE	LABEL_FREE	19.8	22.856	67.2633	63.3431	NaN	0.47897	0.474181	4.32882e-07	no group specified	0.563489	2	429.246	429.244	146.891	119.551
151219_0001_RPE1	151219_0001_RPE1.wiff	C	1	NA	1.27006e-91	0.621406	14	O14617	O14617	ALDLLYGMVSK	Stripped Sequence	ALDLLYGMVSK	0	TRUE	1	4	FALSE	FALSE	112.747	NaN	112.747	8.35035e-29	4.43015e-08	0.144023	1	_ALDLLYGMVSK_	_ALDLLYGMVSK_	FALSE	FALSE	TRUE	LABEL_FREE	80.2	81.3384	136.279	135.064	NaN	0.540321	0.542259	3.85966e-25	no group specified	0.61799	2	605.331	605.328	112.747	111.134
151219_0001_RPE1	151219_0001_RPE1.wiff	C	1	NA	1.27006e-91	0.621406	14	O14617	O14617	GTLSFIAK	Stripped Sequence	GTLSFIAK	0	TRUE	1	5	FALSE	FALSE	99.0162	NaN	99.0162	2.07361e-33	2.38407e-10	0.0193404	0.177167	_GTLSFIAK_	_GTLSFIAK_	FALSE	FALSE	TRUE	LABEL_FREE	23	26.2132	71.0671	67.4413	NaN	0.46125	0.454518	0.000480951	no group specified	0.659153	2	418.747	418.746	99.0162	98.686
151219_0001_RPE1	151219_0001_RPE1.wiff	C	1	NA	1.27006e-91	0.621406	14	O14617	O14617	LLESGDLSMSSIK	Stripped Sequence	LLESGDLSMSSIK	0	TRUE	1	6	FALSE	FALSE	121.639	NaN	121.639	6.259e-28	1.36189e-05	0.0838983	0.611088	_LLESGDLSMSSIK_	_LLESGDLSMSSIK_	FALSE	FALSE	TRUE	LABEL_FREE	47.8	48.9192	97.9193	96.8156	NaN	0.546997	0.549667	6.259e-28	no group specified	0.578638	2	690.358	690.354	121.639	95.5479
151219_0001_RPE1	151219_0001_RPE1.wiff	C	1	NA	1.27006e-91	0.621406	14	O14617	O14617	GMELSVLDSLNAR	Stripped Sequence	GMELSVLDSLNAR	0	TRUE	1	7	FALSE	FALSE	75.403	NaN	75.403	1.63773e-39	2.56221e-08	0.110941	0.565941	_GMELSVLDSLNAR_	_GMELSVLDSLNAR_	FALSE	FALSE	TRUE	LABEL_FREE	77.9	78.1248	132.547	132.363	NaN	0.571436	0.576786	1.63773e-39	no group specified	0.685395	2	702.861	702.857	75.403	107.847
151219_0001_RPE1	151219_0001_RPE1.wiff	C	1	NA	1.27006e-91	0.621406	14	O14617	O14617	YLGLLAMSK	Stripped Sequence	YLGLLAMSK	0	TRUE	1	8	FALSE	FALSE	89.6018	NaN	89.6018	4.90577e-23	9.77672e-10	0.0812133	0.444719	_YLGLLAMSK_	_YLGLLAMSK_	FALSE	FALSE	TRUE	LABEL_FREE	54.9	57.6918	108.11	104.868	NaN	0.534999	0.536353	4.90577e-23	no group specified	0.596755	2	498.283	498.281	89.6018	101.047
151219_0001_RPE1	151219_0001_RPE1.wiff	C	1	NA	1.27006e-91	0.621406	14	O14617	O14617	ILIEDSDQNLK	Stripped Sequence	ILIEDSDQNLK	0	TRUE	1	9	FALSE	FALSE	158.537	NaN	158.537	3.97708e-25	1.93056e-07	0.0830953	0.74963	_ILIEDSDQNLK_	_ILIEDSDQNLK_	FALSE	FALSE	TRUE	LABEL_FREE	21.6	21.9102	66.1349	65.6276	NaN	0.461888	0.455225	0.000386969	no group specified	0.556413	2	644.343	644.34	158.537	87.0277
151219_0001_RPE1	151219_0001_RPE1.wiff	C	1	NA	1.27006e-91	0.621406	14	O14617	O14617	NYLSLAPLFFK	Stripped Sequence	NYLSLAPLFFK	0	TRUE	1	10	FALSE	FALSE	55.0009	NaN	55.0009	2.24937e-42	9.50245e-10	0.0800883	0.678291	_NYLSLAPLFFK_	_NYLSLAPLFFK_	FALSE	FALSE	TRUE	LABEL_FREE	114.5	114.974	178.549	178.043	NaN	0.51836	0.51789	4.05862e-17	no group specified	0.512581	2	656.869	656.865	55.0009	56.146
151219_0001_RPE1	151219_0001_RPE1.wiff	C	1	NA	1.27006e-91	0.621406	14	O14617	O14617	DVPVAEEVSALFAGELNPVAPK	Stripped Sequence	DVPVAEEVSALFAGELNPVAPK	0	TRUE	1	11	FALSE	FALSE	47.5451	NaN	47.5451	3.09996e-42	1.06259e-25	4.6525e-05	0.000332417	_DVPVAEEVSALFAGELNPVAPK_	_DVPVAEEVSALFAGELNPVAPK_	FALSE	FALSE	TRUE	LABEL_FREE	142.8	145.745	206.439	205.68	NaN	0.556075	0.55974	5.57231e-32	no group specified	0.784879	3	751.398	751.394	47.5451	64.139
151219_0001_RPE1	151219_0001_RPE1.wiff	C	1	NA	1.27006e-91	0.621406	14	O14617	O14617	DLILQCLDDKDESIR	Stripped Sequence	DLILQCLDDKDESIR	1	TRUE	1	12	FALSE	FALSE	65.892	NaN	65.892	2.57768e-35	2.97144e-10	0.00116854	0.010188	_DLILQC[+57]LDDKDESIR_	_DLILQC[+57]LDDKDESIR_	FALSE	FALSE	TRUE	LABEL_FREE	59.1	61.3064	112.894	110.35	NaN	0.563093	0.567529	2.57768e-35	no group specified	0.523904	3	611.64	611.637	65.892	73.4529
151219_0001_RPE1	151219_0001_RPE1.wiff	C	1	NA	1.27006e-91	0.621406	14	O14617	O14617	MSFQNLLAK	Stripped Sequence	MSFQNLLAK	0	TRUE	1	13	FALSE	FALSE	78.98	NaN	78.98	8.79684e-19	0.00188722	0.241117	0.814647	_MSFQNLLAK_	_MSFQNLLAK_	FALSE	FALSE	TRUE	LABEL_FREE	59.4	59.2986	110.599	110.673	NaN	0.523336	0.523411	8.79684e-19	no group specified	0.578417	2	526.284	526.282	78.98	74.4403
151219_0001_RPE1	151219_0001_RPE1.wiff	C	1	NA	1.27006e-91	0.621406	14	O14617	O14617	ALDIDLDKPLADSEK	Stripped Sequence	ALDIDLDKPLADSEK	1	TRUE	0	14	FALSE	FALSE	75.4867	NaN	75.4867	1.32169e-09	0.00218689	0.0907202	0.675086	_ALDIDLDKPLADSEK_	_ALDIDLDKPLADSEK_	FALSE	FALSE	TRUE	LABEL_FREE	48.35	50.1599	99.9499	97.3447	NaN	0.430346	0.420225	0.0614929	no group specified	0.561112	3	548.289	548.287	75.4867	60.4551
151219_0001_RPE1	151219_0001_RPE1.wiff	C	1	NA	1.27006e-91	0.621406	14	O14617	O14617	VTTLPGHIQAVYVQNVVK	Stripped Sequence	VTTLPGHIQAVYVQNVVK	0	TRUE	1	15	FALSE	FALSE	68.8541	NaN	68.8541	3.6706e-19	0.00105635	0.11111	0.592548	_VTTLPGHIQAVYVQNVVK_	_VTTLPGHIQAVYVQNVVK_	FALSE	FALSE	TRUE	LABEL_FREE	56.9	54.4454	104.228	107.446	NaN	0.524434	0.52463	3.6706e-19	no group specified	0.685391	3	656.042	656.039	68.8541	113.283
151219_0001_RPE1	151219_0001_RPE1.wiff	C	1	NA	1.27006e-91	0.621406	14	O14617	O14617	KQEQANNPFYIK	Stripped Sequence	KQEQANNPFYIK	1	TRUE	0	17	FALSE	FALSE	37.0246	NaN	37.0246	1.35057e-09	0.00639953	0.250888	1	_KQEQANNPFYIK_	_KQEQANNPFYIK_	FALSE	FALSE	TRUE	LABEL_FREE	12	14.1354	57.0979	54.4624	NaN	0.394511	0.382786	0.322572	no group specified	0.481289	3	493.925	493.922	37.0246	161.589
151219_0001_RPE1	151219_0001_RPE1.wiff	C	1	NA	7.13502e-92	0.621598	5	O14618	O14618	VWDVIGR	Stripped Sequence	VWDVIGR	0	TRUE	1	1	TRUE	FALSE	233.971	NaN	233.971	3.22339e-63	8.28593e-37	1.07412e-11	1.07412e-10	_VWDVIGR_	_VWDVIGR_	FALSE	TRUE	TRUE	LABEL_FREE	31.2	34.483	80.9731	77.4341	NaN	0.61182	0.621598	3.22339e-63	no group specified	0.826884	2	422.737	422.736	233.971	201.179
151219_0001_RPE1	151219_0001_RPE1.wiff	C	1	NA	7.13502e-92	0.621598	5	O14618	O14618	FLQLTPER	Stripped Sequence	FLQLTPER	0	TRUE	1	2	TRUE	FALSE	213.772	NaN	213.772	1.80333e-53	6.93356e-28	0.000134371	0.0013434	_FLQLTPER_	_FLQLTPER_	FALSE	TRUE	TRUE	LABEL_FREE	31.2	31.4159	77.8121	77.4341	NaN	0.592559	0.600225	3.04552e-51	no group specified	0.739835	2	502.282	502.28	213.772	179.897
151219_0001_RPE1	151219_0001_RPE1.wiff	C	1	NA	7.13502e-92	0.621598	5	O14618	O14618	LACGIIAR	Stripped Sequence	LACGIIAR	0	TRUE	1	3	TRUE	FALSE	155.795	NaN	155.795	1.32043e-46	7.63187e-35	3.38882e-14	2.88244e-13	_LAC[+57]GIIAR_	_LAC[+57]GIIAR_	FALSE	TRUE	TRUE	LABEL_FREE	6.1	7.23514	49.453	48.5702	NaN	0.554394	0.557875	3.30352e-31	no group specified	0.667758	2	437.252	437.251	155.795	128.868
151219_0001_RPE1	151219_0001_RPE1.wiff	C	1	NA	7.13502e-92	0.621598	5	O14618	O14618	SLIIDEGEDDLGR	Stripped Sequence	SLIIDEGEDDLGR	0	TRUE	1	4	FALSE	FALSE	170.126	NaN	170.126	5.98306e-57	7.90753e-20	0.0229519	0.227695	_SLIIDEGEDDLGR_	_SLIIDEGEDDLGR_	FALSE	FALSE	TRUE	LABEL_FREE	44.6	46.4272	95.1297	91.9967	NaN	0.60196	0.610657	5.98306e-57	no group specified	0.688116	2	716.352	716.347	170.126	92.2547
151219_0001_RPE1	151219_0001_RPE1.wiff	C	1	NA	7.13502e-92	0.621598	5	O14618	O14618	GMGSGQLQNLGAAVAILGGPGTVQGVVR	Stripped Sequence	GMGSGQLQNLGAAVAILGGPGTVQGVVR	0	TRUE	1	5	FALSE	FALSE	60.6822	NaN	60.6822	1.49868e-38	1.36302e-05	0.102208	0.858344	_GMGSGQLQNLGAAVAILGGPGTVQGVVR_	_GMGSGQLQNLGAAVAILGGPGTVQGVVR_	FALSE	FALSE	TRUE	LABEL_FREE	108.2	108.331	170.05	169.817	NaN	0.569568	0.574713	1.49868e-38	no group specified	0.690784	3	869.806	869.8	60.6822	54.1123
151219_0001_RPE1	151219_0001_RPE1.wiff	C	1	NA	7.92367e-09	0.530539	2	O14639	O14639	VLTGEYISK	Stripped Sequence	VLTGEYISK	0	TRUE	0	1	TRUE	FALSE	45.9562	NaN	45.9562	9.04418e-12	0.00854482	0.140385	0.776695	_VLTGEYISK_	_VLTGEYISK_	FALSE	TRUE	TRUE	LABEL_FREE	5.3	6.60238	49.0002	47.5984	NaN	0.399532	0.388367	0.262458	no group specified	0.523604	2	505.282	505.28	45.9562	51.1163
151219_0001_RPE1	151219_0001_RPE1.wiff	C	1	NA	1.20388e-69	0.603365	1	O14653	O14653	YDVQHLQTALR	Stripped Sequence	YDVQHLQTALR	0	TRUE	1	1	TRUE	FALSE	55.6986	NaN	55.6986	1.20686e-26	3.20397e-11	0.00166878	0.00880687	_YDVQHLQTALR_	_YDVQHLQTALR_	FALSE	TRUE	TRUE	LABEL_FREE	27.9	29.2815	74.8296	73.4173	NaN	0.54397	0.546308	1.20686e-26	no group specified	0.638556	3	448.574	448.572	55.6986	41.7177
151219_0001_RPE1	151219_0001_RPE1.wiff	C	1	NA	1.16281e-41	0.575345	1	O14656	O14656	GYEIDEDIVSR	Stripped Sequence	GYEIDEDIVSR	0	TRUE	1	1	TRUE	FALSE	51.6941	NaN	51.6941	3.54253e-25	0.000265178	0.0442247	0.256146	_GYEIDEDIVSR_	_GYEIDEDIVSR_	FALSE	TRUE	TRUE	LABEL_FREE	36	36.3371	82.8778	82.6118	NaN	0.480322	0.475681	2.40293e-07	no group specified	0.448167	2	648.309	648.306	51.6941	117.986
151219_0001_RPE1	151219_0001_RPE1.wiff	C	1	NA	1.26935e-57	0.592226	1	O14662	O14662	LTDAFLLLR	Stripped Sequence	LTDAFLLLR	0	TRUE	1	1	TRUE	FALSE	17.7604	NaN	17.7604	1.80805e-18	0.000313979	0.202038	1	_LTDAFLLLR_	_LTDAFLLLR_	FALSE	TRUE	TRUE	LABEL_FREE	84	82.6578	138.527	140.24	NaN	0.474162	0.468845	3.28775e-06	no group specified	0.442196	2	531.321	531.319	17.7604	117.026
151219_0001_RPE1	151219_0001_RPE1.wiff	C	1	NA	0.000790486	0.516248	3	O14672	O14672	LVDADGPLAR	Stripped Sequence	LVDADGPLAR	0	TRUE	1	1	TRUE	FALSE	284.504	NaN	284.504	0.000957233	0.00781607	0.196114	0.786623	_LVDADGPLAR_	_LVDADGPLAR_	FALSE	TRUE	TRUE	LABEL_FREE	10	10.8891	53.4882	52.6674	NaN	0.45892	0.451932	0.00101974	no group specified	0.477985	2	513.783	513.78	284.504	158.143
151219_0001_RPE1	151219_0001_RPE1.wiff	C	1	NA	0.000790486	0.516248	3	O14672	O14672	EAVIAQISSHVK	Stripped Sequence	EAVIAQISSHVK	0	TRUE	1	2	TRUE	FALSE	48.8136	NaN	48.8136	1.02003e-06	0.00489994	0.417139	1	_EAVIAQISSHVK_	_EAVIAQISSHVK_	FALSE	TRUE	TRUE	LABEL_FREE	26.95	27.0061	71.805	71.6784	NaN	0.471109	0.465458	1.14473e-05	no group specified	0.575262	3	427.91	427.908	48.8136	119.63
151219_0001_RPE1	151219_0001_RPE1.wiff	C	1	NA	9.23096e-26	0.5548	1	O14681	O14681	TFLQDLAR	Stripped Sequence	TFLQDLAR	0	TRUE	1	1	TRUE	FALSE	141.11	NaN	141.11	1.27196e-17	3.02369e-08	0.0107815	0.076754	_TFLQDLAR_	_TFLQDLAR_	FALSE	TRUE	TRUE	LABEL_FREE	52.7	51.4876	101.232	102.474	NaN	0.511231	0.509979	6.8491e-15	no group specified	0.480828	2	482.267	482.265	141.11	189.978
151219_0001_RPE1	151219_0001_RPE1.wiff	C	1	NA	1.23967e-84	0.615935	4	O14735	O14735	NMAALDAADR	Stripped Sequence	NMAALDAADR	0	TRUE	1	1	TRUE	FALSE	168.966	NaN	168.966	3.83179e-43	1.02302e-23	6.069e-05	0.000599885	_NMAALDAADR_	_NMAALDAADR_	FALSE	TRUE	TRUE	LABEL_FREE	3.3	3.44919	45.574	45.4461	NaN	0.57828	0.58438	3.83179e-43	no group specified	0.68965	2	524.248	524.246	168.966	284.202
151219_0001_RPE1	151219_0001_RPE1.wiff	C	1	NA	1.23967e-84	0.615935	4	O14735	O14735	FGAMLDMLTDR	Stripped Sequence	FGAMLDMLTDR	0	TRUE	1	2	TRUE	FALSE	259.858	NaN	259.858	3.28552e-39	1.96845e-14	0.00534541	0.0435245	_FGAMLDMLTDR_	_FGAMLDMLTDR_	FALSE	TRUE	TRUE	LABEL_FREE	83.2	84.2927	140.52	139.396	NaN	0.570851	0.576137	3.28552e-39	no group specified	0.759569	2	635.302	635.298	259.858	251.295
151219_0001_RPE1	151219_0001_RPE1.wiff	C	1	NA	1.23967e-84	0.615935	4	O14735	O14735	MIDLSGNPVLR	Stripped Sequence	MIDLSGNPVLR	0	TRUE	1	3	TRUE	FALSE	423.783	NaN	423.783	1.40189e-49	5.54683e-23	0.0724668	0.724583	_MIDLSGNPVLR_	_MIDLSGNPVLR_	FALSE	TRUE	TRUE	LABEL_FREE	53.9	54.7696	104.72	103.757	NaN	0.589723	0.597078	1.40189e-49	no group specified	0.845644	2	607.832	607.829	423.783	186.493
151219_0001_RPE1	151219_0001_RPE1.wiff	C	1	NA	1.23967e-84	0.615935	4	O14735	O14735	SLISVIHLITAAR	Stripped Sequence	SLISVIHLITAAR	0	TRUE	1	4	FALSE	FALSE	70.2431	NaN	70.2431	1.95473e-38	6.89884e-20	0.000106441	0.00106351	_SLISVIHLITAAR_	_SLISVIHLITAAR_	FALSE	FALSE	TRUE	LABEL_FREE	107.85	103.833	165.001	169.419	NaN	0.526422	0.526836	7.36323e-20	no group specified	0.569674	3	465.289	465.287	70.2431	93.3718
151219_0001_RPE1	151219_0001_RPE1.wiff	C	1	NA	3.06999e-74	0.607352	5	O14737	O14737	VSEQGLIEILK	Stripped Sequence	VSEQGLIEILK	0	TRUE	1	1	TRUE	FALSE	65.4542	NaN	65.4542	3.81569e-50	1.76124e-11	0.0663291	0.648544	_VSEQGLIEILK_	_VSEQGLIEILK_	FALSE	TRUE	TRUE	LABEL_FREE	72.8	71.4093	124.937	126.358	NaN	0.590693	0.598154	3.81569e-50	no group specified	0.658554	2	614.861	614.858	65.4542	106.219
151219_0001_RPE1	151219_0001_RPE1.wiff	C	1	NA	3.06999e-74	0.607352	5	O14737	O14737	LSNLALVKPEK	Stripped Sequence	LSNLALVKPEK	1	TRUE	1	2	TRUE	FALSE	144.418	NaN	144.418	4.18211e-47	1.54972e-30	0.000512767	0.00262376	_LSNLALVKPEK_	_LSNLALVKPEK_	FALSE	TRUE	TRUE	LABEL_FREE	14.4	13.4353	56.2492	57.4146	NaN	0.567775	0.572723	1.22376e-37	no group specified	0.616093	3	404.583	404.582	144.418	138.422
151219_0001_RPE1	151219_0001_RPE1.wiff	C	1	NA	3.06999e-74	0.607352	5	O14737	O14737	NSILAQVLDQSAR	Stripped Sequence	NSILAQVLDQSAR	0	TRUE	1	3	TRUE	FALSE	108.785	NaN	108.785	3.61288e-43	8.62922e-22	0.000804711	0.00558093	_NSILAQVLDQSAR_	_NSILAQVLDQSAR_	FALSE	TRUE	TRUE	LABEL_FREE	78.1	77.2428	131.737	132.527	NaN	0.578327	0.584433	3.61288e-43	no group specified	0.685104	2	707.886	707.881	108.785	107.8
151219_0001_RPE1	151219_0001_RPE1.wiff	C	1	NA	3.06999e-74	0.607352	5	O14737	O14737	AVENYLIQMAR	Stripped Sequence	AVENYLIQMAR	0	TRUE	1	4	FALSE	FALSE	162.062	NaN	162.062	5.38695e-52	1.99255e-15	0.00107476	0.010458	_AVENYLIQMAR_	_AVENYLIQMAR_	FALSE	FALSE	TRUE	LABEL_FREE	61.9	60.1916	111.636	113.582	NaN	0.593822	0.601627	5.38695e-52	no group specified	0.724055	2	654.342	654.339	162.062	120.159
151219_0001_RPE1	151219_0001_RPE1.wiff	C	1	NA	3.06999e-74	0.607352	5	O14737	O14737	VSEQGLIEILKK	Stripped Sequence	VSEQGLIEILKK	1	TRUE	1	5	FALSE	FALSE	52.5514	NaN	52.5514	8.16625e-40	0.000875617	0.222004	1	_VSEQGLIEILKK_	_VSEQGLIEILKK_	FALSE	FALSE	TRUE	LABEL_FREE	60.35	56.9686	107.522	111.812	NaN	0.572018	0.577432	8.16625e-40	no group specified	0.665218	3	452.941	452.94	52.5514	75.6526
151219_0001_RPE1	151219_0001_RPE1.wiff	C	1	NA	5.19575e-83	0.614633	8	O14744	O14744	GPLVNASLR	Stripped Sequence	GPLVNASLR	0	TRUE	1	1	TRUE	FALSE	145.863	NaN	145.863	1.31599e-17	2.27852e-06	0.00124566	0.00683497	_GPLVNASLR_	_GPLVNASLR_	FALSE	TRUE	TRUE	LABEL_FREE	12.8	12.7988	55.3065	55.3074	NaN	0.503827	0.501763	9.01265e-13	no group specified	0.554552	2	463.775	463.773	145.863	74.2164
151219_0001_RPE1	151219_0001_RPE1.wiff	C	1	NA	5.19575e-83	0.614633	8	O14744	O14744	EFIQEPAK	Stripped Sequence	EFIQEPAK	0	TRUE	1	2	TRUE	FALSE	28.5431	NaN	28.5431	1.4384e-53	5.97939e-19	0.000933066	0.00900634	_EFIQEPAK_	_EFIQEPAK_	FALSE	TRUE	TRUE	LABEL_FREE	0.6	0.913845	43.1184	42.7917	NaN	NaN	NaN	NaN	no group specified	NaN	2	481.253	481.251	28.5431	38.1042
151219_0001_RPE1	151219_0001_RPE1.wiff	C	1	NA	5.19575e-83	0.614633	8	O14744	O14744	DWNTLIVGK	Stripped Sequence	DWNTLIVGK	0	TRUE	1	3	TRUE	FALSE	48.2427	NaN	48.2427	1.76282e-14	5.83536e-05	0.080555	0.347038	_DWNTLIVGK_	_DWNTLIVGK_	FALSE	TRUE	TRUE	LABEL_FREE	57.2	58.5973	109.511	107.691	NaN	0.499251	0.496686	1.46512e-11	no group specified	0.541378	2	523.287	523.285	48.2427	50.3554
151219_0001_RPE1	151219_0001_RPE1.wiff	C	1	NA	5.19575e-83	0.614633	8	O14744	O14744	KVWYEWAVTAPVCSAIHNPTGR	Stripped Sequence	KVWYEWAVTAPVCSAIHNPTGR	1	TRUE	1	4	FALSE	FALSE	37.5266	NaN	37.5266	1.13227e-15	0.00700751	0.145945	1	_KVWYEWAVTAPVC[+57]SAIHNPTGR_	_KVWYEWAVTAPVC[+57]SAIHNPTGR_	FALSE	FALSE	TRUE	LABEL_FREE	75.5	74.9334	128.744	129.481	NaN	0.513798	0.512827	1.13227e-15	no group specified	0.566431	4	636.322	636.318	37.5266	49.9042
151219_0001_RPE1	151219_0001_RPE1.wiff	C	1	NA	5.19575e-83	0.614633	8	O14744	O14744	AAILPTSIFLTNK	Stripped Sequence	AAILPTSIFLTNK	0	TRUE	0	5	FALSE	FALSE	65.2968	NaN	65.2968	2.09762e-10	0.00266585	0.0942334	0.639245	_AAILPTSIFLTNK_	_AAILPTSIFLTNK_	FALSE	FALSE	TRUE	LABEL_FREE	87.35	87.044	143.704	144.272	NaN	0.448897	0.44081	0.0111445	no group specified	0.530713	2	694.911	694.906	65.2968	728.853
151219_0001_RPE1	151219_0001_RPE1.wiff	C	1	NA	5.19575e-83	0.614633	8	O14744	O14744	EKDRDPEAQFEMPYVVR	Stripped Sequence	EKDRDPEAQFEMPYVVR	2	TRUE	1	9	FALSE	FALSE	46.8891	NaN	46.8891	1.83895e-12	0.00657201	0.289569	1	_EKDRDPEAQFEMPYVVR_	_EKDRDPEAQFEMPYVVR_	FALSE	FALSE	TRUE	LABEL_FREE	50.1	49.3896	98.5838	99.8507	NaN	0.502684	0.500494	1.83895e-12	no group specified	0.499136	4	528.007	528.005	46.8891	966.015
151219_0001_RPE1	151219_0001_RPE1.wiff	C	1	NA	4.27921e-118	0.640443	13	O14745	O14745	SVDPDSPAEASGLR	Stripped Sequence	SVDPDSPAEASGLR	0	TRUE	1	1	TRUE	FALSE	2074.37	NaN	2074.37	3.70223e-64	7.57197e-47	8.62853e-22	8.62645e-21	_SVDPDSPAEASGLR_	_SVDPDSPAEASGLR_	FALSE	TRUE	TRUE	LABEL_FREE	9.6	9.57867	52.1349	52.16	NaN	0.613263	0.6232	3.70223e-64	no group specified	0.946092	2	700.836	700.832	2074.37	1073.66
151219_0001_RPE1	151219_0001_RPE1.wiff	C	1	NA	4.27921e-118	0.640443	13	O14745	O14745	AQEAPGQAEPPAAAEVQGAGNENEPR	Stripped Sequence	AQEAPGQAEPPAAAEVQGAGNENEPR	0	TRUE	1	2	TRUE	FALSE	776.783	NaN	776.783	8.09391e-61	7.74603e-33	2.90101e-17	2.90101e-16	_AQEAPGQAEPPAAAEVQGAGNENEPR_	_AQEAPGQAEPPAAAEVQGAGNENEPR_	FALSE	TRUE	TRUE	LABEL_FREE	17.2	17.1249	60.3825	60.5018	NaN	0.608088	0.617456	8.09391e-61	no group specified	0.866088	3	863.404	863.398	776.783	485.311
151219_0001_RPE1	151219_0001_RPE1.wiff	C	1	NA	4.27921e-118	0.640443	13	O14745	O14745	LLVVDRETDEFFK	Stripped Sequence	LLVVDRETDEFFK	1	TRUE	1	3	TRUE	FALSE	369.824	NaN	369.824	1.22262e-48	9.19278e-30	2.19368e-10	1.87011e-09	_LLVVDRETDEFFK_	_LLVVDRETDEFFK_	FALSE	TRUE	TRUE	LABEL_FREE	61.1	63.8912	115.58	112.805	NaN	0.559199	0.563207	1.92281e-33	no group specified	0.712415	3	537.619	537.617	369.824	338.031
151219_0001_RPE1	151219_0001_RPE1.wiff	C	1	NA	4.27921e-118	0.640443	13	O14745	O14745	EALAEAALESPR	Stripped Sequence	EALAEAALESPR	0	TRUE	1	4	FALSE	FALSE	309.325	NaN	309.325	9.51886e-56	4.96419e-52	1.97542e-18	1.88154e-17	_EALAEAALESPR_	_EALAEAALESPR_	FALSE	FALSE	TRUE	LABEL_FREE	27.2	26.9998	71.7908	72.2428	NaN	0.597175	0.605348	5.1839e-54	no group specified	0.8124	2	628.828	628.824	309.325	266.954
151219_0001_RPE1	151219_0001_RPE1.wiff	C	1	NA	4.27921e-118	0.640443	13	O14745	O14745	IVEVNGVCMEGK	Stripped Sequence	IVEVNGVCMEGK	0	TRUE	1	5	FALSE	FALSE	334.944	NaN	334.944	1.89056e-70	1.85085e-16	0.000111656	0.00111143	_IVEVNGVC[+57]MEGK_	_IVEVNGVC[+57]MEGK_	FALSE	FALSE	TRUE	LABEL_FREE	20.6	20.324	63.7784	64.2213	NaN	0.622748	0.633724	1.89056e-70	no group specified	0.876225	2	667.826	667.822	334.944	272.268
151219_0001_RPE1	151219_0001_RPE1.wiff	C	1	NA	4.27921e-118	0.640443	13	O14745	O14745	LVEPGSPAEK	Stripped Sequence	LVEPGSPAEK	0	TRUE	1	6	FALSE	FALSE	156.593	NaN	156.593	7.83406e-57	8.78679e-25	0.000399564	0.00396212	_LVEPGSPAEK_	_LVEPGSPAEK_	FALSE	FALSE	TRUE	LABEL_FREE	-10.5	-13.3393	28.8441	31.2182	NaN	0.55942	0.563452	1.51049e-33	no group specified	0.73166	2	513.777	513.775	156.593	220.753
151219_0001_RPE1	151219_0001_RPE1.wiff	C	1	NA	4.27921e-118	0.640443	13	O14745	O14745	LVEVNGENVEK	Stripped Sequence	LVEVNGENVEK	0	TRUE	1	7	FALSE	FALSE	325.266	NaN	325.266	5.35222e-61	1.41805e-07	0.0599237	0.590392	_LVEVNGENVEK_	_LVEVNGENVEK_	FALSE	FALSE	TRUE	LABEL_FREE	1.9	1.09294	43.2991	44.0853	NaN	0.608371	0.617771	5.35222e-61	no group specified	0.865023	2	615.322	615.319	325.266	267.066
151219_0001_RPE1	151219_0001_RPE1.wiff	C	1	NA	4.27921e-118	0.640443	13	O14745	O14745	LLVVDRETDEFFKK	Stripped Sequence	LLVVDRETDEFFKK	2	TRUE	1	8	FALSE	FALSE	180.401	NaN	180.401	6.11506e-49	1.19484e-19	0.00256132	0.0180654	_LLVVDRETDEFFKK_	_LLVVDRETDEFFKK_	FALSE	FALSE	TRUE	LABEL_FREE	47.8	50.9905	101.024	96.8156	NaN	0.588621	0.595855	6.11506e-49	no group specified	0.845355	4	435.49	435.488	180.401	558.904
151219_0001_RPE1	151219_0001_RPE1.wiff	C	1	NA	4.27921e-118	0.640443	13	O14745	O14745	KNELFSNL	Stripped Sequence	KNELFSNL	1	TRUE	1	9	FALSE	FALSE	295.53	NaN	295.53	1.15793e-40	6.52971e-18	0.00260361	0.0125597	_KNELFSNL_	_KNELFSNL_	FALSE	FALSE	TRUE	LABEL_FREE	46	44.7152	92.2114	94.3903	NaN	0.573638	0.57923	1.15793e-40	no group specified	0.75533	2	482.759	482.757	295.53	527.617
151219_0001_RPE1	151219_0001_RPE1.wiff	C	1	NA	4.27921e-118	0.640443	13	O14745	O14745	LLVVDPETDEQLQK	Stripped Sequence	LLVVDPETDEQLQK	0	TRUE	1	10	FALSE	FALSE	1200.78	NaN	1200.78	1.35907e-61	1.26537e-34	0.1	1	_LLVVDPETDEQLQK_	_LLVVDPETDEQLQK_	FALSE	FALSE	TRUE	LABEL_FREE	43.85	44.3674	91.4503	91.0602	NaN	0.609302	0.618804	1.35907e-61	no group specified	0.903503	2	813.933	813.928	1200.78	457.959
151219_0001_RPE1	151219_0001_RPE1.wiff	C	1	NA	4.27921e-118	0.640443	13	O14745	O14745	LVEVNGENVEKETHQQVVSR	Stripped Sequence	LVEVNGENVEKETHQQVVSR	1	TRUE	1	11	FALSE	FALSE	86.5381	NaN	86.5381	8.80332e-62	5.68377e-30	2.01314e-11	1.99328e-10	_LVEVNGENVEKETHQQVVSR_	_LVEVNGENVEKETHQQVVSR_	FALSE	FALSE	TRUE	LABEL_FREE	19	19.2373	62.6902	62.5247	NaN	0.609597	0.619132	8.80332e-62	no group specified	0.846035	4	574.299	574.296	86.5381	447.959
151219_0001_RPE1	151219_0001_RPE1.wiff	C	1	NA	4.27921e-118	0.640443	13	O14745	O14745	GPSGYGFNLHSDK	Stripped Sequence	GPSGYGFNLHSDK	0	TRUE	1	12	FALSE	FALSE	86.5568	NaN	86.5568	5.76904e-24	5.23755e-08	0.0323398	0.213494	_GPSGYGFNLHSDK_	_GPSGYGFNLHSDK_	FALSE	FALSE	TRUE	LABEL_FREE	13.4	13.3095	56.0343	56.1889	NaN	0.529943	0.530743	3.9427e-21	no group specified	0.554666	3	460.218	460.216	86.5568	494.119
151219_0001_RPE1	151219_0001_RPE1.wiff	C	1	NA	4.27921e-118	0.640443	13	O14745	O14745	EALAEAALESPRPALVR	Stripped Sequence	EALAEAALESPRPALVR	1	TRUE	1	13	FALSE	FALSE	1170.78	NaN	1170.78	1.14113e-41	3.2675e-24	0.5	1	_EALAEAALESPRPALVR_	_EALAEAALESPRPALVR_	FALSE	FALSE	TRUE	LABEL_FREE	49.5	49.766	99.421	98.9116	NaN	NaN	0.149238	NaN	no group specified	NaN	3	598.335	598.333	1170.78	1198.33
151219_0001_RPE1	151219_0001_RPE1.wiff	C	1	NA	4.27921e-118	0.640443	13	O14745	O14745	EALAEAALESPRPALVR	Stripped Sequence	EALAEAALESPRPALVR	1	TRUE	1	13	FALSE	FALSE	225.017	NaN	225.017	6.04341e-65	2.22861e-38	0.5	1	_EALAEAALESPRPALVR_	_EALAEAALESPRPALVR_	FALSE	FALSE	TRUE	LABEL_FREE	49.5	49.7373	99.3669	98.9116	NaN	0.614463	0.624531	6.04341e-65	no group specified	0.845176	4	449.003	449.002	225.017	1115.91
151219_0001_RPE1	151219_0001_RPE1.wiff	C	1	NA	2.30055e-134	0.651177	4	O14773	O14773	LFGGNFAHQASVAR	Stripped Sequence	LFGGNFAHQASVAR	0	TRUE	1	1	TRUE	FALSE	2199.18	NaN	2199.18	1.23816e-60	4.44168e-34	0.3	1	_LFGGNFAHQASVAR_	_LFGGNFAHQASVAR_	FALSE	TRUE	TRUE	LABEL_FREE	24.95	25.1272	69.7028	69.5144	NaN	0.6078	0.617137	1.23816e-60	no group specified	0.956135	3	492.257	492.254	2199.18	1323.99
151219_0001_RPE1	151219_0001_RPE1.wiff	C	1	NA	2.30055e-134	0.651177	4	O14773	O14773	LYQQHGAGLFDVTR	Stripped Sequence	LYQQHGAGLFDVTR	0	TRUE	1	2	TRUE	FALSE	923.544	NaN	923.544	1.33425e-71	5.92942e-54	2.99282e-22	2.99279e-21	_LYQQHGAGLFDVTR_	_LYQQHGAGLFDVTR_	FALSE	TRUE	TRUE	LABEL_FREE	33.55	35.1481	81.7689	79.7695	NaN	0.624451	0.635614	1.33425e-71	no group specified	0.953657	3	535.611	535.608	923.544	655.443
151219_0001_RPE1	151219_0001_RPE1.wiff	C	1	NA	2.30055e-134	0.651177	4	O14773	O14773	AYPDVAALSDGYWVVSNR	Stripped Sequence	AYPDVAALSDGYWVVSNR	0	TRUE	1	3	TRUE	FALSE	849.256	NaN	849.256	2.07817e-55	3.77292e-40	0.4	1	_AYPDVAALSDGYWVVSNR_	_AYPDVAALSDGYWVVSNR_	FALSE	TRUE	TRUE	LABEL_FREE	92	91.1745	149.138	150.249	NaN	NaN	0.149238	NaN	no group specified	NaN	3	661.658	661.655	849.256	1330.53
151219_0001_RPE1	151219_0001_RPE1.wiff	C	1	NA	2.30055e-134	0.651177	4	O14773	O14773	AYPDVAALSDGYWVVSNR	Stripped Sequence	AYPDVAALSDGYWVVSNR	0	TRUE	1	3	TRUE	FALSE	193.528	NaN	193.528	4.01694e-62	4.70442e-20	0.6	1	_AYPDVAALSDGYWVVSNR_	_AYPDVAALSDGYWVVSNR_	FALSE	TRUE	TRUE	LABEL_FREE	92	91.1681	149.129	150.249	NaN	0.608183	0.617562	7.03741e-61	no group specified	0.835596	2	991.984	991.976	193.528	1143.53
151219_0001_RPE1	151219_0001_RPE1.wiff	C	1	NA	2.30055e-134	0.651177	4	O14773	O14773	ILSGRPPLGFLNPR	Stripped Sequence	ILSGRPPLGFLNPR	1	TRUE	1	4	FALSE	FALSE	2948.79	NaN	2948.79	8.75797e-38	2.06113e-23	0.00534854	0.0534854	_ILSGRPPLGFLNPR_	_ILSGRPPLGFLNPR_	FALSE	FALSE	TRUE	LABEL_FREE	60.15	60.5842	112.04	111.589	NaN	0.568062	0.573042	8.75797e-38	no group specified	0.81103	3	512.972	512.97	2948.79	1095.49
151219_0001_RPE1	151219_0001_RPE1.wiff	C	1	NA	4.41047e-41	0.57467	9	O14776	O14776	VFFYNPTTR	Stripped Sequence	VFFYNPTTR	0	TRUE	1	1	TRUE	FALSE	288.254	NaN	288.254	1.5272e-17	4.39054e-10	0.00071745	0.00558093	_VFFYNPTTR_	_VFFYNPTTR_	FALSE	TRUE	TRUE	LABEL_FREE	42	42.6287	89.9549	89.0082	NaN	0.519655	0.519327	1.5272e-17	no group specified	0.76564	2	572.793	572.79	288.254	169.272
151219_0001_RPE1	151219_0001_RPE1.wiff	C	1	NA	4.41047e-41	0.57467	9	O14776	O14776	EALFNEFVAAAR	Stripped Sequence	EALFNEFVAAAR	0	TRUE	1	2	TRUE	FALSE	49.4224	NaN	49.4224	6.00895e-36	3.91209e-09	0.100306	1	_EALFNEFVAAAR_	_EALFNEFVAAAR_	FALSE	TRUE	TRUE	LABEL_FREE	80.9	80.3967	135.345	136.125	NaN	0.564384	0.568961	6.00895e-36	no group specified	0.580548	2	669.346	669.342	49.4224	114.435
151219_0001_RPE1	151219_0001_RPE1.wiff	C	1	NA	4.41047e-41	0.57467	9	O14776	O14776	ALLSDMVR	Stripped Sequence	ALLSDMVR	0	TRUE	1	3	TRUE	FALSE	170.139	NaN	170.139	4.21182e-19	1.98995e-05	0.0376615	0.245588	_ALLSDMVR_	_ALLSDMVR_	FALSE	TRUE	TRUE	LABEL_FREE	35.3	37.1225	83.757	81.9656	NaN	0.524262	0.524439	4.21182e-19	no group specified	0.582956	2	452.75	452.748	170.139	121.908
151219_0001_RPE1	151219_0001_RPE1.wiff	C	1	NA	4.41047e-41	0.57467	9	O14776	O14776	YLLLNPK	Stripped Sequence	YLLLNPK	0	TRUE	1	4	FALSE	FALSE	123.744	NaN	123.744	6.60726e-29	3.16727e-11	0.0158512	0.110466	_YLLLNPK_	_YLLLNPK_	FALSE	FALSE	TRUE	LABEL_FREE	29.1	29.9856	76.0397	74.6015	NaN	0.549002	0.551892	8.46542e-29	no group specified	0.509023	2	430.766	430.764	123.744	90.4935
151219_0001_RPE1	151219_0001_RPE1.wiff	C	1	NA	4.41047e-41	0.57467	9	O14776	O14776	YLVLDCVPEER	Stripped Sequence	YLVLDCVPEER	0	TRUE	1	5	FALSE	FALSE	71.8419	NaN	71.8419	1.35513e-25	9.31192e-11	0.0687557	0.500739	_YLVLDC[+57]VPEER_	_YLVLDC[+57]VPEER_	FALSE	FALSE	TRUE	LABEL_FREE	49.3	49.6197	99.1455	98.3177	NaN	0.541434	0.543494	1.35513e-25	no group specified	0.522584	2	696.845	696.84	71.8419	68.1943
151219_0001_RPE1	151219_0001_RPE1.wiff	C	1	NA	4.41047e-41	0.57467	9	O14776	O14776	GVSAFSTWEK	Stripped Sequence	GVSAFSTWEK	0	FALSE	1	6	FALSE	FALSE	75.8944	NaN	75.8944	2.38887e-15	0.000248189	0.0198402	0.114072	_GVSAFSTWEK_	_GVSAFSTWEK_	FALSE	FALSE	TRUE	LABEL_FREE	35.5	34.313	80.7208	82.1479	NaN	0.512743	0.511657	2.38887e-15	no group specified	0.565753	2	556.275	556.272	75.8944	58.2414
151219_0001_RPE1	151219_0001_RPE1.wiff	C	1	NA	4.41047e-41	0.57467	9	O14776	O14776	LSMWDRPDDLIGR	Stripped Sequence	LSMWDRPDDLIGR	1	TRUE	0	7	FALSE	FALSE	56.8466	NaN	56.8466	5.74938e-06	0.00645075	0.221602	0.706405	_LSMWDRPDDLIGR_	_LSMWDRPDDLIGR_	FALSE	FALSE	TRUE	LABEL_FREE	60.5	63.6576	115.262	111.958	NaN	0.445555	0.437102	0.0184435	no group specified	0.497032	3	525.265	525.262	56.8466	33.4822
151219_0001_RPE1	151219_0001_RPE1.wiff	C	1	NA	4.41047e-41	0.57467	9	O14776	O14776	LFNEHIEALTK	Stripped Sequence	LFNEHIEALTK	0	TRUE	1	10	FALSE	FALSE	41.9832	NaN	41.9832	1.21015e-08	0.00258325	0.128598	1	_LFNEHIEALTK_	_LFNEHIEALTK_	FALSE	FALSE	TRUE	LABEL_FREE	33.1	35.2285	81.8777	79.1874	NaN	0.48678	0.482846	1.21015e-08	no group specified	0.52273	3	438.907	438.905	41.9832	39.5819
151219_0001_RPE1	151219_0001_RPE1.wiff	C	1	NA	8.42168e-50	0.584313	0	O14782;O15066	O14782;O15066	SQNQQYLVR	Stripped Sequence	SQNQQYLVR	0	FALSE	0	1	TRUE	FALSE	1.61691	NaN	1.61691	1.47395e-27	7.85847e-05	0.589432	1	_SQNQQYLVR_	_SQNQQYLVR_	FALSE	TRUE	TRUE	LABEL_FREE	-9.4	-6.48721	35.5085	32.3249	NaN	0.180774	0.201728	1	no group specified	0.231562	2	568.296	568.294	1.61691	47.9396
151219_0001_RPE1	151219_0001_RPE1.wiff	C	1	NA	3.32405e-42	0.575972	4	O14787	O14787	SIACWTLSR	Stripped Sequence	SIACWTLSR	0	TRUE	1	1	TRUE	FALSE	75.1455	NaN	75.1455	5.6942e-20	0.00298825	0.164864	0.887825	_SIAC[+57]WTLSR_	_SIAC[+57]WTLSR_	FALSE	TRUE	TRUE	LABEL_FREE	37.9	39.5953	86.7367	85.0466	NaN	0.526737	0.527185	5.6942e-20	no group specified	0.590376	2	547.277	547.274	75.1455	74.5082
151219_0001_RPE1	151219_0001_RPE1.wiff	C	1	NA	3.32405e-42	0.575972	4	O14787	O14787	GLLFHPEWVVK	Stripped Sequence	GLLFHPEWVVK	0	TRUE	1	2	TRUE	FALSE	67.0564	NaN	67.0564	8.15975e-17	0.00220998	0.0980827	0.577949	_GLLFHPEWVVK_	_GLLFHPEWVVK_	FALSE	TRUE	TRUE	LABEL_FREE	70.2	72.8624	126.428	123.176	NaN	0.516101	0.515383	2.15825e-16	no group specified	0.604137	3	442.252	442.25	67.0564	73.0936
151219_0001_RPE1	151219_0001_RPE1.wiff	C	1	NA	3.32405e-42	0.575972	4	O14787	O14787	GDVEEDEAVPDSEQDIKPR	Stripped Sequence	GDVEEDEAVPDSEQDIKPR	1	TRUE	0	3	TRUE	FALSE	81.3227	NaN	81.3227	1.02675e-20	4.97345e-05	0.0445258	0.340609	_GDVEEDEAVPDSEQDIKPR_	_GDVEEDEAVPDSEQDIKPR_	FALSE	TRUE	TRUE	LABEL_FREE	15.7	16.2921	59.6452	58.7679	NaN	0.440124	0.431075	0.0328434	no group specified	0.588227	3	709.994	709.989	81.3227	340.027
151219_0001_RPE1	151219_0001_RPE1.wiff	C	1	NA	3.32405e-42	0.575972	4	O14787	O14787	SHAIACVNQFIMDR	Stripped Sequence	SHAIACVNQFIMDR	0	TRUE	1	5	FALSE	FALSE	70.9016	NaN	70.9016	1.62978e-05	0.00828141	0.236116	0.891514	_SHAIAC[+57]VNQFIMDR_	_SHAIAC[+57]VNQFIMDR_	FALSE	FALSE	TRUE	LABEL_FREE	49.4	47.338	96.3756	98.6146	NaN	0.467609	0.461573	4.62177e-05	no group specified	0.32829	3	554.601	554.599	70.9016	571.248
151219_0001_RPE1	151219_0001_RPE1.wiff	C	1	NA	3.19135e-111	0.635719	12	O14818	O14818	ILNPEEIEK	Stripped Sequence	ILNPEEIEK	0	TRUE	1	1	TRUE	FALSE	867.857	NaN	867.857	1.0998e-55	4.73882e-41	9.30728e-18	8.72716e-17	_ILNPEEIEK_	_ILNPEEIEK_	FALSE	TRUE	TRUE	LABEL_FREE	22.3	21.562	65.5803	66.561	NaN	0.593862	0.601671	5.10518e-52	no group specified	0.79202	2	542.798	542.795	867.857	621.686
151219_0001_RPE1	151219_0001_RPE1.wiff	C	1	NA	3.19135e-111	0.635719	12	O14818	O14818	ALLEVVQSGGK	Stripped Sequence	ALLEVVQSGGK	0	FALSE	1	2	TRUE	FALSE	774.984	NaN	774.984	2.87282e-48	6.01039e-28	1.2768e-14	1.25873e-13	_ALLEVVQSGGK_	_ALLEVVQSGGK_	FALSE	TRUE	TRUE	LABEL_FREE	27.9	28.1785	73.8371	73.4173	NaN	0.587454	0.594561	2.87282e-48	no group specified	0.721057	2	550.819	550.817	774.984	392.834
151219_0001_RPE1	151219_0001_RPE1.wiff	C	1	NA	3.19135e-111	0.635719	12	O14818	O14818	DIVVLGVEK	Stripped Sequence	DIVVLGVEK	0	TRUE	1	3	TRUE	FALSE	222.216	NaN	222.216	4.3618e-66	4.85062e-25	3.24258e-08	3.10242e-07	_DIVVLGVEK_	_DIVVLGVEK_	FALSE	TRUE	TRUE	LABEL_FREE	39.8	40.6096	87.5867	87.0689	NaN	0.616204	0.626463	4.3618e-66	no group specified	0.784684	2	486.292	486.29	222.216	341.368
151219_0001_RPE1	151219_0001_RPE1.wiff	C	1	NA	3.19135e-111	0.635719	12	O14818	O14818	KICALDDNVCMAFAGLTADAR	Stripped Sequence	KICALDDNVCMAFAGLTADAR	1	TRUE	1	4	FALSE	FALSE	181.302	NaN	181.302	5.97111e-42	6.90865e-28	2.65006e-14	1.6907e-13	_KIC[+57]ALDDNVC[+57]MAFAGLTADAR_	_KIC[+57]ALDDNVC[+57]MAFAGLTADAR_	FALSE	FALSE	TRUE	LABEL_FREE	85.7	87.0522	143.72	142.553	NaN	0.576064	0.581922	5.97111e-42	no group specified	0.797183	3	771.366	771.361	181.302	392.938
151219_0001_RPE1	151219_0001_RPE1.wiff	C	1	NA	3.19135e-111	0.635719	12	O14818	O14818	NIELAVMR	Stripped Sequence	NIELAVMR	0	TRUE	1	5	FALSE	FALSE	620.586	NaN	620.586	3.22257e-43	1.92387e-14	8.35126e-09	4.32252e-08	_NIELAVMR_	_NIELAVMR_	FALSE	FALSE	TRUE	LABEL_FREE	38	36.4308	82.9633	85.189	NaN	0.578419	0.584534	3.22257e-43	no group specified	0.6773	2	473.263	473.261	620.586	378.012
151219_0001_RPE1	151219_0001_RPE1.wiff	C	1	NA	3.19135e-111	0.635719	12	O14818	O14818	LTVEDPVTVEYITR	Stripped Sequence	LTVEDPVTVEYITR	0	FALSE	1	6	FALSE	FALSE	376.927	NaN	376.927	2.70318e-57	2.24621e-38	1.19869e-21	1.14087e-20	_LTVEDPVTVEYITR_	_LTVEDPVTVEYITR_	FALSE	FALSE	TRUE	LABEL_FREE	65.1	64.8126	117.121	117.353	NaN	0.602515	0.611273	2.70318e-57	no group specified	0.885032	2	817.935	817.93	376.927	193.097
151219_0001_RPE1	151219_0001_RPE1.wiff	C	1	NA	3.19135e-111	0.635719	12	O14818	O14818	NYTDEAIETDDLTIK	Stripped Sequence	NYTDEAIETDDLTIK	0	TRUE	1	7	FALSE	FALSE	136.523	NaN	136.523	8.00826e-52	1.87889e-28	3.06061e-07	2.86085e-06	_NYTDEAIETDDLTIK_	_NYTDEAIETDDLTIK_	FALSE	FALSE	TRUE	LABEL_FREE	48.65	49.4894	98.88	97.5084	NaN	0.593533	0.601306	8.00826e-52	no group specified	0.801203	2	870.912	870.906	136.523	75.8079
151219_0001_RPE1	151219_0001_RPE1.wiff	C	1	NA	3.19135e-111	0.635719	12	O14818	O14818	AITVFSPDGHLFQVEYAQEAVK	Stripped Sequence	AITVFSPDGHLFQVEYAQEAVK	0	FALSE	1	8	FALSE	FALSE	65.8408	NaN	65.8408	1.92714e-35	7.55213e-24	2.76512e-06	2.76434e-05	_AITVFSPDGHLFQVEYAQEAVK_	_AITVFSPDGHLFQVEYAQEAVK_	FALSE	FALSE	TRUE	LABEL_FREE	86.8	87.2297	144.054	143.545	NaN	0.561313	0.565553	1.879e-34	no group specified	0.770174	3	817.085	817.079	65.8408	118.578
151219_0001_RPE1	151219_0001_RPE1.wiff	C	1	NA	3.19135e-111	0.635719	12	O14818	O14818	GRDIVVLGVEK	Stripped Sequence	GRDIVVLGVEK	1	TRUE	0	9	FALSE	FALSE	25.06	NaN	25.06	8.5439e-33	5.14367e-07	0.22225	1	_GRDIVVLGVEK_	_GRDIVVLGVEK_	FALSE	FALSE	TRUE	LABEL_FREE	20.35	20.2769	63.7338	63.8031	NaN	0.420589	0.409398	0.0989022	no group specified	0.500371	2	592.854	592.851	25.06	135.442
151219_0001_RPE1	151219_0001_RPE1.wiff	C	1	NA	3.19135e-111	0.635719	12	O14818	O14818	LYQTDPSGTYHAWK	Stripped Sequence	LYQTDPSGTYHAWK	0	FALSE	1	10	FALSE	FALSE	264.834	NaN	264.834	5.43709e-55	6.62417e-23	1.46096e-07	1.4608e-06	_LYQTDPSGTYHAWK_	_LYQTDPSGTYHAWK_	FALSE	FALSE	TRUE	LABEL_FREE	18.9	20.8632	64.6052	62.3864	NaN	0.598782	0.60713	5.43709e-55	no group specified	0.733172	3	556.267	556.264	264.834	142.125
151219_0001_RPE1	151219_0001_RPE1.wiff	C	1	NA	3.19135e-111	0.635719	12	O14818	O14818	YVAEIEKEKEENEK	Stripped Sequence	YVAEIEKEKEENEK	2	TRUE	1	11	FALSE	FALSE	116.433	NaN	116.433	4.99743e-65	1.22991e-39	2.58207e-11	2.58204e-10	_YVAEIEKEKEENEK_	_YVAEIEKEKEENEK_	FALSE	FALSE	TRUE	LABEL_FREE	-10.7	-10.4274	31.2912	31.017	NaN	0.61459	0.624672	4.99743e-65	no group specified	0.864606	4	435.219	435.217	116.433	79.2191
151219_0001_RPE1	151219_0001_RPE1.wiff	C	1	NA	3.19135e-111	0.635719	12	O14818	O14818	AITVFSPDGHLFQVEYAQEAVKK	Stripped Sequence	AITVFSPDGHLFQVEYAQEAVKK	1	FALSE	1	12	FALSE	FALSE	45.1072	NaN	45.1072	5.6863e-19	0.00213633	0.0800675	0.509322	_AITVFSPDGHLFQVEYAQEAVKK_	_AITVFSPDGHLFQVEYAQEAVKK_	FALSE	FALSE	TRUE	LABEL_FREE	77	76.7674	131.04	131.461	NaN	0.523886	0.524022	5.6863e-19	no group specified	0.746143	4	645.089	645.086	45.1072	96.9075
151219_0001_RPE1	151219_0001_RPE1.wiff	C	1	NA	3.19135e-111	0.635719	12	O14818	O14818	ICALDDNVCMAFAGLTADAR	Stripped Sequence	ICALDDNVCMAFAGLTADAR	0	TRUE	1	13	FALSE	FALSE	76.1172	NaN	76.1172	4.58396e-33	0.000787582	0.118125	1	_IC[+57]ALDDNVC[+57]MAFAGLTADAR_	_IC[+57]ALDDNVC[+57]MAFAGLTADAR_	FALSE	FALSE	TRUE	LABEL_FREE	99.3	100.115	159.869	158.887	NaN	0.558399	0.562319	4.58396e-33	no group specified	0.650537	3	728.668	728.663	76.1172	142.246
151219_0001_RPE1	151219_0001_RPE1.wiff	C	1	NA	3.387e-96	0.624874	4	O14828	O14828	TAAANAAAGAAENAFR	Stripped Sequence	TAAANAAAGAAENAFR	0	TRUE	1	1	TRUE	FALSE	169.498	NaN	169.498	8.75552e-45	9.90843e-24	0.4	1	_TAAANAAAGAAENAFR_	_TAAANAAAGAAENAFR_	FALSE	TRUE	TRUE	LABEL_FREE	30.75	28.831	74.356	76.9421	NaN	NaN	0.149238	NaN	no group specified	NaN	3	492.911	492.909	169.498	157.116
151219_0001_RPE1	151219_0001_RPE1.wiff	C	1	NA	3.387e-96	0.624874	4	O14828	O14828	TAAANAAAGAAENAFR	Stripped Sequence	TAAANAAAGAAENAFR	0	TRUE	1	1	TRUE	FALSE	181.123	NaN	181.123	8.02893e-58	1.1201e-17	0.6	1	_TAAANAAAGAAENAFR_	_TAAANAAAGAAENAFR_	FALSE	TRUE	TRUE	LABEL_FREE	30.75	28.8502	74.381	76.9421	NaN	0.603358	0.612208	8.02893e-58	no group specified	0.842763	2	738.863	738.858	181.123	130.335
151219_0001_RPE1	151219_0001_RPE1.wiff	C	1	NA	3.387e-96	0.624874	4	O14828	O14828	AQQEFAAGVFSNPAVR	Stripped Sequence	AQQEFAAGVFSNPAVR	0	TRUE	1	2	TRUE	FALSE	120.726	NaN	120.726	1.62395e-27	6.93894e-07	0.500014	1	_AQQEFAAGVFSNPAVR_	_AQQEFAAGVFSNPAVR_	FALSE	TRUE	TRUE	LABEL_FREE	54.75	53.494	103.259	104.698	NaN	0.54603	0.548594	1.62395e-27	no group specified	0.623709	3	564.622	564.619	120.726	104.802
151219_0001_RPE1	151219_0001_RPE1.wiff	C	1	NA	3.387e-96	0.624874	4	O14828	O14828	AQQEFAAGVFSNPAVR	Stripped Sequence	AQQEFAAGVFSNPAVR	0	TRUE	1	2	TRUE	FALSE	89.1561	NaN	89.1561	1.90225e-15	1.57117e-10	0.500141	1	_AQQEFAAGVFSNPAVR_	_AQQEFAAGVFSNPAVR_	FALSE	TRUE	TRUE	LABEL_FREE	54.75	53.5855	103.375	104.698	NaN	NaN	0.149238	NaN	no group specified	NaN	2	846.429	846.423	89.1561	280.881
151219_0001_RPE1	151219_0001_RPE1.wiff	C	1	NA	3.387e-96	0.624874	4	O14828	O14828	DGGNPFAEPSELDNPFQDPAVIQHRPSR	Stripped Sequence	DGGNPFAEPSELDNPFQDPAVIQHRPSR	1	TRUE	1	3	TRUE	FALSE	104.523	NaN	104.523	1.57401e-31	3.16126e-11	0.00822918	0.0822353	_DGGNPFAEPSELDNPFQDPAVIQHRPSR_	_DGGNPFAEPSELDNPFQDPAVIQHRPSR_	FALSE	TRUE	TRUE	LABEL_FREE	74.6	75.5561	129.549	128.386	NaN	0.555097	0.558655	1.57401e-31	no group specified	0.527979	4	773.372	773.367	104.523	382.586
151219_0001_RPE1	151219_0001_RPE1.wiff	C	1	NA	8.51238e-134	0.650804	5	O14880	O14880	IASGLGLAWIVGR	Stripped Sequence	IASGLGLAWIVGR	0	TRUE	1	1	TRUE	FALSE	648.963	NaN	648.963	3.29284e-63	1.92774e-54	9.19521e-18	8.1396e-17	_IASGLGLAWIVGR_	_IASGLGLAWIVGR_	FALSE	TRUE	TRUE	LABEL_FREE	98.3	98.3113	157.587	157.569	NaN	0.611806	0.621583	3.29284e-63	no group specified	0.860545	2	656.89	656.887	648.963	373.789
151219_0001_RPE1	151219_0001_RPE1.wiff	C	1	NA	8.51238e-134	0.650804	5	O14880	O14880	VLYAYGYYTGEPSKR	Stripped Sequence	VLYAYGYYTGEPSKR	1	TRUE	1	2	TRUE	FALSE	394.273	NaN	394.273	5.91881e-46	2.39086e-37	2.32978e-12	2.32978e-11	_VLYAYGYYTGEPSKR_	_VLYAYGYYTGEPSKR_	FALSE	TRUE	TRUE	LABEL_FREE	32.7	29.4616	75.1225	78.9602	NaN	0.582871	0.589474	1.13223e-45	no group specified	0.895746	3	589.63	589.627	394.273	195.28
151219_0001_RPE1	151219_0001_RPE1.wiff	C	1	NA	8.51238e-134	0.650804	5	O14880	O14880	VLYAYGYYTGEPSK	Stripped Sequence	VLYAYGYYTGEPSK	0	TRUE	1	3	TRUE	FALSE	78.1322	NaN	78.1322	1.8672e-37	1.78137e-24	2.77761e-06	2.77456e-05	_VLYAYGYYTGEPSK_	_VLYAYGYYTGEPSK_	FALSE	TRUE	TRUE	LABEL_FREE	40.7	40.7055	87.6624	87.6584	NaN	0.567411	0.572319	1.8672e-37	no group specified	0.605633	2	805.891	805.885	78.1322	78.5497
151219_0001_RPE1	151219_0001_RPE1.wiff	C	1	NA	8.51238e-134	0.650804	5	O14880	O14880	YKVEYPIMYSTDPENGHIFNCIQR	Stripped Sequence	YKVEYPIMYSTDPENGHIFNCIQR	1	TRUE	1	4	FALSE	FALSE	113.434	NaN	113.434	0.000279289	0.00651267	0.067038	0.240671	_YKVEYPIMYSTDPENGHIFNC[+57]IQR_	_YKVEYPIMYSTDPENGHIFNC[+57]IQR_	FALSE	FALSE	TRUE	LABEL_FREE	70.4	70.5326	123.723	123.496	NaN	0.462822	0.456262	0.000279289	no group specified	0.369043	4	744.352	744.347	113.434	68.7462
151219_0001_RPE1	151219_0001_RPE1.wiff	C	1	NA	5.3634e-12	0.536401	1	O14907	O14907	VSEGGPAEIAGLQIGDK	Stripped Sequence	VSEGGPAEIAGLQIGDK	0	TRUE	1	1	TRUE	FALSE	44.0825	NaN	44.0825	2.77386e-08	0.006169	0.417876	1	_VSEGGPAEIAGLQIGDK_	_VSEGGPAEIAGLQIGDK_	FALSE	TRUE	TRUE	LABEL_FREE	52.4	50.803	100.822	102.173	NaN	0.451081	0.443233	0.0074494	no group specified	0.571257	2	820.928	820.923	44.0825	45.1182
151219_0001_RPE1	151219_0001_RPE1.wiff	C	1	NA	4.85376e-07	0.526531	3	O14908	O14908	NPDELAEALDER	Stripped Sequence	NPDELAEALDER	0	TRUE	1	1	TRUE	FALSE	48.7218	NaN	48.7218	4.61223e-19	0.000298084	0.277672	1	_NPDELAEALDER_	_NPDELAEALDER_	FALSE	TRUE	TRUE	LABEL_FREE	45.2	43.0984	90.63	93.1063	NaN	0.524149	0.524313	4.61223e-19	no group specified	0.63269	2	686.323	686.319	48.7218	195.157
151219_0001_RPE1	151219_0001_RPE1.wiff	C	1	NA	4.85376e-07	0.526531	3	O14908	O14908	LVFHTQLAHGSPTGR	Stripped Sequence	LVFHTQLAHGSPTGR	0	TRUE	1	2	TRUE	FALSE	42.5502	NaN	42.5502	1.6634e-10	0.00447898	0.325989	1	_LVFHTQLAHGSPTGR_	_LVFHTQLAHGSPTGR_	FALSE	TRUE	TRUE	LABEL_FREE	9.8	10.7684	53.3835	52.4095	NaN	0.480884	0.476305	1.87542e-07	no group specified	0.555805	4	405.971	405.969	42.5502	209.27
151219_0001_RPE1	151219_0001_RPE1.wiff	C	1	NA	6.40775e-130	0.648287	3	O14910	O14910	EQNSPIYISR	Stripped Sequence	EQNSPIYISR	0	FALSE	1	1	TRUE	FALSE	494.2	NaN	494.2	2.79221e-62	1.20217e-56	4.40703e-21	2.20009e-20	_EQNSPIYISR_	_EQNSPIYISR_	FALSE	TRUE	TRUE	LABEL_FREE	11.5	10.9646	53.5537	53.9416	NaN	0.600674	0.60923	3.74234e-56	no group specified	0.843612	2	603.809	603.806	494.2	210.155
151219_0001_RPE1	151219_0001_RPE1.wiff	C	1	NA	6.40775e-130	0.648287	3	O14910	O14910	VLQSEFCTAIR	Stripped Sequence	VLQSEFCTAIR	0	TRUE	1	2	TRUE	FALSE	91.061	NaN	91.061	4.75293e-27	1.54803e-19	7.30779e-06	7.14018e-05	_VLQSEFC[+57]TAIR_	_VLQSEFC[+57]TAIR_	FALSE	TRUE	TRUE	LABEL_FREE	37.1	35.2607	81.9212	83.7252	NaN	0.527385	0.527905	3.3435e-20	no group specified	0.716183	2	662.34	662.336	91.061	71.0283
151219_0001_RPE1	151219_0001_RPE1.wiff	C	1	NA	6.40775e-130	0.648287	3	O14910	O14910	AIELLEK	Stripped Sequence	AIELLEK	0	FALSE	0	3	TRUE	FALSE	45.2038	NaN	45.2038	1.57507e-37	3.96705e-28	0.1	1	_AIELLEK_	_AIELLEK_	FALSE	TRUE	TRUE	LABEL_FREE	21.3	21.7032	65.7682	65.2306	NaN	NaN	NaN	NaN	no group specified	NaN	2	408.247	408.246	45.2038	71.1737
151219_0001_RPE1	151219_0001_RPE1.wiff	C	1	NA	6.40775e-130	0.648287	3	O14910	O14910	ATVAAFAASEGHSHPR	Stripped Sequence	ATVAAFAASEGHSHPR	0	FALSE	1	4	FALSE	FALSE	76.8201	NaN	76.8201	1.72518e-63	2.705e-28	2.91616e-15	2.91597e-14	_ATVAAFAASEGHSHPR_	_ATVAAFAASEGHSHPR_	FALSE	FALSE	TRUE	LABEL_FREE	0.05	-2.39287	39.5716	42.2156	NaN	0.612238	0.622062	1.72518e-63	no group specified	0.729726	4	402.952	402.951	76.8201	76.0231
151219_0001_RPE1	151219_0001_RPE1.wiff	C	1	NA	5.59555e-37	0.569751	7	O14936	O14936	FTSSPGLSTEDLKR	Stripped Sequence	FTSSPGLSTEDLKR	1	TRUE	1	1	TRUE	FALSE	91.4972	NaN	91.4972	1.28326e-13	2.37296e-09	0.101038	1	_FTSSPGLSTEDLKR_	_FTSSPGLSTEDLKR_	FALSE	TRUE	TRUE	LABEL_FREE	18.2	17.112	60.362	61.645	NaN	0.491737	0.488348	9.76093e-10	no group specified	0.565709	3	513.267	513.265	91.4972	60.2434
151219_0001_RPE1	151219_0001_RPE1.wiff	C	1	NA	5.59555e-37	0.569751	7	O14936	O14936	VGDIIQIISK	Stripped Sequence	VGDIIQIISK	0	TRUE	1	2	TRUE	FALSE	59.752	NaN	59.752	4.19249e-24	1.79853e-11	0.00595844	0.0524262	_VGDIIQIISK_	_VGDIIQIISK_	FALSE	TRUE	TRUE	LABEL_FREE	61.8	60.3648	111.826	113.509	NaN	0.537734	0.539388	4.19249e-24	no group specified	0.461192	2	543.332	543.329	59.752	56.7874
151219_0001_RPE1	151219_0001_RPE1.wiff	C	1	NA	5.59555e-37	0.569751	7	O14936	O14936	ADAGFVYSEAVASHYMR	Stripped Sequence	ADAGFVYSEAVASHYMR	0	TRUE	1	3	TRUE	FALSE	29.4811	NaN	29.4811	6.31298e-19	0.00819994	0.308773	1	_ADAGFVYSEAVASHYMR_	_ADAGFVYSEAVASHYMR_	FALSE	TRUE	TRUE	LABEL_FREE	62.4	61.0012	112.775	113.94	NaN	0.523754	0.523875	6.31298e-19	no group specified	0.608066	3	625.289	625.286	29.4811	107.169
151219_0001_RPE1	151219_0001_RPE1.wiff	C	1	NA	5.59555e-37	0.569751	7	O14936	O14936	ITVYEALNHPWLK	Stripped Sequence	ITVYEALNHPWLK	0	TRUE	1	5	FALSE	FALSE	81.1292	NaN	81.1292	1.01567e-18	0.00139532	0.0497363	0.318698	_ITVYEALNHPWLK_	_ITVYEALNHPWLK_	FALSE	FALSE	TRUE	LABEL_FREE	77.6	79.0165	133.782	132.078	NaN	0.523154	0.523209	1.01567e-18	no group specified	0.633904	3	528.624	528.622	81.1292	628.995
151219_0001_RPE1	151219_0001_RPE1.wiff	C	1	NA	2.27782e-35	0.567742	1	O14949	O14949	HVISYSLSPFEQR	Stripped Sequence	HVISYSLSPFEQR	0	TRUE	1	1	TRUE	FALSE	210.897	NaN	210.897	2.10204e-31	2.49964e-15	0.00121231	0.00746456	_HVISYSLSPFEQR_	_HVISYSLSPFEQR_	FALSE	TRUE	TRUE	LABEL_FREE	46.9	45.8749	94.2617	95.7735	NaN	0.508898	0.507391	3.35152e-14	no group specified	0.564517	3	521.604	521.601	210.897	991.522
151219_0001_RPE1	151219_0001_RPE1.wiff	C	1	NA	4.42833e-143	0.65678	11	O14950;P19105	O14950;P19105	GNFNYIEFTR	Stripped Sequence	GNFNYIEFTR	0	FALSE	1	1	TRUE	FALSE	1594.96	NaN	1594.96	5.66352e-61	1.23791e-45	1.94533e-19	1.94531e-18	_GNFNYIEFTR_	_GNFNYIEFTR_	FALSE	TRUE	TRUE	LABEL_FREE	54.8	54.4078	104.169	104.755	NaN	0.6078	0.617137	1.23771e-60	no group specified	0.917698	2	630.804	630.801	1594.96	969.321
151219_0001_RPE1	151219_0001_RPE1.wiff	C	1	NA	4.42833e-143	0.65678	11	O14950;P19105	O14950;P19105	EAFNMIDQNR	Stripped Sequence	EAFNMIDQNR	0	FALSE	2	2	TRUE	FALSE	1168.71	NaN	1168.71	3.01875e-66	8.49804e-52	3.56961e-25	1.95869e-24	_EAFNMIDQNR_	_EAFNMIDQNR_	FALSE	TRUE	TRUE	LABEL_FREE	23.1	24.0392	68.6297	67.525	NaN	0.616445	0.62673	3.01875e-66	no group specified	0.928281	2	619.285	619.282	1168.71	682.252
151219_0001_RPE1	151219_0001_RPE1.wiff	C	1	NA	4.42833e-143	0.65678	11	O14950;P19105	O14950;P19105	EAFNMIDQNR	Stripped Sequence	EAFNMIDQNR	0	FALSE	2	2	TRUE	FALSE	144.294	NaN	144.294	6.01612e-72	5.58476e-54	7.74538e-19	7.74318e-18	_EAFNM[+16]IDQNR_	_EAFNM[+16]IDQNR_	FALSE	TRUE	TRUE	LABEL_FREE	2	2.13502	44.2958	44.1748	NaN	NaN	NaN	NaN	no group specified	NaN	2	627.283	627.279	144.294	1258.45
151219_0001_RPE1	151219_0001_RPE1.wiff	C	1	NA	4.42833e-143	0.65678	11	O14950;P19105	O14950;P19105	LNGTDPEDVIR	Stripped Sequence	LNGTDPEDVIR	0	FALSE	1	3	TRUE	FALSE	733.75	NaN	733.75	9.72708e-60	3.09193e-37	1.98766e-15	1.33187e-14	_LNGTDPEDVIR_	_LNGTDPEDVIR_	FALSE	TRUE	TRUE	LABEL_FREE	21.2	21.7524	65.8554	65.0667	NaN	0.606394	0.615577	9.72708e-60	no group specified	0.860535	2	614.812	614.809	733.75	1589.68
151219_0001_RPE1	151219_0001_RPE1.wiff	C	1	NA	4.42833e-143	0.65678	11	O14950;P19105	O14950;P19105	ELLTTMGDR	Stripped Sequence	ELLTTMGDR	0	FALSE	1	4	FALSE	FALSE	2897.32	NaN	2897.32	3.35241e-52	9.89616e-33	8.34925e-19	8.34918e-18	_ELLTTMGDR_	_ELLTTMGDR_	FALSE	FALSE	TRUE	LABEL_FREE	16.1	17.159	60.4366	59.3174	NaN	0.594168	0.60201	3.35241e-52	no group specified	0.942902	2	518.261	518.258	2897.32	1435.45
151219_0001_RPE1	151219_0001_RPE1.wiff	C	1	NA	4.42833e-143	0.65678	11	O14950;P19105	O14950;P19105	FTDEEVDELYR	Stripped Sequence	FTDEEVDELYR	0	FALSE	1	5	FALSE	FALSE	1137.98	NaN	1137.98	1.55639e-61	1.56311e-53	0.1	1	_FTDEEVDELYR_	_FTDEEVDELYR_	FALSE	FALSE	TRUE	LABEL_FREE	42.75	42.8112	90.2454	90.1436	NaN	0.596666	0.604782	1.05356e-53	no group specified	0.915255	2	708.32	708.315	1137.98	486.825
151219_0001_RPE1	151219_0001_RPE1.wiff	C	1	NA	4.42833e-143	0.65678	11	O14950;P19105	O14950;P19105	ATSNVFAMFDQSQIQEFK	Stripped Sequence	ATSNVFAMFDQSQIQEFK	0	FALSE	2	6	FALSE	FALSE	271.068	NaN	271.068	4.19751e-78	2.65807e-51	2.65055e-16	2.65041e-15	_ATSNVFAMFDQSQIQEFK_	_ATSNVFAMFDQSQIQEFK_	FALSE	FALSE	TRUE	LABEL_FREE	101.1	101.231	161.212	161.006	NaN	0.633997	0.646207	4.19751e-78	no group specified	0.89569	3	697.667	697.662	271.068	145.098
151219_0001_RPE1	151219_0001_RPE1.wiff	C	1	NA	4.42833e-143	0.65678	11	O14950;P19105	O14950;P19105	ATSNVFAMFDQSQIQEFK	Stripped Sequence	ATSNVFAMFDQSQIQEFK	0	FALSE	2	6	FALSE	FALSE	51.431	NaN	51.431	6.19963e-13	0.00369149	0.0719812	0.564443	_ATSNVFAM[+16]FDQSQIQEFK_	_ATSNVFAM[+16]FDQSQIQEFK_	FALSE	FALSE	TRUE	LABEL_FREE	81.95	80.8807	136.094	137.308	NaN	0.498486	0.495837	2.29524e-11	no group specified	0.503319	3	702.998	702.994	51.431	175.892
151219_0001_RPE1	151219_0001_RPE1.wiff	C	1	NA	4.42833e-143	0.65678	11	O14950;P19105	O14950;P19105	KGNFNYIEFTR	Stripped Sequence	KGNFNYIEFTR	1	FALSE	1	7	FALSE	FALSE	112.795	NaN	112.795	1.26267e-21	9.93189e-05	0.140285	1	_KGNFNYIEFTR_	_KGNFNYIEFTR_	FALSE	FALSE	TRUE	LABEL_FREE	36.5	36.9136	83.4833	83.0273	NaN	0.531279	0.532225	1.26267e-21	no group specified	0.631504	3	463.57	463.568	112.795	178.242
151219_0001_RPE1	151219_0001_RPE1.wiff	C	1	NA	4.42833e-143	0.65678	11	O14950;P19105	O14950;P19105	DGFIDKEDLHDMLASLGK	Stripped Sequence	DGFIDKEDLHDMLASLGK	1	FALSE	1	8	FALSE	FALSE	363.45	NaN	363.45	6.10086e-44	9.47591e-35	0.1	1	_DGFIDKEDLHDMLASLGK_	_DGFIDKEDLHDMLASLGK_	FALSE	FALSE	TRUE	LABEL_FREE	93.4	96.2567	154.714	151.82	NaN	NaN	0.149238	NaN	no group specified	NaN	4	501.749	501.747	363.45	189.088
151219_0001_RPE1	151219_0001_RPE1.wiff	C	1	NA	4.42833e-143	0.65678	11	O14950;P19105	O14950;P19105	NAFACFDEEATGTIQEDYLR	Stripped Sequence	NAFACFDEEATGTIQEDYLR	0	FALSE	1	9	FALSE	FALSE	58.4816	NaN	58.4816	2.23983e-05	0.00874191	0.141877	1	_NAFAC[+57]FDEEATGTIQEDYLR_	_NAFAC[+57]FDEEATGTIQEDYLR_	FALSE	FALSE	TRUE	LABEL_FREE	95.3	90.7846	148.494	153.712	NaN	0.469439	0.463605	2.23983e-05	no group specified	0.419152	3	784.015	784.009	58.4816	164.226
151219_0001_RPE1	151219_0001_RPE1.wiff	C	1	NA	4.42833e-143	0.65678	11	O14950;P19105	O14950;P19105	ELLTTMGDRFTDEEVDELYR	Stripped Sequence	ELLTTMGDRFTDEEVDELYR	1	FALSE	0	10	FALSE	FALSE	145.332	NaN	145.332	0.000591914	0.00514254	0.0434665	0.12009	_ELLTTMGDRFTDEEVDELYR_	_ELLTTMGDRFTDEEVDELYR_	FALSE	FALSE	TRUE	LABEL_FREE	83.6	85.6097	142.451	139.835	NaN	0.443696	0.435038	0.0231494	no group specified	0.657186	3	811.381	811.376	145.332	177.835
151219_0001_RPE1	151219_0001_RPE1.wiff	C	1	NA	2.52256e-86	0.61728	7	O14964	O14964	VQFGVMTR	Stripped Sequence	VQFGVMTR	0	TRUE	1	1	TRUE	FALSE	288.864	NaN	288.864	3.13563e-43	4.13778e-22	3.7227e-05	0.000372265	_VQFGVMTR_	_VQFGVMTR_	FALSE	TRUE	TRUE	LABEL_FREE	19.4	21.5625	65.5809	62.8518	NaN	0.548413	0.551239	1.52744e-28	no group specified	0.739	2	469.25	469.248	288.864	217.485
151219_0001_RPE1	151219_0001_RPE1.wiff	C	1	NA	2.52256e-86	0.61728	7	O14964	O14964	VCEPCYEQLNR	Stripped Sequence	VCEPCYEQLNR	0	TRUE	1	2	TRUE	FALSE	99.3101	NaN	99.3101	1.41172e-32	1.61954e-23	0.041408	0.405502	_VC[+57]EPC[+57]YEQLNR_	_VC[+57]EPC[+57]YEQLNR_	FALSE	TRUE	TRUE	LABEL_FREE	14.2	12.9902	55.5465	57.1768	NaN	0.534685	0.536005	6.4755e-23	no group specified	0.598553	2	734.321	734.317	99.3101	176.983
151219_0001_RPE1	151219_0001_RPE1.wiff	C	1	NA	2.52256e-86	0.61728	7	O14964	O14964	LYYEGLQDK	Stripped Sequence	LYYEGLQDK	0	TRUE	1	3	TRUE	FALSE	264.282	NaN	264.282	1.82892e-33	1.17413e-10	0.104485	1	_LYYEGLQDK_	_LYYEGLQDK_	FALSE	TRUE	TRUE	LABEL_FREE	19.1	18.3085	61.8141	62.6033	NaN	0.547903	0.550673	2.54397e-28	no group specified	0.659611	2	564.782	564.78	264.282	179.457
151219_0001_RPE1	151219_0001_RPE1.wiff	C	1	NA	2.52256e-86	0.61728	7	O14964	O14964	ALQNAVTTFVNR	Stripped Sequence	ALQNAVTTFVNR	0	TRUE	1	4	FALSE	FALSE	167.356	NaN	167.356	2.09122e-22	3.03675e-12	0.00224729	0.019856	_ALQNAVTTFVNR_	_ALQNAVTTFVNR_	FALSE	FALSE	TRUE	LABEL_FREE	45.45	44.5823	91.9553	93.6655	NaN	0.500293	0.497842	7.8844e-12	no group specified	0.513607	2	667.365	667.361	167.356	118.303
151219_0001_RPE1	151219_0001_RPE1.wiff	C	1	NA	2.52256e-86	0.61728	7	O14964	O14964	VVQDTYQIMK	Stripped Sequence	VVQDTYQIMK	0	TRUE	1	5	FALSE	FALSE	106.731	NaN	106.731	3.78387e-33	1.76146e-20	0.035971	0.347346	_VVQDTYQIMK_	_VVQDTYQIMK_	FALSE	FALSE	TRUE	LABEL_FREE	18.1	18.3238	61.838	61.4891	NaN	0.558577	0.562516	3.78387e-33	no group specified	0.758259	2	612.818	612.815	106.731	102.758
151219_0001_RPE1	151219_0001_RPE1.wiff	C	1	NA	2.52256e-86	0.61728	7	O14964	O14964	APDWVDAEECHR	Stripped Sequence	APDWVDAEECHR	0	TRUE	1	6	FALSE	FALSE	80.8221	NaN	80.8221	8.32785e-41	2.10025e-06	0.0129746	0.115113	_APDWVDAEEC[+57]HR_	_APDWVDAEEC[+57]HR_	FALSE	FALSE	TRUE	LABEL_FREE	15.25	14.8791	57.8719	58.2312	NaN	0.57391	0.579531	8.32785e-41	no group specified	0.690304	3	495.546	495.544	80.8221	123.062
151219_0001_RPE1	151219_0001_RPE1.wiff	C	1	NA	0.000220757	0.51856	0	O14966	O14966	VLVVGDAAVGK	Stripped Sequence	VLVVGDAAVGK	0	TRUE	0	1	TRUE	FALSE	120.722	NaN	120.722	7.51015e-06	0.00541149	0.047696	0.143668	_VLVVGDAAVGK_	_VLVVGDAAVGK_	FALSE	TRUE	TRUE	LABEL_FREE	18.8	18.9086	62.3983	62.248	NaN	0.441653	0.432771	0.0286279	no group specified	0.453677	2	514.311	514.309	120.722	141.193
151219_0001_RPE1	151219_0001_RPE1.wiff	C	1	NA	8.05311e-38	0.570783	3	O14967	O14967	GVWRPPLVDNPNYQGIWSPR	Stripped Sequence	GVWRPPLVDNPNYQGIWSPR	1	TRUE	1	1	TRUE	FALSE	167.643	NaN	167.643	9.23238e-37	2.40944e-07	0.0270647	0.141534	_GVWRPPLVDNPNYQGIWSPR_	_GVWRPPLVDNPNYQGIWSPR_	FALSE	TRUE	TRUE	LABEL_FREE	82.7	82.5306	138.284	138.608	NaN	0.566026	0.570783	9.23238e-37	no group specified	0.714803	3	784.406	784.401	167.643	115.768
151219_0001_RPE1	151219_0001_RPE1.wiff	C	1	NA	8.05311e-38	0.570783	3	O14967	O14967	GSLLEDVVPPIKPPK	Stripped Sequence	GSLLEDVVPPIKPPK	1	TRUE	1	2	TRUE	FALSE	135.213	NaN	135.213	2.98461e-28	0.00055918	0.100937	0.745022	_GSLLEDVVPPIKPPK_	_GSLLEDVVPPIKPPK_	FALSE	TRUE	TRUE	LABEL_FREE	73.8	72.7405	126.291	127.652	NaN	0.547743	0.550494	2.98461e-28	no group specified	0.655834	3	530.315	530.313	135.213	63.92
151219_0001_RPE1	151219_0001_RPE1.wiff	C	1	NA	8.05311e-38	0.570783	3	O14967	O14967	AALEKPMDLEEEK	Stripped Sequence	AALEKPMDLEEEK	1	TRUE	1	3	TRUE	FALSE	44.4492	NaN	44.4492	3.43538e-16	0.00176563	0.333818	1	_AALEKPMDLEEEK_	_AALEKPMDLEEEK_	FALSE	TRUE	TRUE	LABEL_FREE	15.7	16.0687	59.264	58.7679	NaN	0.48894	0.485244	4.14178e-09	no group specified	0.611952	3	501.585	501.583	44.4492	77.3787
151219_0001_RPE1	151219_0001_RPE1.wiff	C	1	NA	1.58547e-14	0.540384	0	O14972	O14972	VETCGCAEGYAR	Stripped Sequence	VETCGCAEGYAR	0	TRUE	0	1	TRUE	FALSE	12.0979	NaN	12.0979	7.80864e-09	0.00193869	0.343959	1	_VETC[+57]GC[+57]AEGYAR_	_VETC[+57]GC[+57]AEGYAR_	FALSE	TRUE	TRUE	LABEL_FREE	-9.6	-11.5878	30.1852	32.1237	NaN	0.428173	0.417813	0.0687478	no group specified	0.529144	2	686.785	686.78	12.0979	87.6986
151219_0001_RPE1	151219_0001_RPE1.wiff	C	1	NA	7.93328e-57	0.591447	9	O14974	O14974	LAYVAPTIPR	Stripped Sequence	LAYVAPTIPR	0	TRUE	1	1	TRUE	FALSE	175.589	NaN	175.589	1.33067e-23	1.91127e-16	0.000937204	0.00586949	_LAYVAPTIPR_	_LAYVAPTIPR_	FALSE	TRUE	TRUE	LABEL_FREE	39.4	36.8476	83.4013	86.4189	NaN	0.536458	0.537972	1.33067e-23	no group specified	0.755106	2	550.827	550.824	175.589	102.602
151219_0001_RPE1	151219_0001_RPE1.wiff	C	1	NA	7.93328e-57	0.591447	9	O14974	O14974	LYEQILAENEK	Stripped Sequence	LYEQILAENEK	0	TRUE	1	2	TRUE	FALSE	75.4092	NaN	75.4092	2.11997e-24	1.29044e-08	0.134394	1	_LYEQILAENEK_	_LYEQILAENEK_	FALSE	TRUE	TRUE	LABEL_FREE	32.7	32.6391	78.9181	78.9602	NaN	0.523293	0.523364	9.1004e-19	no group specified	0.601523	2	675.351	675.347	75.4092	52.6751
151219_0001_RPE1	151219_0001_RPE1.wiff	C	1	NA	7.93328e-57	0.591447	9	O14974	O14974	SGSYSYLEER	Stripped Sequence	SGSYSYLEER	0	TRUE	1	3	TRUE	FALSE	56.808	NaN	56.808	4.31445e-22	0.00150403	0.0647057	0.3289	_SGSYSYLEER_	_SGSYSYLEER_	FALSE	TRUE	TRUE	LABEL_FREE	13	10.9212	53.516	55.5603	NaN	0.452137	0.444406	0.00599242	no group specified	0.468048	2	595.77	595.767	56.808	57.5896
151219_0001_RPE1	151219_0001_RPE1.wiff	C	1	NA	7.93328e-57	0.591447	9	O14974	O14974	TGSYGALAEITASK	Stripped Sequence	TGSYGALAEITASK	0	TRUE	1	4	FALSE	FALSE	25.8081	NaN	25.8081	2.67054e-05	0.00666114	0.384315	1	_TGSYGALAEITASK_	_TGSYGALAEITASK_	FALSE	FALSE	TRUE	LABEL_FREE	40.9	39.7454	87.0181	87.808	NaN	0.468998	0.463115	2.67054e-05	no group specified	0.590958	2	684.854	684.85	25.8081	69.6678
151219_0001_RPE1	151219_0001_RPE1.wiff	C	1	NA	7.93328e-57	0.591447	9	O14974	O14974	NKETLIIEPEK	Stripped Sequence	NKETLIIEPEK	1	TRUE	1	5	FALSE	FALSE	90.1527	NaN	90.1527	1.95717e-15	0.00354328	0.309087	1	_NKETLIIEPEK_	_NKETLIIEPEK_	FALSE	FALSE	TRUE	LABEL_FREE	10	9.10101	51.5171	52.6674	NaN	0.513025	0.51197	1.95717e-15	no group specified	0.494379	3	438.582	438.58	90.1527	71.5402
151219_0001_RPE1	151219_0001_RPE1.wiff	C	1	NA	7.93328e-57	0.591447	9	O14974	O14974	AQLHDTNMELTDLK	Stripped Sequence	AQLHDTNMELTDLK	0	TRUE	1	6	FALSE	FALSE	93.0424	NaN	93.0424	1.13924e-46	0.000992119	0.249703	1	_AQLHDTNMELTDLK_	_AQLHDTNMELTDLK_	FALSE	FALSE	TRUE	LABEL_FREE	28.7	28.6017	74.0574	74.1854	NaN	0.584648	0.591447	1.13924e-46	no group specified	0.67315	3	543.603	543.601	93.0424	55.734
151219_0001_RPE1	151219_0001_RPE1.wiff	C	1	NA	7.93328e-57	0.591447	9	O14974	O14974	SYLTPVRDEESESQR	Stripped Sequence	SYLTPVRDEESESQR	1	TRUE	0	8	FALSE	FALSE	31.4256	NaN	31.4256	2.36022e-26	0.0088499	0.18416	1	_SYLTPVRDEESESQR_	_SYLTPVRDEESESQR_	FALSE	FALSE	TRUE	LABEL_FREE	5.9	6.96086	49.2591	48.365	NaN	0.413839	0.402264	0.136183	no group specified	0.49144	3	599.287	599.284	31.4256	871.427
151219_0001_RPE1	151219_0001_RPE1.wiff	C	1	NA	2.74003e-15	0.541498	1	O14975	O14975	DALYFLDDTAK	Stripped Sequence	DALYFLDDTAK	0	TRUE	1	1	TRUE	FALSE	42.734	NaN	42.734	5.54628e-14	0.000613889	0.0394113	0.116855	_DALYFLDDTAK_	_DALYFLDDTAK_	FALSE	TRUE	TRUE	LABEL_FREE	69	70.7	124.036	121.385	NaN	0.461755	0.455077	0.000405009	no group specified	0.379802	2	636.311	636.308	42.734	1135.86
151219_0001_RPE1	151219_0001_RPE1.wiff	C	1	NA	6.02999e-144	0.657331	9	O14979	O14979	FGEVVDCTIK	Stripped Sequence	FGEVVDCTIK	0	FALSE	1	1	TRUE	FALSE	2540.12	NaN	2540.12	1.75414e-68	2.20303e-62	1.71621e-19	1.71621e-18	_FGEVVDC[+57]TIK_	_FGEVVDC[+57]TIK_	FALSE	TRUE	TRUE	LABEL_FREE	26.2	28.6124	74.0713	71.0576	NaN	0.614931	0.62505	3.0008e-65	no group specified	0.972369	2	584.289	584.287	2540.12	1128.26
151219_0001_RPE1	151219_0001_RPE1.wiff	C	1	NA	6.02999e-144	0.657331	9	O14979	O14979	DLTEYLSR	Stripped Sequence	DLTEYLSR	0	TRUE	1	2	TRUE	FALSE	824.713	NaN	824.713	2.17079e-59	3.16828e-44	3.60218e-18	3.38825e-17	_DLTEYLSR_	_DLTEYLSR_	FALSE	TRUE	TRUE	LABEL_FREE	43.8	46.1811	94.6757	91.0559	NaN	0.604213	0.613157	2.32951e-58	no group specified	0.853457	2	498.753	498.751	824.713	351.41
151219_0001_RPE1	151219_0001_RPE1.wiff	C	1	NA	6.02999e-144	0.657331	9	O14979	O14979	MFIGGLSWDTSK	Stripped Sequence	MFIGGLSWDTSK	0	TRUE	1	3	TRUE	FALSE	19.9461	NaN	19.9461	1.07549e-11	1.36074e-06	0.093054	0.7075	_M[+16]FIGGLSWDTSK_	_M[+16]FIGGLSWDTSK_	FALSE	TRUE	TRUE	LABEL_FREE	61.6	61.6057	113.325	113.316	NaN	NaN	NaN	NaN	no group specified	NaN	2	679.326	679.322	19.9461	690.738
151219_0001_RPE1	151219_0001_RPE1.wiff	C	1	NA	6.02999e-144	0.657331	9	O14979	O14979	MFIGGLSWDTSK	Stripped Sequence	MFIGGLSWDTSK	0	TRUE	1	3	TRUE	FALSE	209.569	NaN	209.569	1.75058e-47	0.00519742	0.135002	1	_MFIGGLSWDTSK_	_MFIGGLSWDTSK_	FALSE	TRUE	TRUE	LABEL_FREE	75.3	76.7335	130.978	129.239	NaN	0.586081	0.593037	1.75058e-47	no group specified	0.711639	2	671.329	671.325	209.569	769.901
151219_0001_RPE1	151219_0001_RPE1.wiff	C	1	NA	6.02999e-144	0.657331	9	O14979	O14979	GFGFVLFK	Stripped Sequence	GFGFVLFK	0	FALSE	1	4	FALSE	FALSE	1842.7	NaN	1842.7	1.61095e-58	4.54012e-47	2.97656e-24	2.91277e-23	_GFGFVLFK_	_GFGFVLFK_	FALSE	FALSE	TRUE	LABEL_FREE	88.5	89.3749	146.848	145.64	NaN	0.604467	0.613439	1.61095e-58	no group specified	0.9369	2	457.76	457.758	1842.7	735.438
151219_0001_RPE1	151219_0001_RPE1.wiff	C	1	NA	6.02999e-144	0.657331	9	O14979	O14979	RGFCFITYTDEEPVKK	Stripped Sequence	RGFCFITYTDEEPVKK	2	TRUE	1	5	FALSE	FALSE	257.435	NaN	257.435	3.25886e-56	5.88142e-36	0.1	1	_RGFC[+57]FITYTDEEPVKK_	_RGFC[+57]FITYTDEEPVKK_	FALSE	FALSE	TRUE	LABEL_FREE	41.65	42.5026	89.7628	88.5859	NaN	0.600772	0.609339	3.25886e-56	no group specified	0.841476	4	498.249	498.247	257.435	144.931
151219_0001_RPE1	151219_0001_RPE1.wiff	C	1	NA	6.02999e-144	0.657331	9	O14979	O14979	GFCFITYTDEEPVKK	Stripped Sequence	GFCFITYTDEEPVKK	1	TRUE	1	6	FALSE	FALSE	106.18	NaN	106.18	1.64332e-51	4.41868e-32	4.27647e-09	4.27646e-08	_GFC[+57]FITYTDEEPVKK_	_GFC[+57]FITYTDEEPVKK_	FALSE	FALSE	TRUE	LABEL_FREE	54.65	55.3651	105.513	104.553	NaN	0.59301	0.600726	1.64332e-51	no group specified	0.831836	3	611.962	611.96	106.18	62.3206
151219_0001_RPE1	151219_0001_RPE1.wiff	C	1	NA	6.02999e-144	0.657331	9	O14979	O14979	VFVGGLSPDTSEEQIK	Stripped Sequence	VFVGGLSPDTSEEQIK	0	TRUE	1	7	FALSE	FALSE	71.1772	NaN	71.1772	7.56101e-28	2.66329e-07	0.102346	1	_VFVGGLSPDTSEEQIK_	_VFVGGLSPDTSEEQIK_	FALSE	FALSE	TRUE	LABEL_FREE	44.15	44.8801	92.4662	91.1708	NaN	0.546806	0.549455	7.56101e-28	no group specified	0.621033	2	853.436	853.43	71.1772	74.9928
151219_0001_RPE1	151219_0001_RPE1.wiff	C	1	NA	6.02999e-144	0.657331	9	O14979	O14979	MFIGGLSWDTSKK	Stripped Sequence	MFIGGLSWDTSKK	1	TRUE	2	8	FALSE	FALSE	9.60415	NaN	9.60415	1.74143e-11	1.15725e-06	0.108967	0.50014	_M[+16]FIGGLSWDTSKK_	_M[+16]FIGGLSWDTSKK_	FALSE	FALSE	TRUE	LABEL_FREE	45.65	47.0523	96.0552	93.9688	NaN	0.477267	0.47229	8.97513e-07	no group specified	0.411645	3	495.918	495.916	9.60415	211.883
151219_0001_RPE1	151219_0001_RPE1.wiff	C	1	NA	6.02999e-144	0.657331	9	O14979	O14979	MFIGGLSWDTSKK	Stripped Sequence	MFIGGLSWDTSKK	1	TRUE	2	8	FALSE	FALSE	144.197	NaN	144.197	2.4454e-65	0.00229178	0.253175	1	_MFIGGLSWDTSKK_	_MFIGGLSWDTSKK_	FALSE	FALSE	TRUE	LABEL_FREE	59.05	60.8862	112.585	110.28	NaN	0.615067	0.625201	2.4454e-65	no group specified	0.889575	3	490.587	490.585	144.197	244.654
151219_0001_RPE1	151219_0001_RPE1.wiff	C	1	NA	4.57893e-104	0.630642	22	O14980	O14980	LISGWVSR	Stripped Sequence	LISGWVSR	0	TRUE	1	1	TRUE	FALSE	481.848	NaN	481.848	4.35537e-06	0.000347928	0.0022933	0.00623795	_LISGWVSR_	_LISGWVSR_	FALSE	TRUE	TRUE	LABEL_FREE	26.7	26.2966	71.1271	71.3853	NaN	0.458113	0.451036	0.00130178	no group specified	0.738791	2	459.264	459.262	481.848	253.976
151219_0001_RPE1	151219_0001_RPE1.wiff	C	1	NA	4.57893e-104	0.630642	22	O14980	O14980	FLVTVIK	Stripped Sequence	FLVTVIK	0	TRUE	1	2	TRUE	FALSE	107.916	NaN	107.916	1.54878e-44	3.59987e-32	4.07938e-09	3.33503e-08	_FLVTVIK_	_FLVTVIK_	FALSE	TRUE	TRUE	LABEL_FREE	40.8	43.2452	90.7431	87.7332	NaN	0.555293	0.558873	1.27904e-31	no group specified	0.638588	2	410.271	410.269	107.916	139.25
151219_0001_RPE1	151219_0001_RPE1.wiff	C	1	NA	4.57893e-104	0.630642	22	O14980	O14980	IYLDMLNVYK	Stripped Sequence	IYLDMLNVYK	0	TRUE	1	3	TRUE	FALSE	172.165	NaN	172.165	3.09284e-56	1.47047e-28	0.000650243	0.00650241	_IYLDMLNVYK_	_IYLDMLNVYK_	FALSE	TRUE	TRUE	LABEL_FREE	81.2	81.7912	137.102	136.195	NaN	0.60081	0.60938	3.09284e-56	no group specified	0.806672	2	636.339	636.335	172.165	148.995
151219_0001_RPE1	151219_0001_RPE1.wiff	C	1	NA	4.57893e-104	0.630642	22	O14980	O14980	FLNVPMFR	Stripped Sequence	FLNVPMFR	0	TRUE	1	4	FALSE	FALSE	137.67	NaN	137.67	3.31887e-26	0.000400476	0.0468871	0.444446	_FLNVPMFR_	_FLNVPMFR_	FALSE	FALSE	TRUE	LABEL_FREE	74.5	74.2055	128.049	128.31	NaN	0.480999	0.476432	1.78149e-07	no group specified	0.578037	2	512.276	512.274	137.67	101.553
151219_0001_RPE1	151219_0001_RPE1.wiff	C	1	NA	4.57893e-104	0.630642	22	O14980	O14980	DTDSINLYK	Stripped Sequence	DTDSINLYK	0	TRUE	1	5	FALSE	FALSE	137.15	NaN	137.15	1.19703e-36	7.28702e-19	0.0669986	0.515544	_DTDSINLYK_	_DTDSINLYK_	FALSE	FALSE	TRUE	LABEL_FREE	16.1	16.3518	59.747	59.3174	NaN	0.521844	0.521756	2.83728e-18	no group specified	0.631803	2	534.764	534.762	137.15	79.6452
151219_0001_RPE1	151219_0001_RPE1.wiff	C	1	NA	4.57893e-104	0.630642	22	O14980	O14980	EFAGEDTSDLFLEER	Stripped Sequence	EFAGEDTSDLFLEER	0	TRUE	1	6	FALSE	FALSE	29.8392	NaN	29.8392	5.52339e-11	3.78942e-05	0.120173	1	_EFAGEDTSDLFLEER_	_EFAGEDTSDLFLEER_	FALSE	FALSE	TRUE	LABEL_FREE	65.8	67.6385	120.432	118.225	NaN	0.496965	0.494149	5.52339e-11	no group specified	0.494334	2	879.397	879.39	29.8392	46.5034
151219_0001_RPE1	151219_0001_RPE1.wiff	C	1	NA	4.57893e-104	0.630642	22	O14980	O14980	QLLDFSQK	Stripped Sequence	QLLDFSQK	0	TRUE	1	7	FALSE	FALSE	71.9468	NaN	71.9468	8.7563e-05	0.0046291	0.108954	0.834157	_QLLDFSQK_	_QLLDFSQK_	FALSE	FALSE	TRUE	LABEL_FREE	30.6	33.3428	79.3954	76.8951	NaN	0.464267	0.457865	0.000165593	no group specified	0.481997	2	489.766	489.764	71.9468	116.745
151219_0001_RPE1	151219_0001_RPE1.wiff	C	1	NA	4.57893e-104	0.630642	22	O14980	O14980	DLLGLCEQK	Stripped Sequence	DLLGLCEQK	0	TRUE	0	8	FALSE	FALSE	37.7242	NaN	37.7242	1.53348e-09	9.6903e-06	0.187003	0.983048	_DLLGLC[+57]EQK_	_DLLGLC[+57]EQK_	FALSE	FALSE	TRUE	LABEL_FREE	37.8	39.9138	87.1683	84.8674	NaN	NaN	NaN	NaN	no group specified	NaN	2	538.276	538.274	37.7242	133.688
151219_0001_RPE1	151219_0001_RPE1.wiff	C	1	NA	4.57893e-104	0.630642	22	O14980	O14980	AVGHPFVIQLGR	Stripped Sequence	AVGHPFVIQLGR	0	TRUE	1	9	FALSE	FALSE	240.563	NaN	240.563	4.18362e-64	4.27412e-38	9.90798e-20	8.78674e-19	_AVGHPFVIQLGR_	_AVGHPFVIQLGR_	FALSE	FALSE	TRUE	LABEL_FREE	43	42.6003	89.9117	90.5541	NaN	0.613183	0.62311	4.18362e-64	no group specified	0.877151	3	431.919	431.917	240.563	153.745
151219_0001_RPE1	151219_0001_RPE1.wiff	C	1	NA	4.57893e-104	0.630642	22	O14980	O14980	ETLVYLTHLDYVDTER	Stripped Sequence	ETLVYLTHLDYVDTER	0	TRUE	1	10	FALSE	FALSE	122.777	NaN	122.777	5.88523e-42	2.69639e-34	4.51027e-13	4.51007e-12	_ETLVYLTHLDYVDTER_	_ETLVYLTHLDYVDTER_	FALSE	FALSE	TRUE	LABEL_FREE	71.9	71.9816	125.513	125.393	NaN	0.573595	0.579182	1.21994e-40	no group specified	0.781951	3	656.33	656.327	122.777	93.3793
151219_0001_RPE1	151219_0001_RPE1.wiff	C	1	NA	4.57893e-104	0.630642	22	O14980	O14980	YYGLQILENVIK	Stripped Sequence	YYGLQILENVIK	0	TRUE	1	11	FALSE	FALSE	97.8945	NaN	97.8945	5.52504e-65	1.29829e-25	4.23631e-05	0.000398041	_YYGLQILENVIK_	_YYGLQILENVIK_	FALSE	FALSE	TRUE	LABEL_FREE	114.25	113.43	176.556	177.68	NaN	0.614523	0.624598	5.52504e-65	no group specified	0.802919	2	726.909	726.904	97.8945	82.5507
151219_0001_RPE1	151219_0001_RPE1.wiff	C	1	NA	4.57893e-104	0.630642	22	O14980	O14980	DFLVQIK	Stripped Sequence	DFLVQIK	0	TRUE	0	12	FALSE	FALSE	59.4659	NaN	59.4659	9.70597e-21	6.99432e-10	0.121295	0.575486	_DFLVQIK_	_DFLVQIK_	FALSE	FALSE	TRUE	LABEL_FREE	48.3	49.2494	98.1675	97.3261	NaN	0.427237	0.416775	0.0720116	no group specified	0.407198	2	431.755	431.753	59.4659	75.6912
151219_0001_RPE1	151219_0001_RPE1.wiff	C	1	NA	4.57893e-104	0.630642	22	O14980	O14980	NVDILKDPETVK	Stripped Sequence	NVDILKDPETVK	1	TRUE	1	13	FALSE	FALSE	90.2916	NaN	90.2916	3.6193e-25	3.00595e-07	0.0285541	0.279915	_NVDILKDPETVK_	_NVDILKDPETVK_	FALSE	FALSE	TRUE	LABEL_FREE	22.95	23.1534	67.5697	67.3974	NaN	0.476458	0.471393	1.26295e-06	no group specified	0.47226	3	457.589	457.587	90.2916	97.0311
151219_0001_RPE1	151219_0001_RPE1.wiff	C	1	NA	4.57893e-104	0.630642	22	O14980	O14980	SAFPHLQDAQVK	Stripped Sequence	SAFPHLQDAQVK	0	TRUE	1	14	FALSE	FALSE	77.3159	NaN	77.3159	1.47877e-36	9.70737e-13	0.146735	1	_SAFPHLQDAQVK_	_SAFPHLQDAQVK_	FALSE	FALSE	TRUE	LABEL_FREE	19.65	19.0095	62.5379	63.223	NaN	0.502829	0.500656	1.68028e-12	no group specified	0.511923	3	447.57	447.568	77.3159	88.5084
151219_0001_RPE1	151219_0001_RPE1.wiff	C	1	NA	4.57893e-104	0.630642	22	O14980	O14980	EPEVLSTMAIIVNK	Stripped Sequence	EPEVLSTMAIIVNK	0	TRUE	1	15	FALSE	FALSE	123.486	NaN	123.486	1.69617e-23	0.000945648	0.285828	1	_EPEVLSTMAIIVNK_	_EPEVLSTMAIIVNK_	FALSE	FALSE	TRUE	LABEL_FREE	88	87.1305	143.867	144.964	NaN	0.536188	0.537673	1.69617e-23	no group specified	0.556198	2	772.424	772.418	123.486	99.4447
151219_0001_RPE1	151219_0001_RPE1.wiff	C	1	NA	4.57893e-104	0.630642	22	O14980	O14980	LISTLIYK	Stripped Sequence	LISTLIYK	0	TRUE	0	16	FALSE	FALSE	64.7236	NaN	64.7236	1.10904e-07	0.00173381	0.207012	1	_LISTLIYK_	_LISTLIYK_	FALSE	FALSE	TRUE	LABEL_FREE	40.7	39.0089	86.0151	87.6584	NaN	0.445522	0.437065	0.0185217	no group specified	0.440603	2	475.8	475.798	64.7236	73.7602
151219_0001_RPE1	151219_0001_RPE1.wiff	C	1	NA	4.57893e-104	0.630642	22	O14980	O14980	QMLPLNTNIR	Stripped Sequence	QMLPLNTNIR	0	TRUE	1	17	FALSE	FALSE	110.125	NaN	110.125	4.73345e-42	5.9111e-07	0.0751534	0.695029	_QMLPLNTNIR_	_QMLPLNTNIR_	FALSE	FALSE	TRUE	LABEL_FREE	42.7	41.3114	88.1151	90.0636	NaN	0.576253	0.582131	4.73345e-42	no group specified	0.646305	2	600.332	600.329	110.125	94.7196
151219_0001_RPE1	151219_0001_RPE1.wiff	C	1	NA	4.57893e-104	0.630642	22	O14980	O14980	DFEEYPEHR	Stripped Sequence	DFEEYPEHR	0	TRUE	1	18	FALSE	FALSE	46.432	NaN	46.432	1.14703e-09	0.00417437	0.110507	1	_DFEEYPEHR_	_DFEEYPEHR_	FALSE	FALSE	TRUE	LABEL_FREE	-0.85	-0.530724	41.6178	41.2462	NaN	0.452363	0.444656	0.00571146	no group specified	0.557515	3	407.844	407.842	46.432	60.0064
151219_0001_RPE1	151219_0001_RPE1.wiff	C	1	NA	4.57893e-104	0.630642	22	O14980	O14980	AIIASNIMYIVGQYPR	Stripped Sequence	AIIASNIMYIVGQYPR	0	TRUE	1	19	FALSE	FALSE	127.602	NaN	127.602	3.93332e-39	1.94343e-15	0.00663564	0.0640951	_AIIASNIMYIVGQYPR_	_AIIASNIMYIVGQYPR_	FALSE	FALSE	TRUE	LABEL_FREE	104.8	104.128	165.285	165.945	NaN	0.5707	0.575969	3.93332e-39	no group specified	0.693124	3	603.662	603.66	127.602	52.7951
151219_0001_RPE1	151219_0001_RPE1.wiff	C	1	NA	4.57893e-104	0.630642	22	O14980	O14980	LLSEEVFDFSSGQITQVK	Stripped Sequence	LLSEEVFDFSSGQITQVK	0	TRUE	0	21	FALSE	FALSE	5.9855	NaN	5.9855	5.70288e-06	0.00703063	0.359977	1	_LLSEEVFDFSSGQITQVK_	_LLSEEVFDFSSGQITQVK_	FALSE	FALSE	TRUE	LABEL_FREE	89.7	87.1067	143.822	147.317	NaN	NaN	0.149238	NaN	no group specified	NaN	3	676.349	676.345	5.9855	18.9888
151219_0001_RPE1	151219_0001_RPE1.wiff	C	1	NA	4.57893e-104	0.630642	22	O14980	O14980	LDINLLDNVVNCLYHGEGAQQR	Stripped Sequence	LDINLLDNVVNCLYHGEGAQQR	0	TRUE	1	22	FALSE	FALSE	24.7982	NaN	24.7982	4.22132e-16	0.00774253	0.31333	1	_LDINLLDNVVNC[+57]LYHGEGAQQR_	_LDINLLDNVVNC[+57]LYHGEGAQQR_	FALSE	FALSE	TRUE	LABEL_FREE	123.6	125.107	190.412	188.356	NaN	0.515175	0.514356	4.22132e-16	no group specified	0.625669	3	847.755	847.749	24.7982	74.4945
151219_0001_RPE1	151219_0001_RPE1.wiff	C	1	NA	4.57893e-104	0.630642	22	O14980	O14980	LHNQVNGTEWSWK	Stripped Sequence	LHNQVNGTEWSWK	0	TRUE	1	23	FALSE	FALSE	26.1827	NaN	26.1827	1.17811e-05	0.0076888	0.301518	1	_LHNQVNGTEWSWK_	_LHNQVNGTEWSWK_	FALSE	FALSE	TRUE	LABEL_FREE	29.8	27.0565	71.9188	75.8044	NaN	0.452449	0.444751	0.00560654	no group specified	0.524459	3	533.595	533.593	26.1827	130.821
151219_0001_RPE1	151219_0001_RPE1.wiff	C	1	NA	1.55454e-104	0.630982	32	O15020	O15020	VGDLYSDLR	Stripped Sequence	VGDLYSDLR	0	TRUE	1	1	TRUE	FALSE	172.503	NaN	172.503	1.12821e-54	5.36738e-34	0.000224596	0.00224594	_VGDLYSDLR_	_VGDLYSDLR_	FALSE	TRUE	TRUE	LABEL_FREE	29.1	28.6282	74.0919	74.6015	NaN	0.581786	0.588271	4.54717e-45	no group specified	0.706777	2	519.267	519.264	172.503	172.295
151219_0001_RPE1	151219_0001_RPE1.wiff	C	1	NA	1.55454e-104	0.630982	32	O15020	O15020	EYRPCDPQLVSER	Stripped Sequence	EYRPCDPQLVSER	1	TRUE	1	2	TRUE	FALSE	193.778	NaN	193.778	7.7179e-45	1.5974e-25	1.37828e-12	1.32659e-11	_EYRPC[+57]DPQLVSER_	_EYRPC[+57]DPQLVSER_	FALSE	TRUE	TRUE	LABEL_FREE	11.4	10.9786	53.5659	53.8401	NaN	0.557473	0.561292	1.24612e-32	no group specified	0.716593	3	550.263	550.261	193.778	168.296
151219_0001_RPE1	151219_0001_RPE1.wiff	C	1	NA	1.55454e-104	0.630982	32	O15020	O15020	DLNAAEALQR	Stripped Sequence	DLNAAEALQR	0	TRUE	1	3	TRUE	FALSE	150.605	NaN	150.605	4.07111e-51	1.44976e-23	9.95824e-09	7.14538e-08	_DLNAAEALQR_	_DLNAAEALQR_	FALSE	TRUE	TRUE	LABEL_FREE	20.4	20.7488	64.4754	63.8577	NaN	0.587207	0.594287	3.98147e-48	no group specified	0.662115	2	550.788	550.786	150.605	142.277
151219_0001_RPE1	151219_0001_RPE1.wiff	C	1	NA	1.55454e-104	0.630982	32	O15020	O15020	AAELQAQWER	Stripped Sequence	AAELQAQWER	0	TRUE	1	4	FALSE	FALSE	160.504	NaN	160.504	1.67787e-25	5.27009e-16	6.32857e-06	5.52379e-05	_AAELQAQWER_	_AAELQAQWER_	FALSE	FALSE	TRUE	LABEL_FREE	19.4	16.7676	60.0957	62.8518	NaN	0.541208	0.543243	1.67787e-25	no group specified	0.684433	2	601.302	601.299	160.504	124.731
151219_0001_RPE1	151219_0001_RPE1.wiff	C	1	NA	1.55454e-104	0.630982	32	O15020	O15020	LTLEQGQQLVAEGHPGASQASAR	Stripped Sequence	LTLEQGQQLVAEGHPGASQASAR	0	TRUE	1	5	FALSE	FALSE	115.721	NaN	115.721	4.325e-49	1.34679e-18	0.000342239	0.00339154	_LTLEQGQQLVAEGHPGASQASAR_	_LTLEQGQQLVAEGHPGASQASAR_	FALSE	FALSE	TRUE	LABEL_FREE	38.9	37.7873	84.8422	85.8823	NaN	0.58888	0.596143	4.325e-49	no group specified	0.758512	3	783.403	783.398	115.721	106.402
151219_0001_RPE1	151219_0001_RPE1.wiff	C	1	NA	1.55454e-104	0.630982	32	O15020	O15020	GQVLAAAYELQR	Stripped Sequence	GQVLAAAYELQR	0	TRUE	1	6	FALSE	FALSE	97.9676	NaN	97.9676	2.34128e-37	3.0917e-23	7.39639e-12	7.25307e-11	_GQVLAAAYELQR_	_GQVLAAAYELQR_	FALSE	FALSE	TRUE	LABEL_FREE	39.8	38.105	85.3387	87.0689	NaN	0.567215	0.572102	2.34128e-37	no group specified	0.721262	2	659.859	659.856	97.9676	87.0982
151219_0001_RPE1	151219_0001_RPE1.wiff	C	1	NA	1.55454e-104	0.630982	32	O15020	O15020	LVSSPELGHDEFSTQALAR	Stripped Sequence	LVSSPELGHDEFSTQALAR	0	TRUE	1	7	FALSE	FALSE	105.516	NaN	105.516	1.29919e-50	7.2613e-10	0.00085587	0.00803699	_LVSSPELGHDEFSTQALAR_	_LVSSPELGHDEFSTQALAR_	FALSE	FALSE	TRUE	LABEL_FREE	46.7	46.8391	95.6609	95.4037	NaN	0.517093	0.516484	1.04083e-16	no group specified	0.601333	3	686.348	686.344	105.516	74.4166
151219_0001_RPE1	151219_0001_RPE1.wiff	C	1	NA	1.55454e-104	0.630982	32	O15020	O15020	AASAGVPYHGEVPVSLAR	Stripped Sequence	AASAGVPYHGEVPVSLAR	0	TRUE	1	8	FALSE	FALSE	57.8113	NaN	57.8113	3.6055e-45	5.08692e-26	0.000138105	0.00138094	_AASAGVPYHGEVPVSLAR_	_AASAGVPYHGEVPVSLAR_	FALSE	FALSE	TRUE	LABEL_FREE	38.1	36.5455	83.0743	85.3315	NaN	0.581967	0.588471	3.6055e-45	no group specified	0.752281	3	594.316	594.313	57.8113	81.3591
151219_0001_RPE1	151219_0001_RPE1.wiff	C	1	NA	1.55454e-104	0.630982	32	O15020	O15020	ALAQEDQGAGEVER	Stripped Sequence	ALAQEDQGAGEVER	0	TRUE	1	9	FALSE	FALSE	59.9226	NaN	59.9226	8.53052e-69	5.21533e-30	2.59713e-06	1.11016e-05	_ALAQEDQGAGEVER_	_ALAQEDQGAGEVER_	FALSE	FALSE	TRUE	LABEL_FREE	-7.9	-8.00773	33.8195	33.9359	NaN	0.620276	0.630982	8.53052e-69	no group specified	0.794726	2	736.852	736.848	59.9226	97.0688
151219_0001_RPE1	151219_0001_RPE1.wiff	C	1	NA	1.55454e-104	0.630982	32	O15020	O15020	DQADPQCLFLR	Stripped Sequence	DQADPQCLFLR	0	TRUE	1	10	FALSE	FALSE	126.343	NaN	126.343	1.43381e-36	2.08146e-18	0.00209838	0.0196154	_DQADPQC[+57]LFLR_	_DQADPQC[+57]LFLR_	FALSE	FALSE	TRUE	LABEL_FREE	53.6	53.8394	103.686	103.393	NaN	0.551752	0.554943	5.16378e-30	no group specified	0.656013	2	681.827	681.823	126.343	106.896
151219_0001_RPE1	151219_0001_RPE1.wiff	C	1	NA	1.55454e-104	0.630982	32	O15020	O15020	SWQNVYCVLR	Stripped Sequence	SWQNVYCVLR	0	TRUE	1	11	FALSE	FALSE	104.94	NaN	104.94	2.83913e-19	1.15824e-11	0.00666797	0.0614887	_SWQNVYC[+57]VLR_	_SWQNVYC[+57]VLR_	FALSE	FALSE	TRUE	LABEL_FREE	62.7	60.9831	112.77	114.212	NaN	0.524754	0.524985	2.83913e-19	no group specified	0.645278	2	662.827	662.823	104.94	84.0316
151219_0001_RPE1	151219_0001_RPE1.wiff	C	1	NA	1.55454e-104	0.630982	32	O15020	O15020	SLDDFQAWLGR	Stripped Sequence	SLDDFQAWLGR	0	TRUE	1	12	FALSE	FALSE	89.4043	NaN	89.4043	8.85613e-35	3.81899e-15	0.00322578	0.0308918	_SLDDFQAWLGR_	_SLDDFQAWLGR_	FALSE	FALSE	TRUE	LABEL_FREE	89.2	89.7104	147.332	146.596	NaN	0.561991	0.566305	8.85613e-35	no group specified	0.544143	2	654.323	654.319	89.4043	64.3536
151219_0001_RPE1	151219_0001_RPE1.wiff	C	1	NA	1.55454e-104	0.630982	32	O15020	O15020	NQDAAQQFLGR	Stripped Sequence	NQDAAQQFLGR	0	TRUE	1	13	FALSE	FALSE	57.7502	NaN	57.7502	5.30782e-47	1.14878e-21	0.00278964	0.0278818	_NQDAAQQFLGR_	_NQDAAQQFLGR_	FALSE	FALSE	TRUE	LABEL_FREE	22.4	21.4955	65.4975	66.6611	NaN	0.51758	0.517024	7.25937e-17	no group specified	0.483177	2	624.31	624.307	57.7502	53.0013
151219_0001_RPE1	151219_0001_RPE1.wiff	C	1	NA	1.55454e-104	0.630982	32	O15020	O15020	LEQSYEALCELAAAR	Stripped Sequence	LEQSYEALCELAAAR	0	TRUE	1	14	FALSE	FALSE	45.9062	NaN	45.9062	1.43955e-40	7.42777e-16	0.00227117	0.0145741	_LEQSYEALC[+57]ELAAAR_	_LEQSYEALC[+57]ELAAAR_	FALSE	FALSE	TRUE	LABEL_FREE	67.5	67.3822	120.118	120.251	NaN	0.538866	0.540644	1.48586e-24	no group specified	0.576659	2	862.42	862.413	45.9062	75.4782
151219_0001_RPE1	151219_0001_RPE1.wiff	C	1	NA	1.55454e-104	0.630982	32	O15020	O15020	VQAVDAVAAELAAER	Stripped Sequence	VQAVDAVAAELAAER	0	TRUE	1	15	FALSE	FALSE	55.3475	NaN	55.3475	3.47679e-23	3.12848e-18	0.0190412	0.179953	_VQAVDAVAAELAAER_	_VQAVDAVAAELAAER_	FALSE	FALSE	TRUE	LABEL_FREE	67.8	66.4423	118.859	120.661	NaN	0.533288	0.534455	2.21673e-22	no group specified	0.59623	2	756.904	756.899	55.3475	84.4077
151219_0001_RPE1	151219_0001_RPE1.wiff	C	1	NA	1.55454e-104	0.630982	32	O15020	O15020	LLEVLSGEILPKPTK	Stripped Sequence	LLEVLSGEILPKPTK	1	TRUE	1	16	FALSE	FALSE	125.181	NaN	125.181	9.94e-32	9.73731e-10	0.121069	0.867133	_LLEVLSGEILPKPTK_	_LLEVLSGEILPKPTK_	FALSE	FALSE	TRUE	LABEL_FREE	71.3	74.0806	127.924	124.846	NaN	0.555531	0.559137	9.94e-32	no group specified	0.684816	3	546.334	546.332	125.181	81.3354
151219_0001_RPE1	151219_0001_RPE1.wiff	C	1	NA	1.55454e-104	0.630982	32	O15020	O15020	LLLNLELQK	Stripped Sequence	LLLNLELQK	0	TRUE	1	17	FALSE	FALSE	72.6948	NaN	72.6948	1.42891e-27	1.0419e-11	0.0413349	0.387259	_LLLNLELQK_	_LLLNLELQK_	FALSE	FALSE	TRUE	LABEL_FREE	67.9	66.7222	119.52	120.802	NaN	0.473358	0.467953	4.57927e-06	no group specified	0.514834	2	542.342	542.34	72.6948	82.8584
151219_0001_RPE1	151219_0001_RPE1.wiff	C	1	NA	1.55454e-104	0.630982	32	O15020	O15020	LLDPEDVNVDQPDEK	Stripped Sequence	LLDPEDVNVDQPDEK	0	TRUE	1	18	FALSE	FALSE	46.1306	NaN	46.1306	1.15306e-53	1.87811e-08	0.0573795	0.538706	_LLDPEDVNVDQPDEK_	_LLDPEDVNVDQPDEK_	FALSE	FALSE	TRUE	LABEL_FREE	36.1	37.5009	84.3024	82.6812	NaN	0.564641	0.569245	4.49213e-36	no group specified	0.680503	2	863.413	863.406	46.1306	83.004
151219_0001_RPE1	151219_0001_RPE1.wiff	C	1	NA	1.55454e-104	0.630982	32	O15020	O15020	DVEDEILWVTER	Stripped Sequence	DVEDEILWVTER	0	TRUE	1	19	FALSE	FALSE	129.75	NaN	129.75	4.29983e-29	1.28422e-09	0.0145521	0.120092	_DVEDEILWVTER_	_DVEDEILWVTER_	FALSE	FALSE	TRUE	LABEL_FREE	95.8	99.0326	158.59	154.466	NaN	0.549673	0.552637	4.29983e-29	no group specified	0.469286	2	752.37	752.365	129.75	85.7356
151219_0001_RPE1	151219_0001_RPE1.wiff	C	1	NA	1.55454e-104	0.630982	32	O15020	O15020	LEALGTGWEELGR	Stripped Sequence	LEALGTGWEELGR	0	TRUE	0	20	FALSE	FALSE	73.1318	NaN	73.1318	1.09054e-21	3.06034e-07	0.0309546	0.246904	_LEALGTGWEELGR_	_LEALGTGWEELGR_	FALSE	FALSE	TRUE	LABEL_FREE	67.5	68.2895	120.865	120.251	NaN	0.400937	0.390194	0.246904	no group specified	0.524288	2	715.867	715.863	73.1318	63.8926
151219_0001_RPE1	151219_0001_RPE1.wiff	C	1	NA	1.55454e-104	0.630982	32	O15020	O15020	LVSQDNFGLELAAVEAAVR	Stripped Sequence	LVSQDNFGLELAAVEAAVR	0	TRUE	1	21	FALSE	FALSE	54.3254	NaN	54.3254	2.08804e-09	0.000695701	0.0177427	0.0903653	_LVSQDNFGLELAAVEAAVR_	_LVSQDNFGLELAAVEAAVR_	FALSE	FALSE	TRUE	LABEL_FREE	117.7	116.199	179.748	181.159	NaN	0.453088	0.44546	0.00486294	no group specified	0.529007	3	668.025	668.021	54.3254	83.7085
151219_0001_RPE1	151219_0001_RPE1.wiff	C	1	NA	1.55454e-104	0.630982	32	O15020	O15020	ELDDLEQWIQER	Stripped Sequence	ELDDLEQWIQER	0	TRUE	1	22	FALSE	FALSE	64.2205	NaN	64.2205	1.43642e-14	0.00036396	0.158779	0.978301	_ELDDLEQWIQER_	_ELDDLEQWIQER_	FALSE	FALSE	TRUE	LABEL_FREE	90.2	90.0631	147.766	147.932	NaN	0.510152	0.508781	1.43642e-14	no group specified	0.539877	2	787.378	787.373	64.2205	101.531
151219_0001_RPE1	151219_0001_RPE1.wiff	C	1	NA	1.55454e-104	0.630982	32	O15020	O15020	VIESTQGLGNDLAGVLALQR	Stripped Sequence	VIESTQGLGNDLAGVLALQR	0	TRUE	1	23	FALSE	FALSE	132.58	NaN	132.58	9.84173e-45	7.33043e-29	1.38184e-05	0.000138184	_VIESTQGLGNDLAGVLALQR_	_VIESTQGLGNDLAGVLALQR_	FALSE	FALSE	TRUE	LABEL_FREE	94.55	95.408	153.95	152.85	NaN	0.56987	0.575048	1.0502e-38	no group specified	0.748921	3	685.38	685.375	132.58	95.2172
151219_0001_RPE1	151219_0001_RPE1.wiff	C	1	NA	1.55454e-104	0.630982	32	O15020	O15020	LAQAHGFQGFLR	Stripped Sequence	LAQAHGFQGFLR	0	TRUE	1	24	FALSE	FALSE	107.792	NaN	107.792	1.45915e-24	3.12684e-15	0.00137235	0.00810406	_LAQAHGFQGFLR_	_LAQAHGFQGFLR_	FALSE	FALSE	TRUE	LABEL_FREE	36	36.5564	83.0855	82.6118	NaN	0.538695	0.540455	1.73951e-24	no group specified	0.65556	3	448.911	448.909	107.792	69.8109
151219_0001_RPE1	151219_0001_RPE1.wiff	C	1	NA	1.55454e-104	0.630982	32	O15020	O15020	TQTAVASEEGPATLPEAEALLAQHAALR	Stripped Sequence	TQTAVASEEGPATLPEAEALLAQHAALR	0	TRUE	1	25	FALSE	FALSE	45.2794	NaN	45.2794	1.0627e-11	0.000610316	0.0619471	0.429157	_TQTAVASEEGPATLPEAEALLAQHAALR_	_TQTAVASEEGPATLPEAEALLAQHAALR_	FALSE	FALSE	TRUE	LABEL_FREE	89.9	87.2623	144.115	147.568	NaN	0.499793	0.497287	1.0627e-11	no group specified	0.429045	3	949.161	949.154	45.2794	86.728
151219_0001_RPE1	151219_0001_RPE1.wiff	C	1	NA	1.55454e-104	0.630982	32	O15020	O15020	MLTAQDVSYDEAR	Stripped Sequence	MLTAQDVSYDEAR	0	TRUE	1	26	FALSE	FALSE	56.3609	NaN	56.3609	7.92347e-60	4.24777e-11	0.300328	1	_MLTAQDVSYDEAR_	_MLTAQDVSYDEAR_	FALSE	FALSE	TRUE	LABEL_FREE	25	24.972	69.5258	69.5403	NaN	0.606534	0.615732	7.92347e-60	no group specified	0.752564	2	749.846	749.841	56.3609	116.193
151219_0001_RPE1	151219_0001_RPE1.wiff	C	1	NA	1.55454e-104	0.630982	32	O15020	O15020	EANALAAGHPAQAVAINAR	Stripped Sequence	EANALAAGHPAQAVAINAR	0	TRUE	1	27	FALSE	FALSE	158.544	NaN	158.544	6.13196e-25	2.27964e-09	0.00354701	0.0242919	_EANALAAGHPAQAVAINAR_	_EANALAAGHPAQAVAINAR_	FALSE	FALSE	TRUE	LABEL_FREE	17.5	17.4031	60.8245	60.9559	NaN	0.539823	0.541706	6.13196e-25	no group specified	0.672028	3	615.662	615.659	158.544	103.528
151219_0001_RPE1	151219_0001_RPE1.wiff	C	1	NA	1.55454e-104	0.630982	32	O15020	O15020	TAGYPNVNVHNFTTSWR	Stripped Sequence	TAGYPNVNVHNFTTSWR	0	TRUE	1	28	FALSE	FALSE	133.676	NaN	133.676	2.33671e-06	0.00640117	0.254651	1	_TAGYPNVNVHNFTTSWR_	_TAGYPNVNVHNFTTSWR_	FALSE	FALSE	TRUE	LABEL_FREE	57.3	55.6437	106.052	107.694	NaN	0.474987	0.469761	2.33671e-06	no group specified	0.509838	3	655.318	655.315	133.676	107.418
151219_0001_RPE1	151219_0001_RPE1.wiff	C	1	NA	1.55454e-104	0.630982	32	O15020	O15020	SAELGCTVDEVESLIK	Stripped Sequence	SAELGCTVDEVESLIK	0	TRUE	0	29	FALSE	FALSE	18.3655	NaN	18.3655	1.20792e-05	0.00953022	0.216759	1	_SAELGC[+57]TVDEVESLIK_	_SAELGC[+57]TVDEVESLIK_	FALSE	FALSE	TRUE	LABEL_FREE	100.2	99.8997	159.629	159.965	NaN	0.355311	0.346908	0.78873	no group specified	0.361116	2	875.432	875.426	18.3655	103.857
151219_0001_RPE1	151219_0001_RPE1.wiff	C	1	NA	1.51494e-70	0.604157	14	O15031	O15031	AITEIYLTR	Stripped Sequence	AITEIYLTR	0	TRUE	1	1	TRUE	FALSE	170.214	NaN	170.214	4.57862e-46	1.66572e-23	1.42998e-10	1.41967e-09	_AITEIYLTR_	_AITEIYLTR_	FALSE	TRUE	TRUE	LABEL_FREE	36.7	36.7802	83.3176	83.2336	NaN	0.573971	0.579599	7.73007e-41	no group specified	0.711852	2	540.308	540.306	170.214	137.224
151219_0001_RPE1	151219_0001_RPE1.wiff	C	1	NA	1.51494e-70	0.604157	14	O15031	O15031	EASPNPEDGIVR	Stripped Sequence	EASPNPEDGIVR	0	TRUE	1	2	TRUE	FALSE	122.992	NaN	122.992	3.31965e-46	1.04252e-19	6.60199e-07	6.58178e-06	_EASPNPEDGIVR_	_EASPNPEDGIVR_	FALSE	TRUE	TRUE	LABEL_FREE	5.5	5.48934	47.8632	47.8781	NaN	0.551175	0.554304	9.32303e-30	no group specified	0.628466	2	642.315	642.311	122.992	107.431
151219_0001_RPE1	151219_0001_RPE1.wiff	C	1	NA	1.51494e-70	0.604157	14	O15031	O15031	IQPETGPLGGGIR	Stripped Sequence	IQPETGPLGGGIR	0	TRUE	1	3	TRUE	FALSE	118.466	NaN	118.466	4.53003e-19	4.98815e-12	0.0309163	0.304511	_IQPETGPLGGGIR_	_IQPETGPLGGGIR_	FALSE	TRUE	TRUE	LABEL_FREE	24.4	24.3018	68.9368	69.0495	NaN	0.480961	0.47639	1.81208e-07	no group specified	0.578698	2	647.859	647.856	118.466	77.7048
151219_0001_RPE1	151219_0001_RPE1.wiff	C	1	NA	1.51494e-70	0.604157	14	O15031	O15031	IIDQVYR	Stripped Sequence	IIDQVYR	0	TRUE	1	4	FALSE	FALSE	80.8344	NaN	80.8344	4.68466e-25	1.60258e-10	0.00583796	0.0574145	_IIDQVYR_	_IIDQVYR_	FALSE	FALSE	TRUE	LABEL_FREE	1	2.54072	44.6817	43.2053	NaN	0.495818	0.492876	1.05778e-10	no group specified	0.618569	2	453.756	453.754	80.8344	51.3323
151219_0001_RPE1	151219_0001_RPE1.wiff	C	1	NA	1.51494e-70	0.604157	14	O15031	O15031	LQQIAAALENK	Stripped Sequence	LQQIAAALENK	0	TRUE	1	5	FALSE	FALSE	33.8138	NaN	33.8138	1.98679e-33	4.67263e-13	0.00246447	0.0102323	_LQQIAAALENK_	_LQQIAAALENK_	FALSE	FALSE	TRUE	LABEL_FREE	28.1	25.9312	70.5898	73.7188	NaN	0.473668	0.468298	4.03082e-06	no group specified	0.496957	2	599.843	599.84	33.8138	34.756
151219_0001_RPE1	151219_0001_RPE1.wiff	C	1	NA	1.51494e-70	0.604157	14	O15031	O15031	VLNCDTISQVK	Stripped Sequence	VLNCDTISQVK	0	TRUE	0	6	FALSE	FALSE	39.3488	NaN	39.3488	6.67116e-05	0.00343462	0.241597	1	_VLNC[+57]DTISQVK_	_VLNC[+57]DTISQVK_	FALSE	FALSE	TRUE	LABEL_FREE	13.6	13.6747	56.5607	56.4799	NaN	0.420309	0.409087	0.100182	no group specified	0.425025	2	638.832	638.828	39.3488	40.5919
151219_0001_RPE1	151219_0001_RPE1.wiff	C	1	NA	1.51494e-70	0.604157	14	O15031	O15031	FGAQLQCVTGPQATR	Stripped Sequence	FGAQLQCVTGPQATR	0	TRUE	1	7	FALSE	FALSE	31.1053	NaN	31.1053	1.57619e-40	5.49165e-05	0.302921	1	_FGAQLQC[+57]VTGPQATR_	_FGAQLQC[+57]VTGPQATR_	FALSE	FALSE	TRUE	LABEL_FREE	29.3	28.2185	73.8974	74.8551	NaN	0.517415	0.516841	8.20426e-17	no group specified	0.597918	2	817.409	817.404	31.1053	38.3861
151219_0001_RPE1	151219_0001_RPE1.wiff	C	1	NA	1.51494e-70	0.604157	14	O15031	O15031	VGVSQQPEDSQQDLPGER	Stripped Sequence	VGVSQQPEDSQQDLPGER	0	TRUE	1	8	FALSE	FALSE	51.3217	NaN	51.3217	4.82355e-11	0.00141087	0.100698	0.665864	_VGVSQQPEDSQQDLPGER_	_VGVSQQPEDSQQDLPGER_	FALSE	FALSE	TRUE	LABEL_FREE	11.2	12.4774	55.0519	53.7064	NaN	0.458268	0.451208	0.00124299	no group specified	0.539428	3	656.98	656.977	51.3217	40.6905
151219_0001_RPE1	151219_0001_RPE1.wiff	C	1	NA	1.51494e-70	0.604157	14	O15031	O15031	LPVQECLSYPTCTQCR	Stripped Sequence	LPVQECLSYPTCTQCR	0	TRUE	1	11	FALSE	FALSE	32.7313	NaN	32.7313	7.01094e-20	2.1774e-07	0.212877	1	_LPVQEC[+57]LSYPTC[+57]TQC[+57]R_	_LPVQEC[+57]LSYPTC[+57]TQC[+57]R_	FALSE	FALSE	TRUE	LABEL_FREE	38.4	38.0027	85.1929	85.5418	NaN	0.477338	0.47237	8.70843e-07	no group specified	0.44726	3	671.306	671.302	32.7313	31.4676
151219_0001_RPE1	151219_0001_RPE1.wiff	C	1	NA	1.51494e-70	0.604157	14	O15031	O15031	EAFEAYTDHATYK	Stripped Sequence	EAFEAYTDHATYK	0	TRUE	1	12	FALSE	FALSE	38.0184	NaN	38.0184	3.15729e-13	0.00124266	0.239977	1	_EAFEAYTDHATYK_	_EAFEAYTDHATYK_	FALSE	FALSE	TRUE	LABEL_FREE	16.65	18.4586	61.993	60.0227	NaN	0.505479	0.503596	3.15729e-13	no group specified	0.606298	3	515.9	515.898	38.0184	49.322
151219_0001_RPE1	151219_0001_RPE1.wiff	C	1	NA	1.51494e-70	0.604157	14	O15031	O15031	LQLEQQVATGPALDNKK	Stripped Sequence	LQLEQQVATGPALDNKK	1	TRUE	1	13	FALSE	FALSE	23.6531	NaN	23.6531	1.5211e-31	1.17038e-10	0.117376	0.507036	_LQLEQQVATGPALDNKK_	_LQLEQQVATGPALDNKK_	FALSE	FALSE	TRUE	LABEL_FREE	23.75	25.2941	69.9749	68.2902	NaN	0.470572	0.464862	1.42196e-05	no group specified	0.518415	3	618.342	618.339	23.6531	46.7424
151219_0001_RPE1	151219_0001_RPE1.wiff	C	1	NA	2.70302e-30	0.561063	3	O15042	O15042	EINNPMFR	Stripped Sequence	EINNPMFR	0	TRUE	0	1	TRUE	FALSE	86.2946	NaN	86.2946	9.52484e-05	0.00397637	0.168577	1	_EINNPMFR_	_EINNPMFR_	FALSE	TRUE	TRUE	LABEL_FREE	18.3	22.0225	66.3328	61.8009	NaN	0.399091	0.387793	0.267509	no group specified	0.450793	2	510.75	510.748	86.2946	55.0855
151219_0001_RPE1	151219_0001_RPE1.wiff	C	1	NA	2.70302e-30	0.561063	3	O15042	O15042	TIQGHLQSENFK	Stripped Sequence	TIQGHLQSENFK	0	TRUE	0	2	TRUE	FALSE	30.2795	NaN	30.2795	3.18846e-20	0.000178149	0.205727	1	_TIQGHLQSENFK_	_TIQGHLQSENFK_	FALSE	TRUE	TRUE	LABEL_FREE	3.1	2.49411	44.6372	45.2745	NaN	0.346247	0.33851	0.88729	no group specified	0.385609	3	467.909	467.907	30.2795	76.1534
151219_0001_RPE1	151219_0001_RPE1.wiff	C	1	NA	2.70302e-30	0.561063	3	O15042	O15042	FLFENQTPAHVYYR	Stripped Sequence	FLFENQTPAHVYYR	0	TRUE	1	4	TRUE	FALSE	48.6825	NaN	48.6825	3.43845e-08	0.00172228	0.0445956	0.104706	_FLFENQTPAHVYYR_	_FLFENQTPAHVYYR_	FALSE	TRUE	TRUE	LABEL_FREE	51.75	51.9537	101.688	101.356	NaN	0.484599	0.480427	3.43845e-08	no group specified	0.538953	3	595.63	595.627	48.6825	112.135
151219_0001_RPE1	151219_0001_RPE1.wiff	C	1	NA	1.80769e-122	0.643381	14	O15061	O15061	AALEALLGR	Stripped Sequence	AALEALLGR	0	TRUE	1	1	TRUE	FALSE	149.498	NaN	149.498	1.78751e-55	2.24112e-39	0.000540679	0.0049106	_AALEALLGR_	_AALEALLGR_	FALSE	TRUE	TRUE	LABEL_FREE	50.3	52.9494	102.666	100.191	NaN	0.59957	0.608004	1.78751e-55	no group specified	0.855993	2	457.277	457.275	149.498	128.522
151219_0001_RPE1	151219_0001_RPE1.wiff	C	1	NA	1.80769e-122	0.643381	14	O15061	O15061	LYDYVCR	Stripped Sequence	LYDYVCR	0	TRUE	1	2	TRUE	FALSE	138.225	NaN	138.225	9.59626e-41	3.73223e-13	1.18486e-07	8.35056e-07	_LYDYVC[+57]R_	_LYDYVC[+57]R_	FALSE	TRUE	TRUE	LABEL_FREE	9.9	10.036	52.7138	52.5384	NaN	0.504721	0.502755	5.12489e-13	no group specified	0.544443	2	494.731	494.729	138.225	109.889
151219_0001_RPE1	151219_0001_RPE1.wiff	C	1	NA	1.80769e-122	0.643381	14	O15061	O15061	TFSPTYGLLR	Stripped Sequence	TFSPTYGLLR	0	TRUE	1	3	TRUE	FALSE	97.8429	NaN	97.8429	2.56337e-37	7.73427e-27	2.04091e-07	2.03208e-06	_TFSPTYGLLR_	_TFSPTYGLLR_	FALSE	TRUE	TRUE	LABEL_FREE	51.3	52.5091	102.312	101.175	NaN	0.526295	0.526695	8.16709e-20	no group specified	0.549614	2	577.814	577.811	97.8429	86.0934
151219_0001_RPE1	151219_0001_RPE1.wiff	C	1	NA	1.80769e-122	0.643381	14	O15061	O15061	ELYIPSGESEVAGGASHSSGQR	Stripped Sequence	ELYIPSGESEVAGGASHSSGQR	0	TRUE	1	4	FALSE	FALSE	93.5977	NaN	93.5977	2.18868e-47	3.65621e-22	2.5804e-08	2.56273e-07	_ELYIPSGESEVAGGASHSSGQR_	_ELYIPSGESEVAGGASHSSGQR_	FALSE	FALSE	TRUE	LABEL_FREE	26.8	26.9227	71.6167	71.4412	NaN	0.544027	0.546372	1.14173e-26	no group specified	0.688485	3	740.017	740.013	93.5977	80.5285
151219_0001_RPE1	151219_0001_RPE1.wiff	C	1	NA	1.80769e-122	0.643381	14	O15061	O15061	VVKPLDVPAPSLEGDLGSTHWK	Stripped Sequence	VVKPLDVPAPSLEGDLGSTHWK	1	TRUE	1	5	FALSE	FALSE	66.8395	NaN	66.8395	1.26573e-44	1.69077e-18	0.000175676	0.00154929	_VVKPLDVPAPSLEGDLGSTHWK_	_VVKPLDVPAPSLEGDLGSTHWK_	FALSE	FALSE	TRUE	LABEL_FREE	65.9	65.4103	117.71	118.31	NaN	0.563245	0.567697	2.1731e-35	no group specified	0.728601	4	587.068	587.065	66.8395	62.5655
151219_0001_RPE1	151219_0001_RPE1.wiff	C	1	NA	1.80769e-122	0.643381	14	O15061	O15061	EVPVYIGEDSTIAR	Stripped Sequence	EVPVYIGEDSTIAR	0	TRUE	1	6	FALSE	FALSE	81.1485	NaN	81.1485	4.57716e-30	5.60613e-06	0.00365074	0.0297556	_EVPVYIGEDSTIAR_	_EVPVYIGEDSTIAR_	FALSE	FALSE	TRUE	LABEL_FREE	44.4	42.9304	90.4435	91.5269	NaN	0.469436	0.463601	2.24245e-05	no group specified	0.611013	2	774.899	774.894	81.1485	59.5504
151219_0001_RPE1	151219_0001_RPE1.wiff	C	1	NA	1.80769e-122	0.643381	14	O15061	O15061	AELQELNAR	Stripped Sequence	AELQELNAR	0	TRUE	1	7	FALSE	FALSE	39.7084	NaN	39.7084	1.17873e-44	5.19045e-17	0.0573082	0.563852	_AELQELNAR_	_AELQELNAR_	FALSE	FALSE	TRUE	LABEL_FREE	3.5	2.6068	44.7448	45.6176	NaN	0.459204	0.452247	0.000933714	no group specified	0.404664	2	522.278	522.275	39.7084	59.842
151219_0001_RPE1	151219_0001_RPE1.wiff	C	1	NA	1.80769e-122	0.643381	14	O15061	O15061	EIIFQGPISAAGK	Stripped Sequence	EIIFQGPISAAGK	0	TRUE	1	8	FALSE	FALSE	57.7944	NaN	57.7944	1.1612e-21	8.73878e-10	0.00209455	0.017792	_EIIFQGPISAAGK_	_EIIFQGPISAAGK_	FALSE	FALSE	TRUE	LABEL_FREE	51.4	51.8107	101.455	101.206	NaN	0.472038	0.466488	7.8477e-06	no group specified	0.551925	2	665.872	665.868	57.7944	64.0803
151219_0001_RPE1	151219_0001_RPE1.wiff	C	1	NA	1.80769e-122	0.643381	14	O15061	O15061	EGQGGPGSVSVDVK	Stripped Sequence	EGQGGPGSVSVDVK	0	TRUE	1	9	FALSE	FALSE	82.0232	NaN	82.0232	1.7687e-40	2.44912e-08	0.00405415	0.0214137	_EGQGGPGSVSVDVK_	_EGQGGPGSVSVDVK_	FALSE	FALSE	TRUE	LABEL_FREE	3.4	1.80924	44.004	45.5318	NaN	0.471216	0.465576	1.09631e-05	no group specified	0.625717	2	658.328	658.324	82.0232	51.8913
151219_0001_RPE1	151219_0001_RPE1.wiff	C	1	NA	1.80769e-122	0.643381	14	O15061	O15061	YSWQDEIVQGTR	Stripped Sequence	YSWQDEIVQGTR	0	TRUE	1	10	FALSE	FALSE	52.4232	NaN	52.4232	3.42493e-15	0.000424789	0.0048226	0.0219098	_YSWQDEIVQGTR_	_YSWQDEIVQGTR_	FALSE	FALSE	TRUE	LABEL_FREE	48.9	49.5773	99.0657	97.89	NaN	0.508306	0.506734	4.97673e-14	no group specified	0.448172	2	741.355	741.35	52.4232	86.566
151219_0001_RPE1	151219_0001_RPE1.wiff	C	1	NA	1.80769e-122	0.643381	14	O15061	O15061	TGLSLEVATYR	Stripped Sequence	TGLSLEVATYR	0	TRUE	1	11	FALSE	FALSE	21.2274	NaN	21.2274	9.54188e-09	0.00020468	0.0635156	0.268192	_TGLSLEVATYR_	_TGLSLEVATYR_	FALSE	FALSE	TRUE	LABEL_FREE	45.2	45.2797	93.2943	93.1063	NaN	0.45572	0.448381	0.0025504	no group specified	0.442845	2	605.327	605.324	21.2274	126.731
151219_0001_RPE1	151219_0001_RPE1.wiff	C	1	NA	1.80769e-122	0.643381	14	O15061	O15061	GRLDAELGAQQR	Stripped Sequence	GRLDAELGAQQR	1	TRUE	1	12	FALSE	FALSE	186.047	NaN	186.047	6.16291e-46	4.96531e-18	2.53582e-09	1.47761e-08	_GRLDAELGAQQR_	_GRLDAELGAQQR_	FALSE	FALSE	TRUE	LABEL_FREE	-2.75	-0.536268	41.6117	39.1683	NaN	0.583343	0.589998	6.16291e-46	no group specified	0.770227	3	438.569	438.567	186.047	154.641
151219_0001_RPE1	151219_0001_RPE1.wiff	C	1	NA	1.80769e-122	0.643381	14	O15061	O15061	EGLWAEGQAR	Stripped Sequence	EGLWAEGQAR	0	TRUE	0	13	FALSE	FALSE	172.918	NaN	172.918	2.88058e-06	0.00512917	0.0943998	0.515246	_EGLWAEGQAR_	_EGLWAEGQAR_	FALSE	FALSE	TRUE	LABEL_FREE	15.7	14.7886	57.796	58.7679	NaN	0.429487	0.419271	0.0643136	no group specified	0.403108	2	558.775	558.773	172.918	130.2
151219_0001_RPE1	151219_0001_RPE1.wiff	C	1	NA	1.80769e-122	0.643381	14	O15061	O15061	SYHYTDSLLQR	Stripped Sequence	SYHYTDSLLQR	0	TRUE	1	14	FALSE	FALSE	104.957	NaN	104.957	1.02399e-24	1.62308e-08	0.105358	1	_SYHYTDSLLQR_	_SYHYTDSLLQR_	FALSE	FALSE	TRUE	LABEL_FREE	21.55	22.5458	66.8425	65.5653	NaN	0.520105	0.519826	1.08513e-17	no group specified	0.45968	3	461.561	461.56	104.957	102.285
151219_0001_RPE1	151219_0001_RPE1.wiff	C	1	NA	1.36305e-06	0.525403	6	O15067	O15067	FGEPVLAGFAR	Stripped Sequence	FGEPVLAGFAR	0	TRUE	1	1	TRUE	FALSE	112.725	NaN	112.725	2.68645e-10	0.000380007	0.0855679	0.735505	_FGEPVLAGFAR_	_FGEPVLAGFAR_	FALSE	TRUE	TRUE	LABEL_FREE	62.8	63.3772	114.908	114.308	NaN	0.46161	0.454917	0.00042561	no group specified	0.443156	2	582.314	582.311	112.725	87.6676
151219_0001_RPE1	151219_0001_RPE1.wiff	C	1	NA	1.36305e-06	0.525403	6	O15067	O15067	VGPGPALMLR	Stripped Sequence	VGPGPALMLR	0	TRUE	1	4	TRUE	FALSE	89.1723	NaN	89.1723	3.40103e-14	0.00886453	0.24824	1	_VGPGPALMLR_	_VGPGPALMLR_	FALSE	TRUE	TRUE	LABEL_FREE	39.7	37.5053	84.3088	86.933	NaN	0.508876	0.507366	3.40103e-14	no group specified	0.526847	2	505.794	505.792	89.1723	64.9587
151219_0001_RPE1	151219_0001_RPE1.wiff	C	1	NA	2.72666e-16	0.542911	2	O15075	O15075	SFEALLADLTR	Stripped Sequence	SFEALLADLTR	0	TRUE	1	1	TRUE	FALSE	61.1055	NaN	61.1055	3.42156e-22	5.11823e-06	0.156498	0.856181	_SFEALLADLTR_	_SFEALLADLTR_	FALSE	TRUE	TRUE	LABEL_FREE	116	112.493	175.505	179.552	NaN	0.53279	0.533902	3.42156e-22	no group specified	0.577329	2	618.335	618.332	61.1055	51.5771
151219_0001_RPE1	151219_0001_RPE1.wiff	C	1	NA	2.72666e-16	0.542911	2	O15075	O15075	TLSDNVNLPQGVR	Stripped Sequence	TLSDNVNLPQGVR	0	TRUE	1	2	TRUE	FALSE	44.5983	NaN	44.5983	9.37413e-25	0.000413806	0.127819	1	_TLSDNVNLPQGVR_	_TLSDNVNLPQGVR_	FALSE	TRUE	TRUE	LABEL_FREE	30.95	30.5968	76.8941	77.0798	NaN	0.539364	0.541197	9.37413e-25	no group specified	0.621796	2	706.878	706.874	44.5983	100.098
151219_0001_RPE1	151219_0001_RPE1.wiff	C	1	NA	2.77174e-22	0.550508	1	O15116	O15116	SIDQFANLVLHQTVER	Stripped Sequence	SIDQFANLVLHQTVER	0	TRUE	1	1	TRUE	FALSE	49.0276	NaN	49.0276	2.94934e-28	0.000442696	0.0302004	0.122004	_SIDQFANLVLHQTVER_	_SIDQFANLVLHQTVER_	FALSE	TRUE	TRUE	LABEL_FREE	97.35	96.5613	155.003	156.28	NaN	0.547754	0.550507	2.94934e-28	no group specified	0.704229	3	623.999	623.996	49.0276	133.427
151219_0001_RPE1	151219_0001_RPE1.wiff	C	1	NA	2.51434e-66	0.600395	6	O15118	O15118	LQGETLDQQLGR	Stripped Sequence	LQGETLDQQLGR	0	TRUE	1	1	TRUE	FALSE	206.668	NaN	206.668	1.36403e-45	3.48769e-26	2.19532e-11	2.19445e-10	_LQGETLDQQLGR_	_LQGETLDQQLGR_	FALSE	TRUE	TRUE	LABEL_FREE	18.9	18.3224	61.8359	62.3864	NaN	0.582725	0.589313	1.36403e-45	no group specified	0.80363	2	679.357	679.353	206.668	187.353
151219_0001_RPE1	151219_0001_RPE1.wiff	C	1	NA	2.51434e-66	0.600395	6	O15118	O15118	FLPMFLSDNPNPK	Stripped Sequence	FLPMFLSDNPNPK	0	TRUE	1	2	TRUE	FALSE	144.586	NaN	144.586	4.46415e-36	1.48109e-12	0.0827783	0.465094	_FLPMFLSDNPNPK_	_FLPMFLSDNPNPK_	FALSE	TRUE	TRUE	LABEL_FREE	78.8	78.5484	133.021	133.46	NaN	0.564646	0.569252	4.46415e-36	no group specified	0.672349	2	760.384	760.379	144.586	148.763
151219_0001_RPE1	151219_0001_RPE1.wiff	C	1	NA	2.51434e-66	0.600395	6	O15118	O15118	DNLQLPLQFLSR	Stripped Sequence	DNLQLPLQFLSR	0	TRUE	1	3	TRUE	FALSE	210.804	NaN	210.804	1.50648e-47	2.10261e-31	0.100004	1	_DNLQLPLQFLSR_	_DNLQLPLQFLSR_	FALSE	TRUE	TRUE	LABEL_FREE	103.9	103.234	164.365	165.065	NaN	0.586196	0.593164	1.50648e-47	no group specified	0.667514	2	722.401	722.397	210.804	123.645
151219_0001_RPE1	151219_0001_RPE1.wiff	C	1	NA	2.51434e-66	0.600395	6	O15118	O15118	EYFDQHFGPFFR	Stripped Sequence	EYFDQHFGPFFR	0	TRUE	1	4	FALSE	FALSE	90.9002	NaN	90.9002	5.31389e-24	3.29498e-09	0.00136904	0.00797671	_EYFDQHFGPFFR_	_EYFDQHFGPFFR_	FALSE	FALSE	TRUE	LABEL_FREE	75.85	78.9987	133.764	129.846	NaN	0.489321	0.485666	3.41551e-09	no group specified	0.572631	3	530.577	530.575	90.9002	70.9477
151219_0001_RPE1	151219_0001_RPE1.wiff	C	1	NA	2.51434e-66	0.600395	6	O15118	O15118	GGHAAYSSAVNILLGHGTR	Stripped Sequence	GGHAAYSSAVNILLGHGTR	0	TRUE	1	5	FALSE	FALSE	69.2313	NaN	69.2313	2.42345e-25	4.49221e-07	0.00904692	0.087693	_GGHAAYSSAVNILLGHGTR_	_GGHAAYSSAVNILLGHGTR_	FALSE	FALSE	TRUE	LABEL_FREE	48.75	50.447	100.438	97.6611	NaN	0.540817	0.54281	2.42345e-25	no group specified	0.562766	4	470.999	470.997	69.2313	58.7035
151219_0001_RPE1	151219_0001_RPE1.wiff	C	1	NA	2.51434e-66	0.600395	6	O15118	O15118	LEKEYFDQHFGPFFR	Stripped Sequence	LEKEYFDQHFGPFFR	1	TRUE	1	6	FALSE	FALSE	52.7117	NaN	52.7117	1.0484e-05	0.00186203	0.167725	1	_LEKEYFDQHFGPFFR_	_LEKEYFDQHFGPFFR_	FALSE	FALSE	TRUE	LABEL_FREE	68.5	70.5684	123.79	121.108	NaN	0.452979	0.445339	0.00498309	no group specified	0.537112	4	490.74	490.738	52.7117	53.1392
151219_0001_RPE1	151219_0001_RPE1.wiff	C	1	NA	2.51434e-66	0.600395	6	O15118	O15118	ALGLLCGK	Stripped Sequence	ALGLLCGK	0	TRUE	0	7	FALSE	FALSE	54.1675	NaN	54.1675	3.97536e-05	0.00849829	0.159047	0.830505	_ALGLLC[+57]GK_	_ALGLLC[+57]GK_	FALSE	FALSE	TRUE	LABEL_FREE	18.9	22.4754	66.7549	62.3864	NaN	0.388357	0.377033	0.403108	no group specified	0.324856	2	416.241	416.24	54.1675	108.723
151219_0001_RPE1	151219_0001_RPE1.wiff	C	1	NA	2.84493e-121	0.642584	4	O15126	O15126	AQQEFATGVMSNK	Stripped Sequence	AQQEFATGVMSNK	0	TRUE	1	1	TRUE	FALSE	52.5382	NaN	52.5382	1.39669e-58	1.63895e-22	0.0164174	0.160328	_AQQEFATGVMSNK_	_AQQEFATGVMSNK_	FALSE	TRUE	TRUE	LABEL_FREE	13.8	13.2383	55.9127	56.6962	NaN	0.604566	0.613548	1.39669e-58	no group specified	0.692702	2	705.838	705.833	52.5382	136.11
151219_0001_RPE1	151219_0001_RPE1.wiff	C	1	NA	2.84493e-121	0.642584	4	O15126	O15126	EHALAQAELLK	Stripped Sequence	EHALAQAELLK	0	TRUE	1	2	TRUE	FALSE	219.463	NaN	219.463	1.75028e-55	3.37309e-27	2.25403e-09	2.24101e-08	_EHALAQAELLK_	_EHALAQAELLK_	FALSE	TRUE	TRUE	LABEL_FREE	17.55	15.6088	58.6548	61.02	NaN	0.599584	0.608021	1.75028e-55	no group specified	0.705095	3	408.231	408.229	219.463	147.77
151219_0001_RPE1	151219_0001_RPE1.wiff	C	1	NA	2.84493e-121	0.642584	4	O15126	O15126	TVQTAAANAASTAASSAAQNAFK	Stripped Sequence	TVQTAAANAASTAASSAAQNAFK	0	TRUE	1	3	TRUE	FALSE	136.33	NaN	136.33	1.82138e-64	1.65122e-42	3.95825e-15	3.08457e-14	_TVQTAAANAASTAASSAAQNAFK_	_TVQTAAANAASTAASSAAQNAFK_	FALSE	TRUE	TRUE	LABEL_FREE	58.5	58.546	109.421	109.349	NaN	0.613734	0.623721	1.82138e-64	no group specified	0.863118	3	718.026	718.021	136.33	106.501
151219_0001_RPE1	151219_0001_RPE1.wiff	C	1	NA	2.84493e-121	0.642584	4	O15126	O15126	MPNVPNTQPAIMKPTEEHPAYTQIAK	Stripped Sequence	MPNVPNTQPAIMKPTEEHPAYTQIAK	1	TRUE	1	4	FALSE	FALSE	87.5179	NaN	87.5179	5.59379e-44	0.00546449	0.454679	1	_MPNVPNTQPAIMKPTEEHPAYTQIAK_	_MPNVPNTQPAIMKPTEEHPAYTQIAK_	FALSE	FALSE	TRUE	LABEL_FREE	42.25	42.037	89.0583	89.3706	NaN	0.579813	0.586081	5.59379e-44	no group specified	0.735448	4	727.369	727.365	87.5179	73.9123
151219_0001_RPE1	151219_0001_RPE1.wiff	C	1	NA	8.75648e-73	0.606102	2	O15127	O15127	ELQNTVANLHVR	Stripped Sequence	ELQNTVANLHVR	0	TRUE	1	1	TRUE	FALSE	95.6554	NaN	95.6554	9.85559e-50	2.6988e-26	1.30809e-11	1.04622e-10	_ELQNTVANLHVR_	_ELQNTVANLHVR_	FALSE	TRUE	TRUE	LABEL_FREE	22.3	21.2434	65.1379	66.561	NaN	0.584937	0.591768	7.82409e-47	no group specified	0.646844	3	465.256	465.255	95.6554	157.935
151219_0001_RPE1	151219_0001_RPE1.wiff	C	1	NA	8.75648e-73	0.606102	2	O15127	O15127	TGASFQQAQEEFSQGIFSSR	Stripped Sequence	TGASFQQAQEEFSQGIFSSR	0	TRUE	1	2	TRUE	FALSE	38.5637	NaN	38.5637	6.0989e-27	1.28807e-14	0.00104696	0.00537383	_TGASFQQAQEEFSQGIFSSR_	_TGASFQQAQEEFSQGIFSSR_	FALSE	TRUE	TRUE	LABEL_FREE	83.3	82.5431	138.308	139.529	NaN	0.475656	0.470503	1.76783e-06	no group specified	0.49058	3	735.678	735.674	38.5637	196.63
151219_0001_RPE1	151219_0001_RPE1.wiff	C	1	NA	6.23188e-119	0.641011	9	O15143	O15143	TWKPTLVILR	Stripped Sequence	TWKPTLVILR	1	TRUE	1	1	TRUE	FALSE	339.586	NaN	339.586	2.15087e-71	9.1697e-31	3.84354e-10	3.8394e-09	_TWKPTLVILR_	_TWKPTLVILR_	FALSE	TRUE	TRUE	LABEL_FREE	61.3	58.0721	108.688	112.884	NaN	0.607056	0.616312	3.691e-60	no group specified	0.742504	3	409.592	409.59	339.586	237.197
151219_0001_RPE1	151219_0001_RPE1.wiff	C	1	NA	6.23188e-119	0.641011	9	O15143	O15143	NAYVWTLK	Stripped Sequence	NAYVWTLK	0	TRUE	1	2	TRUE	FALSE	211.739	NaN	211.739	3.35333e-45	4.7447e-08	0.00461154	0.0329504	_NAYVWTLK_	_NAYVWTLK_	FALSE	TRUE	TRUE	LABEL_FREE	44.1	42.8756	90.3525	91.1482	NaN	0.582024	0.588534	3.35333e-45	no group specified	0.660902	2	497.771	497.769	211.739	178.337
151219_0001_RPE1	151219_0001_RPE1.wiff	C	1	NA	6.23188e-119	0.641011	9	O15143	O15143	EVEERPAPTPWGSK	Stripped Sequence	EVEERPAPTPWGSK	1	TRUE	1	3	TRUE	FALSE	160.266	NaN	160.266	5.30252e-37	5.6668e-19	0.00135598	0.00860014	_EVEERPAPTPWGSK_	_EVEERPAPTPWGSK_	FALSE	TRUE	TRUE	LABEL_FREE	9.8	9.61827	52.1814	52.4095	NaN	0.566507	0.571317	5.30252e-37	no group specified	0.683779	3	528.267	528.264	160.266	154.858
151219_0001_RPE1	151219_0001_RPE1.wiff	C	1	NA	6.23188e-119	0.641011	9	O15143	O15143	ASSEGGTAAGAGLDSLHK	Stripped Sequence	ASSEGGTAAGAGLDSLHK	0	TRUE	1	4	FALSE	FALSE	163.007	NaN	163.007	1.5877e-63	2.91032e-39	1.43407e-17	1.43385e-16	_ASSEGGTAAGAGLDSLHK_	_ASSEGGTAAGAGLDSLHK_	FALSE	FALSE	TRUE	LABEL_FREE	4.15	3.02929	45.1986	46.2938	NaN	0.597314	0.605502	4.26763e-54	no group specified	0.803881	3	543.601	543.598	163.007	127.216
151219_0001_RPE1	151219_0001_RPE1.wiff	C	1	NA	6.23188e-119	0.641011	9	O15143	O15143	NSVSQISVLSGGK	Stripped Sequence	NSVSQISVLSGGK	0	TRUE	1	5	FALSE	FALSE	141.302	NaN	141.302	1.95552e-17	1.77709e-11	0.00493084	0.0302718	_NSVSQISVLSGGK_	_NSVSQISVLSGGK_	FALSE	FALSE	TRUE	LABEL_FREE	25.55	25.8022	70.3174	70.1506	NaN	0.519329	0.518965	1.95552e-17	no group specified	0.697725	2	638.349	638.345	141.302	85.6565
151219_0001_RPE1	151219_0001_RPE1.wiff	C	1	NA	6.23188e-119	0.641011	9	O15143	O15143	VAWVSHDSTVCLADADKK	Stripped Sequence	VAWVSHDSTVCLADADKK	1	TRUE	1	6	FALSE	FALSE	77.3373	NaN	77.3373	3.07494e-26	1.30242e-10	0.0100349	0.0817295	_VAWVSHDSTVC[+57]LADADKK_	_VAWVSHDSTVC[+57]LADADKK_	FALSE	FALSE	TRUE	LABEL_FREE	25	24.4811	69.1415	69.5403	NaN	0.542997	0.545228	3.07494e-26	no group specified	0.625967	4	501.248	501.246	77.3373	286.841
151219_0001_RPE1	151219_0001_RPE1.wiff	C	1	NA	6.23188e-119	0.641011	9	O15143	O15143	STVLSLDWHPNNVLLAAGSCDFK	Stripped Sequence	STVLSLDWHPNNVLLAAGSCDFK	0	FALSE	1	7	FALSE	FALSE	38.3299	NaN	38.3299	1.36652e-16	3.75127e-08	0.128362	0.904538	_STVLSLDWHPNNVLLAAGSC[+57]DFK_	_STVLSLDWHPNNVLLAAGSC[+57]DFK_	FALSE	FALSE	TRUE	LABEL_FREE	103	100.377	160.162	164.076	NaN	0.484744	0.480588	3.21149e-08	no group specified	0.621822	3	848.757	848.75	38.3299	403.675
151219_0001_RPE1	151219_0001_RPE1.wiff	C	1	NA	1.23632e-131	0.649405	12	O15144	O15144	IIEETLALK	Stripped Sequence	IIEETLALK	0	TRUE	1	1	TRUE	FALSE	744.857	NaN	744.857	9.21905e-67	6.85749e-47	1.35717e-12	1.35717e-11	_IIEETLALK_	_IIEETLALK_	FALSE	TRUE	TRUE	LABEL_FREE	34.4	34.2188	80.5825	80.8486	NaN	0.61722	0.62759	9.21905e-67	no group specified	0.85871	2	515.313	515.311	744.857	581.848
151219_0001_RPE1	151219_0001_RPE1.wiff	C	1	NA	1.23632e-131	0.649405	12	O15144	O15144	NCFASVFEK	Stripped Sequence	NCFASVFEK	0	TRUE	1	2	TRUE	FALSE	427.838	NaN	427.838	6.51573e-59	2.12904e-35	5.34851e-11	5.34851e-10	_NC[+57]FASVFEK_	_NC[+57]FASVFEK_	FALSE	TRUE	TRUE	LABEL_FREE	40.3	40.4269	87.4371	87.3735	NaN	0.605091	0.614131	6.51573e-59	no group specified	0.789682	2	551.255	551.253	427.838	498.469
151219_0001_RPE1	151219_0001_RPE1.wiff	C	1	NA	1.23632e-131	0.649405	12	O15144	O15144	VFMQEFK	Stripped Sequence	VFMQEFK	0	TRUE	1	3	TRUE	FALSE	572.85	NaN	572.85	3.4693e-65	7.17503e-34	5.72125e-20	5.62715e-19	_VFMQEFK_	_VFMQEFK_	FALSE	TRUE	TRUE	LABEL_FREE	24.4	27.0099	71.8135	69.0495	NaN	0.614835	0.624944	3.4693e-65	no group specified	0.910223	2	464.733	464.732	572.85	357.66
151219_0001_RPE1	151219_0001_RPE1.wiff	C	1	NA	1.23632e-131	0.649405	12	O15144	O15144	MILLEVNNR	Stripped Sequence	MILLEVNNR	0	TRUE	1	4	FALSE	FALSE	494.719	NaN	494.719	1.78038e-51	3.92505e-19	3.40913e-11	1.37787e-10	_MILLEVNNR_	_MILLEVNNR_	FALSE	FALSE	TRUE	LABEL_FREE	42.1	42.7958	90.2198	89.1438	NaN	0.592951	0.60066	1.78038e-51	no group specified	0.857185	2	551.308	551.305	494.719	185.51
151219_0001_RPE1	151219_0001_RPE1.wiff	C	1	NA	1.23632e-131	0.649405	12	O15144	O15144	MILLEVNNR	Stripped Sequence	MILLEVNNR	0	TRUE	1	4	FALSE	FALSE	5.40968	NaN	5.40968	3.21227e-17	1.32702e-07	0.140757	1	_M[+16]ILLEVNNR_	_M[+16]ILLEVNNR_	FALSE	FALSE	TRUE	LABEL_FREE	21.4	23.7192	68.254	65.3786	NaN	NaN	NaN	NaN	no group specified	NaN	2	559.305	559.303	5.40968	229.135
151219_0001_RPE1	151219_0001_RPE1.wiff	C	1	NA	1.23632e-131	0.649405	12	O15144	O15144	YFQFQEEGK	Stripped Sequence	YFQFQEEGK	0	TRUE	1	5	FALSE	FALSE	56.4019	NaN	56.4019	4.81325e-35	1.5375e-16	0.0136467	0.0864462	_YFQFQEEGK_	_YFQFQEEGK_	FALSE	FALSE	TRUE	LABEL_FREE	22.9	22.3941	66.6538	67.326	NaN	0.534489	0.535787	7.70383e-23	no group specified	0.651859	2	588.272	588.269	56.4019	326.563
151219_0001_RPE1	151219_0001_RPE1.wiff	C	1	NA	1.23632e-131	0.649405	12	O15144	O15144	ELQAHGADELLK	Stripped Sequence	ELQAHGADELLK	0	TRUE	1	6	FALSE	FALSE	625.595	NaN	625.595	5.8672e-07	7.24904e-05	0.102377	1	_ELQAHGADELLK_	_ELQAHGADELLK_	FALSE	FALSE	TRUE	LABEL_FREE	15.35	16.286	59.6347	58.3417	NaN	0.478264	0.473397	5.8672e-07	no group specified	0.588179	3	441.902	441.9	625.595	365.643
151219_0001_RPE1	151219_0001_RPE1.wiff	C	1	NA	1.23632e-131	0.649405	12	O15144	O15144	DNTINLIHTFR	Stripped Sequence	DNTINLIHTFR	0	TRUE	1	7	FALSE	FALSE	297.694	NaN	297.694	1.6249e-55	9.73777e-43	1.95764e-21	1.95336e-20	_DNTINLIHTFR_	_DNTINLIHTFR_	FALSE	FALSE	TRUE	LABEL_FREE	50.95	51.8355	101.495	100.98	NaN	0.577254	0.583242	1.37251e-42	no group specified	0.811498	3	448.574	448.572	297.694	207.473
151219_0001_RPE1	151219_0001_RPE1.wiff	C	1	NA	1.23632e-131	0.649405	12	O15144	O15144	YFQFQEEGKEGENR	Stripped Sequence	YFQFQEEGKEGENR	1	TRUE	1	8	FALSE	FALSE	173.639	NaN	173.639	6.41612e-36	4.83109e-25	9.75355e-08	9.26781e-07	_YFQFQEEGKEGENR_	_YFQFQEEGKEGENR_	FALSE	FALSE	TRUE	LABEL_FREE	13.9	15.0915	58.0756	56.8101	NaN	0.564327	0.568897	6.41612e-36	no group specified	0.724678	3	587.601	587.598	173.639	207.422
151219_0001_RPE1	151219_0001_RPE1.wiff	C	1	NA	1.23632e-131	0.649405	12	O15144	O15144	DDETMYVESK	Stripped Sequence	DDETMYVESK	0	TRUE	1	9	FALSE	FALSE	151.087	NaN	151.087	1.02148e-70	9.29533e-44	0.000148355	0.00140863	_DDETMYVESK_	_DDETMYVESK_	FALSE	FALSE	TRUE	LABEL_FREE	0.3	0.152113	42.3132	42.4622	NaN	0.623143	0.634162	1.02148e-70	no group specified	0.791581	2	608.756	608.753	151.087	158.275
151219_0001_RPE1	151219_0001_RPE1.wiff	C	1	NA	1.23632e-131	0.649405	12	O15144	O15144	DSIVHQAGMLK	Stripped Sequence	DSIVHQAGMLK	0	TRUE	1	10	FALSE	FALSE	297.541	NaN	297.541	1.84446e-61	1.05138e-32	0.1	1	_DSIVHQAGMLK_	_DSIVHQAGMLK_	FALSE	FALSE	TRUE	LABEL_FREE	13.65	15.4482	58.4606	56.534	NaN	0.609096	0.618575	1.84446e-61	no group specified	0.850095	3	400.213	400.211	297.541	109.684
151219_0001_RPE1	151219_0001_RPE1.wiff	C	1	NA	1.23632e-131	0.649405	12	O15144	O15144	ELQAHGADELLKR	Stripped Sequence	ELQAHGADELLKR	1	TRUE	1	11	FALSE	FALSE	26.1968	NaN	26.1968	2.39963e-37	9.11553e-13	0.241487	1	_ELQAHGADELLKR_	_ELQAHGADELLKR_	FALSE	FALSE	TRUE	LABEL_FREE	11.9	12.7182	55.2459	54.3551	NaN	0.501568	0.499257	3.64609e-12	no group specified	0.608104	3	493.935	493.933	26.1968	62.1951
151219_0001_RPE1	151219_0001_RPE1.wiff	C	1	NA	1.23632e-131	0.649405	12	O15144	O15144	ASHTAPQVLFSHR	Stripped Sequence	ASHTAPQVLFSHR	0	TRUE	0	12	FALSE	FALSE	5.31407	NaN	5.31407	3.004e-18	0.000314147	0.384013	1	_ASHTAPQVLFSHR_	_ASHTAPQVLFSHR_	FALSE	FALSE	TRUE	LABEL_FREE	1.9	3.40072	45.5324	44.0853	NaN	NaN	NaN	NaN	no group specified	NaN	3	484.257	484.254	5.31407	294.122
151219_0001_RPE1	151219_0001_RPE1.wiff	C	1	NA	1.58246e-129	0.648032	7	O15145	O15145	AYLQQLR	Stripped Sequence	AYLQQLR	0	TRUE	1	1	TRUE	FALSE	155.075	NaN	155.075	6.29535e-45	1.9688e-37	3.42393e-21	1.72091e-20	_AYLQQLR_	_AYLQQLR_	FALSE	TRUE	TRUE	LABEL_FREE	9.2	8.94376	51.2784	51.6674	NaN	0.566165	0.570937	7.87427e-37	no group specified	0.722063	2	446.256	446.254	155.075	312.494
151219_0001_RPE1	151219_0001_RPE1.wiff	C	1	NA	1.58246e-129	0.648032	7	O15145	O15145	LIGNMALLPIR	Stripped Sequence	LIGNMALLPIR	0	TRUE	2	2	TRUE	FALSE	721.978	NaN	721.978	6.28083e-79	1.14731e-57	4.05819e-17	4.05819e-16	_LIGNMALLPIR_	_LIGNMALLPIR_	FALSE	TRUE	TRUE	LABEL_FREE	82.1	82.1515	137.596	137.503	NaN	0.635209	0.647552	6.28083e-79	no group specified	0.918381	2	605.871	605.868	721.978	310.193
151219_0001_RPE1	151219_0001_RPE1.wiff	C	1	NA	1.58246e-129	0.648032	7	O15145	O15145	LIGNMALLPIR	Stripped Sequence	LIGNMALLPIR	0	TRUE	2	2	TRUE	FALSE	60.429	NaN	60.429	1.42353e-23	2.51701e-07	0.113508	1	_LIGNM[+16]ALLPIR_	_LIGNM[+16]ALLPIR_	FALSE	TRUE	TRUE	LABEL_FREE	61	59.0939	110.341	112.775	NaN	0.536383	0.537889	1.42353e-23	no group specified	0.542659	2	613.868	613.865	60.429	99.6658
151219_0001_RPE1	151219_0001_RPE1.wiff	C	1	NA	1.58246e-129	0.648032	7	O15145	O15145	ETKDTDIVDEAIYYFK	Stripped Sequence	ETKDTDIVDEAIYYFK	1	TRUE	1	3	TRUE	FALSE	148.173	NaN	148.173	5.98133e-64	5.43157e-39	9.34583e-16	9.34583e-15	_ETKDTDIVDEAIYYFK_	_ETKDTDIVDEAIYYFK_	FALSE	TRUE	TRUE	LABEL_FREE	96.8	99.0924	158.655	155.391	NaN	0.612945	0.622846	5.98133e-64	no group specified	0.861977	3	650.651	650.647	148.173	151.007
151219_0001_RPE1	151219_0001_RPE1.wiff	C	1	NA	1.58246e-129	0.648032	7	O15145	O15145	DTDIVDEAIYYFK	Stripped Sequence	DTDIVDEAIYYFK	0	TRUE	1	4	FALSE	FALSE	90.395	NaN	90.395	9.3058e-43	3.96047e-09	0.0294373	0.282261	_DTDIVDEAIYYFK_	_DTDIVDEAIYYFK_	FALSE	FALSE	TRUE	LABEL_FREE	112.9	114.777	178.357	175.967	NaN	0.577567	0.58359	9.3058e-43	no group specified	0.71839	2	796.38	796.375	90.395	147.651
151219_0001_RPE1	151219_0001_RPE1.wiff	C	1	NA	1.58246e-129	0.648032	7	O15145	O15145	PAYHSSLMDPDTK	Stripped Sequence	PAYHSSLMDPDTK	0	TRUE	1	5	FALSE	FALSE	214.451	NaN	214.451	1.35959e-52	9.9239e-07	0.13855	1	_PAYHSSLMDPDTK_	_PAYHSSLMDPDTK_	FALSE	FALSE	TRUE	LABEL_FREE	3.4	4.85581	47.0168	45.5318	NaN	0.594825	0.60274	1.35959e-52	no group specified	0.702244	3	487.894	487.892	214.451	521.106
151219_0001_RPE1	151219_0001_RPE1.wiff	C	1	NA	2.74618e-19	0.546856	1	O15155	O15155	SLSIEIGHEVK	Stripped Sequence	SLSIEIGHEVK	0	TRUE	1	1	TRUE	FALSE	138.106	NaN	138.106	6.0277e-20	3.5836e-07	0.000838343	0.00557462	_SLSIEIGHEVK_	_SLSIEIGHEVK_	FALSE	TRUE	TRUE	LABEL_FREE	24.15	23.1733	67.5863	68.7592	NaN	0.526667	0.527108	6.0277e-20	no group specified	0.584378	3	404.559	404.557	138.106	610.702
151219_0001_RPE1	151219_0001_RPE1.wiff	C	1	NA	2.82623e-118	0.640566	5	O15173	O15173	DFSLEQLR	Stripped Sequence	DFSLEQLR	0	TRUE	1	1	TRUE	FALSE	1210.76	NaN	1210.76	4.11312e-65	2.71511e-45	3.54093e-18	3.53991e-17	_DFSLEQLR_	_DFSLEQLR_	FALSE	TRUE	TRUE	LABEL_FREE	53.7	53.4526	103.207	103.52	NaN	0.614721	0.624817	4.11312e-65	no group specified	0.85428	2	504.261	504.259	1210.76	692.415
151219_0001_RPE1	151219_0001_RPE1.wiff	C	1	NA	2.82623e-118	0.640566	5	O15173	O15173	GLATFCLDK	Stripped Sequence	GLATFCLDK	0	FALSE	1	2	TRUE	FALSE	483.239	NaN	483.239	4.42688e-60	2.06822e-42	4.6873e-23	4.68689e-22	_GLATFC[+57]LDK_	_GLATFC[+57]LDK_	FALSE	TRUE	TRUE	LABEL_FREE	37.7	37.8253	84.9177	84.669	NaN	0.60238	0.611123	3.28261e-57	no group specified	0.827326	2	512.76	512.758	483.239	382.742
151219_0001_RPE1	151219_0001_RPE1.wiff	C	1	NA	2.82623e-118	0.640566	5	O15173	O15173	RGLGAGAGAGEESPATSLPR	Stripped Sequence	RGLGAGAGAGEESPATSLPR	1	TRUE	1	3	TRUE	FALSE	383.246	NaN	383.246	9.07109e-65	1.72132e-39	8.65059e-13	8.65059e-12	_RGLGAGAGAGEESPATSLPR_	_RGLGAGAGAGEESPATSLPR_	FALSE	TRUE	TRUE	LABEL_FREE	16	13.9585	56.8816	59.1672	NaN	0.614194	0.624233	9.07109e-65	no group specified	0.860463	3	618.654	618.65	383.246	313.504
151219_0001_RPE1	151219_0001_RPE1.wiff	C	1	NA	2.82623e-118	0.640566	5	O15173	O15173	FYGPAGPYGIFAGR	Stripped Sequence	FYGPAGPYGIFAGR	0	TRUE	1	4	FALSE	FALSE	281.74	NaN	281.74	3.86606e-46	3.16022e-32	6.30483e-09	6.25854e-08	_FYGPAGPYGIFAGR_	_FYGPAGPYGIFAGR_	FALSE	FALSE	TRUE	LABEL_FREE	75.95	75.4849	129.462	129.947	NaN	0.583705	0.5904	3.86606e-46	no group specified	0.741433	2	736.87	736.865	281.74	245.958
151219_0001_RPE1	151219_0001_RPE1.wiff	C	1	NA	2.82623e-118	0.640566	5	O15173	O15173	GLGAGAGAGEESPATSLPR	Stripped Sequence	GLGAGAGAGEESPATSLPR	0	TRUE	1	5	FALSE	FALSE	275.525	NaN	275.525	1.02535e-52	3.12194e-37	0.3	1	_GLGAGAGAGEESPATSLPR_	_GLGAGAGAGEESPATSLPR_	FALSE	FALSE	TRUE	LABEL_FREE	24.25	23.6778	68.2053	68.8762	NaN	NaN	0.149238	NaN	no group specified	NaN	2	849.426	849.42	275.525	247.03
151219_0001_RPE1	151219_0001_RPE1.wiff	C	1	NA	2.0434e-41	0.57506	1	O15195	O15195	GLALTYSLR	Stripped Sequence	GLALTYSLR	0	TRUE	1	1	TRUE	FALSE	180.608	NaN	180.608	3.6124e-24	1.64557e-08	0.00191496	0.00811686	_GLALTYSLR_	_GLALTYSLR_	FALSE	TRUE	TRUE	LABEL_FREE	45.6	47.3242	96.3602	93.893	NaN	0.515902	0.515162	2.49462e-16	no group specified	0.641569	2	497.29	497.288	180.608	223.575
151219_0001_RPE1	151219_0001_RPE1.wiff	C	1	NA	1.72531e-88	0.618981	4	O15212	O15212	LLGPVLVK	Stripped Sequence	LLGPVLVK	0	TRUE	1	1	TRUE	FALSE	284.957	NaN	284.957	3.65663e-31	2.94585e-18	0.0102205	0.0929318	_LLGPVLVK_	_LLGPVLVK_	FALSE	TRUE	TRUE	LABEL_FREE	34.4	35.4386	82.0919	80.8486	NaN	0.554297	0.557768	3.65663e-31	no group specified	0.755932	2	419.792	419.79	284.957	185.296
151219_0001_RPE1	151219_0001_RPE1.wiff	C	1	NA	1.72531e-88	0.618981	4	O15212	O15212	RLDYITAEIK	Stripped Sequence	RLDYITAEIK	1	TRUE	1	2	TRUE	FALSE	205.161	NaN	205.161	3.65557e-37	6.09348e-25	5.70285e-05	0.000438197	_RLDYITAEIK_	_RLDYITAEIK_	FALSE	TRUE	TRUE	LABEL_FREE	29.55	31.0335	77.1937	75.3374	NaN	0.538818	0.540591	1.55358e-24	no group specified	0.629592	3	407.899	407.898	205.161	128.894
151219_0001_RPE1	151219_0001_RPE1.wiff	C	1	NA	1.72531e-88	0.618981	4	O15212	O15212	ETLAQLQQEFQR	Stripped Sequence	ETLAQLQQEFQR	0	TRUE	1	3	TRUE	FALSE	65.7694	NaN	65.7694	9.56214e-21	5.18554e-07	0.30186	1	_ETLAQLQQEFQR_	_ETLAQLQQEFQR_	FALSE	TRUE	TRUE	LABEL_FREE	62.35	61.4129	113.047	113.905	NaN	0.528891	0.529576	9.56214e-21	no group specified	0.594097	3	497.591	497.589	65.7694	94.8604
151219_0001_RPE1	151219_0001_RPE1.wiff	C	1	NA	8.473e-101	0.628276	18	O15230	O15230	AGALLPAIHEQLR	Stripped Sequence	AGALLPAIHEQLR	0	TRUE	1	1	TRUE	FALSE	115.753	NaN	115.753	1.4707e-59	2.61857e-33	2.01499e-11	1.94499e-10	_AGALLPAIHEQLR_	_AGALLPAIHEQLR_	FALSE	TRUE	TRUE	LABEL_FREE	40.8	40.4933	87.4914	87.7332	NaN	0.60041	0.608937	5.44336e-56	no group specified	0.711668	3	463.605	463.603	115.753	101.86
151219_0001_RPE1	151219_0001_RPE1.wiff	C	1	NA	8.473e-101	0.628276	18	O15230	O15230	LGLVWAALQGAR	Stripped Sequence	LGLVWAALQGAR	0	TRUE	1	2	TRUE	FALSE	103.059	NaN	103.059	2.28742e-35	2.71555e-23	5.08142e-05	0.000508045	_LGLVWAALQGAR_	_LGLVWAALQGAR_	FALSE	TRUE	TRUE	LABEL_FREE	87.6	86.8332	143.56	144.526	NaN	0.5632	0.567647	2.28742e-35	no group specified	0.680676	2	627.87	627.866	103.059	80.2161
151219_0001_RPE1	151219_0001_RPE1.wiff	C	1	NA	8.473e-101	0.628276	18	O15230	O15230	GQLQLVEGNFR	Stripped Sequence	GQLQLVEGNFR	0	TRUE	1	3	TRUE	FALSE	86.7688	NaN	86.7688	1.85021e-34	5.08123e-22	9.67443e-08	9.54029e-07	_GQLQLVEGNFR_	_GQLQLVEGNFR_	FALSE	TRUE	TRUE	LABEL_FREE	44	43.0315	90.5784	91.103	NaN	0.530722	0.531607	2.03249e-21	no group specified	0.646199	2	630.838	630.835	86.7688	62.4373
151219_0001_RPE1	151219_0001_RPE1.wiff	C	1	NA	8.473e-101	0.628276	18	O15230	O15230	LELEEAATPEGHAVR	Stripped Sequence	LELEEAATPEGHAVR	0	TRUE	1	4	FALSE	FALSE	50.8205	NaN	50.8205	7.78105e-27	4.21056e-11	3.58564e-06	1.9104e-05	_LELEEAATPEGHAVR_	_LELEEAATPEGHAVR_	FALSE	FALSE	TRUE	LABEL_FREE	17.8	18.1237	61.5261	61.3038	NaN	0.478165	0.473287	6.12368e-07	no group specified	0.506491	3	541.278	541.275	50.8205	45.2745
151219_0001_RPE1	151219_0001_RPE1.wiff	C	1	NA	8.473e-101	0.628276	18	O15230	O15230	DQASQLLAGTEATLGHAK	Stripped Sequence	DQASQLLAGTEATLGHAK	0	TRUE	1	5	FALSE	FALSE	49.7225	NaN	49.7225	6.63358e-31	4.33794e-18	8.39972e-05	0.000677047	_DQASQLLAGTEATLGHAK_	_DQASQLLAGTEATLGHAK_	FALSE	FALSE	TRUE	LABEL_FREE	60.6	63.4616	115.012	112.055	NaN	0.484662	0.480497	3.33785e-08	no group specified	0.375569	3	604.315	604.312	49.7225	56.153
151219_0001_RPE1	151219_0001_RPE1.wiff	C	1	NA	8.473e-101	0.628276	18	O15230	O15230	AIQVFLLGGSR	Stripped Sequence	AIQVFLLGGSR	0	TRUE	1	6	FALSE	FALSE	35.2803	NaN	35.2803	3.64081e-32	3.9516e-22	0.00117025	0.00880143	_AIQVFLLGGSR_	_AIQVFLLGGSR_	FALSE	FALSE	TRUE	LABEL_FREE	69.9	70.3533	123.422	122.664	NaN	0.556359	0.560055	4.11594e-32	no group specified	0.544183	2	580.843	580.84	35.2803	84.6745
151219_0001_RPE1	151219_0001_RPE1.wiff	C	1	NA	8.473e-101	0.628276	18	O15230	O15230	IAASATCGEEAPAR	Stripped Sequence	IAASATCGEEAPAR	0	TRUE	1	7	FALSE	FALSE	83.4563	NaN	83.4563	1.37244e-38	6.14265e-31	5.68594e-14	5.68475e-13	_IAASATC[+57]GEEAPAR_	_IAASATC[+57]GEEAPAR_	FALSE	FALSE	TRUE	LABEL_FREE	-10.7	-14.2454	28.1504	31.017	NaN	0.534204	0.535472	9.90477e-23	no group specified	0.755546	2	702.333	702.328	83.4563	98.0742
151219_0001_RPE1	151219_0001_RPE1.wiff	C	1	NA	8.473e-101	0.628276	18	O15230	O15230	DTLASVFR	Stripped Sequence	DTLASVFR	0	TRUE	1	8	FALSE	FALSE	135.287	NaN	135.287	1.51944e-26	8.02803e-09	0.00878005	0.0712638	_DTLASVFR_	_DTLASVFR_	FALSE	FALSE	TRUE	LABEL_FREE	43.2	43.7551	91.0519	90.7083	NaN	0.543731	0.546043	1.51944e-26	no group specified	0.6943	2	454.745	454.744	135.287	85.0731
151219_0001_RPE1	151219_0001_RPE1.wiff	C	1	NA	8.473e-101	0.628276	18	O15230	O15230	DLADLAAYTALK	Stripped Sequence	DLADLAAYTALK	0	TRUE	1	9	FALSE	FALSE	75.4795	NaN	75.4795	5.8007e-50	1.53498e-13	0.00148264	0.0114188	_DLADLAAYTALK_	_DLADLAAYTALK_	FALSE	FALSE	TRUE	LABEL_FREE	80.7	82.2043	137.691	135.81	NaN	0.54347	0.545753	1.95215e-26	no group specified	0.532171	2	632.843	632.839	75.4795	58.7837
151219_0001_RPE1	151219_0001_RPE1.wiff	C	1	NA	8.473e-101	0.628276	18	O15230	O15230	VGFEGATCDR	Stripped Sequence	VGFEGATCDR	0	TRUE	0	10	FALSE	FALSE	44.453	NaN	44.453	1.0554e-48	1.51426e-18	0.00714048	0.0590968	_VGFEGATC[+57]DR_	_VGFEGATC[+57]DR_	FALSE	FALSE	TRUE	LABEL_FREE	-2.4	-3.0393	38.9438	39.563	NaN	0.431108	0.42107	0.0590968	no group specified	0.528517	2	556.245	556.243	44.453	45.8349
151219_0001_RPE1	151219_0001_RPE1.wiff	C	1	NA	8.473e-101	0.628276	18	O15230	O15230	ISFDSQISTTK	Stripped Sequence	ISFDSQISTTK	0	TRUE	1	11	FALSE	FALSE	56.4187	NaN	56.4187	3.148e-17	8.63126e-10	0.0104959	0.0826062	_ISFDSQISTTK_	_ISFDSQISTTK_	FALSE	FALSE	TRUE	LABEL_FREE	23.8	23.6775	68.2049	68.3489	NaN	0.503427	0.501319	1.15824e-12	no group specified	0.590089	2	613.817	613.814	56.4187	47.9421
151219_0001_RPE1	151219_0001_RPE1.wiff	C	1	NA	8.473e-101	0.628276	18	O15230	O15230	GQDLGQAVLDAGHSVSTLEK	Stripped Sequence	GQDLGQAVLDAGHSVSTLEK	0	TRUE	1	12	FALSE	FALSE	36.6329	NaN	36.6329	1.08308e-35	7.78231e-11	0.126887	1	_GQDLGQAVLDAGHSVSTLEK_	_GQDLGQAVLDAGHSVSTLEK_	FALSE	FALSE	TRUE	LABEL_FREE	62.8	66.4632	118.908	114.308	NaN	0.514736	0.513868	5.79557e-16	no group specified	0.599609	3	675.68	675.676	36.6329	52.1928
151219_0001_RPE1	151219_0001_RPE1.wiff	C	1	NA	8.473e-101	0.628276	18	O15230	O15230	TQCLCKPGYAGASCER	Stripped Sequence	TQCLCKPGYAGASCER	1	TRUE	1	13	FALSE	FALSE	50.7748	NaN	50.7748	4.83481e-16	7.51542e-08	0.00417354	0.0251594	_TQC[+57]LC[+57]KPGYAGASC[+57]ER_	_TQC[+57]LC[+57]KPGYAGASC[+57]ER_	FALSE	FALSE	TRUE	LABEL_FREE	-5.6	-7.78395	34.0674	36.4085	NaN	0.465773	0.459536	9.40685e-05	no group specified	0.544387	3	619.94	619.936	50.7748	42.9964
151219_0001_RPE1	151219_0001_RPE1.wiff	C	1	NA	8.473e-101	0.628276	18	O15230	O15230	TFQLDTAVDRPCAR	Stripped Sequence	TFQLDTAVDRPCAR	1	TRUE	1	14	FALSE	FALSE	69.1707	NaN	69.1707	1.72178e-12	2.20515e-05	0.00728556	0.0416427	_TFQLDTAVDRPC[+57]AR_	_TFQLDTAVDRPC[+57]AR_	FALSE	FALSE	TRUE	LABEL_FREE	26	27.7478	73.1367	70.7351	NaN	0.47094	0.46527	1.2257e-05	no group specified	0.573316	3	550.607	550.604	69.1707	28.2624
151219_0001_RPE1	151219_0001_RPE1.wiff	C	1	NA	8.473e-101	0.628276	18	O15230	O15230	ASPDGLCQVSLQQGR	Stripped Sequence	ASPDGLCQVSLQQGR	0	TRUE	0	15	FALSE	FALSE	9.0437	NaN	9.0437	2.34268e-10	0.000287726	0.15545	1	_ASPDGLC[+57]QVSLQQGR_	_ASPDGLC[+57]QVSLQQGR_	FALSE	FALSE	TRUE	LABEL_FREE	24.1	23.8718	68.4333	68.7008	NaN	NaN	NaN	NaN	no group specified	NaN	2	808.396	808.391	9.0437	22.6293
151219_0001_RPE1	151219_0001_RPE1.wiff	C	1	NA	8.473e-101	0.628276	18	O15230	O15230	LVGGPVAGGDPNQTIR	Stripped Sequence	LVGGPVAGGDPNQTIR	0	TRUE	0	16	FALSE	FALSE	6.57294	NaN	6.57294	0.00126826	0.00832291	0.159508	1	_LVGGPVAGGDPNQTIR_	_LVGGPVAGGDPNQTIR_	FALSE	FALSE	TRUE	LABEL_FREE	17.1	16.3489	59.742	60.3429	NaN	0.325907	0.321362	1	no group specified	0.304999	2	775.918	775.913	6.57294	36.752
151219_0001_RPE1	151219_0001_RPE1.wiff	C	1	NA	8.473e-101	0.628276	18	O15230	O15230	DLGAPQAAAEAELAAAQR	Stripped Sequence	DLGAPQAAAEAELAAAQR	0	TRUE	1	17	FALSE	FALSE	52.2714	NaN	52.2714	6.34932e-12	0.000178883	0.117594	1	_DLGAPQAAAEAELAAAQR_	_DLGAPQAAAEAELAAAQR_	FALSE	FALSE	TRUE	LABEL_FREE	58.6	60.8404	112.485	109.516	NaN	0.486499	0.482535	1.38691e-08	no group specified	0.511744	3	584.967	584.964	52.2714	57.3703
151219_0001_RPE1	151219_0001_RPE1.wiff	C	1	NA	8.473e-101	0.628276	18	O15230	O15230	GALDQLCGAGGLCR	Stripped Sequence	GALDQLCGAGGLCR	0	TRUE	0	18	FALSE	FALSE	51.4116	NaN	51.4116	0.000907308	0.00572791	0.193243	0.919253	_GALDQLC[+57]GAGGLC[+57]R_	_GALDQLC[+57]GAGGLC[+57]R_	FALSE	FALSE	TRUE	LABEL_FREE	41.4	44.302	91.2966	88.2544	NaN	0.393403	0.381757	0.336554	no group specified	0.334624	2	724.343	724.338	51.4116	44.6757
151219_0001_RPE1	151219_0001_RPE1.wiff	C	1	NA	8.473e-101	0.628276	18	O15230	O15230	TLQFGHMSVTVER	Stripped Sequence	TLQFGHMSVTVER	0	TRUE	1	19	FALSE	FALSE	68.428	NaN	68.428	0.000364842	0.00767068	0.229656	1	_TLQFGHMSVTVER_	_TLQFGHMSVTVER_	FALSE	FALSE	TRUE	LABEL_FREE	42	42.0265	89.0441	89.0082	NaN	0.462059	0.455415	0.000364842	no group specified	0.489295	3	502.257	502.255	68.428	62.0178
151219_0001_RPE1	151219_0001_RPE1.wiff	C	1	NA	8.473e-101	0.628276	18	O15230	O15230	HETAQQLEVLEQQSTSLGQDAR	Stripped Sequence	HETAQQLEVLEQQSTSLGQDAR	0	TRUE	0	21	FALSE	FALSE	14.1877	NaN	14.1877	1.07375e-12	0.00393983	0.270981	1	_HETAQQLEVLEQQSTSLGQDAR_	_HETAQQLEVLEQQSTSLGQDAR_	FALSE	FALSE	TRUE	LABEL_FREE	46.9	47.925	96.9427	95.7735	NaN	0.39134	0.379841	0.3634	no group specified	0.298641	3	823.405	823.4	14.1877	50.0412
151219_0001_RPE1	151219_0001_RPE1.wiff	C	1	NA	1.03475e-55	0.590345	3	O15231	O15231	DLAGEEAFR	Stripped Sequence	DLAGEEAFR	0	TRUE	1	1	TRUE	FALSE	103.438	NaN	103.438	3.4642e-13	2.21433e-05	0.154155	0.940806	_DLAGEEAFR_	_DLAGEEAFR_	FALSE	TRUE	TRUE	LABEL_FREE	17.6	18.7616	62.1949	61.0842	NaN	0.486375	0.482397	1.472e-08	no group specified	0.507006	2	504.243	504.241	103.438	75.9179
151219_0001_RPE1	151219_0001_RPE1.wiff	C	1	NA	1.03475e-55	0.590345	3	O15231	O15231	EYVNASEVSSGKPVSAR	Stripped Sequence	EYVNASEVSSGKPVSAR	1	TRUE	1	2	TRUE	FALSE	32.4981	NaN	32.4981	8.95107e-17	0.000285591	0.14758	1	_EYVNASEVSSGKPVSAR_	_EYVNASEVSSGKPVSAR_	FALSE	TRUE	TRUE	LABEL_FREE	6	5.90757	48.3738	48.4805	NaN	0.517297	0.51671	8.95107e-17	no group specified	0.587076	3	593.967	593.964	32.4981	45.8458
151219_0001_RPE1	151219_0001_RPE1.wiff	C	1	NA	1.03475e-55	0.590345	3	O15231	O15231	VGEAWQDRPGAPR	Stripped Sequence	VGEAWQDRPGAPR	1	TRUE	1	3	TRUE	FALSE	91.8178	NaN	91.8178	1.2542e-27	1.74501e-16	0.022417	0.164919	_VGEAWQDRPGAPR_	_VGEAWQDRPGAPR_	FALSE	TRUE	TRUE	LABEL_FREE	1.6	2.34134	44.4913	43.8091	NaN	0.497556	0.494804	3.93553e-11	no group specified	0.635179	3	480.244	480.242	91.8178	74.6736
151219_0001_RPE1	151219_0001_RPE1.wiff	C	1	NA	4.34597e-15	0.541208	0	O15235	O15235	EAVCFIPGEGHTLQEHQIVLVEGGR	Stripped Sequence	EAVCFIPGEGHTLQEHQIVLVEGGR	0	TRUE	0	1	TRUE	FALSE	13.2214	NaN	13.2214	3.56096e-09	0.00127068	0.114562	0.949793	_EAVC[+57]FIPGEGHTLQEHQIVLVEGGR_	_EAVC[+57]FIPGEGHTLQEHQIVLVEGGR_	FALSE	TRUE	TRUE	LABEL_FREE	64.05	65.2775	117.49	115.818	NaN	0.443126	0.434407	0.024636	no group specified	0.454107	4	694.603	694.598	13.2214	73.0571
151219_0001_RPE1	151219_0001_RPE1.wiff	C	1	NA	2.63976e-76	0.609103	3	O15258	O15258	LGQIYQSWLDK	Stripped Sequence	LGQIYQSWLDK	0	TRUE	1	1	TRUE	FALSE	118.982	NaN	118.982	2.87664e-42	5.38062e-27	2.77026e-12	2.7438e-11	_LGQIYQSWLDK_	_LGQIYQSWLDK_	FALSE	TRUE	TRUE	LABEL_FREE	62.4	60.8447	112.495	113.94	NaN	0.566263	0.571045	7.03131e-37	no group specified	0.649952	2	675.856	675.852	118.982	172.122
151219_0001_RPE1	151219_0001_RPE1.wiff	C	1	NA	2.63976e-76	0.609103	3	O15258	O15258	QNEEFRPFIR	Stripped Sequence	QNEEFRPFIR	1	TRUE	1	2	TRUE	FALSE	86.9683	NaN	86.9683	3.35143e-32	2.92153e-11	0.0510199	0.352012	_QNEEFRPFIR_	_QNEEFRPFIR_	FALSE	TRUE	TRUE	LABEL_FREE	27.6	29.5306	75.2904	72.8623	NaN	0.556551	0.560269	3.35143e-32	no group specified	0.577023	3	445.898	445.897	86.9683	319.334
151219_0001_RPE1	151219_0001_RPE1.wiff	C	1	NA	6.3134e-119	0.641006	7	O15260	O15260	LCLISTFLEDGIR	Stripped Sequence	LCLISTFLEDGIR	0	TRUE	1	1	TRUE	FALSE	310.415	NaN	310.415	9.393e-61	1.2545e-50	1.8117e-17	1.80871e-16	_LC[+57]LISTFLEDGIR_	_LC[+57]LISTFLEDGIR_	FALSE	TRUE	TRUE	LABEL_FREE	113.8	113.775	176.992	177.028	NaN	0.607986	0.617344	9.393e-61	no group specified	0.836885	2	768.908	768.903	310.415	674.733
151219_0001_RPE1	151219_0001_RPE1.wiff	C	1	NA	6.3134e-119	0.641006	7	O15260	O15260	MWFQWSEQR	Stripped Sequence	MWFQWSEQR	0	TRUE	1	2	TRUE	FALSE	560.618	NaN	560.618	1.95983e-63	2.56292e-10	0.000326478	0.00320528	_MWFQWSEQR_	_MWFQWSEQR_	FALSE	TRUE	TRUE	LABEL_FREE	69.4	70.4676	123.604	121.901	NaN	0.612154	0.621969	1.95983e-63	no group specified	0.849512	2	649.293	649.289	560.618	620.836
151219_0001_RPE1	151219_0001_RPE1.wiff	C	1	NA	6.3134e-119	0.641006	7	O15260	O15260	SMFAGVPTMR	Stripped Sequence	SMFAGVPTMR	0	TRUE	3	3	TRUE	FALSE	1153.17	NaN	1153.17	2.41547e-59	4.29786e-47	4.33942e-23	4.33797e-22	_SMFAGVPTMR_	_SMFAGVPTMR_	FALSE	TRUE	TRUE	LABEL_FREE	47	46.7717	95.5363	95.9584	NaN	0.605772	0.614887	2.41547e-59	no group specified	0.94335	2	548.768	548.765	1153.17	491.863
151219_0001_RPE1	151219_0001_RPE1.wiff	C	1	NA	6.3134e-119	0.641006	7	O15260	O15260	SMFAGVPTMR	Stripped Sequence	SMFAGVPTMR	0	TRUE	3	3	TRUE	FALSE	148.723	NaN	148.723	1.62494e-24	8.68919e-15	0.000154706	0.000773388	_SMFAGVPTM[+16]R_	_SMFAGVPTM[+16]R_	FALSE	TRUE	TRUE	LABEL_FREE	25.4	25.1315	69.7098	70.115	NaN	0.521865	0.521779	2.79174e-18	no group specified	0.647512	2	556.765	556.762	148.723	138.581
151219_0001_RPE1	151219_0001_RPE1.wiff	C	1	NA	6.3134e-119	0.641006	7	O15260	O15260	SMFAGVPTMR	Stripped Sequence	SMFAGVPTMR	0	TRUE	3	3	TRUE	FALSE	173.699	NaN	173.699	7.48866e-25	9.65373e-07	0.0136761	0.127548	_SM[+16]FAGVPTMR_	_SM[+16]FAGVPTMR_	FALSE	TRUE	TRUE	LABEL_FREE	26	26.7027	71.3868	70.7351	NaN	0.539607	0.541467	7.48866e-25	no group specified	0.473441	2	556.765	556.762	173.699	98.8107
151219_0001_RPE1	151219_0001_RPE1.wiff	C	1	NA	6.3134e-119	0.641006	7	O15260	O15260	GQNDLMGTAEDFADQFLR	Stripped Sequence	GQNDLMGTAEDFADQFLR	0	TRUE	2	4	FALSE	FALSE	93.3225	NaN	93.3225	1.00523e-56	6.70907e-29	0.00180614	0.0180614	_GQNDLMGTAEDFADQFLR_	_GQNDLMGTAEDFADQFLR_	FALSE	FALSE	TRUE	LABEL_FREE	131.1	136.891	202.581	197.537	NaN	0.600633	0.609184	3.96954e-56	no group specified	0.740855	3	676.642	676.638	93.3225	64.3549
151219_0001_RPE1	151219_0001_RPE1.wiff	C	1	NA	6.3134e-119	0.641006	7	O15260	O15260	GQNDLMGTAEDFADQFLR	Stripped Sequence	GQNDLMGTAEDFADQFLR	0	TRUE	2	4	FALSE	FALSE	29.4105	NaN	29.4105	1.67632e-18	0.000103482	0.0998868	0.540781	_GQNDLM[+16]GTAEDFADQFLR_	_GQNDLM[+16]GTAEDFADQFLR_	FALSE	FALSE	TRUE	LABEL_FREE	108	109.754	172.083	169.555	NaN	0.522518	0.522503	1.67632e-18	no group specified	0.419749	3	681.974	681.97	29.4105	50.5454
151219_0001_RPE1	151219_0001_RPE1.wiff	C	1	NA	0.00658566	0.511053	3	O15269	O15269	EKEELIEEWQPEPLVPPVPK	Stripped Sequence	EKEELIEEWQPEPLVPPVPK	1	TRUE	1	1	TRUE	FALSE	70.3316	NaN	70.3316	6.66219e-11	0.00368136	0.15393	1	_EKEELIEEWQPEPLVPPVPK_	_EKEELIEEWQPEPLVPPVPK_	FALSE	TRUE	TRUE	LABEL_FREE	83.2	82.7818	138.764	139.396	NaN	0.496635	0.493783	6.66219e-11	no group specified	0.511826	3	796.09	796.084	70.3316	270.768
151219_0001_RPE1	151219_0001_RPE1.wiff	C	1	NA	0.00658566	0.511053	3	O15269	O15269	DHPALNYNIVSGPPSHK	Stripped Sequence	DHPALNYNIVSGPPSHK	0	TRUE	1	3	TRUE	FALSE	51.8943	NaN	51.8943	0.000248749	0.00975532	0.440784	1	_DHPALNYNIVSGPPSHK_	_DHPALNYNIVSGPPSHK_	FALSE	TRUE	TRUE	LABEL_FREE	24.1	24.6802	69.3671	68.7008	NaN	0.463147	0.456622	0.000248749	no group specified	0.480108	4	462.237	462.235	51.8943	288.693
151219_0001_RPE1	151219_0001_RPE1.wiff	C	1	NA	0.000853412	0.516095	2	O15294	O15294	IIFSPVAPK	Stripped Sequence	IIFSPVAPK	0	TRUE	1	1	TRUE	FALSE	690.079	NaN	690.079	6.48495e-06	0.00232872	0.0926234	0.606904	_IIFSPVAPK_	_IIFSPVAPK_	FALSE	TRUE	TRUE	LABEL_FREE	39	44.3348	91.3737	86.0042	NaN	0.449926	0.441952	0.00928459	no group specified	0.600237	2	486.3	486.298	690.079	296.877
151219_0001_RPE1	151219_0001_RPE1.wiff	C	1	NA	6.60997e-52	0.586504	3	O15305	O15305	IGVVGGSDFEK	Stripped Sequence	IGVVGGSDFEK	0	TRUE	1	1	TRUE	FALSE	124.107	NaN	124.107	8.7637e-42	4.57713e-16	0.00413435	0.0314338	_IGVVGGSDFEK_	_IGVVGGSDFEK_	FALSE	TRUE	TRUE	LABEL_FREE	19.1	19.4328	62.9006	62.6033	NaN	0.449943	0.441971	0.00925546	no group specified	0.497919	2	554.288	554.285	124.107	273.874
151219_0001_RPE1	151219_0001_RPE1.wiff	C	1	NA	6.60997e-52	0.586504	3	O15305	O15305	TIYFFGDK	Stripped Sequence	TIYFFGDK	0	TRUE	1	2	TRUE	FALSE	76.4469	NaN	76.4469	1.80023e-21	1.23458e-05	0.151405	0.771081	_TIYFFGDK_	_TIYFFGDK_	FALSE	TRUE	TRUE	LABEL_FREE	49.1	50.9543	100.985	98.0144	NaN	0.530864	0.531765	1.80023e-21	no group specified	0.617267	2	495.75	495.748	76.4469	261.354
151219_0001_RPE1	151219_0001_RPE1.wiff	C	1	NA	6.60997e-52	0.586504	3	O15305	O15305	IEFYELDK	Stripped Sequence	IEFYELDK	0	TRUE	0	3	TRUE	FALSE	621.069	NaN	621.069	0.000148028	0.00866855	0.0168679	0.0369676	_IEFYELDK_	_IEFYELDK_	FALSE	TRUE	TRUE	LABEL_FREE	46.9	46.894	95.7625	95.7735	NaN	0.442012	0.433169	0.0276491	no group specified	0.530146	2	528.766	528.764	621.069	246.88
151219_0001_RPE1	151219_0001_RPE1.wiff	C	1	NA	3.38002e-22	0.550404	2	O15320	O15320	ISHATEELETYR	Stripped Sequence	ISHATEELETYR	0	FALSE	1	1	TRUE	FALSE	86.5469	NaN	86.5469	2.29436e-21	5.40427e-16	0.000760235	0.00758186	_ISHATEELETYR_	_ISHATEELETYR_	FALSE	TRUE	TRUE	LABEL_FREE	7.7	5.50942	47.8913	49.884	NaN	0.472534	0.467039	6.4109e-06	no group specified	0.558618	3	483.572	483.57	86.5469	53.8655
151219_0001_RPE1	151219_0001_RPE1.wiff	C	1	NA	3.05691e-24	0.552865	1	O15321	O15321	AGDPVILYVNK	Stripped Sequence	AGDPVILYVNK	0	TRUE	0	1	TRUE	FALSE	33.0226	NaN	33.0226	9.73904e-11	1.22378e-05	0.159658	0.84141	_AGDPVILYVNK_	_AGDPVILYVNK_	FALSE	TRUE	TRUE	LABEL_FREE	37.9	36.4615	82.9913	85.0466	NaN	0.431359	0.421348	0.0583329	no group specified	0.552618	2	594.835	594.832	33.0226	76.8694
151219_0001_RPE1	151219_0001_RPE1.wiff	C	1	NA	3.05691e-24	0.552865	1	O15321	O15321	ILCHMQLSSAQVEQLR	Stripped Sequence	ILCHMQLSSAQVEQLR	0	TRUE	0	2	TRUE	FALSE	42.0269	NaN	42.0269	0.00020414	0.00746151	0.134208	0.363682	_ILC[+57]HMQLSSAQVEQLR_	_ILC[+57]HMQLSSAQVEQLR_	FALSE	TRUE	TRUE	LABEL_FREE	43.7	42.051	89.0774	91.0471	NaN	0.398172	0.386597	0.278154	no group specified	0.388073	3	638.329	638.326	42.0269	115.508
151219_0001_RPE1	151219_0001_RPE1.wiff	C	1	NA	5.57843e-84	0.615412	3	O15347	O15347	STNPGISIGDVAK	Stripped Sequence	STNPGISIGDVAK	0	TRUE	1	1	TRUE	FALSE	155.559	NaN	155.559	8.23681e-24	2.54788e-16	5.15263e-05	0.000336204	_STNPGISIGDVAK_	_STNPGISIGDVAK_	FALSE	TRUE	TRUE	LABEL_FREE	27.5	25.8716	70.464	72.6981	NaN	0.536343	0.537845	1.47544e-23	no group specified	0.682726	2	629.836	629.832	155.559	301.218
151219_0001_RPE1	151219_0001_RPE1.wiff	C	1	NA	5.57843e-84	0.615412	3	O15347	O15347	KNPEVPVNFAEFSK	Stripped Sequence	KNPEVPVNFAEFSK	1	TRUE	1	2	TRUE	FALSE	148.939	NaN	148.939	6.26062e-18	3.00471e-14	0.00713042	0.0597783	_KNPEVPVNFAEFSK_	_KNPEVPVNFAEFSK_	FALSE	TRUE	TRUE	LABEL_FREE	51.1	49.5861	99.0823	101.115	NaN	0.520821	0.520621	6.26062e-18	no group specified	0.732683	3	535.947	535.945	148.939	297.013
151219_0001_RPE1	151219_0001_RPE1.wiff	C	1	NA	5.57843e-84	0.615412	3	O15347	O15347	MSAYAFFVQTCR	Stripped Sequence	MSAYAFFVQTCR	0	TRUE	1	3	TRUE	FALSE	599.157	NaN	599.157	1.20893e-59	1.27743e-22	0.00625522	0.0625522	_M[+16]SAYAFFVQTC[+57]R_	_M[+16]SAYAFFVQTC[+57]R_	FALSE	TRUE	TRUE	LABEL_FREE	58.35	58.7364	109.764	109.116	NaN	0.606245	0.615412	1.20893e-59	no group specified	0.907727	2	748.837	748.832	599.157	261.822
151219_0001_RPE1	151219_0001_RPE1.wiff	C	1	NA	1.90587e-102	0.629475	11	O15371	O15371	LGDDIDLIVR	Stripped Sequence	LGDDIDLIVR	0	TRUE	1	1	TRUE	FALSE	142.942	NaN	142.942	4.78751e-59	1.07228e-27	4.64803e-05	0.000464594	_LGDDIDLIVR_	_LGDDIDLIVR_	FALSE	TRUE	TRUE	LABEL_FREE	58.2	58.4709	109.304	108.882	NaN	0.605304	0.614368	4.78751e-59	no group specified	0.75386	2	564.817	564.814	142.942	107.137
151219_0001_RPE1	151219_0001_RPE1.wiff	C	1	NA	1.90587e-102	0.629475	11	O15371	O15371	VADWTGATYQDK	Stripped Sequence	VADWTGATYQDK	0	TRUE	1	2	TRUE	FALSE	43.367	NaN	43.367	8.17204e-25	2.03128e-08	0.207986	1	_VADWTGATYQDK_	_VADWTGATYQDK_	FALSE	TRUE	TRUE	LABEL_FREE	13.9	14.6716	57.6979	56.8101	NaN	0.497319	0.494542	4.50805e-11	no group specified	0.616653	2	677.817	677.813	43.367	128.416
151219_0001_RPE1	151219_0001_RPE1.wiff	C	1	NA	1.90587e-102	0.629475	11	O15371	O15371	SVYSWDIVVQR	Stripped Sequence	SVYSWDIVVQR	0	TRUE	1	3	TRUE	FALSE	135.101	NaN	135.101	4.49521e-64	1.71791e-31	0.000436023	0.00259854	_SVYSWDIVVQR_	_SVYSWDIVVQR_	FALSE	TRUE	TRUE	LABEL_FREE	66.5	65.4717	117.811	118.994	NaN	0.613135	0.623058	4.49521e-64	no group specified	0.652398	2	676.354	676.35	135.101	121.705
151219_0001_RPE1	151219_0001_RPE1.wiff	C	1	NA	1.90587e-102	0.629475	11	O15371	O15371	IFHTVTTTDDPVIR	Stripped Sequence	IFHTVTTTDDPVIR	0	TRUE	1	4	FALSE	FALSE	206.778	NaN	206.778	9.69443e-25	3.33734e-13	0.00844003	0.0774276	_IFHTVTTTDDPVIR_	_IFHTVTTTDDPVIR_	FALSE	FALSE	TRUE	LABEL_FREE	27.7	27.0524	71.9096	73.048	NaN	0.503217	0.501086	1.32053e-12	no group specified	0.627511	3	538.954	538.952	206.778	101.971
151219_0001_RPE1	151219_0001_RPE1.wiff	C	1	NA	1.90587e-102	0.629475	11	O15371	O15371	YLEVSEPQDIECCGALEYYDK	Stripped Sequence	YLEVSEPQDIECCGALEYYDK	0	TRUE	1	5	FALSE	FALSE	23.234	NaN	23.234	4.15135e-18	0.00246982	0.192467	0.717653	_YLEVSEPQDIEC[+57]C[+57]GALEYYDK_	_YLEVSEPQDIEC[+57]C[+57]GALEYYDK_	FALSE	FALSE	TRUE	LABEL_FREE	70.1	71.5378	125.029	123.016	NaN	0.521353	0.521212	4.15135e-18	no group specified	0.530964	3	861.042	861.035	23.234	43.1528
151219_0001_RPE1	151219_0001_RPE1.wiff	C	1	NA	1.90587e-102	0.629475	11	O15371	O15371	VADWTGATYQDKR	Stripped Sequence	VADWTGATYQDKR	1	TRUE	1	7	FALSE	FALSE	75.9003	NaN	75.9003	2.25187e-12	0.00237669	0.184036	1	_VADWTGATYQDKR_	_VADWTGATYQDKR_	FALSE	FALSE	TRUE	LABEL_FREE	3.65	6.54561	48.9541	45.7784	NaN	0.493703	0.490529	3.40873e-10	no group specified	0.43727	3	504.248	504.245	75.9003	58.1523
151219_0001_RPE1	151219_0001_RPE1.wiff	C	1	NA	1.90587e-102	0.629475	11	O15371	O15371	YNFPNPNPFVEDDMDKNEIASVAYR	Stripped Sequence	YNFPNPNPFVEDDMDKNEIASVAYR	1	TRUE	1	8	FALSE	FALSE	30.324	NaN	30.324	1.89979e-05	0.00258545	0.337202	1	_YNFPNPNPFVEDDMDKNEIASVAYR_	_YNFPNPNPFVEDDMDKNEIASVAYR_	FALSE	FALSE	TRUE	LABEL_FREE	84.6	86.2651	143.195	140.777	NaN	0.469851	0.464062	1.89979e-05	no group specified	0.608129	3	982.452	982.444	30.324	55.1727
151219_0001_RPE1	151219_0001_RPE1.wiff	C	1	NA	1.90587e-102	0.629475	11	O15371	O15371	NLAMEATYINHNFSQQCLR	Stripped Sequence	NLAMEATYINHNFSQQCLR	0	TRUE	1	9	FALSE	FALSE	68.2325	NaN	68.2325	2.70688e-36	3.45744e-05	0.220657	1	_NLAMEATYINHNFSQQC[+57]LR_	_NLAMEATYINHNFSQQC[+57]LR_	FALSE	FALSE	TRUE	LABEL_FREE	58.9	59.0776	110.319	110.062	NaN	0.565085	0.569739	2.70688e-36	no group specified	0.65566	3	770.697	770.691	68.2325	72.7843
151219_0001_RPE1	151219_0001_RPE1.wiff	C	1	NA	2.58614e-33	0.565103	4	O15372	O15372	VDEMSQDIVK	Stripped Sequence	VDEMSQDIVK	0	TRUE	1	1	TRUE	FALSE	66.9618	NaN	66.9618	1.28236e-18	5.05894e-09	0.0654849	0.573889	_VDEMSQDIVK_	_VDEMSQDIVK_	FALSE	TRUE	TRUE	LABEL_FREE	10.8	11.6785	54.1227	53.411	NaN	0.478782	0.473972	4.69507e-07	no group specified	0.549345	2	582.284	582.281	66.9618	79.1423
151219_0001_RPE1	151219_0001_RPE1.wiff	C	1	NA	2.58614e-33	0.565103	4	O15372	O15372	NSHLINVLMWELEK	Stripped Sequence	NSHLINVLMWELEK	0	TRUE	1	2	TRUE	FALSE	83.1588	NaN	83.1588	7.28546e-13	0.000113783	0.121186	1	_NSHLINVLMWELEK_	_NSHLINVLMWELEK_	FALSE	TRUE	TRUE	LABEL_FREE	100.85	102.331	163.098	160.634	NaN	0.497511	0.494754	4.03828e-11	no group specified	0.550006	3	575.971	575.969	83.1588	82.8768
151219_0001_RPE1	151219_0001_RPE1.wiff	C	1	NA	2.58614e-33	0.565103	4	O15372	O15372	NLQLLMDR	Stripped Sequence	NLQLLMDR	0	TRUE	1	3	TRUE	FALSE	87.3064	NaN	87.3064	4.66076e-14	0.0037158	0.0513187	0.235425	_NLQLLMDR_	_NLQLLMDR_	FALSE	TRUE	TRUE	LABEL_FREE	45.5	44.2152	91.2002	93.7413	NaN	0.508405	0.506843	4.66076e-14	no group specified	0.421097	2	501.774	501.772	87.3064	61.4805
151219_0001_RPE1	151219_0001_RPE1.wiff	C	1	NA	2.7976e-47	0.581625	1	O15382	O15382	AWVGGVGNYK	Stripped Sequence	AWVGGVGNYK	0	TRUE	0	1	TRUE	FALSE	78.1652	NaN	78.1652	1.27265e-08	0.000380842	0.0145937	0.0400107	_AWVGGVGNYK_	_AWVGGVGNYK_	FALSE	TRUE	TRUE	LABEL_FREE	19.9	19.9179	63.4227	63.4106	NaN	0.439109	0.429948	0.0356883	no group specified	0.543083	2	525.772	525.77	78.1652	47.538
151219_0001_RPE1	151219_0001_RPE1.wiff	C	1	NA	2.7976e-47	0.581625	1	O15382	O15382	KPGPGEPLVFGK	Stripped Sequence	KPGPGEPLVFGK	1	TRUE	1	2	TRUE	FALSE	18.9697	NaN	18.9697	2.00149e-06	0.00458808	0.254621	1	_KPGPGEPLVFGK_	_KPGPGEPLVFGK_	FALSE	TRUE	TRUE	LABEL_FREE	15.5	16.5392	59.954	58.5232	NaN	0.453481	0.445896	0.00444484	no group specified	0.383044	3	409.236	409.234	18.9697	159.251
151219_0001_RPE1	151219_0001_RPE1.wiff	C	1	NA	2.7976e-47	0.581625	1	O15382	O15382	EVFGSGTACQVCPVHR	Stripped Sequence	EVFGSGTACQVCPVHR	0	TRUE	0	3	TRUE	FALSE	45.479	NaN	45.479	2.38817e-18	0.00452094	0.0806076	0.398377	_EVFGSGTAC[+57]QVC[+57]PVHR_	_EVFGSGTAC[+57]QVC[+57]PVHR_	FALSE	TRUE	TRUE	LABEL_FREE	16.35	17.476	60.925	59.744	NaN	0.388707	0.377364	0.398377	no group specified	0.370269	3	601.947	601.944	45.479	261.436
151219_0001_RPE1	151219_0001_RPE1.wiff	C	1	NA	3.11253e-138	0.653677	5	O15400	O15400	EFGSLPTTPSEQR	Stripped Sequence	EFGSLPTTPSEQR	0	TRUE	1	1	TRUE	FALSE	413.304	NaN	413.304	3.05481e-38	5.09576e-24	4.71081e-05	0.000246577	_EFGSLPTTPSEQR_	_EFGSLPTTPSEQR_	FALSE	TRUE	TRUE	LABEL_FREE	25.6	25.2264	69.8645	70.1624	NaN	0.568962	0.57404	3.05481e-38	no group specified	0.674683	2	724.854	724.85	413.304	278.299
151219_0001_RPE1	151219_0001_RPE1.wiff	C	1	NA	3.11253e-138	0.653677	5	O15400	O15400	ITQCSVEIQR	Stripped Sequence	ITQCSVEIQR	0	TRUE	1	2	TRUE	FALSE	325.523	NaN	325.523	2.70279e-75	1.45569e-46	7.10827e-24	6.95329e-23	_ITQC[+57]SVEIQR_	_ITQC[+57]SVEIQR_	FALSE	TRUE	TRUE	LABEL_FREE	1	-0.107216	42.0652	43.2053	NaN	0.629851	0.641607	2.70279e-75	no group specified	0.893485	2	617.316	617.313	325.523	220.667
151219_0001_RPE1	151219_0001_RPE1.wiff	C	1	NA	3.11253e-138	0.653677	5	O15400	O15400	LVAEFTTSLTNFQK	Stripped Sequence	LVAEFTTSLTNFQK	0	TRUE	1	3	TRUE	FALSE	96.0698	NaN	96.0698	2.08818e-57	8.17846e-31	1.02873e-11	1.02872e-10	_LVAEFTTSLTNFQK_	_LVAEFTTSLTNFQK_	FALSE	TRUE	TRUE	LABEL_FREE	71	71.2788	124.823	124.529	NaN	0.602695	0.611472	2.08818e-57	no group specified	0.759771	2	799.925	799.92	96.0698	228.608
151219_0001_RPE1	151219_0001_RPE1.wiff	C	1	NA	3.11253e-138	0.653677	5	O15400	O15400	TLNQLGTPQDSPELR	Stripped Sequence	TLNQLGTPQDSPELR	0	TRUE	1	4	FALSE	FALSE	240.408	NaN	240.408	9.81905e-66	1.08218e-34	2.4381e-12	2.02451e-11	_TLNQLGTPQDSPELR_	_TLNQLGTPQDSPELR_	FALSE	FALSE	TRUE	LABEL_FREE	30.4	29.5154	75.2534	76.664	NaN	0.608227	0.617611	6.60005e-61	no group specified	0.81996	2	834.931	834.925	240.408	292.064
151219_0001_RPE1	151219_0001_RPE1.wiff	C	1	NA	4.6694e-128	0.647073	4	O15427	O15427	LLDLSVFR	Stripped Sequence	LLDLSVFR	0	TRUE	1	1	TRUE	FALSE	349.347	NaN	349.347	1.13323e-64	2.04253e-47	7.13757e-15	7.12774e-14	_LLDLSVFR_	_LLDLSVFR_	FALSE	TRUE	TRUE	LABEL_FREE	78.9	80.0722	134.882	133.645	NaN	0.572675	0.57816	3.70933e-40	no group specified	0.745063	2	481.787	481.785	349.347	253.513
151219_0001_RPE1	151219_0001_RPE1.wiff	C	1	NA	4.6694e-128	0.647073	4	O15427	O15427	GGAVVDEGPTGVK	Stripped Sequence	GGAVVDEGPTGVK	0	TRUE	1	2	TRUE	FALSE	286.438	NaN	286.438	4.16524e-77	4.53541e-56	6.54923e-23	5.32192e-22	_GGAVVDEGPTGVK_	_GGAVVDEGPTGVK_	FALSE	TRUE	TRUE	LABEL_FREE	-4.2	-4.94896	37.1602	38.0064	NaN	0.621946	0.632834	6.53627e-70	no group specified	0.822108	2	593.309	593.306	286.438	172.158
151219_0001_RPE1	151219_0001_RPE1.wiff	C	1	NA	4.6694e-128	0.647073	4	O15427	O15427	EPQPEVAAAEEEK	Stripped Sequence	EPQPEVAAAEEEK	0	TRUE	1	3	TRUE	FALSE	124.755	NaN	124.755	7.34003e-61	1.93812e-35	2.25851e-05	0.000225851	_EPQPEVAAAEEEK_	_EPQPEVAAAEEEK_	FALSE	TRUE	TRUE	LABEL_FREE	0.4	-0.758066	41.3642	42.572	NaN	0.576094	0.581955	5.758e-42	no group specified	0.677646	2	713.838	713.834	124.755	84.2066
151219_0001_RPE1	151219_0001_RPE1.wiff	C	1	NA	4.6694e-128	0.647073	4	O15427	O15427	PAAGFVAGLGK	Stripped Sequence	PAAGFVAGLGK	0	TRUE	1	4	FALSE	FALSE	105.281	NaN	105.281	1.16501e-26	1.42942e-11	0.00188014	0.0115535	_PAAGFVAGLGK_	_PAAGFVAGLGK_	FALSE	FALSE	TRUE	LABEL_FREE	24.4	25.9867	70.7071	69.0495	NaN	0.474598	0.469329	2.74543e-06	no group specified	0.464256	2	494.285	494.283	105.281	56.624
151219_0001_RPE1	151219_0001_RPE1.wiff	C	1	NA	4.6694e-128	0.647073	4	O15427	O15427	LHKPPADSGVDLR	Stripped Sequence	LHKPPADSGVDLR	1	TRUE	0	5	FALSE	FALSE	22.5841	NaN	22.5841	4.75395e-57	1.13286e-28	0.019299	0.100808	_LHKPPADSGVDLR_	_LHKPPADSGVDLR_	FALSE	FALSE	TRUE	LABEL_FREE	-8.1	-8.36573	33.4327	33.7198	NaN	0.420182	0.408946	0.100808	no group specified	0.452964	3	468.925	468.923	22.5841	84.4421
151219_0001_RPE1	151219_0001_RPE1.wiff	C	1	NA	1.65168e-41	0.575167	6	O15460	O15460	YFEQLLEEEREK	Stripped Sequence	YFEQLLEEEREK	1	TRUE	1	1	TRUE	FALSE	42.0069	NaN	42.0069	9.25358e-39	9.21728e-15	0.000231857	0.00170558	_YFEQLLEEEREK_	_YFEQLLEEEREK_	FALSE	TRUE	TRUE	LABEL_FREE	48.1	50.5397	100.538	97.1368	NaN	0.569977	0.575167	9.25358e-39	no group specified	0.667205	3	538.267	538.264	42.0069	93.3049
151219_0001_RPE1	151219_0001_RPE1.wiff	C	1	NA	1.65168e-41	0.575167	6	O15460	O15460	TGVLTVASYR	Stripped Sequence	TGVLTVASYR	0	TRUE	1	2	TRUE	FALSE	188.735	NaN	188.735	4.94427e-10	4.54595e-07	0.00273783	0.0172047	_TGVLTVASYR_	_TGVLTVASYR_	FALSE	TRUE	TRUE	LABEL_FREE	26.3	25.1131	69.6798	71.1296	NaN	0.458218	0.451153	0.00126174	no group specified	0.453537	2	533.798	533.796	188.735	89.0215
151219_0001_RPE1	151219_0001_RPE1.wiff	C	1	NA	1.65168e-41	0.575167	6	O15460	O15460	YYDVMSDEEIER	Stripped Sequence	YYDVMSDEEIER	0	TRUE	1	3	TRUE	FALSE	49.1723	NaN	49.1723	1.20882e-35	0.000503379	0.118754	1	_YYDVMSDEEIER_	_YYDVMSDEEIER_	FALSE	TRUE	TRUE	LABEL_FREE	37.6	38.9002	85.8826	84.4706	NaN	0.563766	0.568275	1.20882e-35	no group specified	0.730356	2	774.83	774.824	49.1723	36.8895
151219_0001_RPE1	151219_0001_RPE1.wiff	C	1	NA	1.65168e-41	0.575167	6	O15460	O15460	SAADAEGYLAHPVNAYK	Stripped Sequence	SAADAEGYLAHPVNAYK	0	TRUE	1	4	FALSE	FALSE	29.1567	NaN	29.1567	2.84689e-12	0.000405419	0.0277666	0.0865219	_SAADAEGYLAHPVNAYK_	_SAADAEGYLAHPVNAYK_	FALSE	FALSE	TRUE	LABEL_FREE	29.5	30.6182	76.9008	75.2159	NaN	0.501974	0.499707	2.84689e-12	no group specified	0.598344	3	592.957	592.954	29.1567	359.384
151219_0001_RPE1	151219_0001_RPE1.wiff	C	1	NA	1.65168e-41	0.575167	6	O15460	O15460	SSWLEEDDDPVVAR	Stripped Sequence	SSWLEEDDDPVVAR	0	TRUE	1	5	FALSE	FALSE	32.3395	NaN	32.3395	5.1029e-10	2.9997e-05	0.159532	0.779082	_SSWLEEDDDPVVAR_	_SSWLEEDDDPVVAR_	FALSE	FALSE	TRUE	LABEL_FREE	48.4	49.6875	99.2731	97.3633	NaN	0.465288	0.458998	0.000113022	no group specified	0.427888	2	809.373	809.368	32.3395	407.528
151219_0001_RPE1	151219_0001_RPE1.wiff	C	1	NA	9.99488e-81	0.612776	5	O15498	O15498	LYSLSVLYK	Stripped Sequence	LYSLSVLYK	0	TRUE	1	1	TRUE	FALSE	1016.65	NaN	1016.65	4.29841e-23	1.43519e-15	4.99271e-05	0.000483121	_LYSLSVLYK_	_LYSLSVLYK_	FALSE	TRUE	TRUE	LABEL_FREE	62.9	63.3959	114.931	114.405	NaN	0.535148	0.536519	4.29841e-23	no group specified	0.737855	2	543.316	543.313	1016.65	413.434
151219_0001_RPE1	151219_0001_RPE1.wiff	C	1	NA	9.99488e-81	0.612776	5	O15498	O15498	VAFTLLEK	Stripped Sequence	VAFTLLEK	0	TRUE	1	2	TRUE	FALSE	173.59	NaN	173.59	3.10363e-20	1.14451e-12	0.00246667	0.0196516	_VAFTLLEK_	_VAFTLLEK_	FALSE	TRUE	TRUE	LABEL_FREE	51.2	49.4521	98.7695	101.145	NaN	0.526932	0.527402	4.8536e-20	no group specified	0.691992	2	460.776	460.774	173.59	114.451
151219_0001_RPE1	151219_0001_RPE1.wiff	C	1	NA	9.99488e-81	0.612776	5	O15498	O15498	EQDYLCHVYVR	Stripped Sequence	EQDYLCHVYVR	0	TRUE	1	3	TRUE	FALSE	50.0585	NaN	50.0585	2.04762e-32	5.03243e-19	0.00581701	0.0544313	_EQDYLC[+57]HVYVR_	_EQDYLC[+57]HVYVR_	FALSE	TRUE	TRUE	LABEL_FREE	28.1	28.0582	73.6557	73.7188	NaN	0.519053	0.518659	2.40906e-17	no group specified	0.575916	3	494.566	494.564	50.0585	316.811
151219_0001_RPE1	151219_0001_RPE1.wiff	C	1	NA	9.99488e-81	0.612776	5	O15498	O15498	IILHNTMESLLER	Stripped Sequence	IILHNTMESLLER	0	TRUE	1	4	FALSE	FALSE	119.704	NaN	119.704	9.92892e-44	7.46974e-16	0.100064	1	_IILHNTMESLLER_	_IILHNTMESLLER_	FALSE	FALSE	TRUE	LABEL_FREE	60.9	61.3441	112.948	112.615	NaN	0.579358	0.585576	9.92892e-44	no group specified	0.686867	3	523.62	523.618	119.704	336.701
151219_0001_RPE1	151219_0001_RPE1.wiff	C	1	NA	3.47584e-108	0.633583	4	O15511	O15511	ALAAGGVGSIVR	Stripped Sequence	ALAAGGVGSIVR	0	TRUE	1	1	TRUE	FALSE	780.669	NaN	780.669	1.41758e-57	1.57677e-44	7.16405e-20	7.0584e-19	_ALAAGGVGSIVR_	_ALAAGGVGSIVR_	FALSE	TRUE	TRUE	LABEL_FREE	26	24.5171	69.1823	70.7351	NaN	0.602964	0.611771	1.41758e-57	no group specified	0.869669	2	535.819	535.817	780.669	316.19
151219_0001_RPE1	151219_0001_RPE1.wiff	C	1	NA	3.47584e-108	0.633583	4	O15511	O15511	NGVDLLMK	Stripped Sequence	NGVDLLMK	0	FALSE	1	2	TRUE	FALSE	109.728	NaN	109.728	1.12681e-52	3.57804e-20	0.101435	0.994521	_NGVDLLMK_	_NGVDLLMK_	FALSE	TRUE	TRUE	LABEL_FREE	29.2	31.0863	77.2658	74.7174	NaN	0.594961	0.60289	1.12681e-52	no group specified	0.740621	2	445.244	445.242	109.728	87.3171
151219_0001_RPE1	151219_0001_RPE1.wiff	C	1	NA	3.47584e-108	0.633583	4	O15511	O15511	KVDVDEYDENKFVDEEDGGDGQAGPDEGEVDSCLR	Stripped Sequence	KVDVDEYDENKFVDEEDGGDGQAGPDEGEVDSCLR	2	TRUE	0	3	TRUE	FALSE	58.1727	NaN	58.1727	1.72962e-10	0.00369142	0.0444813	0.269105	_KVDVDEYDENKFVDEEDGGDGQAGPDEGEVDSC[+57]LR_	_KVDVDEYDENKFVDEEDGGDGQAGPDEGEVDSC[+57]LR_	FALSE	TRUE	TRUE	LABEL_FREE	46.6	49.3852	98.5706	95.2992	NaN	0.442344	0.433539	0.0267485	no group specified	0.451138	4	972.663	972.655	58.1727	103.184
151219_0001_RPE1	151219_0001_RPE1.wiff	C	1	NA	3.47584e-108	0.633583	4	O15511	O15511	QGNMTAALQAALK	Stripped Sequence	QGNMTAALQAALK	0	TRUE	1	4	FALSE	FALSE	94.0505	NaN	94.0505	2.94483e-34	1.77251e-12	0.0652739	0.640043	_QGNMTAALQAALK_	_QGNMTAALQAALK_	FALSE	FALSE	TRUE	LABEL_FREE	56.5	53.9083	103.767	106.839	NaN	0.560906	0.565102	2.94483e-34	no group specified	0.59505	2	658.853	658.85	94.0505	156.243
151219_0001_RPE1	151219_0001_RPE1.wiff	C	1	NA	3.47584e-108	0.633583	4	O15511	O15511	GFESPSDNSSAMLLQWHEK	Stripped Sequence	GFESPSDNSSAMLLQWHEK	0	TRUE	1	5	FALSE	FALSE	157.329	NaN	157.329	9.15983e-42	4.13366e-20	0.0141383	0.14129	_GFESPSDNSSAMLLQWHEK_	_GFESPSDNSSAMLLQWHEK_	FALSE	FALSE	TRUE	LABEL_FREE	61.3	62.6329	114.148	112.884	NaN	0.575716	0.581535	9.15983e-42	no group specified	0.806197	3	721.665	721.661	157.329	185.598
151219_0001_RPE1	151219_0001_RPE1.wiff	C	1	NA	2.27128e-42	0.576162	1	O15533	O15533	VSLMPATLAR	Stripped Sequence	VSLMPATLAR	0	TRUE	1	1	TRUE	FALSE	217.35	NaN	217.35	2.00565e-28	8.00432e-17	0.000387192	0.00380689	_VSLMPATLAR_	_VSLMPATLAR_	FALSE	TRUE	TRUE	LABEL_FREE	41.9	42.674	90.0239	88.8727	NaN	0.548142	0.550937	2.00565e-28	no group specified	0.707557	2	529.805	529.803	217.35	246.821
151219_0001_RPE1	151219_0001_RPE1.wiff	C	1	NA	9.5825e-58	0.592345	2	O15540	O15540	ALGVGFATR	Stripped Sequence	ALGVGFATR	0	TRUE	1	1	TRUE	FALSE	182.113	NaN	182.113	3.96663e-47	1.57277e-17	0.0575988	0.428877	_ALGVGFATR_	_ALGVGFATR_	FALSE	TRUE	TRUE	LABEL_FREE	22.1	21.8771	66.0762	66.3966	NaN	0.585458	0.592345	3.96663e-47	no group specified	0.71996	2	446.256	446.254	182.113	294.227
151219_0001_RPE1	151219_0001_RPE1.wiff	C	1	NA	1.53864e-123	0.644088	17	O43143	O43143	DYYINIR	Stripped Sequence	DYYINIR	0	TRUE	1	1	TRUE	FALSE	341	NaN	341	8.11421e-77	1.66797e-42	4.86238e-14	3.61151e-13	_DYYINIR_	_DYYINIR_	FALSE	TRUE	TRUE	LABEL_FREE	35.9	35.7965	82.4444	82.5424	NaN	0.632087	0.644088	8.11421e-77	no group specified	0.814842	2	478.745	478.743	341	296.526
151219_0001_RPE1	151219_0001_RPE1.wiff	C	1	NA	1.53864e-123	0.644088	17	O43143	O43143	FTDILVR	Stripped Sequence	FTDILVR	0	TRUE	1	2	TRUE	FALSE	359.569	NaN	359.569	5.99416e-64	6.40734e-44	2.42649e-14	2.42536e-13	_FTDILVR_	_FTDILVR_	FALSE	TRUE	TRUE	LABEL_FREE	33.6	33.4056	79.5089	79.8197	NaN	0.611797	0.621573	3.33534e-63	no group specified	0.756791	2	432.253	432.251	359.569	222.084
151219_0001_RPE1	151219_0001_RPE1.wiff	C	1	NA	1.53864e-123	0.644088	17	O43143	O43143	LQLPVWEYK	Stripped Sequence	LQLPVWEYK	0	TRUE	1	3	TRUE	FALSE	189.009	NaN	189.009	3.06494e-51	5.57216e-11	0.00129742	0.00558093	_LQLPVWEYK_	_LQLPVWEYK_	FALSE	TRUE	TRUE	LABEL_FREE	70.9	70.1355	123.073	124.41	NaN	0.592555	0.60022	3.06494e-51	no group specified	0.587199	2	588.327	588.324	189.009	151.074
151219_0001_RPE1	151219_0001_RPE1.wiff	C	1	NA	1.53864e-123	0.644088	17	O43143	O43143	SNLGSVVLQLK	Stripped Sequence	SNLGSVVLQLK	0	TRUE	1	4	FALSE	FALSE	117.673	NaN	117.673	1.65739e-60	3.99301e-41	0.000258503	0.00144208	_SNLGSVVLQLK_	_SNLGSVVLQLK_	FALSE	FALSE	TRUE	LABEL_FREE	58.8	57.0979	107.665	109.88	NaN	0.6076	0.616915	1.65739e-60	no group specified	0.712937	2	579.348	579.345	117.673	112.922
151219_0001_RPE1	151219_0001_RPE1.wiff	C	1	NA	1.53864e-123	0.644088	17	O43143	O43143	IFEPPPPK	Stripped Sequence	IFEPPPPK	0	TRUE	1	5	FALSE	FALSE	146.541	NaN	146.541	1.58791e-27	7.41426e-11	0.00241565	0.0230804	_IFEPPPPK_	_IFEPPPPK_	FALSE	FALSE	TRUE	LABEL_FREE	4.3	3.60037	45.7218	46.4163	NaN	0.493958	0.490812	2.96571e-10	no group specified	0.47511	2	462.763	462.761	146.541	79.1788
151219_0001_RPE1	151219_0001_RPE1.wiff	C	1	NA	1.53864e-123	0.644088	17	O43143	O43143	VESLLVTAISK	Stripped Sequence	VESLLVTAISK	0	TRUE	0	6	FALSE	FALSE	74.5516	NaN	74.5516	8.27951e-16	1.82508e-05	0.0226338	0.128631	_VESLLVTAISK_	_VESLLVTAISK_	FALSE	FALSE	TRUE	LABEL_FREE	54.9	52.9657	102.68	104.868	NaN	0.438717	0.429514	0.036778	no group specified	0.549543	2	580.35	580.348	74.5516	146.358
151219_0001_RPE1	151219_0001_RPE1.wiff	C	1	NA	1.53864e-123	0.644088	17	O43143	O43143	LDLGEDYPSGK	Stripped Sequence	LDLGEDYPSGK	0	TRUE	1	7	FALSE	FALSE	16.4443	NaN	16.4443	6.88847e-06	0.000698085	0.120988	1	_LDLGEDYPSGK_	_LDLGEDYPSGK_	FALSE	FALSE	TRUE	LABEL_FREE	21	21.6707	65.7156	64.7604	NaN	0.472358	0.466844	6.88847e-06	no group specified	0.404296	2	597.288	597.285	16.4443	173.156
151219_0001_RPE1	151219_0001_RPE1.wiff	C	1	NA	1.53864e-123	0.644088	17	O43143	O43143	HQSFVLVGETGSGK	Stripped Sequence	HQSFVLVGETGSGK	0	TRUE	1	8	FALSE	FALSE	348.078	NaN	348.078	6.76287e-31	1.33251e-19	8.40741e-08	6.78533e-07	_HQSFVLVGETGSGK_	_HQSFVLVGETGSGK_	FALSE	FALSE	TRUE	LABEL_FREE	15.7	15.8425	58.9576	58.7679	NaN	0.553711	0.557118	6.76287e-31	no group specified	0.702228	3	482.584	482.582	348.078	214.165
151219_0001_RPE1	151219_0001_RPE1.wiff	C	1	NA	1.53864e-123	0.644088	17	O43143	O43143	EVDDLGPEVGDIK	Stripped Sequence	EVDDLGPEVGDIK	0	TRUE	1	9	FALSE	FALSE	154.946	NaN	154.946	1.87028e-40	5.03151e-21	0.000307953	0.00270187	_EVDDLGPEVGDIK_	_EVDDLGPEVGDIK_	FALSE	FALSE	TRUE	LABEL_FREE	36.8	37.4871	84.2823	83.3422	NaN	0.509554	0.508118	2.15494e-14	no group specified	0.595896	2	693.343	693.339	154.946	168.31
151219_0001_RPE1	151219_0001_RPE1.wiff	C	1	NA	1.53864e-123	0.644088	17	O43143	O43143	IRVESLLVTAISK	Stripped Sequence	IRVESLLVTAISK	1	TRUE	1	10	FALSE	FALSE	139.472	NaN	139.472	1.26958e-53	1.11472e-16	2.73374e-06	1.82085e-05	_IRVESLLVTAISK_	_IRVESLLVTAISK_	FALSE	FALSE	TRUE	LABEL_FREE	71	70.5278	123.714	124.529	NaN	0.588422	0.595634	7.97916e-49	no group specified	0.741943	3	476.964	476.962	139.472	195.737
151219_0001_RPE1	151219_0001_RPE1.wiff	C	1	NA	1.53864e-123	0.644088	17	O43143	O43143	EAMNDPLLER	Stripped Sequence	EAMNDPLLER	0	TRUE	1	11	FALSE	FALSE	210.512	NaN	210.512	3.75773e-27	2.06734e-07	0.00499542	0.0404385	_EAMNDPLLER_	_EAMNDPLLER_	FALSE	FALSE	TRUE	LABEL_FREE	28.5	28.8646	74.3946	73.9726	NaN	0.545172	0.547642	3.75773e-27	no group specified	0.647994	2	594.29	594.287	210.512	193.583
151219_0001_RPE1	151219_0001_RPE1.wiff	C	1	NA	1.53864e-123	0.644088	17	O43143	O43143	TLATDILMGVLK	Stripped Sequence	TLATDILMGVLK	0	TRUE	1	12	FALSE	FALSE	237.225	NaN	237.225	3.7775e-60	2.18192e-31	0.00231461	0.0228937	_TLATDILMGVLK_	_TLATDILMGVLK_	FALSE	FALSE	TRUE	LABEL_FREE	119.4	121.959	186.619	183.468	NaN	0.60704	0.616294	3.7775e-60	no group specified	0.79413	2	637.873	637.869	237.225	215.234
151219_0001_RPE1	151219_0001_RPE1.wiff	C	1	NA	1.53864e-123	0.644088	17	O43143	O43143	YGVIILDEAHER	Stripped Sequence	YGVIILDEAHER	0	TRUE	1	13	FALSE	FALSE	133.01	NaN	133.01	3.79179e-18	2.93181e-11	0.0018675	0.0175383	_YGVIILDEAHER_	_YGVIILDEAHER_	FALSE	FALSE	TRUE	LABEL_FREE	37.7	37.8458	84.9583	84.669	NaN	0.516636	0.515976	1.45923e-16	no group specified	0.454956	3	472.249	472.247	133.01	170.515
151219_0001_RPE1	151219_0001_RPE1.wiff	C	1	NA	1.53864e-123	0.644088	17	O43143	O43143	YMTDGMLLR	Stripped Sequence	YMTDGMLLR	0	FALSE	1	14	FALSE	FALSE	275.466	NaN	275.466	1.83372e-45	1.28223e-11	0.011626	0.0584285	_YMTDGMLLR_	_YMTDGMLLR_	FALSE	FALSE	TRUE	LABEL_FREE	41.2	44.33	91.3623	87.9708	NaN	0.582494	0.589057	1.83372e-45	no group specified	0.618041	2	550.267	550.265	275.466	154.327
151219_0001_RPE1	151219_0001_RPE1.wiff	C	1	NA	1.53864e-123	0.644088	17	O43143	O43143	TCTDIKPEWLVK	Stripped Sequence	TCTDIKPEWLVK	1	TRUE	1	15	FALSE	FALSE	103.07	NaN	103.07	2.05518e-16	0.00126745	0.119249	1	_TC[+57]TDIKPEWLVK_	_TC[+57]TDIKPEWLVK_	FALSE	FALSE	TRUE	LABEL_FREE	40	41.3631	88.1964	87.2437	NaN	0.516168	0.515458	2.05518e-16	no group specified	0.530624	3	497.262	497.26	103.07	86.3096
151219_0001_RPE1	151219_0001_RPE1.wiff	C	1	NA	1.53864e-123	0.644088	17	O43143	O43143	ALVTGYFMQVAHLER	Stripped Sequence	ALVTGYFMQVAHLER	0	TRUE	1	16	FALSE	FALSE	84.4463	NaN	84.4463	4.14494e-57	9.74948e-22	0.0481681	0.481681	_ALVTGYFMQVAHLER_	_ALVTGYFMQVAHLER_	FALSE	FALSE	TRUE	LABEL_FREE	84.2	83.9979	140.237	140.444	NaN	0.587208	0.594287	3.97888e-48	no group specified	0.708664	3	578.971	578.969	84.4463	61.1035
151219_0001_RPE1	151219_0001_RPE1.wiff	C	1	NA	1.53864e-123	0.644088	17	O43143	O43143	TEMQDNTYPEILR	Stripped Sequence	TEMQDNTYPEILR	0	TRUE	1	17	FALSE	FALSE	71.4127	NaN	71.4127	3.96176e-24	0.00901825	0.27578	1	_TEMQDNTYPEILR_	_TEMQDNTYPEILR_	FALSE	FALSE	TRUE	LABEL_FREE	43.7	43.0258	90.5741	91.0471	NaN	0.537797	0.539458	3.96176e-24	no group specified	0.557141	2	805.38	805.375	71.4127	46.6405
151219_0001_RPE1	151219_0001_RPE1.wiff	C	1	NA	1.53864e-123	0.644088	17	O43143	O43143	FAHIDGDHLTLLNVYHAFK	Stripped Sequence	FAHIDGDHLTLLNVYHAFK	0	TRUE	1	18	FALSE	FALSE	27.4514	NaN	27.4514	1.28919e-06	0.00631877	0.184068	1	_FAHIDGDHLTLLNVYHAFK_	_FAHIDGDHLTLLNVYHAFK_	FALSE	FALSE	TRUE	LABEL_FREE	79.1	79.9848	134.795	133.868	NaN	0.476409	0.471339	1.28919e-06	no group specified	0.568443	5	443.033	443.031	27.4514	58.9638
151219_0001_RPE1	151219_0001_RPE1.wiff	C	1	NA	9.01718e-59	0.593341	5	O43148	O43148	LPLGTLSK	Stripped Sequence	LPLGTLSK	0	TRUE	1	1	TRUE	FALSE	41.0573	NaN	41.0573	3.91744e-33	7.59283e-10	0.000443072	0.0024743	_LPLGTLSK_	_LPLGTLSK_	FALSE	TRUE	TRUE	LABEL_FREE	13.3	17.1778	60.4664	56.0181	NaN	0.474437	0.46915	2.93562e-06	no group specified	0.599758	2	414.763	414.761	41.0573	68.9291
151219_0001_RPE1	151219_0001_RPE1.wiff	C	1	NA	9.01718e-59	0.593341	5	O43148	O43148	SVLIGEFLEK	Stripped Sequence	SVLIGEFLEK	0	TRUE	1	2	TRUE	FALSE	108.383	NaN	108.383	5.01434e-33	1.57425e-16	0.00251044	0.0196603	_SVLIGEFLEK_	_SVLIGEFLEK_	FALSE	TRUE	TRUE	LABEL_FREE	72.8	72.8183	126.378	126.358	NaN	0.558316	0.562227	5.01434e-33	no group specified	0.675248	2	567.824	567.821	108.383	75.8837
151219_0001_RPE1	151219_0001_RPE1.wiff	C	1	NA	9.01718e-59	0.593341	5	O43148	O43148	DITVLDLGCGK	Stripped Sequence	DITVLDLGCGK	0	TRUE	1	3	TRUE	FALSE	57.3471	NaN	57.3471	1.09188e-19	0.000155065	0.066088	0.288367	_DITVLDLGC[+57]GK_	_DITVLDLGC[+57]GK_	FALSE	TRUE	TRUE	LABEL_FREE	56.9	58.7084	109.713	107.446	NaN	0.525937	0.526298	1.09188e-19	no group specified	0.463122	2	595.808	595.805	57.3471	76.905
151219_0001_RPE1	151219_0001_RPE1.wiff	C	1	NA	9.01718e-59	0.593341	5	O43148	O43148	TFLEFYEEK	Stripped Sequence	TFLEFYEEK	0	TRUE	1	4	FALSE	FALSE	61.9213	NaN	61.9213	7.98639e-05	0.00191053	0.0241211	0.0903152	_TFLEFYEEK_	_TFLEFYEEK_	FALSE	FALSE	TRUE	LABEL_FREE	59.7	61.389	113.013	110.957	NaN	0.45309	0.445463	0.00486067	no group specified	0.519339	2	603.29	603.287	61.9213	103.655
151219_0001_RPE1	151219_0001_RPE1.wiff	C	1	NA	9.8528e-109	0.633971	5	O43169	O43169	GQEVETSVTYYR	Stripped Sequence	GQEVETSVTYYR	0	TRUE	1	1	TRUE	FALSE	111.447	NaN	111.447	3.23413e-48	1.17769e-33	2.46541e-15	2.4654e-14	_GQEVETSVTYYR_	_GQEVETSVTYYR_	FALSE	TRUE	TRUE	LABEL_FREE	16	14.5993	57.6373	59.1672	NaN	0.568467	0.573491	5.45115e-38	no group specified	0.67377	2	716.341	716.337	111.447	137.05
151219_0001_RPE1	151219_0001_RPE1.wiff	C	1	NA	9.8528e-109	0.633971	5	O43169	O43169	ELWLVIHGR	Stripped Sequence	ELWLVIHGR	0	TRUE	1	2	TRUE	FALSE	137.598	NaN	137.598	8.8893e-51	3.21591e-31	0.00139376	0.00913741	_ELWLVIHGR_	_ELWLVIHGR_	FALSE	TRUE	TRUE	LABEL_FREE	52.35	53.366	103.103	102.109	NaN	0.591771	0.59935	8.8893e-51	no group specified	0.653616	2	561.825	561.822	137.598	134.882
151219_0001_RPE1	151219_0001_RPE1.wiff	C	1	NA	9.8528e-109	0.633971	5	O43169	O43169	FLNEHPGGEEVLLEQAGVDASESFEDVGHSSDAR	Stripped Sequence	FLNEHPGGEEVLLEQAGVDASESFEDVGHSSDAR	0	TRUE	1	3	TRUE	FALSE	162.106	NaN	162.106	9.60076e-54	5.25318e-37	7.63977e-15	7.57082e-14	_FLNEHPGGEEVLLEQAGVDASESFEDVGHSSDAR_	_FLNEHPGGEEVLLEQAGVDASESFEDVGHSSDAR_	FALSE	TRUE	TRUE	LABEL_FREE	92.9	94.6067	152.904	151.159	NaN	0.596733	0.604857	9.60076e-54	no group specified	0.825953	4	907.667	907.66	162.106	537.555
151219_0001_RPE1	151219_0001_RPE1.wiff	C	1	NA	9.8528e-109	0.633971	5	O43169	O43169	QYYIGDIHPSDLKPESGSK	Stripped Sequence	QYYIGDIHPSDLKPESGSK	1	TRUE	1	4	FALSE	FALSE	104.943	NaN	104.943	7.75784e-34	2.49077e-24	2.0029e-05	0.000198414	_QYYIGDIHPSDLKPESGSK_	_QYYIGDIHPSDLKPESGSK_	FALSE	FALSE	TRUE	LABEL_FREE	38.2	37.5665	84.4041	85.474	NaN	0.558469	0.562397	4.25108e-33	no group specified	0.637394	4	534.267	534.264	104.943	834.012
151219_0001_RPE1	151219_0001_RPE1.wiff	C	1	NA	2.94089e-128	0.647203	15	O43175	O43175	DLPLLLFR	Stripped Sequence	DLPLLLFR	0	TRUE	1	1	TRUE	FALSE	1345.62	NaN	1345.62	1.61548e-65	2.74353e-55	1.95011e-21	1.94948e-20	_DLPLLLFR_	_DLPLLLFR_	FALSE	TRUE	TRUE	LABEL_FREE	107	108.387	170.15	168.645	NaN	0.615341	0.625505	1.61548e-65	no group specified	0.909156	2	493.805	493.803	1345.62	1135.41
151219_0001_RPE1	151219_0001_RPE1.wiff	C	1	NA	2.94089e-128	0.647203	15	O43175	O43175	GGIVDEGALLR	Stripped Sequence	GGIVDEGALLR	0	TRUE	1	2	TRUE	FALSE	1051.48	NaN	1051.48	4.0408e-64	4.79826e-45	2.05054e-20	2.04978e-19	_GGIVDEGALLR_	_GGIVDEGALLR_	FALSE	TRUE	TRUE	LABEL_FREE	42.7	42.9564	90.4869	90.0636	NaN	0.613206	0.623136	4.0408e-64	no group specified	0.859677	2	550.309	550.306	1051.48	890.926
151219_0001_RPE1	151219_0001_RPE1.wiff	C	1	NA	2.94089e-128	0.647203	15	O43175	O43175	TLGILGLGR	Stripped Sequence	TLGILGLGR	0	TRUE	1	3	TRUE	FALSE	1009.15	NaN	1009.15	1.67358e-59	1.06964e-45	6.0099e-14	6.0099e-13	_TLGILGLGR_	_TLGILGLGR_	FALSE	TRUE	TRUE	LABEL_FREE	59	59.8055	111.122	110.21	NaN	0.606024	0.615166	1.67358e-59	no group specified	0.853052	2	450.287	450.285	1009.15	697.021
151219_0001_RPE1	151219_0001_RPE1.wiff	C	1	NA	2.94089e-128	0.647203	15	O43175	O43175	VTADVINAAEK	Stripped Sequence	VTADVINAAEK	0	TRUE	1	4	FALSE	FALSE	612.152	NaN	612.152	4.04565e-38	3.43196e-27	8.7012e-16	8.55435e-15	_VTADVINAAEK_	_VTADVINAAEK_	FALSE	FALSE	TRUE	LABEL_FREE	8.1	8.25126	50.5452	50.3472	NaN	0.563615	0.568107	1.43352e-35	no group specified	0.778542	2	565.806	565.804	612.152	413.668
151219_0001_RPE1	151219_0001_RPE1.wiff	C	1	NA	2.94089e-128	0.647203	15	O43175	O43175	VLISDSLDPCCR	Stripped Sequence	VLISDSLDPCCR	0	TRUE	1	5	FALSE	FALSE	469.76	NaN	469.76	4.69821e-70	7.83652e-47	6.2478e-12	6.2478e-11	_VLISDSLDPC[+57]C[+57]R_	_VLISDSLDPC[+57]C[+57]R_	FALSE	FALSE	TRUE	LABEL_FREE	40.3	42.0024	89.0115	87.3735	NaN	0.621415	0.632246	1.47109e-69	no group specified	0.887218	2	717.839	717.835	469.76	384.182
151219_0001_RPE1	151219_0001_RPE1.wiff	C	1	NA	2.94089e-128	0.647203	15	O43175	O43175	KVLISDSLDPCCR	Stripped Sequence	KVLISDSLDPCCR	1	TRUE	1	6	FALSE	FALSE	159.093	NaN	159.093	1.0547e-55	4.70712e-17	2.38305e-07	2.38243e-06	_KVLISDSLDPC[+57]C[+57]R_	_KVLISDSLDPC[+57]C[+57]R_	FALSE	FALSE	TRUE	LABEL_FREE	28.4	27.8652	73.3547	73.9512	NaN	0.599943	0.608419	1.0547e-55	no group specified	0.761889	3	521.594	521.591	159.093	361.034
151219_0001_RPE1	151219_0001_RPE1.wiff	C	1	NA	2.94089e-128	0.647203	15	O43175	O43175	GTIQVITQGTSLK	Stripped Sequence	GTIQVITQGTSLK	0	TRUE	1	7	FALSE	FALSE	523.693	NaN	523.693	4.5764e-69	1.32424e-40	0.1	1	_GTIQVITQGTSLK_	_GTIQVITQGTSLK_	FALSE	FALSE	TRUE	LABEL_FREE	36.1	34.334	80.7517	82.6812	NaN	0.620682	0.631432	4.5764e-69	no group specified	0.852971	2	673.388	673.384	523.693	373.504
151219_0001_RPE1	151219_0001_RPE1.wiff	C	1	NA	2.94089e-128	0.647203	15	O43175	O43175	AGTGVDNVDLEAATR	Stripped Sequence	AGTGVDNVDLEAATR	0	TRUE	1	8	FALSE	FALSE	400.316	NaN	400.316	4.82568e-60	3.92056e-40	4.08439e-20	4.08439e-19	_AGTGVDNVDLEAATR_	_AGTGVDNVDLEAATR_	FALSE	FALSE	TRUE	LABEL_FREE	24.4	24.2376	68.8617	69.0495	NaN	0.606873	0.616109	4.82568e-60	no group specified	0.879912	2	744.868	744.863	400.316	259.141
151219_0001_RPE1	151219_0001_RPE1.wiff	C	1	NA	2.94089e-128	0.647203	15	O43175	O43175	ILQDGGLQVVEK	Stripped Sequence	ILQDGGLQVVEK	0	TRUE	1	9	FALSE	FALSE	196.502	NaN	196.502	2.00906e-72	1.38337e-44	1.65124e-21	1.63231e-20	_ILQDGGLQVVEK_	_ILQDGGLQVVEK_	FALSE	FALSE	TRUE	LABEL_FREE	29.8	29.4869	75.1841	75.8044	NaN	0.625662	0.636958	2.00906e-72	no group specified	0.890213	2	649.869	649.866	196.502	185.428
151219_0001_RPE1	151219_0001_RPE1.wiff	C	1	NA	2.94089e-128	0.647203	15	O43175	O43175	NAGNCLSPAVIVGLLK	Stripped Sequence	NAGNCLSPAVIVGLLK	0	TRUE	1	10	FALSE	FALSE	180.606	NaN	180.606	4.02343e-54	6.97876e-33	4.1446e-13	3.32221e-12	_NAGNC[+57]LSPAVIVGLLK_	_NAGNC[+57]LSPAVIVGLLK_	FALSE	FALSE	TRUE	LABEL_FREE	108.9	106.238	167.651	170.961	NaN	0.597357	0.605549	4.02343e-54	no group specified	0.758041	2	813.456	813.451	180.606	140.725
151219_0001_RPE1	151219_0001_RPE1.wiff	C	1	NA	2.94089e-128	0.647203	15	O43175	O43175	KILQDGGLQVVEK	Stripped Sequence	KILQDGGLQVVEK	1	TRUE	1	11	FALSE	FALSE	179.176	NaN	179.176	3.35437e-34	3.36548e-20	2.80409e-05	0.000280389	_KILQDGGLQVVEK_	_KILQDGGLQVVEK_	FALSE	FALSE	TRUE	LABEL_FREE	22	21.4965	65.4988	66.294	NaN	0.560788	0.56497	3.35437e-34	no group specified	0.662514	3	476.28	476.278	179.176	151.669
151219_0001_RPE1	151219_0001_RPE1.wiff	C	1	NA	2.94089e-128	0.647203	15	O43175	O43175	QHVTEAFQFHF	Stripped Sequence	QHVTEAFQFHF	0	TRUE	1	12	FALSE	FALSE	62.395	NaN	62.395	1.34546e-19	2.05368e-11	0.000153014	0.00151593	_QHVTEAFQFHF_	_QHVTEAFQFHF_	FALSE	FALSE	TRUE	LABEL_FREE	63.6	62.1621	113.77	115.183	NaN	0.496266	0.493373	8.21473e-11	no group specified	0.511877	3	464.223	464.221	62.395	119.708
151219_0001_RPE1	151219_0001_RPE1.wiff	C	1	NA	2.94089e-128	0.647203	15	O43175	O43175	ALVDHENVISCPHLGASTK	Stripped Sequence	ALVDHENVISCPHLGASTK	0	TRUE	1	13	FALSE	FALSE	213.437	NaN	213.437	8.7463e-51	6.30446e-40	0.1	1	_ALVDHENVISC[+57]PHLGASTK_	_ALVDHENVISC[+57]PHLGASTK_	FALSE	FALSE	TRUE	LABEL_FREE	24.9	26.9371	71.6493	69.4886	NaN	0.587955	0.595117	1.48385e-48	no group specified	0.907638	4	512.761	512.759	213.437	125.083
151219_0001_RPE1	151219_0001_RPE1.wiff	C	1	NA	2.94089e-128	0.647203	15	O43175	O43175	ALQSGQCAGAALDVFTEEPPRDR	Stripped Sequence	ALQSGQCAGAALDVFTEEPPRDR	1	TRUE	1	14	FALSE	FALSE	83.291	NaN	83.291	8.89904e-12	0.000446066	0.0813149	0.605588	_ALQSGQC[+57]AGAALDVFTEEPPRDR_	_ALQSGQC[+57]AGAALDVFTEEPPRDR_	FALSE	FALSE	TRUE	LABEL_FREE	55.95	56.32	106.71	106.431	NaN	0.500091	0.497618	8.89904e-12	no group specified	0.552536	3	830.068	830.062	83.291	134.348
151219_0001_RPE1	151219_0001_RPE1.wiff	C	1	NA	2.94089e-128	0.647203	15	O43175	O43175	TQTSDPAMLPTMIGLLAEAGVR	Stripped Sequence	TQTSDPAMLPTMIGLLAEAGVR	0	TRUE	1	15	FALSE	FALSE	78.5221	NaN	78.5221	3.02783e-47	6.3339e-33	1.5919e-12	1.46022e-11	_TQTSDPAMLPTMIGLLAEAGVR_	_TQTSDPAMLPTMIGLLAEAGVR_	FALSE	FALSE	TRUE	LABEL_FREE	144.25	145.908	206.477	206.076	NaN	0.585158	0.592013	5.86504e-47	no group specified	0.845553	3	758.061	758.056	78.5221	179.651
151219_0001_RPE1	151219_0001_RPE1.wiff	C	1	NA	6.31681e-55	0.589564	2	O43181	O43181	LDITTLTGVPEEHIK	Stripped Sequence	LDITTLTGVPEEHIK	0	TRUE	1	1	TRUE	FALSE	241.23	NaN	241.23	1.02028e-43	1.80908e-18	0.0482596	0.373224	_LDITTLTGVPEEHIK_	_LDITTLTGVPEEHIK_	FALSE	TRUE	TRUE	LABEL_FREE	61.05	64.9036	117.218	112.79	NaN	0.571085	0.576396	2.4912e-39	no group specified	0.797144	3	555.973	555.971	241.23	199.041
151219_0001_RPE1	151219_0001_RPE1.wiff	C	1	NA	2.25003e-137	0.653122	1	O43236	O43236	VNIVPILAK	Stripped Sequence	VNIVPILAK	0	TRUE	1	1	TRUE	FALSE	219.2	NaN	219.2	3.85305e-72	7.31473e-38	8.44063e-09	8.44063e-08	_VNIVPILAK_	_VNIVPILAK_	FALSE	TRUE	TRUE	LABEL_FREE	54.3	51.8968	101.595	104.102	NaN	0.607832	0.617172	1.18061e-60	no group specified	0.830585	2	483.821	483.819	219.2	133.247
151219_0001_RPE1	151219_0001_RPE1.wiff	C	1	NA	2.64821e-59	0.593852	4	O43237	O43237	NILVFGEDGSGK	Stripped Sequence	NILVFGEDGSGK	0	TRUE	1	1	TRUE	FALSE	136.692	NaN	136.692	6.68291e-48	8.38243e-16	0.00177633	0.0168933	_NILVFGEDGSGK_	_NILVFGEDGSGK_	FALSE	TRUE	TRUE	LABEL_FREE	44.4	44.8745	92.4574	91.5269	NaN	0.586815	0.593852	6.68291e-48	no group specified	0.648765	2	618.317	618.314	136.692	136.945
151219_0001_RPE1	151219_0001_RPE1.wiff	C	1	NA	2.64821e-59	0.593852	4	O43237	O43237	DAVFIPAGWDNEKK	Stripped Sequence	DAVFIPAGWDNEKK	1	TRUE	1	2	TRUE	FALSE	43.8494	NaN	43.8494	6.30018e-11	0.00386719	0.0868808	0.476156	_DAVFIPAGWDNEKK_	_DAVFIPAGWDNEKK_	FALSE	TRUE	TRUE	LABEL_FREE	52.4	51.9545	101.689	102.173	NaN	0.496734	0.493893	6.30018e-11	no group specified	0.569739	3	530.603	530.601	43.8494	102.012
151219_0001_RPE1	151219_0001_RPE1.wiff	C	1	NA	2.64821e-59	0.593852	4	O43237	O43237	NLDLLYK	Stripped Sequence	NLDLLYK	0	TRUE	0	3	TRUE	FALSE	230.293	NaN	230.293	0.00144692	0.00716301	0.0451709	0.288706	_NLDLLYK_	_NLDLLYK_	FALSE	TRUE	TRUE	LABEL_FREE	38.1	39.0238	86.0333	85.3315	NaN	0.435015	0.425406	0.0474081	no group specified	0.421654	2	439.753	439.751	230.293	196.541
151219_0001_RPE1	151219_0001_RPE1.wiff	C	1	NA	2.64821e-59	0.593852	4	O43237	O43237	TYGFHFTTPALVVEK	Stripped Sequence	TYGFHFTTPALVVEK	0	TRUE	1	6	FALSE	FALSE	31.8938	NaN	31.8938	1.04383e-13	0.00141731	0.49206	1	_TYGFHFTTPALVVEK_	_TYGFHFTTPALVVEK_	FALSE	FALSE	TRUE	LABEL_FREE	70.15	69.7156	122.324	123.096	NaN	0.506976	0.505258	1.19667e-13	no group specified	0.494075	3	570.635	570.632	31.8938	243.511
151219_0001_RPE1	151219_0001_RPE1.wiff	C	1	NA	3.55617e-134	0.651051	17	O43242	O43242	ISLADIAQK	Stripped Sequence	ISLADIAQK	0	TRUE	1	1	TRUE	FALSE	327.437	NaN	327.437	8.97761e-34	2.39426e-17	0.000732572	0.00720188	_ISLADIAQK_	_ISLADIAQK_	FALSE	TRUE	TRUE	LABEL_FREE	37.1	37.5221	84.3333	83.7252	NaN	0.559894	0.563978	8.97761e-34	no group specified	0.620773	2	479.782	479.78	327.437	299.956
151219_0001_RPE1	151219_0001_RPE1.wiff	C	1	NA	3.55617e-134	0.651051	17	O43242	O43242	EMIDIYSTR	Stripped Sequence	EMIDIYSTR	0	TRUE	1	2	TRUE	FALSE	371.202	NaN	371.202	4.08072e-81	3.73985e-26	6.07889e-14	4.92697e-13	_EMIDIYSTR_	_EMIDIYSTR_	FALSE	TRUE	TRUE	LABEL_FREE	33.3	33.6255	79.837	79.3182	NaN	0.638363	0.651051	4.08072e-81	no group specified	0.782215	2	564.274	564.271	371.202	253.259
151219_0001_RPE1	151219_0001_RPE1.wiff	C	1	NA	3.55617e-134	0.651051	17	O43242	O43242	AIQLEYSEAR	Stripped Sequence	AIQLEYSEAR	0	TRUE	1	3	TRUE	FALSE	201.229	NaN	201.229	3.61015e-73	9.07266e-47	1.34095e-20	1.34095e-19	_AIQLEYSEAR_	_AIQLEYSEAR_	FALSE	TRUE	TRUE	LABEL_FREE	19.7	18.795	62.2411	63.2756	NaN	0.625631	0.636923	2.10177e-72	no group specified	0.871431	2	590.304	590.301	201.229	188.366
151219_0001_RPE1	151219_0001_RPE1.wiff	C	1	NA	3.55617e-134	0.651051	17	O43242	O43242	FNQVLDQFGEK	Stripped Sequence	FNQVLDQFGEK	0	TRUE	1	4	FALSE	FALSE	187.347	NaN	187.347	1.03409e-61	2.08147e-25	1.28368e-08	1.28358e-07	_FNQVLDQFGEK_	_FNQVLDQFGEK_	FALSE	FALSE	TRUE	LABEL_FREE	41.3	42.2766	89.4121	88.0973	NaN	0.609488	0.61901	1.03409e-61	no group specified	0.674877	2	662.83	662.827	187.347	138.661
151219_0001_RPE1	151219_0001_RPE1.wiff	C	1	NA	3.55617e-134	0.651051	17	O43242	O43242	AVQGFFTSNNATR	Stripped Sequence	AVQGFFTSNNATR	0	TRUE	1	5	FALSE	FALSE	176.523	NaN	176.523	3.38783e-60	1.52351e-31	1.10557e-14	9.6688e-14	_AVQGFFTSNNATR_	_AVQGFFTSNNATR_	FALSE	FALSE	TRUE	LABEL_FREE	25.9	25.4282	70.1217	70.5239	NaN	0.603899	0.612808	3.66243e-58	no group specified	0.768245	2	706.849	706.845	176.523	109.171
151219_0001_RPE1	151219_0001_RPE1.wiff	C	1	NA	3.55617e-134	0.651051	17	O43242	O43242	EQQDLEFAK	Stripped Sequence	EQQDLEFAK	0	TRUE	1	6	FALSE	FALSE	52.1146	NaN	52.1146	3.46324e-21	1.79004e-07	0.00855187	0.0621761	_EQQDLEFAK_	_EQQDLEFAK_	FALSE	FALSE	TRUE	LABEL_FREE	6	5.77644	48.2224	48.4805	NaN	0.473603	0.468225	4.14093e-06	no group specified	0.530316	2	554.269	554.267	52.1146	62.5945
151219_0001_RPE1	151219_0001_RPE1.wiff	C	1	NA	3.55617e-134	0.651051	17	O43242	O43242	VYEFLDK	Stripped Sequence	VYEFLDK	0	TRUE	1	7	FALSE	FALSE	98.8741	NaN	98.8741	1.39578e-18	6.32731e-05	0.0534346	0.478521	_VYEFLDK_	_VYEFLDK_	FALSE	FALSE	TRUE	LABEL_FREE	28.6	27.337	72.4568	74.0552	NaN	0.50825	0.506671	5.16603e-14	no group specified	0.489853	2	457.237	457.235	98.8741	105.693
151219_0001_RPE1	151219_0001_RPE1.wiff	C	1	NA	3.55617e-134	0.651051	17	O43242	O43242	ELDTVTLEDIK	Stripped Sequence	ELDTVTLEDIK	0	TRUE	1	8	FALSE	FALSE	36.7949	NaN	36.7949	8.34392e-14	9.70007e-05	0.108014	0.637917	_ELDTVTLEDIK_	_ELDTVTLEDIK_	FALSE	FALSE	TRUE	LABEL_FREE	50.4	50.2188	100.051	100.364	NaN	0.471777	0.466198	8.72631e-06	no group specified	0.440004	2	638.338	638.334	36.7949	135.086
151219_0001_RPE1	151219_0001_RPE1.wiff	C	1	NA	3.55617e-134	0.651051	17	O43242	O43242	HDADGQATLLNLLLR	Stripped Sequence	HDADGQATLLNLLLR	0	TRUE	1	9	FALSE	FALSE	181.409	NaN	181.409	2.27571e-46	4.43709e-18	0.000560452	0.00450318	_HDADGQATLLNLLLR_	_HDADGQATLLNLLLR_	FALSE	FALSE	TRUE	LABEL_FREE	105.5	106.104	167.453	166.614	NaN	0.584115	0.590855	2.27571e-46	no group specified	0.709492	3	550.637	550.635	181.409	155.766
151219_0001_RPE1	151219_0001_RPE1.wiff	C	1	NA	3.55617e-134	0.651051	17	O43242	O43242	DGVIEASINHEK	Stripped Sequence	DGVIEASINHEK	0	TRUE	1	10	FALSE	FALSE	187.053	NaN	187.053	8.99875e-68	1.19988e-32	7.48215e-18	7.47228e-17	_DGVIEASINHEK_	_DGVIEASINHEK_	FALSE	FALSE	TRUE	LABEL_FREE	6	7.1993	49.4161	48.4805	NaN	0.618742	0.629279	8.99875e-68	no group specified	0.827949	3	437.889	437.888	187.053	196.846
151219_0001_RPE1	151219_0001_RPE1.wiff	C	1	NA	3.55617e-134	0.651051	17	O43242	O43242	VYEFLDKLDVVR	Stripped Sequence	VYEFLDKLDVVR	1	TRUE	1	11	FALSE	FALSE	98.8359	NaN	98.8359	5.17737e-55	2.07995e-35	6.75379e-12	6.75376e-11	_VYEFLDKLDVVR_	_VYEFLDKLDVVR_	FALSE	FALSE	TRUE	LABEL_FREE	74.4	76.3268	130.425	128.234	NaN	0.576338	0.582225	4.26609e-42	no group specified	0.764073	3	499.277	499.275	98.8359	206.78
151219_0001_RPE1	151219_0001_RPE1.wiff	C	1	NA	3.55617e-134	0.651051	17	O43242	O43242	MISLSYSR	Stripped Sequence	MISLSYSR	0	TRUE	1	12	FALSE	FALSE	304.65	NaN	304.65	1.36382e-29	0.000357744	0.113484	0.937687	_MISLSYSR_	_MISLSYSR_	FALSE	FALSE	TRUE	LABEL_FREE	23.9	24.4433	69.0986	68.4665	NaN	0.550803	0.55389	1.36382e-29	no group specified	0.649744	2	478.747	478.745	304.65	215.61
151219_0001_RPE1	151219_0001_RPE1.wiff	C	1	NA	3.55617e-134	0.651051	17	O43242	O43242	NYLHYSLYDQAEK	Stripped Sequence	NYLHYSLYDQAEK	0	TRUE	1	13	FALSE	FALSE	216.855	NaN	216.855	1.17965e-17	1.2931e-07	0.00248984	0.0179438	_NYLHYSLYDQAEK_	_NYLHYSLYDQAEK_	FALSE	FALSE	TRUE	LABEL_FREE	30.2	31.3453	77.6885	76.3796	NaN	0.519995	0.519704	1.17965e-17	no group specified	0.650253	3	548.595	548.592	216.855	136.459
151219_0001_RPE1	151219_0001_RPE1.wiff	C	1	NA	3.55617e-134	0.651051	17	O43242	O43242	LQLDSPEDAEFIVAK	Stripped Sequence	LQLDSPEDAEFIVAK	0	TRUE	1	14	FALSE	FALSE	125.326	NaN	125.326	3.10487e-26	2.98288e-09	0.101852	1	_LQLDSPEDAEFIVAK_	_LQLDSPEDAEFIVAK_	FALSE	FALSE	TRUE	LABEL_FREE	68.5	69.0839	121.499	121.108	NaN	0.542986	0.545217	3.10487e-26	no group specified	0.523512	2	837.933	837.927	125.326	100.021
151219_0001_RPE1	151219_0001_RPE1.wiff	C	1	NA	3.55617e-134	0.651051	17	O43242	O43242	SVFPEQANNNEWAR	Stripped Sequence	SVFPEQANNNEWAR	0	TRUE	1	15	FALSE	FALSE	67.196	NaN	67.196	7.36581e-20	6.06475e-08	0.0094428	0.0447708	_SVFPEQANNNEWAR_	_SVFPEQANNNEWAR_	FALSE	FALSE	TRUE	LABEL_FREE	36.95	37.2396	83.923	83.5285	NaN	0.46683	0.460709	6.2643e-05	no group specified	0.546353	2	831.387	831.381	67.196	96.616
151219_0001_RPE1	151219_0001_RPE1.wiff	C	1	NA	3.55617e-134	0.651051	17	O43242	O43242	ELDTVTLEDIKEHVK	Stripped Sequence	ELDTVTLEDIKEHVK	1	TRUE	1	16	FALSE	FALSE	107.54	NaN	107.54	3.59186e-76	1.08259e-30	6.12201e-11	5.27348e-10	_ELDTVTLEDIKEHVK_	_ELDTVTLEDIKEHVK_	FALSE	FALSE	TRUE	LABEL_FREE	55.2	53.5849	103.374	105.264	NaN	0.631127	0.643022	3.59186e-76	no group specified	0.860382	4	442.989	442.987	107.54	99.477
151219_0001_RPE1	151219_0001_RPE1.wiff	C	1	NA	3.55617e-134	0.651051	17	O43242	O43242	SLMPYFLLTQAVR	Stripped Sequence	SLMPYFLLTQAVR	0	TRUE	1	17	FALSE	FALSE	115.112	NaN	115.112	7.12554e-64	6.55569e-17	0.00438288	0.0437716	_SLMPYFLLTQAVR_	_SLMPYFLLTQAVR_	FALSE	FALSE	TRUE	LABEL_FREE	113.75	114.475	178.006	176.956	NaN	0.612827	0.622716	7.12554e-64	no group specified	0.765414	2	769.924	769.918	115.112	78.3985
151219_0001_RPE1	151219_0001_RPE1.wiff	C	1	NA	2.99789e-13	0.538433	1	O43272	O43272	HLVVPNAQTGQLEPLLSR	Stripped Sequence	HLVVPNAQTGQLEPLLSR	0	TRUE	1	1	TRUE	FALSE	75.7791	NaN	75.7791	3.1576e-12	2.24681e-06	0.00426127	0.0137769	_HLVVPNAQTGQLEPLLSR_	_HLVVPNAQTGQLEPLLSR_	FALSE	TRUE	TRUE	LABEL_FREE	58.4	58.7524	109.793	109.193	NaN	0.501804	0.499518	3.1576e-12	no group specified	0.527571	3	658.037	658.034	75.7791	53.28
151219_0001_RPE1	151219_0001_RPE1.wiff	C	1	NA	4.64197e-22	0.55024	3	O43290	O43290	SLPSAVYCIEDK	Stripped Sequence	SLPSAVYCIEDK	0	TRUE	1	1	TRUE	FALSE	44.3043	NaN	44.3043	2.68111e-16	1.47776e-08	0.00852111	0.0469264	_SLPSAVYC[+57]IEDK_	_SLPSAVYC[+57]IEDK_	FALSE	TRUE	TRUE	LABEL_FREE	43.3	42.4917	89.7463	90.7858	NaN	0.51438	0.513473	7.47798e-16	no group specified	0.556082	2	691.337	691.333	44.3043	34.0159
151219_0001_RPE1	151219_0001_RPE1.wiff	C	1	NA	4.64197e-22	0.55024	3	O43290	O43290	IEYVDETGR	Stripped Sequence	IEYVDETGR	0	TRUE	1	2	TRUE	FALSE	39.7565	NaN	39.7565	3.74935e-28	0.000191685	0.290349	1	_IEYVDETGR_	_IEYVDETGR_	FALSE	TRUE	TRUE	LABEL_FREE	-0.1	0.450814	42.6278	42.0721	NaN	0.547513	0.55024	3.74935e-28	no group specified	0.607571	2	541.262	541.259	39.7565	23.5771
151219_0001_RPE1	151219_0001_RPE1.wiff	C	1	NA	4.64197e-22	0.55024	3	O43290	O43290	GLLETTVQK	Stripped Sequence	GLLETTVQK	0	TRUE	0	3	TRUE	FALSE	17.9869	NaN	17.9869	1.73578e-05	0.00893977	0.421689	1	_GLLETTVQK_	_GLLETTVQK_	FALSE	TRUE	TRUE	LABEL_FREE	7.6	12.0174	54.481	49.8054	NaN	NaN	NaN	NaN	no group specified	NaN	2	494.787	494.785	17.9869	66.7065
151219_0001_RPE1	151219_0001_RPE1.wiff	C	1	NA	4.64197e-22	0.55024	3	O43290	O43290	EAAGTTAAAGTGGATEQPPR	Stripped Sequence	EAAGTTAAAGTGGATEQPPR	0	TRUE	0	5	FALSE	FALSE	12.988	NaN	12.988	1.67147e-10	0.00958759	0.422265	1	_EAAGTTAAAGTGGATEQPPR_	_EAAGTTAAAGTGGATEQPPR_	FALSE	FALSE	TRUE	LABEL_FREE	-10.5	-12.1637	29.7442	31.2182	NaN	0.413378	0.401888	0.139211	no group specified	0.459529	3	605.294	605.291	12.988	106.611
151219_0001_RPE1	151219_0001_RPE1.wiff	C	1	NA	2.57308e-94	0.623459	2	O43324	O43324	EYLLGSTAEEK	Stripped Sequence	EYLLGSTAEEK	0	TRUE	1	1	TRUE	FALSE	169.145	NaN	169.145	2.60498e-64	1.3463e-23	4.97995e-10	4.97349e-09	_EYLLGSTAEEK_	_EYLLGSTAEEK_	FALSE	TRUE	TRUE	LABEL_FREE	17	16.6661	60.0327	60.2664	NaN	0.613497	0.623459	2.60498e-64	no group specified	0.813167	2	620.309	620.306	169.145	141.83
151219_0001_RPE1	151219_0001_RPE1.wiff	C	1	NA	2.57308e-94	0.623459	2	O43324	O43324	AIVQQWLEYR	Stripped Sequence	AIVQQWLEYR	0	TRUE	1	2	TRUE	FALSE	137.7	NaN	137.7	1.47438e-56	2.58073e-43	3.20317e-16	3.11383e-15	_AIVQQWLEYR_	_AIVQQWLEYR_	FALSE	TRUE	TRUE	LABEL_FREE	67.1	66.583	119.191	119.861	NaN	0.601328	0.609956	1.47438e-56	no group specified	0.770325	2	653.351	653.348	137.7	361.228
151219_0001_RPE1	151219_0001_RPE1.wiff	C	1	NA	2.05656e-47	0.58177	1	O43347	O43347	EYFGQFGEVK	Stripped Sequence	EYFGQFGEVK	0	TRUE	1	1	TRUE	FALSE	118.645	NaN	118.645	7.06023e-42	1.12277e-07	0.00899356	0.0566533	_EYFGQFGEVK_	_EYFGQFGEVK_	FALSE	TRUE	TRUE	LABEL_FREE	44.3	41.9128	88.89	91.2919	NaN	0.575927	0.58177	7.06023e-42	no group specified	0.660267	2	602.288	602.285	118.645	466.97
151219_0001_RPE1	151219_0001_RPE1.wiff	C	1	NA	1.06103e-132	0.650093	17	O43390	O43390	STAYEDYYYHPPPR	Stripped Sequence	STAYEDYYYHPPPR	0	TRUE	1	1	TRUE	FALSE	827.338	NaN	827.338	9.03715e-53	3.2575e-29	1.32043e-09	1.11377e-08	_STAYEDYYYHPPPR_	_STAYEDYYYHPPPR_	FALSE	TRUE	TRUE	LABEL_FREE	22.1	22.6238	66.9395	66.3966	NaN	0.59512	0.603067	9.03715e-53	no group specified	0.74759	3	586.93	586.927	827.338	549.282
151219_0001_RPE1	151219_0001_RPE1.wiff	C	1	NA	1.06103e-132	0.650093	17	O43390	O43390	GYAFITFCGK	Stripped Sequence	GYAFITFCGK	0	TRUE	1	2	TRUE	FALSE	454.927	NaN	454.927	2.16816e-70	2.44161e-53	4.67498e-20	4.67498e-19	_GYAFITFC[+57]GK_	_GYAFITFC[+57]GK_	FALSE	TRUE	TRUE	LABEL_FREE	60.2	59.9515	111.352	111.645	NaN	0.622659	0.633625	2.16816e-70	no group specified	0.922417	2	582.281	582.279	454.927	348.704
151219_0001_RPE1	151219_0001_RPE1.wiff	C	1	NA	1.06103e-132	0.650093	17	O43390	O43390	TLIEAGLPQK	Stripped Sequence	TLIEAGLPQK	0	TRUE	1	3	TRUE	FALSE	365.582	NaN	365.582	1.64497e-35	3.35208e-29	1.87815e-09	1.87523e-08	_TLIEAGLPQK_	_TLIEAGLPQK_	FALSE	TRUE	TRUE	LABEL_FREE	25.5	24.5577	69.2283	70.1387	NaN	0.563492	0.567971	1.64497e-35	no group specified	0.842799	2	535.316	535.314	365.582	220.686
151219_0001_RPE1	151219_0001_RPE1.wiff	C	1	NA	1.06103e-132	0.650093	17	O43390	O43390	ENILEEFSK	Stripped Sequence	ENILEEFSK	0	TRUE	1	4	FALSE	FALSE	225.604	NaN	225.604	4.49824e-52	4.38466e-26	8.60322e-07	8.40075e-06	_ENILEEFSK_	_ENILEEFSK_	FALSE	FALSE	TRUE	LABEL_FREE	61.1	62.3451	113.901	112.805	NaN	0.556673	0.560404	2.93941e-32	no group specified	0.740038	2	554.78	554.777	225.604	274.383
151219_0001_RPE1	151219_0001_RPE1.wiff	C	1	NA	1.06103e-132	0.650093	17	O43390	O43390	VWGNVVTVEWADPVEEPDPEVMAK	Stripped Sequence	VWGNVVTVEWADPVEEPDPEVMAK	0	TRUE	0	5	FALSE	FALSE	70.8709	NaN	70.8709	2.70886e-07	0.00239241	0.140797	0.946659	_VWGNVVTVEWADPVEEPDPEVMAK_	_VWGNVVTVEWADPVEEPDPEVMAK_	FALSE	FALSE	TRUE	LABEL_FREE	102.5	101.761	162.128	163.354	NaN	0.426555	0.416018	0.074477	no group specified	0.40688	3	899.435	899.428	70.8709	338.119
151219_0001_RPE1	151219_0001_RPE1.wiff	C	1	NA	1.06103e-132	0.650093	17	O43390	O43390	TKENILEEFSK	Stripped Sequence	TKENILEEFSK	1	TRUE	1	6	FALSE	FALSE	526.673	NaN	526.673	1.66312e-52	1.39069e-27	1.65543e-13	1.65541e-12	_TKENILEEFSK_	_TKENILEEFSK_	FALSE	FALSE	TRUE	LABEL_FREE	41.05	39.4957	86.55	87.8956	NaN	0.573106	0.578639	2.20355e-40	no group specified	0.87089	3	446.57	446.568	526.673	482.173
151219_0001_RPE1	151219_0001_RPE1.wiff	C	1	NA	1.06103e-132	0.650093	17	O43390	O43390	HLGVCISVANNR	Stripped Sequence	HLGVCISVANNR	0	TRUE	1	7	FALSE	FALSE	416.812	NaN	416.812	1.01506e-38	2.24657e-19	1.33591e-06	1.33179e-05	_HLGVC[+57]ISVANNR_	_HLGVC[+57]ISVANNR_	FALSE	FALSE	TRUE	LABEL_FREE	14.45	15.5968	58.6403	57.4739	NaN	0.523432	0.523518	8.14849e-19	no group specified	0.709596	3	447.235	447.233	416.812	386.944
151219_0001_RPE1	151219_0001_RPE1.wiff	C	1	NA	1.06103e-132	0.650093	17	O43390	O43390	NLATTVTEEILEK	Stripped Sequence	NLATTVTEEILEK	0	TRUE	1	8	FALSE	FALSE	503.033	NaN	503.033	1.59855e-80	1.78618e-31	0.5	1	_NLATTVTEEILEK_	_NLATTVTEEILEK_	FALSE	FALSE	TRUE	LABEL_FREE	90.7	90.7105	148.37	148.354	NaN	0.637499	0.650093	1.59855e-80	no group specified	0.921885	2	730.896	730.891	503.033	388.98
151219_0001_RPE1	151219_0001_RPE1.wiff	C	1	NA	1.06103e-132	0.650093	17	O43390	O43390	NLATTVTEEILEK	Stripped Sequence	NLATTVTEEILEK	0	TRUE	1	8	FALSE	FALSE	240.986	NaN	240.986	1.62825e-59	2.81803e-29	0.5	1	_NLATTVTEEILEK_	_NLATTVTEEILEK_	FALSE	FALSE	TRUE	LABEL_FREE	90.7	90.5868	148.262	148.354	NaN	NaN	0.149238	NaN	no group specified	NaN	3	487.6	487.598	240.986	365.022
151219_0001_RPE1	151219_0001_RPE1.wiff	C	1	NA	1.06103e-132	0.650093	17	O43390	O43390	DLYEDELVPLFEK	Stripped Sequence	DLYEDELVPLFEK	0	TRUE	1	9	FALSE	FALSE	422.922	NaN	422.922	8.29612e-67	6.45044e-41	3.86103e-11	3.86103e-10	_DLYEDELVPLFEK_	_DLYEDELVPLFEK_	FALSE	FALSE	TRUE	LABEL_FREE	102.7	104.155	165.31	163.652	NaN	0.617289	0.627667	8.29612e-67	no group specified	0.88016	2	805.403	805.398	422.922	339.912
151219_0001_RPE1	151219_0001_RPE1.wiff	C	1	NA	1.06103e-132	0.650093	17	O43390	O43390	LCDSYEIRPGK	Stripped Sequence	LCDSYEIRPGK	1	TRUE	1	10	FALSE	FALSE	431.158	NaN	431.158	6.82452e-69	5.30178e-51	1.98277e-13	1.98277e-12	_LC[+57]DSYEIRPGK_	_LC[+57]DSYEIRPGK_	FALSE	FALSE	TRUE	LABEL_FREE	2.6	4.11561	46.2658	44.7383	NaN	0.62042	0.631141	6.82452e-69	no group specified	0.803024	3	446.555	446.554	431.158	258.538
151219_0001_RPE1	151219_0001_RPE1.wiff	C	1	NA	1.06103e-132	0.650093	17	O43390	O43390	VTEGLVDVILYHQPDDK	Stripped Sequence	VTEGLVDVILYHQPDDK	0	TRUE	1	11	FALSE	FALSE	165.657	NaN	165.657	4.63843e-47	8.99831e-19	1.65755e-07	1.65403e-06	_VTEGLVDVILYHQPDDK_	_VTEGLVDVILYHQPDDK_	FALSE	FALSE	TRUE	LABEL_FREE	78.25	79.1274	133.897	132.655	NaN	0.582489	0.589051	1.84648e-45	no group specified	0.687425	3	647.67	647.667	165.657	360.482
151219_0001_RPE1	151219_0001_RPE1.wiff	C	1	NA	1.06103e-132	0.650093	17	O43390	O43390	DYAFVHFEDR	Stripped Sequence	DYAFVHFEDR	0	TRUE	1	12	FALSE	FALSE	178.798	NaN	178.798	1.81091e-48	7.53359e-27	4.60076e-05	0.000459758	_DYAFVHFEDR_	_DYAFVHFEDR_	FALSE	FALSE	TRUE	LABEL_FREE	46.15	49.1647	98.0478	94.6124	NaN	0.572037	0.577453	7.98393e-40	no group specified	0.709059	3	433.532	433.53	178.798	331.346
151219_0001_RPE1	151219_0001_RPE1.wiff	C	1	NA	1.06103e-132	0.650093	17	O43390	O43390	LMMDPLSGQNR	Stripped Sequence	LMMDPLSGQNR	0	TRUE	2	13	FALSE	FALSE	736.992	NaN	736.992	2.48067e-69	6.38903e-38	1.14456e-12	1.14409e-11	_LMMDPLSGQNR_	_LMMDPLSGQNR_	FALSE	FALSE	TRUE	LABEL_FREE	38.3	39.1167	86.1465	85.5134	NaN	0.621079	0.631872	2.48067e-69	no group specified	0.908971	2	631.305	631.302	736.992	303.246
151219_0001_RPE1	151219_0001_RPE1.wiff	C	1	NA	1.06103e-132	0.650093	17	O43390	O43390	KYGGPPPDSVYSGVQPGIGTEVFVGK	Stripped Sequence	KYGGPPPDSVYSGVQPGIGTEVFVGK	1	TRUE	1	14	FALSE	FALSE	78.2472	NaN	78.2472	1.67654e-13	0.0017536	0.249503	1	_KYGGPPPDSVYSGVQPGIGTEVFVGK_	_KYGGPPPDSVYSGVQPGIGTEVFVGK_	FALSE	FALSE	TRUE	LABEL_FREE	64.3	63.0898	114.59	116.283	NaN	0.506458	0.504683	1.67654e-13	no group specified	0.522132	3	879.118	879.112	78.2472	76.73
151219_0001_RPE1	151219_0001_RPE1.wiff	C	1	NA	1.06103e-132	0.650093	17	O43390	O43390	LKDYAFVHFEDR	Stripped Sequence	LKDYAFVHFEDR	1	TRUE	1	15	FALSE	FALSE	94.5002	NaN	94.5002	4.0243e-42	4.87462e-12	0.0597075	0.531855	_LKDYAFVHFEDR_	_LKDYAFVHFEDR_	FALSE	FALSE	TRUE	LABEL_FREE	37.6	37.2588	83.9502	84.4706	NaN	0.576385	0.582278	4.0243e-42	no group specified	0.662792	3	513.925	513.922	94.5002	75.2664
151219_0001_RPE1	151219_0001_RPE1.wiff	C	1	NA	1.06103e-132	0.650093	17	O43390	O43390	EFNEEGALSVLQQFK	Stripped Sequence	EFNEEGALSVLQQFK	0	TRUE	1	16	FALSE	FALSE	57.4425	NaN	57.4425	5.37471e-33	3.22886e-11	0.5	1	_EFNEEGALSVLQQFK_	_EFNEEGALSVLQQFK_	FALSE	FALSE	TRUE	LABEL_FREE	100	100.647	160.431	159.741	NaN	0.558252	0.562156	5.37471e-33	no group specified	0.698986	2	869.936	869.93	57.4425	58.3852
151219_0001_RPE1	151219_0001_RPE1.wiff	C	1	NA	7.60358e-20	0.547553	2	O43395	O43395	LFEAVEEGR	Stripped Sequence	LFEAVEEGR	0	TRUE	1	1	TRUE	FALSE	73.8566	NaN	73.8566	7.89345e-07	0.00172727	0.120786	0.652897	_LFEAVEEGR_	_LFEAVEEGR_	FALSE	TRUE	TRUE	LABEL_FREE	17.9	20.5357	64.1045	61.3603	NaN	0.459576	0.45266	0.000830409	no group specified	0.419763	2	525.267	525.264	73.8566	104.585
151219_0001_RPE1	151219_0001_RPE1.wiff	C	1	NA	7.60358e-20	0.547553	2	O43395	O43395	DVNVVVVEGGPK	Stripped Sequence	DVNVVVVEGGPK	0	TRUE	1	2	TRUE	FALSE	43.8565	NaN	43.8565	0.000122675	0.00485373	0.228569	0.839446	_DVNVVVVEGGPK_	_DVNVVVVEGGPK_	FALSE	TRUE	TRUE	LABEL_FREE	24	24.4021	69.0519	68.5838	NaN	0.46507	0.458757	0.000122675	no group specified	0.45426	2	606.335	606.332	43.8565	142.122
151219_0001_RPE1	151219_0001_RPE1.wiff	C	1	NA	1.23892e-105	0.63177	8	O43396	O43396	IFINLPR	Stripped Sequence	IFINLPR	0	TRUE	1	1	TRUE	FALSE	196.041	NaN	196.041	8.7917e-44	8.96311e-19	0.14005	0.678488	_IFINLPR_	_IFINLPR_	FALSE	TRUE	TRUE	LABEL_FREE	53	51.8543	101.526	102.71	NaN	0.572815	0.578317	3.13005e-40	no group specified	0.72937	2	436.771	436.769	196.041	142.539
151219_0001_RPE1	151219_0001_RPE1.wiff	C	1	NA	1.23892e-105	0.63177	8	O43396	O43396	SMDFEEAER	Stripped Sequence	SMDFEEAER	0	TRUE	1	2	TRUE	FALSE	186.469	NaN	186.469	2.52082e-40	1.14357e-09	0.176238	0.998113	_SMDFEEAER_	_SMDFEEAER_	FALSE	TRUE	TRUE	LABEL_FREE	9.3	9.80995	52.4223	51.8074	NaN	0.559514	0.563557	1.36206e-33	no group specified	0.655426	2	557.229	557.227	186.469	144.858
151219_0001_RPE1	151219_0001_RPE1.wiff	C	1	NA	1.23892e-105	0.63177	8	O43396	O43396	AGCECLNESDEHGFDNCLR	Stripped Sequence	AGCECLNESDEHGFDNCLR	0	TRUE	1	3	TRUE	FALSE	45.1073	NaN	45.1073	2.94741e-37	1.55487e-09	0.386017	1	_AGC[+57]EC[+57]LNESDEHGFDNC[+57]LR_	_AGC[+57]EC[+57]LNESDEHGFDNC[+57]LR_	FALSE	TRUE	TRUE	LABEL_FREE	25.1	24.6177	69.2963	69.6585	NaN	0.5179	0.517379	5.72337e-17	no group specified	0.66048	3	761.633	761.628	45.1073	143.043
151219_0001_RPE1	151219_0001_RPE1.wiff	C	1	NA	1.23892e-105	0.63177	8	O43396	O43396	IAPAFSSMSNK	Stripped Sequence	IAPAFSSMSNK	0	TRUE	1	4	FALSE	FALSE	202.998	NaN	202.998	7.77744e-51	3.49786e-27	0.212044	1	_IAPAFSSMSNK_	_IAPAFSSMSNK_	FALSE	FALSE	TRUE	LABEL_FREE	13.8	13.7882	56.6835	56.6962	NaN	0.587032	0.594092	5.01942e-48	no group specified	0.770094	2	576.79	576.787	202.998	140.248
151219_0001_RPE1	151219_0001_RPE1.wiff	C	1	NA	1.23892e-105	0.63177	8	O43396	O43396	VGVKPVGSDPDFQPELSGAGSR	Stripped Sequence	VGVKPVGSDPDFQPELSGAGSR	1	TRUE	1	5	FALSE	FALSE	181.022	NaN	181.022	2.85168e-69	4.56124e-12	0.242092	1	_VGVKPVGSDPDFQPELSGAGSR_	_VGVKPVGSDPDFQPELSGAGSR_	FALSE	FALSE	TRUE	LABEL_FREE	36.2	36.9807	83.5667	82.7526	NaN	0.620987	0.63177	2.85168e-69	no group specified	0.76877	3	733.706	733.702	181.022	180.954
151219_0001_RPE1	151219_0001_RPE1.wiff	C	1	NA	1.23892e-105	0.63177	8	O43396	O43396	IDQYQGADAVGLEEK	Stripped Sequence	IDQYQGADAVGLEEK	0	TRUE	1	6	FALSE	FALSE	36.7244	NaN	36.7244	5.11642e-38	5.72423e-06	0.583382	1	_IDQYQGADAVGLEEK_	_IDQYQGADAVGLEEK_	FALSE	FALSE	TRUE	LABEL_FREE	23.65	24.1471	68.7559	68.1726	NaN	0.568522	0.573552	5.11642e-38	no group specified	0.605684	2	818.397	818.391	36.7244	162.118
151219_0001_RPE1	151219_0001_RPE1.wiff	C	1	NA	1.75965e-129	0.648001	6	O43399	O43399	LGLSTLGELK	Stripped Sequence	LGLSTLGELK	0	TRUE	1	1	TRUE	FALSE	325.116	NaN	325.116	8.5824e-63	1.95689e-55	2.96287e-19	2.96252e-18	_LGLSTLGELK_	_LGLSTLGELK_	FALSE	TRUE	TRUE	LABEL_FREE	56.2	55.4707	105.705	106.624	NaN	0.599523	0.607953	1.90895e-55	no group specified	0.910692	2	515.811	515.809	325.116	322.244
151219_0001_RPE1	151219_0001_RPE1.wiff	C	1	NA	1.75965e-129	0.648001	6	O43399	O43399	VEEEIVTLR	Stripped Sequence	VEEEIVTLR	0	TRUE	1	2	TRUE	FALSE	124.512	NaN	124.512	9.60154e-45	1.84342e-17	2.16821e-05	0.000213901	_VEEEIVTLR_	_VEEEIVTLR_	FALSE	TRUE	TRUE	LABEL_FREE	28.1	26.9222	71.6156	73.7188	NaN	0.576043	0.581898	6.12686e-42	no group specified	0.53307	2	544.303	544.301	124.512	256.597
151219_0001_RPE1	151219_0001_RPE1.wiff	C	1	NA	1.75965e-129	0.648001	6	O43399	O43399	TSAALSTVGSAISR	Stripped Sequence	TSAALSTVGSAISR	0	TRUE	1	3	TRUE	FALSE	517.104	NaN	517.104	3.92776e-45	2.62283e-30	0.1	1	_TSAALSTVGSAISR_	_TSAALSTVGSAISR_	FALSE	TRUE	TRUE	LABEL_FREE	29.35	28.0273	73.6092	74.924	NaN	0.565589	0.570297	1.52441e-36	no group specified	0.75089	2	660.859	660.856	517.104	284.094
151219_0001_RPE1	151219_0001_RPE1.wiff	C	1	NA	1.75965e-129	0.648001	6	O43399	O43399	SWHDVQVSSAYVK	Stripped Sequence	SWHDVQVSSAYVK	0	TRUE	1	4	FALSE	FALSE	128.177	NaN	128.177	2.30024e-58	3.23207e-41	2.62361e-13	2.62341e-12	_SWHDVQVSSAYVK_	_SWHDVQVSSAYVK_	FALSE	FALSE	TRUE	LABEL_FREE	25.8	26.9283	71.6293	70.3126	NaN	0.604222	0.613167	2.30024e-58	no group specified	0.825787	3	502.584	502.582	128.177	146.752
151219_0001_RPE1	151219_0001_RPE1.wiff	C	1	NA	1.75965e-129	0.648001	6	O43399	O43399	GLLSDSMTDVPVDTGVAAR	Stripped Sequence	GLLSDSMTDVPVDTGVAAR	0	TRUE	2	5	FALSE	FALSE	207.002	NaN	207.002	9.54121e-14	4.1371e-09	0.310324	1	_GLLSDSMTDVPVDTGVAAR_	_GLLSDSMTDVPVDTGVAAR_	FALSE	FALSE	TRUE	LABEL_FREE	66.1	67.6199	120.406	118.492	NaN	NaN	0.149238	NaN	no group specified	NaN	3	635.319	635.316	207.002	174.069
151219_0001_RPE1	151219_0001_RPE1.wiff	C	1	NA	1.37649e-13	0.538961	1	O43402	O43402	ISASLLDSR	Stripped Sequence	ISASLLDSR	0	TRUE	1	1	TRUE	FALSE	105.076	NaN	105.076	1.81736e-20	0.000156428	0.010293	0.0377174	_ISASLLDSR_	_ISASLLDSR_	FALSE	TRUE	TRUE	LABEL_FREE	20.9	20.75	64.4768	64.647	NaN	0.46588	0.459655	9.02872e-05	no group specified	0.397797	2	481.269	481.267	105.076	128.098
151219_0001_RPE1	151219_0001_RPE1.wiff	C	1	NA	1.51423e-82	0.614256	1	O43414	O43414	EGLLDPNVK	Stripped Sequence	EGLLDPNVK	0	TRUE	1	1	TRUE	FALSE	210.128	NaN	210.128	2.30146e-53	5.0085e-28	5.96058e-09	5.94007e-08	_EGLLDPNVK_	_EGLLDPNVK_	FALSE	TRUE	TRUE	LABEL_FREE	19.4	20.4069	63.8702	62.8518	NaN	0.580552	0.586901	2.19473e-44	no group specified	0.739041	2	492.772	492.77	210.128	156.992
151219_0001_RPE1	151219_0001_RPE1.wiff	C	1	NA	1.51423e-82	0.614256	1	O43414	O43414	SIFVTCGDWDLK	Stripped Sequence	SIFVTCGDWDLK	0	TRUE	0	2	TRUE	FALSE	69.0885	NaN	69.0885	7.74897e-05	0.00709343	0.205085	1	_SIFVTC[+57]GDWDLK_	_SIFVTC[+57]GDWDLK_	FALSE	TRUE	TRUE	LABEL_FREE	73.8	73.0913	126.817	127.652	NaN	0.431905	0.421955	0.0566099	no group specified	0.436893	2	720.845	720.841	69.0885	110.745
151219_0001_RPE1	151219_0001_RPE1.wiff	C	1	NA	1.60595e-100	0.628072	6	O43432	O43432	FIGELFK	Stripped Sequence	FIGELFK	0	FALSE	1	1	TRUE	FALSE	191.759	NaN	191.759	1.22907e-65	8.64803e-20	3.31169e-07	3.02989e-06	_FIGELFK_	_FIGELFK_	FALSE	TRUE	TRUE	LABEL_FREE	53.8	55.904	106.395	103.641	NaN	0.61552	0.625704	1.22907e-65	no group specified	0.712191	2	427.245	427.243	191.759	100.013
151219_0001_RPE1	151219_0001_RPE1.wiff	C	1	NA	1.60595e-100	0.628072	6	O43432	O43432	VGVESTLER	Stripped Sequence	VGVESTLER	0	TRUE	1	2	TRUE	FALSE	71.3879	NaN	71.3879	4.98925e-40	5.84475e-10	0.0051514	0.0245878	_VGVESTLER_	_VGVESTLER_	FALSE	TRUE	TRUE	LABEL_FREE	1.9	2.27543	44.4284	44.0853	NaN	0.539168	0.54098	1.12447e-24	no group specified	0.623739	2	495.267	495.265	71.3879	65.0943
151219_0001_RPE1	151219_0001_RPE1.wiff	C	1	NA	1.60595e-100	0.628072	6	O43432	O43432	AAIIADSSTFR	Stripped Sequence	AAIIADSSTFR	0	TRUE	0	3	TRUE	FALSE	36.8906	NaN	36.8906	1.33802e-07	0.00320636	0.122247	0.578381	_AAIIADSSTFR_	_AAIIADSSTFR_	FALSE	TRUE	TRUE	LABEL_FREE	24.4	22.9831	67.4271	69.0495	NaN	0.39626	0.384411	0.300918	no group specified	0.298721	2	576.306	576.304	36.8906	68.4796
151219_0001_RPE1	151219_0001_RPE1.wiff	C	1	NA	1.60595e-100	0.628072	6	O43432	O43432	NHDEESLECLCR	Stripped Sequence	NHDEESLECLCR	0	FALSE	1	4	FALSE	FALSE	87.0046	NaN	87.0046	2.88788e-33	4.23517e-26	1.36636e-08	1.24431e-07	_NHDEESLEC[+57]LC[+57]R_	_NHDEESLEC[+57]LC[+57]R_	FALSE	FALSE	TRUE	LABEL_FREE	10.7	10.89	53.489	53.3242	NaN	0.551807	0.555004	4.87828e-30	no group specified	0.700673	3	521.217	521.215	87.0046	82.7721
151219_0001_RPE1	151219_0001_RPE1.wiff	C	1	NA	1.60595e-100	0.628072	6	O43432	O43432	VLEEDESIR	Stripped Sequence	VLEEDESIR	0	TRUE	0	5	FALSE	FALSE	81.5437	NaN	81.5437	1.10428e-12	0.00141533	0.0515662	0.277327	_VLEEDESIR_	_VLEEDESIR_	FALSE	FALSE	TRUE	LABEL_FREE	-0.6	-0.282975	41.8908	41.5415	NaN	0.444505	0.435936	0.0210478	no group specified	0.405964	2	545.275	545.272	81.5437	78.1452
151219_0001_RPE1	151219_0001_RPE1.wiff	C	1	NA	1.60595e-100	0.628072	6	O43432	O43432	FMLQDVIDLR	Stripped Sequence	FMLQDVIDLR	0	TRUE	1	6	FALSE	FALSE	79.7679	NaN	79.7679	7.46557e-26	2.63168e-06	0.277632	1	_FMLQDVIDLR_	_FMLQDVIDLR_	FALSE	FALSE	TRUE	LABEL_FREE	105.2	108.139	169.71	166.334	NaN	0.542065	0.544195	7.46557e-26	no group specified	0.52928	2	625.334	625.331	79.7679	107.192
151219_0001_RPE1	151219_0001_RPE1.wiff	C	1	NA	4.03235e-45	0.579263	2	O43447	O43447	GPFADENFK	Stripped Sequence	GPFADENFK	0	TRUE	1	1	TRUE	FALSE	73.1239	NaN	73.1239	7.04095e-27	0.000240744	0.124822	0.908994	_GPFADENFK_	_GPFADENFK_	FALSE	TRUE	TRUE	LABEL_FREE	18.5	17.0794	60.3252	62.0157	NaN	0.544527	0.546926	7.04095e-27	no group specified	0.526824	2	512.74	512.738	73.1239	111.373
151219_0001_RPE1	151219_0001_RPE1.wiff	C	1	NA	4.03235e-45	0.579263	2	O43447	O43447	IIDGLLVMR	Stripped Sequence	IIDGLLVMR	0	TRUE	1	2	TRUE	FALSE	168.685	NaN	168.685	1.11641e-40	0.000644884	0.0281252	0.184226	_IIDGLLVMR_	_IIDGLLVMR_	FALSE	TRUE	TRUE	LABEL_FREE	66	66.317	118.724	118.395	NaN	0.573668	0.579263	1.11641e-40	no group specified	0.683734	2	515.31	515.308	168.685	99.6048
151219_0001_RPE1	151219_0001_RPE1.wiff	C	1	NA	6.39236e-53	0.587543	3	O43464	O43464	TQSQLAVQIR	Stripped Sequence	TQSQLAVQIR	0	TRUE	1	1	TRUE	FALSE	92.3091	NaN	92.3091	5.78346e-38	4.14605e-18	5.89479e-05	0.000520505	_TQSQLAVQIR_	_TQSQLAVQIR_	FALSE	TRUE	TRUE	LABEL_FREE	13.9	12.8613	55.3651	56.8101	NaN	0.537544	0.539177	4.9827e-24	no group specified	0.664975	2	572.328	572.325	92.3091	96.6881
151219_0001_RPE1	151219_0001_RPE1.wiff	C	1	NA	6.39236e-53	0.587543	3	O43464	O43464	SQYNFIADVVEK	Stripped Sequence	SQYNFIADVVEK	0	TRUE	1	2	TRUE	FALSE	37.8202	NaN	37.8202	9.92477e-34	2.70701e-12	0.0020536	0.00716862	_SQYNFIADVVEK_	_SQYNFIADVVEK_	FALSE	TRUE	TRUE	LABEL_FREE	68.3	67.5858	120.357	120.865	NaN	0.535159	0.536531	4.25718e-23	no group specified	0.597691	2	706.856	706.852	37.8202	75.7609
151219_0001_RPE1	151219_0001_RPE1.wiff	C	1	NA	6.39236e-53	0.587543	3	O43464	O43464	EPLPTLPLGR	Stripped Sequence	EPLPTLPLGR	0	TRUE	1	3	TRUE	FALSE	159.935	NaN	159.935	3.9059e-15	0.000708782	0.0179002	0.0788252	_EPLPTLPLGR_	_EPLPTLPLGR_	FALSE	TRUE	TRUE	LABEL_FREE	55.7	55.4359	105.635	106.165	NaN	0.512041	0.510878	3.9059e-15	no group specified	0.526409	2	546.824	546.822	159.935	112.356
151219_0001_RPE1	151219_0001_RPE1.wiff	C	1	NA	6.39236e-53	0.587543	3	O43464	O43464	LLSGDTYEAVVTAVDPVADIATLR	Stripped Sequence	LLSGDTYEAVVTAVDPVADIATLR	0	TRUE	0	5	FALSE	FALSE	29.5273	NaN	29.5273	9.91233e-13	0.000842604	0.107015	0.559539	_LLSGDTYEAVVTAVDPVADIATLR_	_LLSGDTYEAVVTAVDPVADIATLR_	FALSE	FALSE	TRUE	LABEL_FREE	130.2	128.963	194.871	196.469	NaN	0.427417	0.416974	0.0713959	no group specified	0.562542	3	830.443	830.437	29.5273	171.317
151219_0001_RPE1	151219_0001_RPE1.wiff	C	1	NA	4.46011e-109	0.634214	9	O43488	O43488	QVETELFPCLR	Stripped Sequence	QVETELFPCLR	0	FALSE	1	1	TRUE	FALSE	147.605	NaN	147.605	8.71304e-49	6.14908e-22	6.94983e-06	4.48033e-05	_QVETELFPC[+57]LR_	_QVETELFPC[+57]LR_	FALSE	TRUE	TRUE	LABEL_FREE	66	66.0089	118.402	118.395	NaN	0.583699	0.590393	3.89535e-46	no group specified	0.758727	2	696.353	696.348	147.605	271.019
151219_0001_RPE1	151219_0001_RPE1.wiff	C	1	NA	4.46011e-109	0.634214	9	O43488	O43488	FFGNSWAETYR	Stripped Sequence	FFGNSWAETYR	0	TRUE	1	2	TRUE	FALSE	336.819	NaN	336.819	1.47668e-57	1.62204e-25	0.00518674	0.0518635	_FFGNSWAETYR_	_FFGNSWAETYR_	FALSE	TRUE	TRUE	LABEL_FREE	54.8	55.558	105.88	104.755	NaN	0.599588	0.608024	1.74295e-55	no group specified	0.844941	2	689.315	689.31	336.819	324.871
151219_0001_RPE1	151219_0001_RPE1.wiff	C	1	NA	4.46011e-109	0.634214	9	O43488	O43488	FYAYNPLAGGLLTGK	Stripped Sequence	FYAYNPLAGGLLTGK	0	FALSE	1	3	TRUE	FALSE	328.633	NaN	328.633	9.5029e-71	1.9331e-42	3.62083e-14	3.62073e-13	_FYAYNPLAGGLLTGK_	_FYAYNPLAGGLLTGK_	FALSE	TRUE	TRUE	LABEL_FREE	89.55	89.4814	147.002	147.101	NaN	0.623189	0.634214	9.5029e-71	no group specified	0.841383	2	792.925	792.919	328.633	296.316
151219_0001_RPE1	151219_0001_RPE1.wiff	C	1	NA	4.46011e-109	0.634214	9	O43488	O43488	ALQAAYGASAPSVTSAALR	Stripped Sequence	ALQAAYGASAPSVTSAALR	0	TRUE	1	4	FALSE	FALSE	309.162	NaN	309.162	1.92977e-57	2.66789e-43	0.1	1	_ALQAAYGASAPSVTSAALR_	_ALQAAYGASAPSVTSAALR_	FALSE	FALSE	TRUE	LABEL_FREE	42.55	41.8213	88.7702	89.8351	NaN	0.602749	0.611533	1.92977e-57	no group specified	0.775572	3	602.323	602.32	309.162	217.402
151219_0001_RPE1	151219_0001_RPE1.wiff	C	1	NA	4.46011e-109	0.634214	9	O43488	O43488	MDAPASAAAVR	Stripped Sequence	MDAPASAAAVR	0	TRUE	1	5	FALSE	FALSE	251.154	NaN	251.154	8.61934e-56	5.44983e-20	0.000613207	0.00569122	_MDAPASAAAVR_	_MDAPASAAAVR_	FALSE	FALSE	TRUE	LABEL_FREE	-2.6	-3.81059	38.3694	39.3194	NaN	0.600087	0.608578	8.61934e-56	no group specified	0.784726	2	530.266	530.264	251.154	157.507
151219_0001_RPE1	151219_0001_RPE1.wiff	C	1	NA	4.46011e-109	0.634214	9	O43488	O43488	LQCPQVDLFYLHAPDHGTPVEETLHACQR	Stripped Sequence	LQCPQVDLFYLHAPDHGTPVEETLHACQR	0	TRUE	1	6	FALSE	FALSE	91.888	NaN	91.888	2.82186e-62	1.18903e-16	0.100488	1	_LQC[+57]PQVDLFYLHAPDHGTPVEETLHAC[+57]QR_	_LQC[+57]PQVDLFYLHAPDHGTPVEETLHAC[+57]QR_	FALSE	FALSE	TRUE	LABEL_FREE	73.5	73.2674	127.146	127.367	NaN	0.552751	0.556052	1.83851e-30	no group specified	0.706445	5	687.131	687.127	91.888	291.584
151219_0001_RPE1	151219_0001_RPE1.wiff	C	1	NA	4.46011e-109	0.634214	9	O43488	O43488	EHHFEAIALVEK	Stripped Sequence	EHHFEAIALVEK	0	TRUE	1	7	FALSE	FALSE	129.478	NaN	129.478	5.03741e-21	1.06361e-08	0.013926	0.0591238	_EHHFEAIALVEK_	_EHHFEAIALVEK_	FALSE	FALSE	TRUE	LABEL_FREE	27.05	27.1799	72.1975	71.9041	NaN	0.509461	0.508015	2.29466e-14	no group specified	0.471285	3	474.917	474.915	129.478	270.951
151219_0001_RPE1	151219_0001_RPE1.wiff	C	1	NA	4.46011e-109	0.634214	9	O43488	O43488	VASVLGTMEMGR	Stripped Sequence	VASVLGTMEMGR	0	TRUE	1	8	FALSE	FALSE	653.386	NaN	653.386	2.63246e-40	9.91875e-17	0.0667151	0.667144	_VASVLGTMEMGR_	_VASVLGTMEMGR_	FALSE	FALSE	TRUE	LABEL_FREE	45.2	45.626	93.9325	93.1063	NaN	0.571042	0.576349	2.61878e-39	no group specified	0.71321	2	625.815	625.812	653.386	313.448
151219_0001_RPE1	151219_0001_RPE1.wiff	C	1	NA	4.46011e-109	0.634214	9	O43488	O43488	RMDAPASAAAVR	Stripped Sequence	RMDAPASAAAVR	1	TRUE	1	9	FALSE	FALSE	29.9878	NaN	29.9878	5.98145e-41	2.64271e-18	0.0300949	0.154829	_RMDAPASAAAVR_	_RMDAPASAAAVR_	FALSE	FALSE	TRUE	LABEL_FREE	-9.5	-10.3573	31.3618	32.2243	NaN	0.562501	0.566871	5.01208e-35	no group specified	0.596798	3	405.88	405.879	29.9878	111.269
151219_0001_RPE1	151219_0001_RPE1.wiff	C	1	NA	3.13123e-95	0.624148	8	O43491	O43491	EVPIVQTETK	Stripped Sequence	EVPIVQTETK	0	TRUE	1	1	TRUE	FALSE	256.97	NaN	256.97	1.50544e-51	1.90266e-25	0.000833586	0.0083357	_EVPIVQTETK_	_EVPIVQTETK_	FALSE	TRUE	TRUE	LABEL_FREE	5.9	5.74584	48.1871	48.365	NaN	0.579607	0.585853	7.2567e-44	no group specified	0.636393	2	572.316	572.314	256.97	131.604
151219_0001_RPE1	151219_0001_RPE1.wiff	C	1	NA	3.13123e-95	0.624148	8	O43491	O43491	EISPGSGPGEIR	Stripped Sequence	EISPGSGPGEIR	0	TRUE	1	2	TRUE	FALSE	46.8504	NaN	46.8504	3.64485e-08	2.32089e-05	0.296996	1	_EISPGSGPGEIR_	_EISPGSGPGEIR_	FALSE	TRUE	TRUE	LABEL_FREE	2.8	2.55789	44.6981	44.9491	NaN	0.466979	0.460875	5.91083e-05	no group specified	0.499127	2	599.807	599.804	46.8504	68.9016
151219_0001_RPE1	151219_0001_RPE1.wiff	C	1	NA	3.13123e-95	0.624148	8	O43491	O43491	VRPAELEQFESTIGFK	Stripped Sequence	VRPAELEQFESTIGFK	1	TRUE	1	3	TRUE	FALSE	90.9913	NaN	90.9913	2.09078e-50	2.22913e-22	1.61487e-06	1.59712e-05	_VRPAELEQFESTIGFK_	_VRPAELEQFESTIGFK_	FALSE	TRUE	TRUE	LABEL_FREE	75.65	76.2067	130.272	129.644	NaN	0.591138	0.598648	2.09078e-50	no group specified	0.709267	3	617.66	617.657	90.9913	75.5416
151219_0001_RPE1	151219_0001_RPE1.wiff	C	1	NA	3.13123e-95	0.624148	8	O43491	O43491	IVITGDGDIDHDQALAQAIR	Stripped Sequence	IVITGDGDIDHDQALAQAIR	0	TRUE	1	4	FALSE	FALSE	68.863	NaN	68.863	3.90951e-45	3.78206e-14	0.0134843	0.128981	_IVITGDGDIDHDQALAQAIR_	_IVITGDGDIDHDQALAQAIR_	FALSE	FALSE	TRUE	LABEL_FREE	55.15	56.2571	106.665	105.188	NaN	0.581903	0.588401	3.90951e-45	no group specified	0.731428	3	707.703	707.698	68.863	85.6713
151219_0001_RPE1	151219_0001_RPE1.wiff	C	1	NA	3.13123e-95	0.624148	8	O43491	O43491	YFLCLQLR	Stripped Sequence	YFLCLQLR	0	TRUE	1	5	FALSE	FALSE	66.7703	NaN	66.7703	8.86145e-15	0.00365323	0.251934	1	_YFLC[+57]LQLR_	_YFLC[+57]LQLR_	FALSE	FALSE	TRUE	LABEL_FREE	76.1	75.6354	129.63	130.137	NaN	0.455081	0.447672	0.00301066	no group specified	0.450907	2	556.8	556.797	66.7703	212.016
151219_0001_RPE1	151219_0001_RPE1.wiff	C	1	NA	3.13123e-95	0.624148	8	O43491	O43491	TEMVTISDASQR	Stripped Sequence	TEMVTISDASQR	0	TRUE	1	6	FALSE	FALSE	121.381	NaN	121.381	2.02996e-23	0.00231057	0.137496	1	_TEMVTISDASQR_	_TEMVTISDASQR_	FALSE	FALSE	TRUE	LABEL_FREE	13.5	12.9406	55.4766	56.3598	NaN	0.535988	0.537451	2.02996e-23	no group specified	0.498701	2	669.322	669.318	121.381	211.828
151219_0001_RPE1	151219_0001_RPE1.wiff	C	1	NA	1.74867e-104	0.630945	2	O43504	O43504	GTLSDEHAGVISVLAQQAAK	Stripped Sequence	GTLSDEHAGVISVLAQQAAK	0	TRUE	1	1	TRUE	FALSE	447.897	NaN	447.897	4.86153e-54	2.72302e-40	1.16858e-21	5.71795e-21	_GTLSDEHAGVISVLAQQAAK_	_GTLSDEHAGVISVLAQQAAK_	FALSE	TRUE	TRUE	LABEL_FREE	58.05	58.3123	109.057	108.655	NaN	0.597221	0.605398	4.86153e-54	no group specified	0.841234	3	665.688	665.685	447.897	254.858
151219_0001_RPE1	151219_0001_RPE1.wiff	C	1	NA	1.74867e-104	0.630945	2	O43504	O43504	NPSIVGVLCTDSQGLNLGCR	Stripped Sequence	NPSIVGVLCTDSQGLNLGCR	0	TRUE	1	2	TRUE	FALSE	66.2052	NaN	66.2052	2.28334e-53	3.37349e-31	7.97392e-06	7.80084e-05	_NPSIVGVLC[+57]TDSQGLNLGC[+57]R_	_NPSIVGVLC[+57]TDSQGLNLGC[+57]R_	FALSE	TRUE	TRUE	LABEL_FREE	84.55	83.8227	140.058	140.73	NaN	0.596111	0.604167	2.28334e-53	no group specified	0.723886	3	720.689	720.685	66.2052	128.633
151219_0001_RPE1	151219_0001_RPE1.wiff	C	1	NA	8.79435e-32	0.563078	3	O43583	O43583	LDADYPLR	Stripped Sequence	LDADYPLR	0	TRUE	1	1	TRUE	FALSE	250.473	NaN	250.473	2.81607e-21	2.04919e-10	0.0039017	0.0164269	_LDADYPLR_	_LDADYPLR_	FALSE	TRUE	TRUE	LABEL_FREE	19.6	20.4871	64.016	63.1488	NaN	0.492211	0.488874	7.59951e-10	no group specified	0.583661	2	481.751	481.749	250.473	113.869
151219_0001_RPE1	151219_0001_RPE1.wiff	C	1	NA	2.24173e-37	0.570238	4	O43592	O43592	LMLAQDEER	Stripped Sequence	LMLAQDEER	0	TRUE	1	1	TRUE	FALSE	69.2195	NaN	69.2195	1.47774e-12	2.47725e-09	0.0632356	0.363999	_LMLAQDEER_	_LMLAQDEER_	FALSE	TRUE	TRUE	LABEL_FREE	4.2	4.56478	46.6828	46.3346	NaN	0.479363	0.474616	3.65342e-07	no group specified	0.53059	2	552.771	552.769	69.2195	47.257
151219_0001_RPE1	151219_0001_RPE1.wiff	C	1	NA	2.24173e-37	0.570238	4	O43592	O43592	NAQEALQAIETK	Stripped Sequence	NAQEALQAIETK	0	TRUE	1	2	TRUE	FALSE	21.9139	NaN	21.9139	3.21447e-15	5.35375e-07	0.0935429	0.360094	_NAQEALQAIETK_	_NAQEALQAIETK_	FALSE	TRUE	TRUE	LABEL_FREE	30.6	29.6692	75.6271	76.8951	NaN	0.485134	0.48102	2.6717e-08	no group specified	0.409563	2	658.346	658.343	21.9139	42.2586
151219_0001_RPE1	151219_0001_RPE1.wiff	C	1	NA	2.24173e-37	0.570238	4	O43592	O43592	LAQVSPELLLASVR	Stripped Sequence	LAQVSPELLLASVR	0	TRUE	1	3	TRUE	FALSE	50.6376	NaN	50.6376	4.53956e-30	0.00015708	0.226543	1	_LAQVSPELLLASVR_	_LAQVSPELLLASVR_	FALSE	TRUE	TRUE	LABEL_FREE	97.3	93.9552	152.186	156.234	NaN	0.551877	0.555082	4.53956e-30	no group specified	0.500516	2	748.446	748.441	50.6376	56.5412
151219_0001_RPE1	151219_0001_RPE1.wiff	C	1	NA	2.24173e-37	0.570238	4	O43592	O43592	LVELWGGK	Stripped Sequence	LVELWGGK	0	TRUE	0	4	FALSE	FALSE	54.2243	NaN	54.2243	9.74885e-12	0.00549283	0.122951	0.669046	_LVELWGGK_	_LVELWGGK_	FALSE	FALSE	TRUE	LABEL_FREE	38.5	42.07	89.1031	85.5702	NaN	0.366616	0.356556	0.669046	no group specified	0.34336	2	451.261	451.259	54.2243	45.4005
151219_0001_RPE1	151219_0001_RPE1.wiff	C	1	NA	2.24173e-37	0.570238	4	O43592	O43592	NLLTPLMEK	Stripped Sequence	NLLTPLMEK	0	TRUE	0	5	FALSE	FALSE	64.7616	NaN	64.7616	8.75211e-05	0.00667344	0.0658502	0.241731	_NLLTPLMEK_	_NLLTPLMEK_	FALSE	FALSE	TRUE	LABEL_FREE	56.4	57.8729	108.388	106.767	NaN	0.401525	0.390959	0.240606	no group specified	0.402297	2	529.799	529.797	64.7616	32.5974
151219_0001_RPE1	151219_0001_RPE1.wiff	C	1	NA	2.24173e-37	0.570238	4	O43592	O43592	HIVPACFLAPLK	Stripped Sequence	HIVPACFLAPLK	0	TRUE	0	7	FALSE	FALSE	17.2157	NaN	17.2157	3.88385e-12	4.13037e-05	0.0891072	0.56422	_HIVPAC[+57]FLAPLK_	_HIVPAC[+57]FLAPLK_	FALSE	FALSE	TRUE	LABEL_FREE	63.9	63.3726	114.903	115.592	NaN	0.375849	0.363312	0.56422	no group specified	0.437029	3	455.929	455.927	17.2157	141.103
151219_0001_RPE1	151219_0001_RPE1.wiff	C	1	NA	2.24173e-37	0.570238	4	O43592	O43592	VFSSTLQNWQTTR	Stripped Sequence	VFSSTLQNWQTTR	0	TRUE	1	9	FALSE	FALSE	15.815	NaN	15.815	8.56814e-27	0.00129324	0.222917	1	_VFSSTLQNWQTTR_	_VFSSTLQNWQTTR_	FALSE	FALSE	TRUE	LABEL_FREE	45.25	42.4963	89.7533	93.2242	NaN	0.544325	0.546701	8.56814e-27	no group specified	0.582866	2	784.397	784.391	15.815	222.108
151219_0001_RPE1	151219_0001_RPE1.wiff	C	1	NA	6.14904e-79	0.611302	4	O43598	O43598	ILCLFRPQSGR	Stripped Sequence	ILCLFRPQSGR	1	TRUE	1	1	TRUE	FALSE	390.279	NaN	390.279	1.76899e-31	5.54344e-19	1.77197e-05	8.91323e-05	_ILC[+57]LFRPQSGR_	_ILC[+57]LFRPQSGR_	FALSE	TRUE	TRUE	LABEL_FREE	38.6	35.7568	82.4036	85.6257	NaN	0.554987	0.558533	1.76899e-31	no group specified	0.687416	3	449.584	449.582	390.279	277.808
151219_0001_RPE1	151219_0001_RPE1.wiff	C	1	NA	6.14904e-79	0.611302	4	O43598	O43598	FGTVLTEHVAAAELGAR	Stripped Sequence	FGTVLTEHVAAAELGAR	0	TRUE	1	2	TRUE	FALSE	260.23	NaN	260.23	1.35979e-35	1.42276e-14	2.18359e-08	1.9327e-07	_FGTVLTEHVAAAELGAR_	_FGTVLTEHVAAAELGAR_	FALSE	TRUE	TRUE	LABEL_FREE	53.85	53.1467	102.846	103.699	NaN	0.542194	0.544338	6.6067e-26	no group specified	0.624916	3	581.313	581.31	260.23	176.64
151219_0001_RPE1	151219_0001_RPE1.wiff	C	1	NA	6.14904e-79	0.611302	4	O43598	O43598	GEPGRPALYFCGSIR	Stripped Sequence	GEPGRPALYFCGSIR	1	TRUE	1	3	TRUE	FALSE	182.915	NaN	182.915	6.85101e-49	6.35184e-35	7.77248e-07	7.28949e-06	_GEPGRPALYFC[+57]GSIR_	_GEPGRPALYFC[+57]GSIR_	FALSE	TRUE	TRUE	LABEL_FREE	40.45	39.3753	86.3966	87.456	NaN	0.588536	0.595761	6.85101e-49	no group specified	0.717421	3	560.616	560.613	182.915	114.634
151219_0001_RPE1	151219_0001_RPE1.wiff	C	1	NA	1.90509e-113	0.637265	8	O43615	O43615	VTDLLGGLFSK	Stripped Sequence	VTDLLGGLFSK	0	TRUE	1	1	TRUE	FALSE	86.7768	NaN	86.7768	5.14059e-54	8.9867e-32	1.44056e-06	1.15515e-05	_VTDLLGGLFSK_	_VTDLLGGLFSK_	FALSE	TRUE	TRUE	LABEL_FREE	88.7	90.0096	147.701	145.933	NaN	0.597181	0.605354	5.14059e-54	no group specified	0.659927	2	575.329	575.327	86.7768	77.2256
151219_0001_RPE1	151219_0001_RPE1.wiff	C	1	NA	1.90509e-113	0.637265	8	O43615	O43615	EIDDSVLGQTGPYR	Stripped Sequence	EIDDSVLGQTGPYR	0	TRUE	1	2	TRUE	FALSE	74.2104	NaN	74.2104	1.50734e-13	2.27932e-08	0.00304318	0.0103655	_EIDDSVLGQTGPYR_	_EIDDSVLGQTGPYR_	FALSE	TRUE	TRUE	LABEL_FREE	38.6	40.7403	87.6885	85.6257	NaN	0.48084	0.476255	1.91252e-07	no group specified	0.534577	2	775.378	775.373	74.2104	161.515
151219_0001_RPE1	151219_0001_RPE1.wiff	C	1	NA	1.90509e-113	0.637265	8	O43615	O43615	DQDELNPYAAWR	Stripped Sequence	DQDELNPYAAWR	0	TRUE	1	3	TRUE	FALSE	70.6896	NaN	70.6896	3.19176e-13	0.000479146	0.0133947	0.0602325	_DQDELNPYAAWR_	_DQDELNPYAAWR_	FALSE	TRUE	TRUE	LABEL_FREE	54.6	55.9572	106.437	104.474	NaN	0.461197	0.454458	0.000489686	no group specified	0.551127	2	739.339	739.334	70.6896	159.959
151219_0001_RPE1	151219_0001_RPE1.wiff	C	1	NA	1.90509e-113	0.637265	8	O43615	O43615	RLEESDVLQEAR	Stripped Sequence	RLEESDVLQEAR	1	TRUE	1	4	FALSE	FALSE	339.644	NaN	339.644	5.1777e-35	6.6252e-26	4.28951e-07	4.28951e-06	_RLEESDVLQEAR_	_RLEESDVLQEAR_	FALSE	FALSE	TRUE	LABEL_FREE	15.7	15.6381	58.6903	58.7679	NaN	0.55862	0.562565	3.60958e-33	no group specified	0.654067	3	482.251	482.249	339.644	144.233
151219_0001_RPE1	151219_0001_RPE1.wiff	C	1	NA	1.90509e-113	0.637265	8	O43615	O43615	VFEPNEEALGVVLHK	Stripped Sequence	VFEPNEEALGVVLHK	0	TRUE	1	5	FALSE	FALSE	69.5434	NaN	69.5434	5.88564e-21	5.68307e-14	0.000561251	0.00558093	_VFEPNEEALGVVLHK_	_VFEPNEEALGVVLHK_	FALSE	FALSE	TRUE	LABEL_FREE	63.85	62.8267	114.334	115.524	NaN	0.521548	0.521427	3.57359e-18	no group specified	0.550537	3	560.97	560.968	69.5434	54.0862
151219_0001_RPE1	151219_0001_RPE1.wiff	C	1	NA	1.90509e-113	0.637265	8	O43615	O43615	GFLSGLLDNVK	Stripped Sequence	GFLSGLLDNVK	0	TRUE	1	6	FALSE	FALSE	23.5111	NaN	23.5111	5.37099e-09	0.00317412	0.052107	0.208458	_GFLSGLLDNVK_	_GFLSGLLDNVK_	FALSE	FALSE	TRUE	LABEL_FREE	93.6	94.119	152.355	151.868	NaN	0.461654	0.454966	0.000419261	no group specified	0.47596	2	581.827	581.824	23.5111	61.0822
151219_0001_RPE1	151219_0001_RPE1.wiff	C	1	NA	1.90509e-113	0.637265	8	O43615	O43615	TEMSEVLTEILR	Stripped Sequence	TEMSEVLTEILR	0	TRUE	1	7	FALSE	FALSE	69.2042	NaN	69.2042	1.85251e-35	3.15847e-20	0.0326692	0.325161	_TEMSEVLTEILR_	_TEMSEVLTEILR_	FALSE	FALSE	TRUE	LABEL_FREE	114.85	112.633	175.67	178.429	NaN	0.563387	0.567854	1.85251e-35	no group specified	0.58966	2	710.871	710.867	69.2042	100.375
151219_0001_RPE1	151219_0001_RPE1.wiff	C	1	NA	1.90509e-113	0.637265	8	O43615	O43615	ILDIDNVDLAMGK	Stripped Sequence	ILDIDNVDLAMGK	0	TRUE	1	8	FALSE	FALSE	90.5312	NaN	90.5312	1.46378e-10	0.00369372	0.0284152	0.106165	_ILDIDNVDLAMGK_	_ILDIDNVDLAMGK_	FALSE	FALSE	TRUE	LABEL_FREE	73.5	74.6441	128.42	127.367	NaN	0.495238	0.492232	1.46378e-10	no group specified	0.484597	2	708.874	708.869	90.5312	115.931
151219_0001_RPE1	151219_0001_RPE1.wiff	C	1	NA	1.60414e-85	0.616644	5	O43617	O43617	RIEDNLPAGEE	Stripped Sequence	RIEDNLPAGEE	1	TRUE	1	1	TRUE	FALSE	141.389	NaN	141.389	3.45193e-61	2.3766e-32	5.75116e-09	5.75116e-08	_RIEDNLPAGEE_	_RIEDNLPAGEE_	FALSE	TRUE	TRUE	LABEL_FREE	5.8	6.93448	49.243	48.2496	NaN	0.584158	0.590903	2.15343e-46	no group specified	0.804571	2	621.802	621.798	141.389	123.823
151219_0001_RPE1	151219_0001_RPE1.wiff	C	1	NA	1.60414e-85	0.616644	5	O43617	O43617	LIEDFLAR	Stripped Sequence	LIEDFLAR	0	TRUE	1	2	TRUE	FALSE	115.873	NaN	115.873	3.90161e-37	1.00934e-07	0.000678374	0.00558093	_LIEDFLAR_	_LIEDFLAR_	FALSE	TRUE	TRUE	LABEL_FREE	55.2	57.6186	107.996	105.264	NaN	0.566773	0.571612	3.90161e-37	no group specified	0.709225	2	488.777	488.775	115.873	102.528
151219_0001_RPE1	151219_0001_RPE1.wiff	C	1	NA	1.60414e-85	0.616644	5	O43617	O43617	MGFNIGVR	Stripped Sequence	MGFNIGVR	0	TRUE	1	3	TRUE	FALSE	114.207	NaN	114.207	1.16343e-32	0.000646077	0.198415	1	_MGFNIGVR_	_MGFNIGVR_	FALSE	TRUE	TRUE	LABEL_FREE	39.9	38.1339	85.3798	87.1563	NaN	0.557537	0.561363	1.16343e-32	no group specified	0.64883	2	447.237	447.235	114.207	84.1831
151219_0001_RPE1	151219_0001_RPE1.wiff	C	1	NA	1.60414e-85	0.616644	5	O43617	O43617	GALEMVQMAVEAK	Stripped Sequence	GALEMVQMAVEAK	0	TRUE	1	4	FALSE	FALSE	77.5044	NaN	77.5044	1.25654e-19	0.00561439	0.294032	1	_GALEMVQMAVEAK_	_GALEMVQMAVEAK_	FALSE	FALSE	TRUE	LABEL_FREE	77	78.3486	132.776	131.461	NaN	0.525764	0.526106	1.25654e-19	no group specified	0.599088	2	688.849	688.845	77.5044	162.073
151219_0001_RPE1	151219_0001_RPE1.wiff	C	1	NA	1.60414e-85	0.616644	5	O43617	O43617	FVQDTLKGDGVTEIR	Stripped Sequence	FVQDTLKGDGVTEIR	1	TRUE	1	5	FALSE	FALSE	60.8381	NaN	60.8381	4.3082e-27	0.00210444	0.138012	0.574615	_FVQDTLKGDGVTEIR_	_FVQDTLKGDGVTEIR_	FALSE	FALSE	TRUE	LABEL_FREE	30	30.2124	76.3994	76.0626	NaN	0.545032	0.547486	4.3082e-27	no group specified	0.58012	3	559.965	559.963	60.8381	143.473
151219_0001_RPE1	151219_0001_RPE1.wiff	C	1	NA	8.76573e-77	0.609506	1	O43633	O43633	IMMEFER	Stripped Sequence	IMMEFER	0	TRUE	1	1	TRUE	FALSE	347.875	NaN	347.875	1.42884e-52	9.84126e-22	0.00110209	0.0110208	_IMMEFER_	_IMMEFER_	FALSE	TRUE	TRUE	LABEL_FREE	29.9	29.5853	75.4233	75.9288	NaN	0.594789	0.602699	1.42884e-52	no group specified	0.840237	2	478.222	478.22	347.875	184.282
151219_0001_RPE1	151219_0001_RPE1.wiff	C	1	NA	8.76573e-77	0.609506	1	O43633	O43633	ANIQAVSLK	Stripped Sequence	ANIQAVSLK	0	TRUE	0	2	TRUE	FALSE	21.7064	NaN	21.7064	1.60559e-26	0.00118589	0.32839	1	_ANIQAVSLK_	_ANIQAVSLK_	FALSE	TRUE	TRUE	LABEL_FREE	9.6	8.04241	50.2671	52.16	NaN	0.385179	0.373907	0.444816	no group specified	0.275048	2	472.282	472.28	21.7064	82.0739
151219_0001_RPE1	151219_0001_RPE1.wiff	C	1	NA	1.08671e-85	0.616778	3	O43657	O43657	DADKVNNEGCFIK	Stripped Sequence	DADKVNNEGCFIK	1	TRUE	1	1	TRUE	FALSE	183.264	NaN	183.264	1.13372e-31	1.51883e-12	0.00434797	0.0321632	_DADKVNNEGC[+57]FIK_	_DADKVNNEGC[+57]FIK_	FALSE	TRUE	TRUE	LABEL_FREE	5.5	5.32726	47.6365	47.8781	NaN	0.555407	0.558999	1.13372e-31	no group specified	0.741806	3	503.905	503.903	183.264	119.704
151219_0001_RPE1	151219_0001_RPE1.wiff	C	1	NA	1.08671e-85	0.616778	3	O43657	O43657	IQNTLHCCGVTDYRDWTDTNYYSEK	Stripped Sequence	IQNTLHCCGVTDYRDWTDTNYYSEK	1	TRUE	1	2	TRUE	FALSE	41.2515	NaN	41.2515	2.4879e-29	1.31263e-09	0.0651826	0.323516	_IQNTLHC[+57]C[+57]GVTDYRDWTDTNYYSEK_	_IQNTLHC[+57]C[+57]GVTDYRDWTDTNYYSEK_	FALSE	TRUE	TRUE	LABEL_FREE	50.2	51.4639	101.225	100.019	NaN	0.550213	0.553236	2.4879e-29	no group specified	0.740739	4	785.593	785.588	41.2515	67.0917
151219_0001_RPE1	151219_0001_RPE1.wiff	C	1	NA	1.08671e-85	0.616778	3	O43657	O43657	IQNTLHCCGVTDYR	Stripped Sequence	IQNTLHCCGVTDYR	0	TRUE	1	3	TRUE	FALSE	134.598	NaN	134.598	2.2166e-44	1.0822e-36	0.00339654	0.0329661	_IQNTLHC[+57]C[+57]GVTDYR_	_IQNTLHC[+57]C[+57]GVTDYR_	FALSE	TRUE	TRUE	LABEL_FREE	7.85	7.57029	49.782	50.002	NaN	0.566224	0.571002	7.35418e-37	no group specified	0.746095	3	579.6	579.597	134.598	72.4106
151219_0001_RPE1	151219_0001_RPE1.wiff	C	1	NA	5.08518e-39	0.572232	4	O43660	O43660	VHAAVQPGSLDSESGIFACAFDQSESR	Stripped Sequence	VHAAVQPGSLDSESGIFACAFDQSESR	0	TRUE	1	1	TRUE	FALSE	25.4258	NaN	25.4258	1.22256e-08	0.00388096	0.0995266	0.629424	_VHAAVQPGSLDSESGIFAC[+57]AFDQSESR_	_VHAAVQPGSLDSESGIFAC[+57]AFDQSESR_	FALSE	TRUE	TRUE	LABEL_FREE	76	75.8374	129.834	130.01	NaN	0.458965	0.451982	0.00100549	no group specified	0.353986	3	955.775	955.768	25.4258	52.9047
151219_0001_RPE1	151219_0001_RPE1.wiff	C	1	NA	5.08518e-39	0.572232	4	O43660	O43660	HYTFASGSPDNIK	Stripped Sequence	HYTFASGSPDNIK	0	TRUE	1	2	TRUE	FALSE	57.2084	NaN	57.2084	1.4781e-18	9.69668e-06	0.0810459	0.557056	_HYTFASGSPDNIK_	_HYTFASGSPDNIK_	FALSE	TRUE	TRUE	LABEL_FREE	6.15	7.24865	49.4669	48.6144	NaN	0.485639	0.481581	2.09994e-08	no group specified	0.575575	3	479.565	479.563	57.2084	57.6106
151219_0001_RPE1	151219_0001_RPE1.wiff	C	1	NA	5.08518e-39	0.572232	4	O43660	O43660	ASVHTLSGHTNAVATVR	Stripped Sequence	ASVHTLSGHTNAVATVR	0	TRUE	1	3	TRUE	FALSE	76.08	NaN	76.08	5.13411e-33	6.00464e-11	0.000830601	0.00558093	_ASVHTLSGHTNAVATVR_	_ASVHTLSGHTNAVATVR_	FALSE	TRUE	TRUE	LABEL_FREE	-6.4	-5.57102	36.4419	35.5942	NaN	0.544814	0.547245	5.32529e-27	no group specified	0.699263	4	430.983	430.981	76.08	65.1534
151219_0001_RPE1	151219_0001_RPE1.wiff	C	1	NA	5.08518e-39	0.572232	4	O43660	O43660	SPYLFSCGEDK	Stripped Sequence	SPYLFSCGEDK	0	TRUE	1	4	FALSE	FALSE	39.5435	NaN	39.5435	2.02967e-08	0.00689111	0.273666	1	_SPYLFSC[+57]GEDK_	_SPYLFSC[+57]GEDK_	FALSE	FALSE	TRUE	LABEL_FREE	28.1	27.3431	72.4658	73.7188	NaN	0.462042	0.455397	0.000366945	no group specified	0.523196	2	651.787	651.784	39.5435	84.0306
151219_0001_RPE1	151219_0001_RPE1.wiff	C	1	NA	1.94449e-63	0.597749	1	O43663	O43663	LFLEFER	Stripped Sequence	LFLEFER	0	TRUE	1	1	TRUE	FALSE	79.8368	NaN	79.8368	1.0876e-41	7.63831e-26	0.00157914	0.00671112	_LFLEFER_	_LFLEFER_	FALSE	TRUE	TRUE	LABEL_FREE	55	55.6771	106.119	104.982	NaN	0.551201	0.554332	9.0795e-30	no group specified	0.643673	2	477.258	477.256	79.8368	171.527
151219_0001_RPE1	151219_0001_RPE1.wiff	C	1	NA	2.15848e-78	0.610851	2	O43670	O43670	ETIDAVPNAIPGR	Stripped Sequence	ETIDAVPNAIPGR	0	TRUE	1	1	TRUE	FALSE	132.712	NaN	132.712	7.59594e-25	1.03739e-18	0.0464499	0.452519	_ETIDAVPNAIPGR_	_ETIDAVPNAIPGR_	FALSE	TRUE	TRUE	LABEL_FREE	33.8	34.0561	80.3205	79.9547	NaN	0.539592	0.54145	7.59594e-25	no group specified	0.468893	2	676.862	676.858	132.712	213.984
151219_0001_RPE1	151219_0001_RPE1.wiff	C	1	NA	2.15848e-78	0.610851	2	O43670	O43670	LIHPDEDISLEER	Stripped Sequence	LIHPDEDISLEER	0	TRUE	1	2	TRUE	FALSE	302.032	NaN	302.032	4.65908e-57	1.25882e-25	8.13716e-06	8.13703e-05	_LIHPDEDISLEER_	_LIHPDEDISLEER_	FALSE	TRUE	TRUE	LABEL_FREE	30.3	30.3853	76.6443	76.5294	NaN	0.602135	0.610851	4.65908e-57	no group specified	0.889176	3	522.598	522.596	302.032	182.3
151219_0001_RPE1	151219_0001_RPE1.wiff	C	1	NA	1.11641e-28	0.558823	2	O43674	O43674	TMAVLQIEAEK	Stripped Sequence	TMAVLQIEAEK	0	TRUE	1	1	TRUE	FALSE	207.208	NaN	207.208	1.10612e-28	2.00197e-06	0.0216053	0.10053	_TMAVLQIEAEK_	_TMAVLQIEAEK_	FALSE	TRUE	TRUE	LABEL_FREE	42.3	40.6053	87.5831	89.4487	NaN	0.51551	0.514727	3.31458e-16	no group specified	0.692161	2	616.831	616.828	207.208	115.152
151219_0001_RPE1	151219_0001_RPE1.wiff	C	1	NA	1.11641e-28	0.558823	2	O43674	O43674	NFYDSPEK	Stripped Sequence	NFYDSPEK	0	TRUE	0	2	TRUE	FALSE	37.6586	NaN	37.6586	1.67219e-19	5.16245e-06	0.0539315	0.256111	_NFYDSPEK_	_NFYDSPEK_	FALSE	TRUE	TRUE	LABEL_FREE	-0.6	-1.30805	40.6606	41.5415	NaN	0.400108	0.389116	0.256111	no group specified	0.46663	2	500.225	500.222	37.6586	143.483
151219_0001_RPE1	151219_0001_RPE1.wiff	C	1	NA	1.11641e-28	0.558823	2	O43674	O43674	TMAVLQIEAEKAELR	Stripped Sequence	TMAVLQIEAEKAELR	1	TRUE	1	3	TRUE	FALSE	100.59	NaN	100.59	2.08458e-31	0.00813041	0.370676	1	_TMAVLQIEAEKAELR_	_TMAVLQIEAEKAELR_	FALSE	TRUE	TRUE	LABEL_FREE	56.6	53.2012	102.91	107.002	NaN	0.554831	0.558361	2.08458e-31	no group specified	0.668301	3	567.978	567.976	100.59	259.917
151219_0001_RPE1	151219_0001_RPE1.wiff	C	1	NA	8.20311e-95	0.623834	3	O43676	O43676	IEGTPLETIQK	Stripped Sequence	IEGTPLETIQK	0	TRUE	1	1	TRUE	FALSE	292.202	NaN	292.202	4.82807e-47	1.12759e-25	0.000102947	0.00102759	_IEGTPLETIQK_	_IEGTPLETIQK_	FALSE	TRUE	TRUE	LABEL_FREE	24.8	23.9991	68.5828	69.4368	NaN	0.585307	0.592178	4.82807e-47	no group specified	0.782542	2	614.843	614.84	292.202	257.434
151219_0001_RPE1	151219_0001_RPE1.wiff	C	1	NA	8.20311e-95	0.623834	3	O43676	O43676	MELPDYR	Stripped Sequence	MELPDYR	0	TRUE	1	2	TRUE	FALSE	386.96	NaN	386.96	1.5643e-64	3.59747e-09	0.161516	1	_MELPDYR_	_MELPDYR_	FALSE	TRUE	TRUE	LABEL_FREE	25	24.1263	68.7315	69.5403	NaN	0.613835	0.623834	1.5643e-64	no group specified	0.809218	2	462.218	462.216	386.96	269.293
151219_0001_RPE1	151219_0001_RPE1.wiff	C	1	NA	8.20311e-95	0.623834	3	O43676	O43676	SVSFSDVFFK	Stripped Sequence	SVSFSDVFFK	0	TRUE	1	3	TRUE	FALSE	93.1411	NaN	93.1411	1.18677e-11	0.00176212	0.123615	0.863769	_SVSFSDVFFK_	_SVSFSDVFFK_	FALSE	TRUE	TRUE	LABEL_FREE	80.5	81.4367	136.469	135.495	NaN	0.499607	0.497081	1.18677e-11	no group specified	0.609252	2	581.793	581.79	93.1411	248.005
151219_0001_RPE1	151219_0001_RPE1.wiff	C	1	NA	5.30844e-66	0.600101	4	O43678	O43678	ANPDLPILIR	Stripped Sequence	ANPDLPILIR	0	TRUE	1	1	TRUE	FALSE	327.778	NaN	327.778	3.48929e-52	2.45374e-16	0.033886	0.317755	_ANPDLPILIR_	_ANPDLPILIR_	FALSE	TRUE	TRUE	LABEL_FREE	63.4	61.1339	112.814	114.936	NaN	0.579513	0.585748	8.16934e-44	no group specified	0.736926	2	561.338	561.335	327.778	324.731
151219_0001_RPE1	151219_0001_RPE1.wiff	C	1	NA	5.30844e-66	0.600101	4	O43678	O43678	ALENVLSGK	Stripped Sequence	ALENVLSGK	0	TRUE	1	2	TRUE	FALSE	323.095	NaN	323.095	3.77732e-21	8.97396e-13	0.163604	0.915316	_ALENVLSGK_	_ALENVLSGK_	FALSE	TRUE	TRUE	LABEL_FREE	18.9	18.8842	62.3644	62.3864	NaN	0.529994	0.530799	3.77732e-21	no group specified	0.623236	2	465.766	465.764	323.095	236.738
151219_0001_RPE1	151219_0001_RPE1.wiff	C	1	NA	5.30844e-66	0.600101	4	O43678	O43678	KANPDLPILIR	Stripped Sequence	KANPDLPILIR	1	TRUE	1	3	TRUE	FALSE	323.319	NaN	323.319	7.08004e-34	9.09106e-10	0.0864665	0.46706	_KANPDLPILIR_	_KANPDLPILIR_	FALSE	TRUE	TRUE	LABEL_FREE	40.3	42.206	89.3019	87.3735	NaN	0.56011	0.564218	7.08004e-34	no group specified	0.598097	3	417.259	417.257	323.319	336.041
151219_0001_RPE1	151219_0001_RPE1.wiff	C	1	NA	5.30844e-66	0.600101	4	O43678	O43678	YAFGQETNVPLNNFSADQVTR	Stripped Sequence	YAFGQETNVPLNNFSADQVTR	0	TRUE	1	4	FALSE	FALSE	63.8	NaN	63.8	1.53612e-24	0.00264662	0.242161	1	_YAFGQETNVPLNNFSADQVTR_	_YAFGQETNVPLNNFSADQVTR_	FALSE	FALSE	TRUE	LABEL_FREE	67.6	67.7719	120.621	120.377	NaN	0.515437	0.514646	3.49344e-16	no group specified	0.581456	3	791.049	791.043	63.8	402.232
151219_0001_RPE1	151219_0001_RPE1.wiff	C	1	NA	3.54893e-111	0.635687	8	O43681	O43681	LLNFPTIVER	Stripped Sequence	LLNFPTIVER	0	TRUE	1	1	TRUE	FALSE	621.003	NaN	621.003	1.20333e-71	5.87443e-41	2.09615e-14	2.09583e-13	_LLNFPTIVER_	_LLNFPTIVER_	FALSE	TRUE	TRUE	LABEL_FREE	74.2	73.0806	126.797	128.044	NaN	0.624516	0.635687	1.20333e-71	no group specified	0.815104	2	601.351	601.348	621.003	407.828
151219_0001_RPE1	151219_0001_RPE1.wiff	C	1	NA	3.54893e-111	0.635687	8	O43681	O43681	LEETLPVIR	Stripped Sequence	LEETLPVIR	0	TRUE	1	2	TRUE	FALSE	521.892	NaN	521.892	3.62355e-46	1.81716e-31	7.78185e-14	7.61383e-13	_LEETLPVIR_	_LEETLPVIR_	FALSE	TRUE	TRUE	LABEL_FREE	42.2	40.4363	87.4448	89.2925	NaN	0.583755	0.590456	3.62355e-46	no group specified	0.80654	2	535.316	535.314	521.892	257.746
151219_0001_RPE1	151219_0001_RPE1.wiff	C	1	NA	3.54893e-111	0.635687	8	O43681	O43681	ESVLIISTDPAHNISDAFDQK	Stripped Sequence	ESVLIISTDPAHNISDAFDQK	0	TRUE	1	3	TRUE	FALSE	80.5878	NaN	80.5878	4.84913e-44	2.95867e-10	0.00342468	0.0293717	_ESVLIISTDPAHNISDAFDQK_	_ESVLIISTDPAHNISDAFDQK_	FALSE	TRUE	TRUE	LABEL_FREE	78.8	81.7855	137.094	133.46	NaN	0.51996	0.519665	1.21139e-17	no group specified	0.657521	3	767.385	767.38	80.5878	94.6126
151219_0001_RPE1	151219_0001_RPE1.wiff	C	1	NA	3.54893e-111	0.635687	8	O43681	O43681	GADKVNTFSALLLEPYKPPSAQ	Stripped Sequence	GADKVNTFSALLLEPYKPPSAQ	2	TRUE	1	4	FALSE	FALSE	170.759	NaN	170.759	6.40547e-20	8.71315e-05	0.0290168	0.198817	_GADKVNTFSALLLEPYKPPSAQ_	_GADKVNTFSALLLEPYKPPSAQ_	FALSE	FALSE	TRUE	LABEL_FREE	86	85.4582	142.246	142.807	NaN	0.526593	0.527025	6.40547e-20	no group specified	0.587069	3	782.75	782.744	170.759	77.4939
151219_0001_RPE1	151219_0001_RPE1.wiff	C	1	NA	3.54893e-111	0.635687	8	O43681	O43681	TTCSCSLAVQLSK	Stripped Sequence	TTCSCSLAVQLSK	0	TRUE	0	5	FALSE	FALSE	32.4914	NaN	32.4914	1.38293e-27	3.62479e-05	0.0525247	0.309209	_TTC[+57]SC[+57]SLAVQLSK_	_TTC[+57]SC[+57]SLAVQLSK_	FALSE	FALSE	TRUE	LABEL_FREE	22	20.7243	64.4473	66.294	NaN	0.39558	0.383779	0.309209	no group specified	0.339124	2	727.853	727.848	32.4914	40.1012
151219_0001_RPE1	151219_0001_RPE1.wiff	C	1	NA	3.54893e-111	0.635687	8	O43681	O43681	LIQELAK	Stripped Sequence	LIQELAK	0	TRUE	0	6	FALSE	FALSE	29.2316	NaN	29.2316	3.1463e-21	1.42546e-08	0.0389035	0.190175	_LIQELAK_	_LIQELAK_	FALSE	FALSE	TRUE	LABEL_FREE	0	2.2656	44.419	42.1678	NaN	0.406722	0.396462	0.190175	no group specified	0.646306	2	407.755	407.754	29.2316	30.2916
151219_0001_RPE1	151219_0001_RPE1.wiff	C	1	NA	3.54893e-111	0.635687	8	O43681	O43681	YLDQMEDLYEDFHIVK	Stripped Sequence	YLDQMEDLYEDFHIVK	0	TRUE	1	7	FALSE	FALSE	58.5806	NaN	58.5806	7.84356e-32	0.000663832	0.17838	0.843288	_YLDQMEDLYEDFHIVK_	_YLDQMEDLYEDFHIVK_	FALSE	FALSE	TRUE	LABEL_FREE	101.35	101.917	162.399	161.4	NaN	0.555754	0.559384	7.84356e-32	no group specified	0.603418	3	686.656	686.651	58.5806	48.0889
151219_0001_RPE1	151219_0001_RPE1.wiff	C	1	NA	3.54893e-111	0.635687	8	O43681	O43681	IDTHNIIVNQLVFPDPEKPCK	Stripped Sequence	IDTHNIIVNQLVFPDPEKPCK	1	TRUE	0	8	FALSE	FALSE	3.06272	NaN	3.06272	0.000167039	0.00474491	0.305556	1	_IDTHNIIVNQLVFPDPEKPC[+57]K_	_IDTHNIIVNQLVFPDPEKPC[+57]K_	FALSE	FALSE	TRUE	LABEL_FREE	72.65	69.1657	121.611	126.189	NaN	NaN	0.149238	NaN	no group specified	NaN	4	620.077	620.074	3.06272	98.4281
151219_0001_RPE1	151219_0001_RPE1.wiff	C	1	NA	3.54893e-111	0.635687	8	O43681	O43681	GMNFSVVVFDTAPTGHTLR	Stripped Sequence	GMNFSVVVFDTAPTGHTLR	0	TRUE	1	9	FALSE	FALSE	82.6235	NaN	82.6235	1.88034e-29	1.05672e-11	0.0139445	0.10459	_GMNFSVVVFDTAPTGHTLR_	_GMNFSVVVFDTAPTGHTLR_	FALSE	FALSE	TRUE	LABEL_FREE	81.3	80.4366	135.402	136.218	NaN	0.538731	0.540495	1.68228e-24	no group specified	0.636773	3	683.679	683.675	82.6235	145.94
151219_0001_RPE1	151219_0001_RPE1.wiff	C	1	NA	7.66984e-142	0.655985	9	O43684	O43684	VYTLSVSGDR	Stripped Sequence	VYTLSVSGDR	0	TRUE	1	1	TRUE	FALSE	209.598	NaN	209.598	1.42851e-64	8.24462e-34	2.23496e-16	2.23492e-15	_VYTLSVSGDR_	_VYTLSVSGDR_	FALSE	TRUE	TRUE	LABEL_FREE	15.9	15.3247	58.3112	59.0341	NaN	0.613895	0.6239	1.42851e-64	no group specified	0.813178	2	548.785	548.783	209.598	134.669
151219_0001_RPE1	151219_0001_RPE1.wiff	C	1	NA	7.66984e-142	0.655985	9	O43684	O43684	VLVWDLR	Stripped Sequence	VLVWDLR	0	TRUE	1	2	TRUE	FALSE	145.598	NaN	145.598	1.47158e-59	2.17391e-35	1.46784e-05	0.000146739	_VLVWDLR_	_VLVWDLR_	FALSE	TRUE	TRUE	LABEL_FREE	60.4	61.1984	112.833	111.86	NaN	0.606112	0.615264	1.47158e-59	no group specified	0.724001	2	450.769	450.767	145.598	118.236
151219_0001_RPE1	151219_0001_RPE1.wiff	C	1	NA	7.66984e-142	0.655985	9	O43684	O43684	TPCNAGTFSQPEK	Stripped Sequence	TPCNAGTFSQPEK	0	TRUE	1	3	TRUE	FALSE	48.8122	NaN	48.8122	8.67168e-25	2.25864e-10	0.00372996	0.0332335	_TPC[+57]NAGTFSQPEK_	_TPC[+57]NAGTFSQPEK_	FALSE	TRUE	TRUE	LABEL_FREE	-6	-7.16997	34.7677	35.9875	NaN	0.522591	0.522584	1.58279e-18	no group specified	0.709464	2	718.827	718.823	48.8122	116.11
151219_0001_RPE1	151219_0001_RPE1.wiff	C	1	NA	7.66984e-142	0.655985	9	O43684	O43684	LNQPPEDGISSVK	Stripped Sequence	LNQPPEDGISSVK	0	TRUE	1	4	FALSE	FALSE	160.298	NaN	160.298	2.70691e-23	3.32195e-06	0.0784818	0.550649	_LNQPPEDGISSVK_	_LNQPPEDGISSVK_	FALSE	FALSE	TRUE	LABEL_FREE	9.7	8.41916	50.7243	52.2805	NaN	0.535666	0.537093	2.70691e-23	no group specified	0.606738	2	692.359	692.355	160.298	215.599
151219_0001_RPE1	151219_0001_RPE1.wiff	C	1	NA	7.66984e-142	0.655985	9	O43684	O43684	VAVEYLDPSPEVQK	Stripped Sequence	VAVEYLDPSPEVQK	0	TRUE	1	5	FALSE	FALSE	139.218	NaN	139.218	2.89688e-43	6.92814e-16	0.000216196	0.00215754	_VAVEYLDPSPEVQK_	_VAVEYLDPSPEVQK_	FALSE	FALSE	TRUE	LABEL_FREE	37.75	37.6433	84.5565	84.7682	NaN	0.578504	0.584629	2.89688e-43	no group specified	0.726014	2	787.409	787.404	139.218	193.712
151219_0001_RPE1	151219_0001_RPE1.wiff	C	1	NA	7.66984e-142	0.655985	9	O43684	O43684	LYDVPANSMR	Stripped Sequence	LYDVPANSMR	0	TRUE	1	6	FALSE	FALSE	347.28	NaN	347.28	2.29803e-35	8.66119e-13	0.0249631	0.245147	_LYDVPANSMR_	_LYDVPANSMR_	FALSE	FALSE	TRUE	LABEL_FREE	17.7	17.1518	60.4252	61.2125	NaN	0.561738	0.566024	1.17346e-34	no group specified	0.762478	2	583.287	583.284	347.28	562.236
151219_0001_RPE1	151219_0001_RPE1.wiff	C	1	NA	7.66984e-142	0.655985	9	O43684	O43684	QGYVLSSIEGR	Stripped Sequence	QGYVLSSIEGR	0	TRUE	1	7	FALSE	FALSE	94.6394	NaN	94.6394	1.4323e-23	0.00176553	0.0668975	0.162454	_QGYVLSSIEGR_	_QGYVLSSIEGR_	FALSE	FALSE	TRUE	LABEL_FREE	33.4	33.2685	79.2613	79.4987	NaN	0.536376	0.537881	1.4323e-23	no group specified	0.416749	2	604.817	604.814	94.6394	546.608
151219_0001_RPE1	151219_0001_RPE1.wiff	C	1	NA	4.36826e-149	0.660603	37	O43707	O43707	NFITAEELR	Stripped Sequence	NFITAEELR	0	TRUE	1	1	TRUE	FALSE	1244.79	NaN	1244.79	1.0429e-67	6.90343e-48	1.99168e-18	1.55577e-17	_NFITAEELR_	_NFITAEELR_	FALSE	TRUE	TRUE	LABEL_FREE	38.1	37.5274	84.3411	85.3315	NaN	0.618646	0.629173	1.0429e-67	no group specified	0.870369	2	546.788	546.785	1244.79	607.585
151219_0001_RPE1	151219_0001_RPE1.wiff	C	1	NA	4.36826e-149	0.660603	37	O43707	O43707	DYETATLSDIK	Stripped Sequence	DYETATLSDIK	0	TRUE	1	2	TRUE	FALSE	300.396	NaN	300.396	3.21868e-76	1.89351e-42	9.16104e-16	9.15972e-15	_DYETATLSDIK_	_DYETATLSDIK_	FALSE	TRUE	TRUE	LABEL_FREE	34.2	35.0261	81.6039	80.5548	NaN	0.62976	0.641506	3.10289e-75	no group specified	0.883442	2	628.306	628.303	300.396	225.981
151219_0001_RPE1	151219_0001_RPE1.wiff	C	1	NA	4.36826e-149	0.660603	37	O43707	O43707	RQFASQANVVGPWIQTK	Stripped Sequence	RQFASQANVVGPWIQTK	1	TRUE	1	3	TRUE	FALSE	277.571	NaN	277.571	1.88159e-47	1.24689e-17	1.79362e-06	1.79215e-05	_RQFASQANVVGPWIQTK_	_RQFASQANVVGPWIQTK_	FALSE	TRUE	TRUE	LABEL_FREE	48	46.7274	95.4544	97.0259	NaN	0.586027	0.592977	1.88159e-47	no group specified	0.789775	3	644.015	644.011	277.571	160.133
151219_0001_RPE1	151219_0001_RPE1.wiff	C	1	NA	4.36826e-149	0.660603	37	O43707	O43707	AGTQIENIDEDFR	Stripped Sequence	AGTQIENIDEDFR	0	TRUE	1	4	FALSE	FALSE	99.9765	NaN	99.9765	2.41452e-22	9.48063e-13	0.100716	1	_AGTQIENIDEDFR_	_AGTQIENIDEDFR_	FALSE	FALSE	TRUE	LABEL_FREE	43	42.7065	90.0735	90.5541	NaN	0.515557	0.514779	3.20445e-16	no group specified	0.541626	2	754.355	754.35	99.9765	531.947
151219_0001_RPE1	151219_0001_RPE1.wiff	C	1	NA	4.36826e-149	0.660603	37	O43707	O43707	SFSTALYGESDL	Stripped Sequence	SFSTALYGESDL	0	TRUE	1	5	FALSE	FALSE	102.852	NaN	102.852	6.78027e-47	1.74542e-13	0.00102281	0.0102266	_SFSTALYGESDL_	_SFSTALYGESDL_	FALSE	FALSE	TRUE	LABEL_FREE	68.7	69.2416	121.715	121.304	NaN	0.585047	0.59189	6.78027e-47	no group specified	0.668406	2	645.298	645.295	102.852	514.261
151219_0001_RPE1	151219_0001_RPE1.wiff	C	1	NA	4.36826e-149	0.660603	37	O43707	O43707	GISQEQMQEFR	Stripped Sequence	GISQEQMQEFR	0	TRUE	1	6	FALSE	FALSE	1393.01	NaN	1393.01	1.83693e-58	1.23726e-31	0.1	1	_GISQEQMQEFR_	_GISQEQMQEFR_	FALSE	FALSE	TRUE	LABEL_FREE	20.05	20.053	63.5212	63.5184	NaN	0.604377	0.613339	1.83693e-58	no group specified	0.871921	2	676.817	676.813	1393.01	653.238
151219_0001_RPE1	151219_0001_RPE1.wiff	C	1	NA	4.36826e-149	0.660603	37	O43707	O43707	GISQEQMQEFR	Stripped Sequence	GISQEQMQEFR	0	TRUE	1	6	FALSE	FALSE	46.9165	NaN	46.9165	4.21932e-48	5.99226e-17	0.0650375	0.415712	_GISQEQM[+16]QEFR_	_GISQEQM[+16]QEFR_	FALSE	FALSE	TRUE	LABEL_FREE	-0.7	-2.22408	39.7771	41.4314	NaN	0.38741	0.376141	0.415712	no group specified	0.590036	2	684.814	684.81	46.9165	209.728
151219_0001_RPE1	151219_0001_RPE1.wiff	C	1	NA	4.36826e-149	0.660603	37	O43707	O43707	VLAVNQENEHLMEDYEK	Stripped Sequence	VLAVNQENEHLMEDYEK	0	TRUE	1	7	FALSE	FALSE	519.784	NaN	519.784	1.47257e-56	3.16243e-47	4.15266e-21	4.10777e-20	_VLAVNQENEHLMEDYEK_	_VLAVNQENEHLMEDYEK_	FALSE	FALSE	TRUE	LABEL_FREE	36.4	36.8373	83.3885	82.9352	NaN	0.601329	0.609957	1.47257e-56	no group specified	0.939235	3	687.658	687.654	519.784	732.961
151219_0001_RPE1	151219_0001_RPE1.wiff	C	1	NA	4.36826e-149	0.660603	37	O43707	O43707	VLAVNQENEHLMEDYEK	Stripped Sequence	VLAVNQENEHLMEDYEK	0	TRUE	1	7	FALSE	FALSE	62.4843	NaN	62.4843	0.00026819	0.000768431	0.0148114	0.0848135	_VLAVNQENEHLM[+16]EDYEK_	_VLAVNQENEHLM[+16]EDYEK_	FALSE	FALSE	TRUE	LABEL_FREE	20.1	19.7113	63.2832	63.5658	NaN	0.443546	0.434872	0.0235413	no group specified	0.600158	3	692.99	692.985	62.4843	926.972
151219_0001_RPE1	151219_0001_RPE1.wiff	C	1	NA	4.36826e-149	0.660603	37	O43707	O43707	DGLAFNALIHR	Stripped Sequence	DGLAFNALIHR	0	FALSE	1	8	FALSE	FALSE	1616.61	NaN	1616.61	6.54252e-70	6.92474e-41	0.3	1	_DGLAFNALIHR_	_DGLAFNALIHR_	FALSE	FALSE	TRUE	LABEL_FREE	58.4	59.4836	110.733	109.193	NaN	NaN	0.149238	NaN	no group specified	NaN	3	409.56	409.558	1616.61	1124.9
151219_0001_RPE1	151219_0001_RPE1.wiff	C	1	NA	4.36826e-149	0.660603	37	O43707	O43707	VLAGDKNFITAEELR	Stripped Sequence	VLAGDKNFITAEELR	1	TRUE	1	9	FALSE	FALSE	1101.82	NaN	1101.82	2.95699e-39	5.01585e-26	3.23572e-10	3.23564e-09	_VLAGDKNFITAEELR_	_VLAGDKNFITAEELR_	FALSE	FALSE	TRUE	LABEL_FREE	43.3	44.6401	92.0909	90.7858	NaN	0.563423	0.567894	1.77874e-35	no group specified	0.814954	3	559.305	559.303	1101.82	816.121
151219_0001_RPE1	151219_0001_RPE1.wiff	C	1	NA	4.36826e-149	0.660603	37	O43707	O43707	ICDQWDALGSLTHSR	Stripped Sequence	ICDQWDALGSLTHSR	0	TRUE	1	10	FALSE	FALSE	656.274	NaN	656.274	3.04507e-69	1.28899e-47	5.03643e-21	5.0364e-20	_IC[+57]DQWDALGSLTHSR_	_IC[+57]DQWDALGSLTHSR_	FALSE	FALSE	TRUE	LABEL_FREE	59.65	61.3426	112.946	110.878	NaN	0.620944	0.631723	3.04507e-69	no group specified	0.921306	3	586.946	586.943	656.274	614.115
151219_0001_RPE1	151219_0001_RPE1.wiff	C	1	NA	4.36826e-149	0.660603	37	O43707	O43707	LVSIGAEEIVDGNAK	Stripped Sequence	LVSIGAEEIVDGNAK	0	TRUE	1	11	FALSE	FALSE	690.271	NaN	690.271	9.28317e-59	1.46687e-18	0.000136344	0.00116012	_LVSIGAEEIVDGNAK_	_LVSIGAEEIVDGNAK_	FALSE	FALSE	TRUE	LABEL_FREE	48.1	47.7628	96.7822	97.1368	NaN	0.604847	0.613861	9.28317e-59	no group specified	0.81791	2	757.907	757.902	690.271	631.595
151219_0001_RPE1	151219_0001_RPE1.wiff	C	1	NA	4.36826e-149	0.660603	37	O43707	O43707	KDDPVTNLNNAFEVAEK	Stripped Sequence	KDDPVTNLNNAFEVAEK	1	TRUE	1	12	FALSE	FALSE	495.8	NaN	495.8	1.53249e-66	8.94038e-42	2.54602e-17	2.54602e-16	_KDDPVTNLNNAFEVAEK_	_KDDPVTNLNNAFEVAEK_	FALSE	FALSE	TRUE	LABEL_FREE	53.8	55.3788	105.534	103.641	NaN	0.616886	0.62722	1.53249e-66	no group specified	0.899434	3	635.318	635.314	495.8	442.161
151219_0001_RPE1	151219_0001_RPE1.wiff	C	1	NA	4.36826e-149	0.660603	37	O43707	O43707	MLDAEDIVNTARPDEK	Stripped Sequence	MLDAEDIVNTARPDEK	1	TRUE	2	13	FALSE	FALSE	708.713	NaN	708.713	1.00385e-66	1.32683e-27	4.06569e-05	0.000406569	_MLDAEDIVNTARPDEK_	_MLDAEDIVNTARPDEK_	FALSE	FALSE	TRUE	LABEL_FREE	48.2	50.3667	100.306	97.2478	NaN	0.617165	0.62753	1.00385e-66	no group specified	0.910086	3	606.296	606.294	708.713	443.581
151219_0001_RPE1	151219_0001_RPE1.wiff	C	1	NA	4.36826e-149	0.660603	37	O43707	O43707	MLDAEDIVNTARPDEK	Stripped Sequence	MLDAEDIVNTARPDEK	1	TRUE	2	13	FALSE	FALSE	121.968	NaN	121.968	5.14683e-37	4.04089e-15	7.09701e-05	0.000709214	_M[+16]LDAEDIVNTARPDEK_	_M[+16]LDAEDIVNTARPDEK_	FALSE	FALSE	TRUE	LABEL_FREE	39.35	40.5818	87.5639	86.3739	NaN	0.509978	0.508588	1.61635e-14	no group specified	0.54583	3	611.628	611.625	121.968	365.905
151219_0001_RPE1	151219_0001_RPE1.wiff	C	1	NA	4.36826e-149	0.660603	37	O43707	O43707	LSGSNPYTTVTPQIINSK	Stripped Sequence	LSGSNPYTTVTPQIINSK	0	TRUE	1	14	FALSE	FALSE	500.061	NaN	500.061	7.21999e-61	2.46435e-37	0.2	1	_LSGSNPYTTVTPQIINSK_	_LSGSNPYTTVTPQIINSK_	FALSE	FALSE	TRUE	LABEL_FREE	48.1	46.7822	95.5557	97.1368	NaN	0.608165	0.617542	7.21999e-61	no group specified	0.838516	3	640.674	640.67	500.061	492.782
151219_0001_RPE1	151219_0001_RPE1.wiff	C	1	NA	4.36826e-149	0.660603	37	O43707	O43707	ETTDTDTADQVIASFK	Stripped Sequence	ETTDTDTADQVIASFK	0	TRUE	1	15	FALSE	FALSE	475.686	NaN	475.686	2.44533e-63	9.38982e-47	0.3	1	_ETTDTDTADQVIASFK_	_ETTDTDTADQVIASFK_	FALSE	FALSE	TRUE	LABEL_FREE	61.5	63.6113	115.198	113.172	NaN	NaN	0.149238	NaN	no group specified	NaN	2	871.41	871.403	475.686	432.193
151219_0001_RPE1	151219_0001_RPE1.wiff	C	1	NA	4.36826e-149	0.660603	37	O43707	O43707	TIPWLEDRVPQK	Stripped Sequence	TIPWLEDRVPQK	1	TRUE	1	16	FALSE	FALSE	502.598	NaN	502.598	7.19116e-39	1.08212e-21	8.43659e-05	0.000843438	_TIPWLEDRVPQK_	_TIPWLEDRVPQK_	FALSE	FALSE	TRUE	LABEL_FREE	48.95	49.7881	99.4627	97.9369	NaN	0.57019	0.575404	7.19116e-39	no group specified	0.754324	3	494.609	494.606	502.598	366.437
151219_0001_RPE1	151219_0001_RPE1.wiff	C	1	NA	4.36826e-149	0.660603	37	O43707	O43707	NVNVQNFHISWK	Stripped Sequence	NVNVQNFHISWK	0	TRUE	1	17	FALSE	FALSE	318.294	NaN	318.294	2.51522e-61	4.0798e-42	6.19898e-11	6.19895e-10	_NVNVQNFHISWK_	_NVNVQNFHISWK_	FALSE	FALSE	TRUE	LABEL_FREE	55	55.5383	105.841	104.982	NaN	0.608885	0.618341	2.51522e-61	no group specified	0.909246	3	495.925	495.923	318.294	236.947
151219_0001_RPE1	151219_0001_RPE1.wiff	C	1	NA	4.36826e-149	0.660603	37	O43707	O43707	QLEAIDQLHLEYAK	Stripped Sequence	QLEAIDQLHLEYAK	0	TRUE	1	18	FALSE	FALSE	278.42	NaN	278.42	1.57525e-59	8.15781e-35	7.94404e-11	7.94403e-10	_QLEAIDQLHLEYAK_	_QLEAIDQLHLEYAK_	FALSE	FALSE	TRUE	LABEL_FREE	56.15	56.871	107.414	106.589	NaN	0.606065	0.615212	1.57525e-59	no group specified	0.850549	3	557.63	557.627	278.42	219.319
151219_0001_RPE1	151219_0001_RPE1.wiff	C	1	NA	4.36826e-149	0.660603	37	O43707	O43707	ACLISLGYDVENDR	Stripped Sequence	ACLISLGYDVENDR	0	TRUE	1	19	FALSE	FALSE	114.127	NaN	114.127	2.39651e-59	1.72537e-33	1.54109e-18	1.20953e-17	_AC[+57]LISLGYDVENDR_	_AC[+57]LISLGYDVENDR_	FALSE	FALSE	TRUE	LABEL_FREE	63.65	64.2304	116.153	115.251	NaN	0.558021	0.5619	6.90124e-33	no group specified	0.591474	2	812.885	812.88	114.127	206.219
151219_0001_RPE1	151219_0001_RPE1.wiff	C	1	NA	4.36826e-149	0.660603	37	O43707	O43707	AGTQIENIDEDFRDGLK	Stripped Sequence	AGTQIENIDEDFRDGLK	1	TRUE	1	20	FALSE	FALSE	265.412	NaN	265.412	7.88175e-67	1.32256e-39	1.66963e-18	1.64246e-17	_AGTQIENIDEDFRDGLK_	_AGTQIENIDEDFRDGLK_	FALSE	FALSE	TRUE	LABEL_FREE	55.05	56.7792	107.295	105.039	NaN	0.617323	0.627704	7.88175e-67	no group specified	0.883932	3	640.981	640.978	265.412	235.251
151219_0001_RPE1	151219_0001_RPE1.wiff	C	1	NA	4.36826e-149	0.660603	37	O43707	O43707	KAGTQIENIDEDFRDGLK	Stripped Sequence	KAGTQIENIDEDFRDGLK	2	TRUE	1	21	FALSE	FALSE	239.118	NaN	239.118	1.86157e-51	1.57674e-24	0.3	1	_KAGTQIENIDEDFRDGLK_	_KAGTQIENIDEDFRDGLK_	FALSE	FALSE	TRUE	LABEL_FREE	45.4	45.209	93.1275	93.5782	NaN	0.592918	0.600623	1.86157e-51	no group specified	0.742957	4	513.012	513.009	239.118	184.29
151219_0001_RPE1	151219_0001_RPE1.wiff	C	1	NA	4.36826e-149	0.660603	37	O43707	O43707	HRDYETATLSDIK	Stripped Sequence	HRDYETATLSDIK	1	TRUE	1	22	FALSE	FALSE	201.224	NaN	201.224	1.43202e-54	9.0053e-35	1.78523e-14	1.78487e-13	_HRDYETATLSDIK_	_HRDYETATLSDIK_	FALSE	FALSE	TRUE	LABEL_FREE	7.6	8.88167	51.194	49.8054	NaN	0.598093	0.606366	1.43202e-54	no group specified	0.840572	3	516.927	516.924	201.224	132.373
151219_0001_RPE1	151219_0001_RPE1.wiff	C	1	NA	4.36826e-149	0.660603	37	O43707	O43707	VEQIAAIAQELNELDYYDSHNVNTR	Stripped Sequence	VEQIAAIAQELNELDYYDSHNVNTR	0	TRUE	1	23	FALSE	FALSE	112.528	NaN	112.528	2.6212e-67	3.11544e-40	0.1	1	_VEQIAAIAQELNELDYYDSHNVNTR_	_VEQIAAIAQELNELDYYDSHNVNTR_	FALSE	FALSE	TRUE	LABEL_FREE	105.45	105.105	166.245	166.568	NaN	0.618047	0.628508	2.6212e-67	no group specified	0.826521	4	727.104	727.1	112.528	599.826
151219_0001_RPE1	151219_0001_RPE1.wiff	C	1	NA	4.36826e-149	0.660603	37	O43707	O43707	ACLISLGYDVENDRQGEAEFNR	Stripped Sequence	ACLISLGYDVENDRQGEAEFNR	1	TRUE	1	24	FALSE	FALSE	83.3674	NaN	83.3674	6.14278e-34	2.36461e-14	2.25955e-06	2.23692e-05	_AC[+57]LISLGYDVENDRQGEAEFNR_	_AC[+57]LISLGYDVENDRQGEAEFNR_	FALSE	FALSE	TRUE	LABEL_FREE	63.95	65.4459	117.768	115.66	NaN	0.560239	0.564361	6.14278e-34	no group specified	0.780077	3	852.731	852.725	83.3674	571.922
151219_0001_RPE1	151219_0001_RPE1.wiff	C	1	NA	4.36826e-149	0.660603	37	O43707	O43707	LSNRPAFMPSEGK	Stripped Sequence	LSNRPAFMPSEGK	1	TRUE	2	25	FALSE	FALSE	1603.58	NaN	1603.58	1.01608e-63	3.65408e-49	8.44164e-19	8.44164e-18	_LSNRPAFMPSEGK_	_LSNRPAFMPSEGK_	FALSE	FALSE	TRUE	LABEL_FREE	10.3	11.4036	53.8437	52.9695	NaN	0.612592	0.622455	1.01608e-63	no group specified	0.957578	3	478.578	478.576	1603.58	572.492
151219_0001_RPE1	151219_0001_RPE1.wiff	C	1	NA	4.36826e-149	0.660603	37	O43707	O43707	LSNRPAFMPSEGK	Stripped Sequence	LSNRPAFMPSEGK	1	TRUE	2	25	FALSE	FALSE	28.8136	NaN	28.8136	3.71648e-34	2.45304e-18	0.00129371	0.0109819	_LSNRPAFM[+16]PSEGK_	_LSNRPAFM[+16]PSEGK_	FALSE	FALSE	TRUE	LABEL_FREE	-6.7	-6.69438	35.3048	35.2993	NaN	0.515581	0.514807	3.14732e-16	no group specified	0.564981	3	483.91	483.908	28.8136	232.821
151219_0001_RPE1	151219_0001_RPE1.wiff	C	1	NA	4.36826e-149	0.660603	37	O43707	O43707	MAPYQGPDAVPGALDYK	Stripped Sequence	MAPYQGPDAVPGALDYK	0	TRUE	2	26	FALSE	FALSE	85.0772	NaN	85.0772	1.942e-26	7.09448e-14	0.200013	1	_M[+16]APYQGPDAVPGALDYK_	_M[+16]APYQGPDAVPGALDYK_	FALSE	FALSE	TRUE	LABEL_FREE	44.2	42.7573	90.1558	91.1933	NaN	0.468292	0.462331	3.53527e-05	no group specified	0.467888	2	904.93	904.923	85.0772	263.67
151219_0001_RPE1	151219_0001_RPE1.wiff	C	1	NA	4.36826e-149	0.660603	37	O43707	O43707	MAPYQGPDAVPGALDYK	Stripped Sequence	MAPYQGPDAVPGALDYK	0	TRUE	2	26	FALSE	FALSE	584.572	NaN	584.572	9.87138e-48	4.81991e-24	0.101706	1	_MAPYQGPDAVPGALDYK_	_MAPYQGPDAVPGALDYK_	FALSE	FALSE	TRUE	LABEL_FREE	50.7	49.8852	99.5903	100.711	NaN	0.586518	0.593522	9.87138e-48	no group specified	0.89195	2	896.932	896.926	584.572	241.034
151219_0001_RPE1	151219_0001_RPE1.wiff	C	1	NA	4.36826e-149	0.660603	37	O43707	O43707	QFASQANVVGPWIQTK	Stripped Sequence	QFASQANVVGPWIQTK	0	TRUE	1	27	FALSE	FALSE	121.361	NaN	121.361	8.20756e-57	4.01685e-21	0.101975	1	_QFASQANVVGPWIQTK_	_QFASQANVVGPWIQTK_	FALSE	FALSE	TRUE	LABEL_FREE	63.15	62.1759	113.78	114.649	NaN	0.60174	0.610413	8.20756e-57	no group specified	0.753297	2	887.468	887.461	121.361	132.678
151219_0001_RPE1	151219_0001_RPE1.wiff	C	1	NA	4.36826e-149	0.660603	37	O43707	O43707	KAGTQIENIDEDFR	Stripped Sequence	KAGTQIENIDEDFR	1	TRUE	0	28	FALSE	FALSE	17.1692	NaN	17.1692	8.9677e-05	0.00453848	0.0567593	0.336438	_KAGTQIENIDEDFR_	_KAGTQIENIDEDFR_	FALSE	FALSE	TRUE	LABEL_FREE	33.4	29.2024	74.7207	79.4987	NaN	NaN	NaN	NaN	no group specified	NaN	3	545.937	545.935	17.1692	171.312
151219_0001_RPE1	151219_0001_RPE1.wiff	C	1	NA	4.36826e-149	0.660603	37	O43707	O43707	ASFNHFDKDHGGALGPEEFK	Stripped Sequence	ASFNHFDKDHGGALGPEEFK	1	TRUE	1	29	FALSE	FALSE	259.505	NaN	259.505	2.09238e-44	9.16291e-22	0.4	1	_ASFNHFDKDHGGALGPEEFK_	_ASFNHFDKDHGGALGPEEFK_	FALSE	FALSE	TRUE	LABEL_FREE	25.1	27.4415	72.6115	69.6585	NaN	0.580589	0.586943	2.09238e-44	no group specified	0.799421	4	551.511	551.508	259.505	191.399
151219_0001_RPE1	151219_0001_RPE1.wiff	C	1	NA	4.36826e-149	0.660603	37	O43707	O43707	ASFNHFDKDHGGALGPEEFK	Stripped Sequence	ASFNHFDKDHGGALGPEEFK	1	TRUE	1	29	FALSE	FALSE	237.262	NaN	237.262	1.16701e-24	5.5486e-10	0.6	1	_ASFNHFDKDHGGALGPEEFK_	_ASFNHFDKDHGGALGPEEFK_	FALSE	FALSE	TRUE	LABEL_FREE	25.1	27.4393	72.6082	69.6585	NaN	NaN	0.149238	NaN	no group specified	NaN	5	441.41	441.408	237.262	114.85
151219_0001_RPE1	151219_0001_RPE1.wiff	C	1	NA	4.36826e-149	0.660603	37	O43707	O43707	ISIEMNGTLEDQLSHLK	Stripped Sequence	ISIEMNGTLEDQLSHLK	0	TRUE	2	30	FALSE	FALSE	77.4285	NaN	77.4285	9.06838e-48	2.04305e-25	0.111243	0.773773	_ISIEMNGTLEDQLSHLK_	_ISIEMNGTLEDQLSHLK_	FALSE	FALSE	TRUE	LABEL_FREE	78.85	79.5471	134.384	133.553	NaN	0.586583	0.593593	9.06838e-48	no group specified	0.721212	3	643.331	643.328	77.4285	47.2168
151219_0001_RPE1	151219_0001_RPE1.wiff	C	1	NA	4.36826e-149	0.660603	37	O43707	O43707	HRPELIEYDK	Stripped Sequence	HRPELIEYDK	1	TRUE	0	31	FALSE	FALSE	29.8591	NaN	29.8591	3.56098e-24	5.0133e-08	0.0962295	0.50848	_HRPELIEYDK_	_HRPELIEYDK_	FALSE	FALSE	TRUE	LABEL_FREE	-3.95	-1.42478	40.5146	38.2678	NaN	0.380278	0.368251	0.50848	no group specified	0.400347	3	433.895	433.893	29.8591	94.7414
151219_0001_RPE1	151219_0001_RPE1.wiff	C	1	NA	4.36826e-149	0.660603	37	O43707	O43707	MVSDINNGWQHLEQAEK	Stripped Sequence	MVSDINNGWQHLEQAEK	0	TRUE	1	32	FALSE	FALSE	34.3628	NaN	34.3628	1.53329e-31	0.000186513	0.152387	0.877849	_M[+16]VSDINNGWQHLEQAEK_	_M[+16]VSDINNGWQHLEQAEK_	FALSE	FALSE	TRUE	LABEL_FREE	37.2	37.8733	85.0086	83.8669	NaN	NaN	NaN	NaN	no group specified	NaN	3	672.314	672.31	34.3628	106.038
151219_0001_RPE1	151219_0001_RPE1.wiff	C	1	NA	4.36826e-149	0.660603	37	O43707	O43707	MVSDINNGWQHLEQAEK	Stripped Sequence	MVSDINNGWQHLEQAEK	0	TRUE	1	32	FALSE	FALSE	220.002	NaN	220.002	2.5116e-39	0.00615826	0.140088	0.572272	_MVSDINNGWQHLEQAEK_	_MVSDINNGWQHLEQAEK_	FALSE	FALSE	TRUE	LABEL_FREE	43.45	45.5739	93.8535	90.9145	NaN	0.571078	0.576389	2.5116e-39	no group specified	0.783817	3	666.983	666.979	220.002	113.706
151219_0001_RPE1	151219_0001_RPE1.wiff	C	1	NA	4.36826e-149	0.660603	37	O43707	O43707	DDPVTNLNNAFEVAEK	Stripped Sequence	DDPVTNLNNAFEVAEK	0	TRUE	1	33	FALSE	FALSE	63.7501	NaN	63.7501	2.65412e-06	0.00428292	0.294457	0.989736	_DDPVTNLNNAFEVAEK_	_DDPVTNLNNAFEVAEK_	FALSE	FALSE	TRUE	LABEL_FREE	69.55	72.0862	125.666	122.073	NaN	0.47468	0.46942	2.65412e-06	no group specified	0.497406	2	888.426	888.419	63.7501	168.397
151219_0001_RPE1	151219_0001_RPE1.wiff	C	1	NA	8.0848e-32	0.563127	2	O43708	O43708	LLVLEAFQVSHPCR	Stripped Sequence	LLVLEAFQVSHPCR	0	TRUE	1	1	TRUE	FALSE	57.3653	NaN	57.3653	1.67772e-19	1.67345e-07	0.00340135	0.0130043	_LLVLEAFQVSHPC[+57]R_	_LLVLEAFQVSHPC[+57]R_	FALSE	TRUE	TRUE	LABEL_FREE	72.55	72.9799	126.607	126.076	NaN	0.524126	0.524288	4.69518e-19	no group specified	0.539389	3	556.968	556.965	57.3653	227.02
151219_0001_RPE1	151219_0001_RPE1.wiff	C	1	NA	7.05138e-105	0.631228	12	O43747	O43747	VLTTAGSYVR	Stripped Sequence	VLTTAGSYVR	0	TRUE	1	1	TRUE	FALSE	384.075	NaN	384.075	1.414e-62	2.51851e-26	8.16008e-10	8.13271e-09	_VLTTAGSYVR_	_VLTTAGSYVR_	FALSE	TRUE	TRUE	LABEL_FREE	7	5.94207	48.4136	49.283	NaN	0.610829	0.620498	1.414e-62	no group specified	0.770689	2	533.798	533.796	384.075	292.231
151219_0001_RPE1	151219_0001_RPE1.wiff	C	1	NA	7.05138e-105	0.631228	12	O43747	O43747	IEFTFER	Stripped Sequence	IEFTFER	0	TRUE	1	2	TRUE	FALSE	239.62	NaN	239.62	6.04459e-69	1.74682e-35	1.16779e-13	8.25454e-13	_IEFTFER_	_IEFTFER_	FALSE	TRUE	TRUE	LABEL_FREE	44.1	43.3703	90.8461	91.1482	NaN	0.620499	0.631228	6.04459e-69	no group specified	0.848951	2	471.24	471.238	239.62	220.216
[truncated: 203,572+ more rows]
