# Supplementary material for: Proteome and Secretome Dynamics of Human Retinal Pigment Epithelium in Response to Reactive Oxygen Species
Source: Sci Rep. 2019 Oct 28;9:15440. doi: 10.1038/s41598-019-51777-7 (PMC6817852; doi:10.1038/s41598-019-51777-7)
Supplement: Supplementary file 5 — Supplementary Dataset 4 [file 41598_2019_51777_MOESM5_ESM.xlsx]

## Sheet: Sheet1
Supplemental Table 4: Secretome proteome quantification results - significant changes according to Spectronaut (Q-value <0.05 and Absolute AVG Log2 Ratio >0.58)
Comparison (group1/group2)	Condition Numerator	Condition Denominator	# of Ratios	Group	AVG Group Quantity Denominator	AVG Group Quantity Numerator	AVG Log2 Ratio	Absolute AVG Log2 Ratio	Standard Deviation	Pvalue	Qvalue	ProteinGroups	ProteinNames	ProteinDescriptions	Genes	UniProtIds	Organisms	GO Biological Process	GO Molecular Function	GO Cellular Component	Database	Protein Existence	Sequence Version	FASTAName	FASTAHeader	# Unique Total Peptides	# Unique Total EG.Id	EG.Id
3wPQ / C	3wPQ	C	36	Q15019	178.678	103.979	-0.781063	0.781063	1.18292	0.000695958	0.00107625	Q15019	SEPT2_HUMAN	Septin-2	43345	Q15019	Homo sapiens	regulation of L-glutamate transport,mitotic nuclear division,smoothened signaling pathway,neuron projection development,regulation of protein localization,cilium assembly,regulation of catalytic activity,cell division,cell-cell adhesion	protein binding,GTP binding,enzyme regulator activity,protein complex scaffold,cadherin binding involved in cell-cell adhesion	exocyst,condensed chromosome kinetochore,nucleus,nucleolus,cytoplasm,spindle,cell-cell adherens junction,axoneme,actin cytoskeleton,midbody,septin complex,cleavage furrow,photoreceptor connecting cilium,myelin sheath,synapse,perinuclear region of cytoplasm,ciliary membrane,extracellular exosome,cell cortex	sp	1	1	uniprot_sprot_2015-08-28_HUMAN	>sp|Q15019|SEPT2_HUMAN Septin-2 OS=Homo sapiens GN=SEPT2 PE=1 SV=1	30	53	_TIISYIDEQFER_.2|_VNIVPVIAK_.2|_LTVVDTPGYGDAINC[+57]R_.2|_LTVVDTPGYGDAINC[+57]R_.3|_TVQIEASTVEIEER_.2|_TVQIEASTVEIEER_.3|_STLINSLFLTDLYPER_.2|_STLINSLFLTDLYPER_.3|_ILDEIEEHNIK_.3|_ILDEIEEHNIK_.2|_ASIPFSVVGSNQLIEAK_.2|_ASIPFSVVGSNQLIEAK_.3|_MQEMIAR_.2|_LYPWGVVEVENPEHNDFLK_.3|_LYPWGVVEVENPEHNDFLK_.4|_LYPWGVVEVENPEHNDFLK_.2|_TMLITHMQDLQEVTQDLHYENFR_.4|_TM[+16]LITHMQDLQEVTQDLHYENFR_.4|_TMLITHM[+16]QD…
1wPQ / C	1wPQ	C	36	Q15019	178.678	114.078	-0.647339	0.647339	0.596713	0.000268289	0.000459956	Q15019	SEPT2_HUMAN	Septin-2	43345	Q15019	Homo sapiens	regulation of L-glutamate transport,mitotic nuclear division,smoothened signaling pathway,neuron projection development,regulation of protein localization,cilium assembly,regulation of catalytic activity,cell division,cell-cell adhesion	protein binding,GTP binding,enzyme regulator activity,protein complex scaffold,cadherin binding involved in cell-cell adhesion	exocyst,condensed chromosome kinetochore,nucleus,nucleolus,cytoplasm,spindle,cell-cell adherens junction,axoneme,actin cytoskeleton,midbody,septin complex,cleavage furrow,photoreceptor connecting cilium,myelin sheath,synapse,perinuclear region of cytoplasm,ciliary membrane,extracellular exosome,cell cortex	sp	1	1	uniprot_sprot_2015-08-28_HUMAN	>sp|Q15019|SEPT2_HUMAN Septin-2 OS=Homo sapiens GN=SEPT2 PE=1 SV=1	30	53	_TIISYIDEQFER_.2|_VNIVPVIAK_.2|_LTVVDTPGYGDAINC[+57]R_.2|_LTVVDTPGYGDAINC[+57]R_.3|_TVQIEASTVEIEER_.2|_TVQIEASTVEIEER_.3|_STLINSLFLTDLYPER_.2|_STLINSLFLTDLYPER_.3|_ILDEIEEHNIK_.3|_ILDEIEEHNIK_.2|_ASIPFSVVGSNQLIEAK_.2|_ASIPFSVVGSNQLIEAK_.3|_MQEMIAR_.2|_LYPWGVVEVENPEHNDFLK_.3|_LYPWGVVEVENPEHNDFLK_.4|_LYPWGVVEVENPEHNDFLK_.2|_TMLITHMQDLQEVTQDLHYENFR_.4|_TM[+16]LITHMQDLQEVTQDLHYENFR_.4|_TMLITHM[+16]QD…
3wPQ / 1wPQ	3wPQ	1wPQ	4	Q9NVA2	55.1057	18.8896	-1.54461	1.54461	0.278657	0.00153007	0.00213346	Q9NVA2	SEP11_HUMAN	Septin-11	43354	Q9NVA2	Homo sapiens	cell cycle,protein heterooligomerization,cell division	protein binding,GTP binding	stress fiber,cytoplasm,cell junction,axon,dendritic spine,extracellular exosome	sp	1	3	uniprot_sprot_2015-08-28_HUMAN	>sp|Q9NVA2|SEP11_HUMAN Septin-11 OS=Homo sapiens GN=SEPT11 PE=1 SV=3	25	41	_SYELQESNVR_.2|_FESDPATHNEPGVR_.3|_FESDPATHNEPGVR_.2|_STLMDTLFNTKFESDPATHNEPGVR_.4|_STLMDTLFNTKFESDPATHNEPGVR_.3|_ADTIAKNELHK_.3|_KKELEEEVNNFQK_.4|_KKELEEEVNNFQK_.3|_KKELEEEVNNFQK_.2|_RNEFLGELQK_.3|_RNEFLGELQK_.2|_EKEAELKEAEK_.3|_RSLFNYHDTR_.3|_IHAC[+57]LYFIAPTGHSLK_.4|_IHAC[+57]LYFIAPTGHSLK_.3|_IHAC[+57]LYFIAPTGHSLK_.2|_ELEEEVNNFQK_.3|_ELEEEVNNFQK_.2|_ARSYELQESNVR_.3|_AAAQLLQSQAQQSGAQQTKK_.4|_AA…
3wPQ / C	3wPQ	C	4	Q9NVA2	67.565	18.8896	-1.83868	1.83868	0.215471	0.000518349	0.000826588	Q9NVA2	SEP11_HUMAN	Septin-11	43354	Q9NVA2	Homo sapiens	cell cycle,protein heterooligomerization,cell division	protein binding,GTP binding	stress fiber,cytoplasm,cell junction,axon,dendritic spine,extracellular exosome	sp	1	3	uniprot_sprot_2015-08-28_HUMAN	>sp|Q9NVA2|SEP11_HUMAN Septin-11 OS=Homo sapiens GN=SEPT11 PE=1 SV=3	25	41	_SYELQESNVR_.2|_FESDPATHNEPGVR_.3|_FESDPATHNEPGVR_.2|_STLMDTLFNTKFESDPATHNEPGVR_.4|_STLMDTLFNTKFESDPATHNEPGVR_.3|_ADTIAKNELHK_.3|_KKELEEEVNNFQK_.4|_KKELEEEVNNFQK_.3|_KKELEEEVNNFQK_.2|_RNEFLGELQK_.3|_RNEFLGELQK_.2|_EKEAELKEAEK_.3|_RSLFNYHDTR_.3|_IHAC[+57]LYFIAPTGHSLK_.4|_IHAC[+57]LYFIAPTGHSLK_.3|_IHAC[+57]LYFIAPTGHSLK_.2|_ELEEEVNNFQK_.3|_ELEEEVNNFQK_.2|_ARSYELQESNVR_.3|_AAAQLLQSQAQQSGAQQTKK_.4|_AA…
1wPQ / C	1wPQ	C	12	O60613	42.417	70.5467	0.733935	0.733935	0.482388	1.65051e-05	3.58654e-05	O60613	SEP15_HUMAN	15 kDa selenoprotein	43358	O60613	Homo sapiens	'de novo' posttranslational protein folding	selenium binding	endoplasmic reticulum lumen,extracellular exosome	sp	1	3	uniprot_sprot_2015-08-28_HUMAN	>sp|O60613|SEP15_HUMAN 15 kDa selenoprotein OS=Homo sapiens GN=SEP15 PE=1 SV=3	8	9	_WNTDSVEEFLSEKLER_.3|_LLDDNGNIAEELSILK_.2|_GC[+57]C[+57]QEEAQFETK_.2|_GC[+57]C[+57]QEEAQFETKK_.3|_GC[+57]C[+57]QEEAQFETKK_.2|_LGRFPQVQAFVR_.3|_FPQVQAFVR_.2|_WNTDSVEEFLSEK_.2|_ELGFSSNLLC[+57]SSC[+57]DLLGQFNLLQLDPDC[+57]R_.3
3wPQ / C	3wPQ	C	104	P01023	294.441	164.358	-0.841137	0.841137	1.66328	1.7002e-13	1.09671e-12	P01023	A2MG_HUMAN	Alpha-2-macroglobulin	A2M	P01023	Homo sapiens	negative regulation of complement activation, lectin pathway,platelet degranulation,blood coagulation, intrinsic pathway,negative regulation of endopeptidase activity,extracellular matrix disassembly,positive regulation of GTPase activity,stem cell differentiation,regulation of small GTPase mediated signal transduction	protease binding,serine-type endopeptidase inhibitor activity,GTPase activator activity,receptor binding,protein binding,growth factor binding,enzyme binding,interleukin-8 binding,interleukin-1 binding,tumor necrosis factor binding,calcium-dependent protein binding	extracellular region,cytosol,platelet alpha granule lumen,extracellular exosome,blood microparticle	sp	1	3	uniprot_sprot_2015-08-28_HUMAN	>sp|P01023|A2MG_HUMAN Alpha-2-macroglobulin OS=Homo sapiens GN=A2M PE=1 SV=3	89	144	_QTVSWAVTPK_.2|_AIGYLNTGYQR_.2|_YGAATFTR_.2|_FEVQVTVPK_.2|_GVPIPNKVIFIR_.3|_QGIPFFGQVR_.2|_TEHPFTVEEFVLPK_.3|_TEHPFTVEEFVLPK_.2|_VTAAPQSVC[+57]ALR_.2|_VTAAPQSVC[+57]ALR_.3|_VGFYESDVMGR_.2|_VGFYESDVM[+16]GR_.2|_NQGNTWLTAFVLK_.2|_NEDSLVFVQTDK_.2|_NEDSLVFVQTDK_.3|_QFSFPLSSEPFQGSYK_.3|_QFSFPLSSEPFQGSYK_.2|_KYSDASDC[+57]HGEDSQAFC[+57]EK_.4|_KYSDASDC[+57]HGEDSQAFC[+57]EK_.3|_LHTEAQIQEEGTVVELTGR_.3|_LHT…
1wPQ / C	1wPQ	C	104	P01023	294.441	121.543	-1.27651	1.27651	1.51993	1.88917e-13	1.19176e-12	P01023	A2MG_HUMAN	Alpha-2-macroglobulin	A2M	P01023	Homo sapiens	negative regulation of complement activation, lectin pathway,platelet degranulation,blood coagulation, intrinsic pathway,negative regulation of endopeptidase activity,extracellular matrix disassembly,positive regulation of GTPase activity,stem cell differentiation,regulation of small GTPase mediated signal transduction	protease binding,serine-type endopeptidase inhibitor activity,GTPase activator activity,receptor binding,protein binding,growth factor binding,enzyme binding,interleukin-8 binding,interleukin-1 binding,tumor necrosis factor binding,calcium-dependent protein binding	extracellular region,cytosol,platelet alpha granule lumen,extracellular exosome,blood microparticle	sp	1	3	uniprot_sprot_2015-08-28_HUMAN	>sp|P01023|A2MG_HUMAN Alpha-2-macroglobulin OS=Homo sapiens GN=A2M PE=1 SV=3	89	144	_QTVSWAVTPK_.2|_AIGYLNTGYQR_.2|_YGAATFTR_.2|_FEVQVTVPK_.2|_GVPIPNKVIFIR_.3|_QGIPFFGQVR_.2|_TEHPFTVEEFVLPK_.3|_TEHPFTVEEFVLPK_.2|_VTAAPQSVC[+57]ALR_.2|_VTAAPQSVC[+57]ALR_.3|_VGFYESDVMGR_.2|_VGFYESDVM[+16]GR_.2|_NQGNTWLTAFVLK_.2|_NEDSLVFVQTDK_.2|_NEDSLVFVQTDK_.3|_QFSFPLSSEPFQGSYK_.3|_QFSFPLSSEPFQGSYK_.2|_KYSDASDC[+57]HGEDSQAFC[+57]EK_.4|_KYSDASDC[+57]HGEDSQAFC[+57]EK_.3|_LHTEAQIQEEGTVVELTGR_.3|_LHT…
3wPQ / C	3wPQ	C	4	Q9NP58	65.1254	108.71	0.739188	0.739188	0.507738	0.0416871	0.0331276	Q9NP58	ABCB6_HUMAN	ATP-binding cassette sub-family B member 6, mitochondrial	ABCB6	Q9NP58	Homo sapiens	porphyrin-containing compound biosynthetic process,transport,cellular iron ion homeostasis,brain development,heme transport,skin development,transmembrane transport	ATP binding,heme transporter activity,heme-transporting ATPase activity,efflux transmembrane transporter activity,heme binding	Golgi membrane,mitochondrion,mitochondrial envelope,mitochondrial outer membrane,mitochondrial inner membrane,endosome,endoplasmic reticulum,endoplasmic reticulum membrane,Golgi apparatus,plasma membrane,endosome membrane,integral component of mitochondrial outer membrane,ATP-binding cassette (ABC) transporter complex,extracellular exosome	sp	1	1	uniprot_sprot_2015-08-28_HUMAN	>sp|Q9NP58|ABCB6_HUMAN ATP-binding cassette sub-family B member 6, mitochondrial OS=Homo sapiens GN=ABCB6 PE=1 SV=1	10	11	_ALNVLVPIFYR_.2|_AMNTQENATR_.2|_FYDISSGC[+57]IR_.2|_AVDSLLNFETVK_.2|_APGIILLDEATSALDTSNER_.3|_APGIILLDEATSALDTSNER_.2|_YYNAESYEVER_.2|_LSTVVNADQILVIK_.2|_IDGQDISQVTQASLR_.2|_SHIGVVPQDTVLFNDTIADNIR_.3|_VTAGNDEVEAAAQAAGIHDAIMAFPEGYR_.3
3wPQ / 1wPQ	3wPQ	1wPQ	4	Q15027	151.088	79.1868	-0.932054	0.932054	0.260832	0.00588235	0.00672268	Q15027	ACAP1_HUMAN	Arf-GAP with coiled-coil, ANK repeat and PH domain-containing protein 1	ACAP1	Q15027	Homo sapiens	protein transport,positive regulation of GTPase activity	GTPase activator activity,metal ion binding	membrane,recycling endosome membrane	sp	1	1	uniprot_sprot_2015-08-28_HUMAN	>sp|Q15027|ACAP1_HUMAN Arf-GAP with coiled-coil, ANK repeat and PH domain-containing protein 1 OS=Homo sapiens GN=ACAP1 PE=1 SV=1	14	16	_RAQEAEEAGAALRTAR_.4|_RAQEAEEAGAALRTAR_.3|_EGPGGLVMEGHLFK_.3|_LGTGLLESGR_.2|_GPLHHATILGHTGLAC[+57]LFLK_.4|_ELGAQLHQLVLNSAR_.3|_ELGAQLHQLVLNSAR_.2|_SKPEPPSEDLGSLHPGALLFR_.4|_GAESLEAALTHNAEVPR_.3|_SC[+57]LLQADSER_.2|_AFVVGIC[+57]DLAR_.2|_ELGGEEPEPSLR_.2|_LDSHAELLDATQHTLQQQIQTLVK_.4|_LDDSPRGPGQGSGHLAIGSAATLGSGGMAR_.4|_WFTIQSNQLVYQK_.2|_LMC[+57]ELGNVIINQIYEAR_.2
3wPQ / C	3wPQ	C	4	Q15027	144.707	79.1868	-0.869806	0.869806	0.294226	0.00858521	0.00918836	Q15027	ACAP1_HUMAN	Arf-GAP with coiled-coil, ANK repeat and PH domain-containing protein 1	ACAP1	Q15027	Homo sapiens	protein transport,positive regulation of GTPase activity	GTPase activator activity,metal ion binding	membrane,recycling endosome membrane	sp	1	1	uniprot_sprot_2015-08-28_HUMAN	>sp|Q15027|ACAP1_HUMAN Arf-GAP with coiled-coil, ANK repeat and PH domain-containing protein 1 OS=Homo sapiens GN=ACAP1 PE=1 SV=1	14	16	_RAQEAEEAGAALRTAR_.4|_RAQEAEEAGAALRTAR_.3|_EGPGGLVMEGHLFK_.3|_LGTGLLESGR_.2|_GPLHHATILGHTGLAC[+57]LFLK_.4|_ELGAQLHQLVLNSAR_.3|_ELGAQLHQLVLNSAR_.2|_SKPEPPSEDLGSLHPGALLFR_.4|_GAESLEAALTHNAEVPR_.3|_SC[+57]LLQADSER_.2|_AFVVGIC[+57]DLAR_.2|_ELGGEEPEPSLR_.2|_LDSHAELLDATQHTLQQQIQTLVK_.4|_LDDSPRGPGQGSGHLAIGSAATLGSGGMAR_.4|_WFTIQSNQLVYQK_.2|_LMC[+57]ELGNVIINQIYEAR_.2
3wPQ / C	3wPQ	C	16	P24752	52.3908	115.585	1.14157	1.14157	0.488248	1.39467e-06	3.59203e-06	P24752	THIL_HUMAN	Acetyl-CoA acetyltransferase, mitochondrial	ACAT1	P24752	Homo sapiens	liver development,acetyl-CoA biosynthetic process,isoleucine catabolic process,fatty acid beta-oxidation,brain development,branched-chain amino acid catabolic process,response to hormone,response to organic cyclic compound,coenzyme A metabolic process,coenzyme A biosynthetic process,response to starvation,acetyl-CoA catabolic process,ketone body biosynthetic process,ketone body catabolic process,…	acetyl-CoA C-acetyltransferase activity,carbon-carbon lyase activity,ligase activity, forming carbon-carbon bonds,enzyme binding,protein homodimerization activity,metal ion binding,coenzyme binding	mitochondrion,mitochondrial inner membrane,mitochondrial matrix,extracellular exosome	sp	1	1	uniprot_sprot_2015-08-28_HUMAN	>sp|P24752|THIL_HUMAN Acetyl-CoA acetyltransferase, mitochondrial OS=Homo sapiens GN=ACAT1 PE=1 SV=1	44	84	_EVVIVSATR_.2|_LNVTPLAR_.2|_FGNEVIPVTVTVK_.2|_FGNEVIPVTVTVK_.3|_NEQDAYAINSYTR_.2|_NEQDAYAINSYTR_.3|_MLEIDPQKVNINGGAVSLGHPIGMSGAR_.4|_MLEIDPQKVNINGGAVSLGHPIGMSGAR_.5|_M[+16]LEIDPQKVNINGGAVSLGHPIGMSGAR_.4|_MLEIDPQKVNINGGAVSLGHPIGM[+16]SGAR_.4|_MLEIDPQKVNINGGAVSLGHPIGMSGAR_.3|_EAYMGNVLQGGEGQAPTR_.2|_EAYMGNVLQGGEGQAPTR_.4|_EAYMGNVLQGGEGQAPTR_.3|_EAYM[+16]GNVLQGGEGQAPTR_.3|_EAYM[+16]GNVLQGGEGQAPTR_.2|…
1wPQ / C	1wPQ	C	16	P24752	52.3908	87.3923	0.738192	0.738192	0.289873	2.1918e-05	4.64986e-05	P24752	THIL_HUMAN	Acetyl-CoA acetyltransferase, mitochondrial	ACAT1	P24752	Homo sapiens	liver development,acetyl-CoA biosynthetic process,isoleucine catabolic process,fatty acid beta-oxidation,brain development,branched-chain amino acid catabolic process,response to hormone,response to organic cyclic compound,coenzyme A metabolic process,coenzyme A biosynthetic process,response to starvation,acetyl-CoA catabolic process,ketone body biosynthetic process,ketone body catabolic process,…	acetyl-CoA C-acetyltransferase activity,carbon-carbon lyase activity,ligase activity, forming carbon-carbon bonds,enzyme binding,protein homodimerization activity,metal ion binding,coenzyme binding	mitochondrion,mitochondrial inner membrane,mitochondrial matrix,extracellular exosome	sp	1	1	uniprot_sprot_2015-08-28_HUMAN	>sp|P24752|THIL_HUMAN Acetyl-CoA acetyltransferase, mitochondrial OS=Homo sapiens GN=ACAT1 PE=1 SV=1	44	84	_EVVIVSATR_.2|_LNVTPLAR_.2|_FGNEVIPVTVTVK_.2|_FGNEVIPVTVTVK_.3|_NEQDAYAINSYTR_.2|_NEQDAYAINSYTR_.3|_MLEIDPQKVNINGGAVSLGHPIGMSGAR_.4|_MLEIDPQKVNINGGAVSLGHPIGMSGAR_.5|_M[+16]LEIDPQKVNINGGAVSLGHPIGMSGAR_.4|_MLEIDPQKVNINGGAVSLGHPIGM[+16]SGAR_.4|_MLEIDPQKVNINGGAVSLGHPIGMSGAR_.3|_EAYMGNVLQGGEGQAPTR_.2|_EAYMGNVLQGGEGQAPTR_.4|_EAYMGNVLQGGEGQAPTR_.3|_EAYM[+16]GNVLQGGEGQAPTR_.3|_EAYM[+16]GNVLQGGEGQAPTR_.2|…
1wPQ / C	1wPQ	C	12	Q9H3P7	16.8529	27.3378	0.697904	0.697904	0.511749	0.00222897	0.00294999	Q9H3P7	GCP60_HUMAN	Golgi resident protein GCP60	ACBD3	Q9H3P7	Homo sapiens	steroid biosynthetic process,transport	fatty-acyl-CoA binding,protein binding,protein kinase A regulatory subunit binding	Golgi membrane,mitochondrion,Golgi apparatus,membrane,integral component of membrane	sp	1	4	uniprot_sprot_2015-08-28_HUMAN	>sp|Q9H3P7|GCP60_HUMAN Golgi resident protein GCP60 OS=Homo sapiens GN=ACBD3 PE=1 SV=4	24	35	_IQQDADSVITVGR_.2|_QQEVVVAGSSLPTSSK_.2|_DC[+57]HEEVYAGSHQYPGR_.4|_DC[+57]HEEVYAGSHQYPGR_.3|_ESLPVIAAPSMWTRPQIK_.3|_ESLPVIAAPSM[+16]WTRPQIK_.3|_ESLPVIAAPSMWTRPQIK_.2|_GPGASGEQPEPGEAAAGGAAEEAR_.3|_GPGASGEQPEPGEAAAGGAAEEAR_.2|_C[+57]C[+57]HLFSTYVASHK_.4|_C[+57]C[+57]HLFSTYVASHK_.3|_C[+57]C[+57]HLFSTYVASHK_.2|_RDC[+57]HEEVYAGSHQYPGR_.5|_RDC[+57]HEEVYAGSHQYPGR_.4|_NANKPLLDEIVPVYRR_.4|_NANKPLLDEIVPVYRR…
3wPQ / 1wPQ	3wPQ	1wPQ	96	P53396	154.685	55.2214	-1.48603	1.48603	1.49829	3.45745e-15	2.6908e-14	P53396	ACLY_HUMAN	ATP-citrate synthase	ACLY	P53396	Homo sapiens	acetyl-CoA biosynthetic process,citrate metabolic process,oxaloacetate metabolic process,fatty acid biosynthetic process,cholesterol biosynthetic process,lipid biosynthetic process,positive regulation of cellular metabolic process,long-chain fatty-acyl-CoA biosynthetic process	ATP citrate synthase activity,protein binding,ATP binding,metal ion binding,cofactor binding	nucleoplasm,cytoplasm,cytosol,plasma membrane,citrate lyase complex,membrane,extracellular exosome	sp	1	3	uniprot_sprot_2015-08-28_HUMAN	>sp|P53396|ACLY_HUMAN ATP-citrate synthase OS=Homo sapiens GN=ACLY PE=1 SV=3	85	146	_EILIPVFK_.2|_VDATADYIC[+57]K_.2|_STTLFSR_.2|_VTPDTDWAR_.2|_TILSLMTR_.2|_LLVGVDEK_.2|_FGGALDAAAK_.2|_FIC[+57]TTSAIQNR_.2|_FIC[+57]TTSAIQNR_.3|_DGVYVLDLAAK_.2|_EAGVFVPR_.2|_TIAIIAEGIPEALTR_.2|_TIAIIAEGIPEALTR_.3|_GVTIIGPATVGGIKPGC[+57]FK_.3|_GVTIIGPATVGGIKPGC[+57]FK_.2|_AIVWGMQTR_.2|_AIVWGM[+16]QTR_.2|_RGGPNYQEGLR_.3|_RGGPNYQEGLR_.2|_LLQDHPWLLSQNLVVKPDQLIK_.4|_LLQDHPWLLSQNLVVKPDQLIK_.5|_LLQDHPWLLS…
3wPQ / C	3wPQ	C	96	P53396	127.543	55.2214	-1.20769	1.20769	1.52512	3.03915e-13	1.86784e-12	P53396	ACLY_HUMAN	ATP-citrate synthase	ACLY	P53396	Homo sapiens	acetyl-CoA biosynthetic process,citrate metabolic process,oxaloacetate metabolic process,fatty acid biosynthetic process,cholesterol biosynthetic process,lipid biosynthetic process,positive regulation of cellular metabolic process,long-chain fatty-acyl-CoA biosynthetic process	ATP citrate synthase activity,protein binding,ATP binding,metal ion binding,cofactor binding	nucleoplasm,cytoplasm,cytosol,plasma membrane,citrate lyase complex,membrane,extracellular exosome	sp	1	3	uniprot_sprot_2015-08-28_HUMAN	>sp|P53396|ACLY_HUMAN ATP-citrate synthase OS=Homo sapiens GN=ACLY PE=1 SV=3	85	146	_EILIPVFK_.2|_VDATADYIC[+57]K_.2|_STTLFSR_.2|_VTPDTDWAR_.2|_TILSLMTR_.2|_LLVGVDEK_.2|_FGGALDAAAK_.2|_FIC[+57]TTSAIQNR_.2|_FIC[+57]TTSAIQNR_.3|_DGVYVLDLAAK_.2|_EAGVFVPR_.2|_TIAIIAEGIPEALTR_.2|_TIAIIAEGIPEALTR_.3|_GVTIIGPATVGGIKPGC[+57]FK_.3|_GVTIIGPATVGGIKPGC[+57]FK_.2|_AIVWGMQTR_.2|_AIVWGM[+16]QTR_.2|_RGGPNYQEGLR_.3|_RGGPNYQEGLR_.2|_LLQDHPWLLSQNLVVKPDQLIK_.4|_LLQDHPWLLSQNLVVKPDQLIK_.5|_LLQDHPWLLS…
3wPQ / 1wPQ	3wPQ	1wPQ	44	P21399	34.3271	12.8769	-1.41456	1.41456	1.86163	0.00118474	0.00170679	P21399	ACOC_HUMAN	Cytoplasmic aconitate hydratase	ACO1	P21399	Homo sapiens	tricarboxylic acid cycle,citrate metabolic process,regulation of translation,cellular iron ion homeostasis,post-embryonic development,response to iron(II) ion,intestinal absorption	RNA binding,aconitate hydratase activity,protein binding,iron-responsive element binding,metal ion binding,4 iron, 4 sulfur cluster binding	cytoplasm,mitochondrion,endoplasmic reticulum,Golgi apparatus,cytosol,extracellular exosome	sp	1	3	uniprot_sprot_2015-08-28_HUMAN	>sp|P21399|ACOC_HUMAN Cytoplasmic aconitate hydratase OS=Homo sapiens GN=ACO1 PE=1 SV=3	42	66	_AVLAESYER_.2|_TVVPC[+57]C[+57]SGPK_.2|_NQDLEFER_.2|_VLLEAAIR_.2|_QAPQTIHLPSGEILDVFDAAER_.3|_QAPQTIHLPSGEILDVFDAAER_.4|_DIWPTRDEIQAVER_.3|_QYVIPGMFK_.2|_VILQDFTGVPAVVDFAAMR_.3|_VILQDFTGVPAVVDFAAM[+16]R_.3|_VILQDFTGVPAVVDFAAMR_.2|_IDFEKEPLGVNAK_.3|_IDFEKEPLGVNAK_.2|_YLQAVGMFR_.2|_YLQAVGM[+16]FR_.2|_YTIIIPENLKPQMK_.3|_YTIIIPENLKPQMK_.2|_DFESC[+57]LGAK_.2|_LMGKPHPLVTSTDIVLTITK_.4|_LMGKPHPLVTSTDIVLTI…
3wPQ / C	3wPQ	C	44	P21399	122.88	12.8769	-3.25439	3.25439	2.14733	1.62737e-10	7.44536e-10	P21399	ACOC_HUMAN	Cytoplasmic aconitate hydratase	ACO1	P21399	Homo sapiens	tricarboxylic acid cycle,citrate metabolic process,regulation of translation,cellular iron ion homeostasis,post-embryonic development,response to iron(II) ion,intestinal absorption	RNA binding,aconitate hydratase activity,protein binding,iron-responsive element binding,metal ion binding,4 iron, 4 sulfur cluster binding	cytoplasm,mitochondrion,endoplasmic reticulum,Golgi apparatus,cytosol,extracellular exosome	sp	1	3	uniprot_sprot_2015-08-28_HUMAN	>sp|P21399|ACOC_HUMAN Cytoplasmic aconitate hydratase OS=Homo sapiens GN=ACO1 PE=1 SV=3	42	66	_AVLAESYER_.2|_TVVPC[+57]C[+57]SGPK_.2|_NQDLEFER_.2|_VLLEAAIR_.2|_QAPQTIHLPSGEILDVFDAAER_.3|_QAPQTIHLPSGEILDVFDAAER_.4|_DIWPTRDEIQAVER_.3|_QYVIPGMFK_.2|_VILQDFTGVPAVVDFAAMR_.3|_VILQDFTGVPAVVDFAAM[+16]R_.3|_VILQDFTGVPAVVDFAAMR_.2|_IDFEKEPLGVNAK_.3|_IDFEKEPLGVNAK_.2|_YLQAVGMFR_.2|_YLQAVGM[+16]FR_.2|_YTIIIPENLKPQMK_.3|_YTIIIPENLKPQMK_.2|_DFESC[+57]LGAK_.2|_LMGKPHPLVTSTDIVLTITK_.4|_LMGKPHPLVTSTDIVLTI…
1wPQ / C	1wPQ	C	44	P21399	122.88	34.3271	-1.83983	1.83983	1.24666	1.15397e-11	5.92289e-11	P21399	ACOC_HUMAN	Cytoplasmic aconitate hydratase	ACO1	P21399	Homo sapiens	tricarboxylic acid cycle,citrate metabolic process,regulation of translation,cellular iron ion homeostasis,post-embryonic development,response to iron(II) ion,intestinal absorption	RNA binding,aconitate hydratase activity,protein binding,iron-responsive element binding,metal ion binding,4 iron, 4 sulfur cluster binding	cytoplasm,mitochondrion,endoplasmic reticulum,Golgi apparatus,cytosol,extracellular exosome	sp	1	3	uniprot_sprot_2015-08-28_HUMAN	>sp|P21399|ACOC_HUMAN Cytoplasmic aconitate hydratase OS=Homo sapiens GN=ACO1 PE=1 SV=3	42	66	_AVLAESYER_.2|_TVVPC[+57]C[+57]SGPK_.2|_NQDLEFER_.2|_VLLEAAIR_.2|_QAPQTIHLPSGEILDVFDAAER_.3|_QAPQTIHLPSGEILDVFDAAER_.4|_DIWPTRDEIQAVER_.3|_QYVIPGMFK_.2|_VILQDFTGVPAVVDFAAMR_.3|_VILQDFTGVPAVVDFAAM[+16]R_.3|_VILQDFTGVPAVVDFAAMR_.2|_IDFEKEPLGVNAK_.3|_IDFEKEPLGVNAK_.2|_YLQAVGMFR_.2|_YLQAVGM[+16]FR_.2|_YTIIIPENLKPQMK_.3|_YTIIIPENLKPQMK_.2|_DFESC[+57]LGAK_.2|_LMGKPHPLVTSTDIVLTITK_.4|_LMGKPHPLVTSTDIVLTI…
3wPQ / C	3wPQ	C	4	Q99798	133.332	49.1179	-1.44071	1.44071	0.345423	0.00354622	0.00435522	Q99798	ACON_HUMAN	Aconitate hydratase, mitochondrial	ACO2	Q99798	Homo sapiens	generation of precursor metabolites and energy,tricarboxylic acid cycle,citrate metabolic process,isocitrate metabolic process	aconitate hydratase activity,iron ion binding,3 iron, 4 sulfur cluster binding,4 iron, 4 sulfur cluster binding	nucleus,mitochondrion,mitochondrial matrix,myelin sheath	sp	1	2	uniprot_sprot_2015-08-28_HUMAN	>sp|Q99798|ACON_HUMAN Aconitate hydratase, mitochondrial OS=Homo sapiens GN=ACO2 PE=1 SV=2	75	142	_SQFTITPGSEQIR_.2|_SQFTITPGSEQIR_.3|_DGYAQILR_.2|_NTIVTSYNR_.2|_VAGILTVK_.2|_NAVTQEFGPVPDTAR_.2|_NAVTQEFGPVPDTAR_.3|_C[+57]TTDHISAAGPWLK_.3|_C[+57]TTDHISAAGPWLK_.2|_FNPETDYLTGTDGK_.2|_IVYGHLDDPASQEIER_.3|_IVYGHLDDPASQEIER_.4|_IVYGHLDDPASQEIER_.2|_AKDINQEVYNFLATAGAK_.3|_AKDINQEVYNFLATAGAK_.4|_AKDINQEVYNFLATAGAK_.2|_NDANPETHAFVTSPEIVTALAIAGTLK_.3|_NDANPETHAFVTSPEIVTALAIAGTLK_.4|_QGLLPLTFADPADYNK_.2…
1wPQ / C	1wPQ	C	4	Q99798	133.332	42.9823	-1.63321	1.63321	0.356421	0.00250138	0.00324161	Q99798	ACON_HUMAN	Aconitate hydratase, mitochondrial	ACO2	Q99798	Homo sapiens	generation of precursor metabolites and energy,tricarboxylic acid cycle,citrate metabolic process,isocitrate metabolic process	aconitate hydratase activity,iron ion binding,3 iron, 4 sulfur cluster binding,4 iron, 4 sulfur cluster binding	nucleus,mitochondrion,mitochondrial matrix,myelin sheath	sp	1	2	uniprot_sprot_2015-08-28_HUMAN	>sp|Q99798|ACON_HUMAN Aconitate hydratase, mitochondrial OS=Homo sapiens GN=ACO2 PE=1 SV=2	75	142	_SQFTITPGSEQIR_.2|_SQFTITPGSEQIR_.3|_DGYAQILR_.2|_NTIVTSYNR_.2|_VAGILTVK_.2|_NAVTQEFGPVPDTAR_.2|_NAVTQEFGPVPDTAR_.3|_C[+57]TTDHISAAGPWLK_.3|_C[+57]TTDHISAAGPWLK_.2|_FNPETDYLTGTDGK_.2|_IVYGHLDDPASQEIER_.3|_IVYGHLDDPASQEIER_.4|_IVYGHLDDPASQEIER_.2|_AKDINQEVYNFLATAGAK_.3|_AKDINQEVYNFLATAGAK_.4|_AKDINQEVYNFLATAGAK_.2|_NDANPETHAFVTSPEIVTALAIAGTLK_.3|_NDANPETHAFVTSPEIVTALAIAGTLK_.4|_QGLLPLTFADPADYNK_.2…
3wPQ / 1wPQ	3wPQ	1wPQ	12	O00154	77.6828	21.6222	-1.84508	1.84508	1.33586	0.00029296	0.000498241	O00154	BACH_HUMAN	Cytosolic acyl coenzyme A thioester hydrolase	ACOT7	O00154	Homo sapiens	coenzyme A biosynthetic process,long-chain fatty-acyl-CoA biosynthetic process,medium-chain fatty-acyl-CoA catabolic process,long-chain fatty-acyl-CoA catabolic process,medium-chain fatty acid biosynthetic process,palmitic acid biosynthetic process	fatty-acyl-CoA binding,protein binding,palmitoyl-CoA hydrolase activity,long-chain fatty acyl-CoA binding,protein homodimerization activity,acyl-CoA hydrolase activity,carboxylic ester hydrolase activity	nucleoplasm,cytoplasm,mitochondrion,cytosol,extracellular exosome	sp	1	3	uniprot_sprot_2015-08-28_HUMAN	>sp|O00154|BACH_HUMAN Cytosolic acyl coenzyme A thioester hydrolase OS=Homo sapiens GN=ACOT7 PE=1 SV=3	22	42	_ATLWYVPLSLK_.2|_LMDEVAGIVAAR_.2|_LMDEVAGIVAAR_.3|_LM[+16]DEVAGIVAAR_.2|_MIEEAGAIISTR_.2|_MIEEAGAIISTR_.3|_M[+16]IEEAGAIISTR_.2|_IMRPDDANVAGNVHGGTILK_.4|_IM[+16]RPDDANVAGNVHGGTILK_.4|_IMRPDDANVAGNVHGGTILK_.3|_IM[+16]RPDDANVAGNVHGGTILK_.3|_TNIVTASVDAINFHDK_.3|_TNIVTASVDAINFHDK_.2|_VLEVPPVVYSR_.3|_VLEVPPVVYSR_.2|_GC[+57]VITISGR_.2|_SLPVPQLVPETEDEKKR_.4|_SLPVPQLVPETEDEKKR_.3|_RQGHAEPQP_.2|_TNIVTASVD…
3wPQ / C	3wPQ	C	12	O00154	73.3356	21.6222	-1.762	1.762	1.36349	0.000349742	0.000586453	O00154	BACH_HUMAN	Cytosolic acyl coenzyme A thioester hydrolase	ACOT7	O00154	Homo sapiens	coenzyme A biosynthetic process,long-chain fatty-acyl-CoA biosynthetic process,medium-chain fatty-acyl-CoA catabolic process,long-chain fatty-acyl-CoA catabolic process,medium-chain fatty acid biosynthetic process,palmitic acid biosynthetic process	fatty-acyl-CoA binding,protein binding,palmitoyl-CoA hydrolase activity,long-chain fatty acyl-CoA binding,protein homodimerization activity,acyl-CoA hydrolase activity,carboxylic ester hydrolase activity	nucleoplasm,cytoplasm,mitochondrion,cytosol,extracellular exosome	sp	1	3	uniprot_sprot_2015-08-28_HUMAN	>sp|O00154|BACH_HUMAN Cytosolic acyl coenzyme A thioester hydrolase OS=Homo sapiens GN=ACOT7 PE=1 SV=3	22	42	_ATLWYVPLSLK_.2|_LMDEVAGIVAAR_.2|_LMDEVAGIVAAR_.3|_LM[+16]DEVAGIVAAR_.2|_MIEEAGAIISTR_.2|_MIEEAGAIISTR_.3|_M[+16]IEEAGAIISTR_.2|_IMRPDDANVAGNVHGGTILK_.4|_IM[+16]RPDDANVAGNVHGGTILK_.4|_IMRPDDANVAGNVHGGTILK_.3|_IM[+16]RPDDANVAGNVHGGTILK_.3|_TNIVTASVDAINFHDK_.3|_TNIVTASVDAINFHDK_.2|_VLEVPPVVYSR_.3|_VLEVPPVVYSR_.2|_GC[+57]VITISGR_.2|_SLPVPQLVPETEDEKKR_.4|_SLPVPQLVPETEDEKKR_.3|_RQGHAEPQP_.2|_TNIVTASVD…
3wPQ / 1wPQ	3wPQ	1wPQ	8	P13686	141.973	279.419	0.976809	0.976809	0.375199	0.00018868	0.000339008	P13686	PPA5_HUMAN	Tartrate-resistant acid phosphatase type 5	ACP5	P13686	Homo sapiens	riboflavin metabolic process,dephosphorylation,response to lipopolysaccharide,negative regulation of interleukin-1 beta production,negative regulation of interleukin-12 production,negative regulation of tumor necrosis factor production,negative regulation of superoxide anion generation,response to cytokine,negative regulation of nitric oxide biosynthetic process,bone resorption,negative regulatio…	acid phosphatase activity,ferrous iron binding,ferric iron binding	lysosome,cytosol,integral component of membrane,extracellular exosome	sp	1	3	uniprot_sprot_2015-08-28_HUMAN	>sp|P13686|PPA5_HUMAN Tartrate-resistant acid phosphatase type 5 OS=Homo sapiens GN=ACP5 PE=1 SV=3	4	5	_FVAVGDWGGVPNAPFHTAR_.3|_FQETFEDVFSDR_.2|_RFQETFEDVFSDR_.3|_EDYVLVAGHYPVWSIAEHGPTHC[+57]LVK_.5|_EDYVLVAGHYPVWSIAEHGPTHC[+57]LVK_.3
3wPQ / C	3wPQ	C	8	P13686	128.73	279.419	1.11808	1.11808	0.583422	0.000257921	0.000444991	P13686	PPA5_HUMAN	Tartrate-resistant acid phosphatase type 5	ACP5	P13686	Homo sapiens	riboflavin metabolic process,dephosphorylation,response to lipopolysaccharide,negative regulation of interleukin-1 beta production,negative regulation of interleukin-12 production,negative regulation of tumor necrosis factor production,negative regulation of superoxide anion generation,response to cytokine,negative regulation of nitric oxide biosynthetic process,bone resorption,negative regulatio…	acid phosphatase activity,ferrous iron binding,ferric iron binding	lysosome,cytosol,integral component of membrane,extracellular exosome	sp	1	3	uniprot_sprot_2015-08-28_HUMAN	>sp|P13686|PPA5_HUMAN Tartrate-resistant acid phosphatase type 5 OS=Homo sapiens GN=ACP5 PE=1 SV=3	4	5	_FVAVGDWGGVPNAPFHTAR_.3|_FQETFEDVFSDR_.2|_RFQETFEDVFSDR_.3|_EDYVLVAGHYPVWSIAEHGPTHC[+57]LVK_.5|_EDYVLVAGHYPVWSIAEHGPTHC[+57]LVK_.3
3wPQ / 1wPQ	3wPQ	1wPQ	64	P62736	420.417	216.733	-0.955902	0.955902	1.14859	2.54704e-05	5.34022e-05	P62736	ACTA_HUMAN	Actin, aortic smooth muscle	ACTA2	P62736	Homo sapiens	muscle contraction,regulation of blood pressure,response to virus,positive regulation of gene expression,vascular smooth muscle contraction,glomerular mesangial cell development,mesenchyme migration	ATP binding,protein kinase binding	extracellular space,cytoplasm,cytosol,actin cytoskeleton,lamellipodium,filopodium,smooth muscle contractile fiber,protein complex,cell body,extracellular exosome	sp	1	1	uniprot_sprot_2015-08-28_HUMAN	>sp|P62736|ACTA_HUMAN Actin, aortic smooth muscle OS=Homo sapiens GN=ACTA2 PE=1 SV=1	21	59	_GYSFVTTAER_.2|_EKLC[+57]YVALDFENEM[+16]ATAASSSSLEK_.3|_KDLYANNVLSGGTTMYPGIADR_.3|_KDLYANNVLSGGTTM[+16]YPGIADR_.3|_QEYDEAGPSIVHR_.3|_QEYDEAGPSIVHR_.2|_YPIEHGIITNWDDM[+16]EK_.3|_YPIEHGIITNWDDMEK_.3|_YPIEHGIITNWDDMEK_.2|_YPIEHGIITNWDDMEK_.4|_YPIEHGIITNWDDM[+16]EK_.2|_GYSFVTTAEREIVR_.3|_GYSFVTTAEREIVR_.2|_VAPEEHPTLLTEAPLNPK_.3|_VAPEEHPTLLTEAPLNPK_.4|_VAPEEHPTLLTEAPLNPK_.2|_IWHHSFYNELR_.3|_IWHHSFYNEL…
3wPQ / C	3wPQ	C	64	P62736	712.135	216.733	-1.71623	1.71623	1.5305	2.0138e-05	4.30411e-05	P62736	ACTA_HUMAN	Actin, aortic smooth muscle	ACTA2	P62736	Homo sapiens	muscle contraction,regulation of blood pressure,response to virus,positive regulation of gene expression,vascular smooth muscle contraction,glomerular mesangial cell development,mesenchyme migration	ATP binding,protein kinase binding	extracellular space,cytoplasm,cytosol,actin cytoskeleton,lamellipodium,filopodium,smooth muscle contractile fiber,protein complex,cell body,extracellular exosome	sp	1	1	uniprot_sprot_2015-08-28_HUMAN	>sp|P62736|ACTA_HUMAN Actin, aortic smooth muscle OS=Homo sapiens GN=ACTA2 PE=1 SV=1	21	59	_GYSFVTTAER_.2|_EKLC[+57]YVALDFENEM[+16]ATAASSSSLEK_.3|_KDLYANNVLSGGTTMYPGIADR_.3|_KDLYANNVLSGGTTM[+16]YPGIADR_.3|_QEYDEAGPSIVHR_.3|_QEYDEAGPSIVHR_.2|_YPIEHGIITNWDDM[+16]EK_.3|_YPIEHGIITNWDDMEK_.3|_YPIEHGIITNWDDMEK_.2|_YPIEHGIITNWDDMEK_.4|_YPIEHGIITNWDDM[+16]EK_.2|_GYSFVTTAEREIVR_.3|_GYSFVTTAEREIVR_.2|_VAPEEHPTLLTEAPLNPK_.3|_VAPEEHPTLLTEAPLNPK_.4|_VAPEEHPTLLTEAPLNPK_.2|_IWHHSFYNELR_.3|_IWHHSFYNEL…
3wPQ / 1wPQ	3wPQ	1wPQ	244	P60709;P63261	16282.7	9437.56	-0.786849	0.786849	1.05142	4.02857e-10	1.72272e-09	P60709;P63261	ACTB_HUMAN;ACTG_HUMAN	Actin, cytoplasmic 1;Actin, cytoplasmic 2	ACTB;ACTG1	P60709;P63261	Homo sapiens	retina homeostasis,movement of cell or subcellular component,cytoskeleton organization,substantia nigra development,cell junction assembly,Fc-gamma receptor signaling pathway involved in phagocytosis,ATP-dependent chromatin remodeling,positive regulation of gene expression, epigenetic,vascular endothelial growth factor receptor signaling pathway,ephrin receptor signaling pathway,platelet aggregat…	structural constituent of cytoskeleton,protein binding,ATP binding,kinesin binding,Tat protein binding,identical protein binding,nitric-oxide synthase binding,RNA polymerase II core promoter proximal region sequence-specific DNA binding,RNA polymerase II distal enhancer sequence-specific DNA binding,nucleosomal DNA binding;structural constituent of cytoskeleton,protein binding,ATP binding,ubiquit…	nuclear chromatin,extracellular space,nucleoplasm,cytoplasm,cytosol,cytoskeleton,plasma membrane,focal adhesion,membrane,intracellular ribonucleoprotein complex,cortical cytoskeleton,NuA4 histone acetyltransferase complex,cytoplasmic ribonucleoprotein granule,myelin sheath,protein complex,extracellular exosome,MLL5-L complex,blood microparticle,dense body;extracellular space,nucleus,cytosol,cytos…	sp	1	1	uniprot_sprot_2015-08-28_HUMAN	>sp|P60709|ACTB_HUMAN Actin, cytoplasmic 1 OS=Homo sapiens GN=ACTB PE=1 SV=1;>sp|P63261|ACTG_HUMAN Actin, cytoplasmic 2 OS=Homo sapiens GN=ACTG1 PE=1 SV=1	35	123	_AGFAGDDAPR_.2|_EITALAPSTMK_.2|_EITALAPSTM[+16]K_.2|_GYSFTTTAER_.2|_IIAPPERK_.2|_RGILTLK_.2|_IKIIAPPER_.2|_IKIIAPPERK_.2|_AVFPSIVGR_.2|_DLTDYLM[+16]K_.2|_DLTDYLMK_.1|_DLTDYLMK_.2|_C[+57]DVDIRK_.2|_SYELPDGQVITIGNER_.3|_SYELPDGQVITIGNER_.2|_QEYDESGPSIVHR_.2|_QEYDESGPSIVHR_.3|_AVFPSIVGRPR_.2|_AVFPSIVGRPR_.3|_DSYVGDEAQSK_.2|_DSYVGDEAQSK_.3|_IWHHTFYNELR_.3|_IWHHTFYNELR_.2|_GYSFTTTAEREIVR_.3|_GYSFTTTAE…
3wPQ / C	3wPQ	C	244	P60709;P63261	16120.5	9437.56	-0.77241	0.77241	1.13931	4.23513e-17	4.04314e-16	P60709;P63261	ACTB_HUMAN;ACTG_HUMAN	Actin, cytoplasmic 1;Actin, cytoplasmic 2	ACTB;ACTG1	P60709;P63261	Homo sapiens	retina homeostasis,movement of cell or subcellular component,cytoskeleton organization,substantia nigra development,cell junction assembly,Fc-gamma receptor signaling pathway involved in phagocytosis,ATP-dependent chromatin remodeling,positive regulation of gene expression, epigenetic,vascular endothelial growth factor receptor signaling pathway,ephrin receptor signaling pathway,platelet aggregat…	structural constituent of cytoskeleton,protein binding,ATP binding,kinesin binding,Tat protein binding,identical protein binding,nitric-oxide synthase binding,RNA polymerase II core promoter proximal region sequence-specific DNA binding,RNA polymerase II distal enhancer sequence-specific DNA binding,nucleosomal DNA binding;structural constituent of cytoskeleton,protein binding,ATP binding,ubiquit…	nuclear chromatin,extracellular space,nucleoplasm,cytoplasm,cytosol,cytoskeleton,plasma membrane,focal adhesion,membrane,intracellular ribonucleoprotein complex,cortical cytoskeleton,NuA4 histone acetyltransferase complex,cytoplasmic ribonucleoprotein granule,myelin sheath,protein complex,extracellular exosome,MLL5-L complex,blood microparticle,dense body;extracellular space,nucleus,cytosol,cytos…	sp	1	1	uniprot_sprot_2015-08-28_HUMAN	>sp|P60709|ACTB_HUMAN Actin, cytoplasmic 1 OS=Homo sapiens GN=ACTB PE=1 SV=1;>sp|P63261|ACTG_HUMAN Actin, cytoplasmic 2 OS=Homo sapiens GN=ACTG1 PE=1 SV=1	35	123	_AGFAGDDAPR_.2|_EITALAPSTMK_.2|_EITALAPSTM[+16]K_.2|_GYSFTTTAER_.2|_IIAPPERK_.2|_RGILTLK_.2|_IKIIAPPER_.2|_IKIIAPPERK_.2|_AVFPSIVGR_.2|_DLTDYLM[+16]K_.2|_DLTDYLMK_.1|_DLTDYLMK_.2|_C[+57]DVDIRK_.2|_SYELPDGQVITIGNER_.3|_SYELPDGQVITIGNER_.2|_QEYDESGPSIVHR_.2|_QEYDESGPSIVHR_.3|_AVFPSIVGRPR_.2|_AVFPSIVGRPR_.3|_DSYVGDEAQSK_.2|_DSYVGDEAQSK_.3|_IWHHTFYNELR_.3|_IWHHTFYNELR_.2|_GYSFTTTAEREIVR_.3|_GYSFTTTAE…
3wPQ / C	3wPQ	C	20	Q562R1	1799.17	1147.89	-0.648353	0.648353	0.394442	4.10559e-06	9.98166e-06	Q562R1	ACTBL_HUMAN	Beta-actin-like protein 2	ACTBL2	Q562R1	Homo sapiens	biological_process	molecular_function,ATP binding	extracellular space,cytoplasm,cytoskeleton,extracellular exosome	sp	1	2	uniprot_sprot_2015-08-28_HUMAN	>sp|Q562R1|ACTBL_HUMAN Beta-actin-like protein 2 OS=Homo sapiens GN=ACTBL2 PE=1 SV=2	9	17	_KDLYANTVLSGGSTM[+16]YPGIADR_.3|_VAPDEHPILLTEAPLNPK_.4|_VAPDEHPILLTEAPLNPK_.3|_DLYANTVLSGGSTM[+16]YPGIADR_.2|_DLYANTVLSGGSTM[+16]YPGIADR_.3|_TTGIVM[+16]DSGDGVTHIVPIYEGYALPHAILR_.5|_TTGIVM[+16]DSGDGVTHIVPIYEGYALPHAILR_.3|_TTGIVM[+16]DSGDGVTHIVPIYEGYALPHAILR_.4|_HQGVMVGMGQKDC[+57]YVGDEAQSKR_.6|_HQGVMVGMGQKDC[+57]YVGDEAQSKR_.5|_HQGVM[+16]VGMGQKDC[+57]YVGDEAQSKR_.5|_HQGVM[+16]VGMGQKDC[+57]YVGDEAQSKR_…
3wPQ / C	3wPQ	C	16	P68032	1856.85	1185.77	-0.647037	0.647037	0.401015	0.00160062	0.00221244	P68032	ACTC_HUMAN	Actin, alpha cardiac muscle 1	ACTC1	P68032	Homo sapiens	apoptotic process,positive regulation of gene expression,actin filament-based movement,muscle filament sliding,skeletal muscle thin filament assembly,actomyosin structure organization,actin-myosin filament sliding,response to drug,negative regulation of apoptotic process,response to ethanol,cardiac myofibril assembly,cardiac muscle tissue morphogenesis,heart contraction,cardiac muscle contraction…	ATP binding,ATPase activity,myosin binding	extracellular space,cytoplasm,cytosol,actin filament,focal adhesion,membrane,sarcomere,lamellipodium,filopodium,I band,actomyosin, actin portion,cell body,extracellular exosome,blood microparticle	sp	1	1	uniprot_sprot_2015-08-28_HUMAN	>sp|P68032|ACTC_HUMAN Actin, alpha cardiac muscle 1 OS=Homo sapiens GN=ACTC1 PE=1 SV=1	1	8	_YPIEHGIITNWDDM[+16]EKIWHHTFYNELR_.5|_YPIEHGIITNWDDMEKIWHHTFYNELR_.5|_YPIEHGIITNWDDMEKIWHHTFYNELR_.6|_YPIEHGIITNWDDMEKIWHHTFYNELR_.4|_YPIEHGIITNWDDM[+16]EKIWHHTFYNELR_.4|_YPIEHGIITNWDDM[+16]EKIWHHTFYNELR_.6|_YPIEHGIITNWDDM[+16]EKIWHHTFYNELR_.3|_YPIEHGIITNWDDMEKIWHHTFYNELR_.3
3wPQ / 1wPQ	3wPQ	1wPQ	192	P12814	421.292	252.747	-0.737125	0.737125	0.702113	4.01226e-37	1.06399e-35	P12814	ACTN1_HUMAN	Alpha-actinin-1	ACTN1	P12814	Homo sapiens	platelet degranulation,actin filament organization,platelet formation,platelet morphogenesis,regulation of apoptotic process,focal adhesion assembly,actin filament bundle assembly,negative regulation of cellular component movement,actin filament network formation,actin crosslink formation,regulation of nucleic acid-templated transcription,platelet activation,platelet aggregation	double-stranded RNA binding,integrin binding,calcium ion binding,protein binding,vinculin binding,ligand-dependent nuclear receptor transcription coactivator activity,protein homodimerization activity,ion channel binding,actin filament binding	stress fiber,ruffle,extracellular region,extracellular space,intracellular,cytoplasm,cytosol,plasma membrane,brush border,cell-cell junction,fascia adherens,focal adhesion,Z disc,platelet alpha granule lumen,pseudopodium,cell projection,extracellular exosome,actin filament	sp	1	2	uniprot_sprot_2015-08-28_HUMAN	>sp|P12814|ACTN1_HUMAN Alpha-actinin-1 OS=Homo sapiens GN=ACTN1 PE=1 SV=2	74	160	_LLETIDQLYLEYAKR_.3|_ILAGDKNYITMDELRR_.4|_TIPWLENR_.2|_LVSIGAEEIVDGNVK_.2|_ATLPDADKER_.2|_SIVNYKPK_.2|_GISQEQMNEFR_.2|_GISQEQM[+16]NEFR_.2|_KQFGAQANVIGPWIQTK_.3|_KQFGAQANVIGPWIQTK_.2|_LAILGIHNEVSK_.3|_LAILGIHNEVSK_.2|_QKDYETATLSEIK_.3|_QKDYETATLSEIK_.2|_IC[+57]DQWDNLGALTQK_.2|_IC[+57]DQWDNLGALTQK_.3|_HRPELIDYGK_.3|_HRPELIDYGK_.2|_AGTQIENIEEDFRDGLK_.3|_AGTQIENIEEDFRDGLK_.2|_TIPWLENRVPENTMHAMQQK_.4…
3wPQ / C	3wPQ	C	192	P12814	519.556	252.747	-1.03959	1.03959	0.758947	5.20752e-52	3.38962e-50	P12814	ACTN1_HUMAN	Alpha-actinin-1	ACTN1	P12814	Homo sapiens	platelet degranulation,actin filament organization,platelet formation,platelet morphogenesis,regulation of apoptotic process,focal adhesion assembly,actin filament bundle assembly,negative regulation of cellular component movement,actin filament network formation,actin crosslink formation,regulation of nucleic acid-templated transcription,platelet activation,platelet aggregation	double-stranded RNA binding,integrin binding,calcium ion binding,protein binding,vinculin binding,ligand-dependent nuclear receptor transcription coactivator activity,protein homodimerization activity,ion channel binding,actin filament binding	stress fiber,ruffle,extracellular region,extracellular space,intracellular,cytoplasm,cytosol,plasma membrane,brush border,cell-cell junction,fascia adherens,focal adhesion,Z disc,platelet alpha granule lumen,pseudopodium,cell projection,extracellular exosome,actin filament	sp	1	2	uniprot_sprot_2015-08-28_HUMAN	>sp|P12814|ACTN1_HUMAN Alpha-actinin-1 OS=Homo sapiens GN=ACTN1 PE=1 SV=2	74	160	_LLETIDQLYLEYAKR_.3|_ILAGDKNYITMDELRR_.4|_TIPWLENR_.2|_LVSIGAEEIVDGNVK_.2|_ATLPDADKER_.2|_SIVNYKPK_.2|_GISQEQMNEFR_.2|_GISQEQM[+16]NEFR_.2|_KQFGAQANVIGPWIQTK_.3|_KQFGAQANVIGPWIQTK_.2|_LAILGIHNEVSK_.3|_LAILGIHNEVSK_.2|_QKDYETATLSEIK_.3|_QKDYETATLSEIK_.2|_IC[+57]DQWDNLGALTQK_.2|_IC[+57]DQWDNLGALTQK_.3|_HRPELIDYGK_.3|_HRPELIDYGK_.2|_AGTQIENIEEDFRDGLK_.3|_AGTQIENIEEDFRDGLK_.2|_TIPWLENRVPENTMHAMQQK_.4…
3wPQ / C	3wPQ	C	12	Q03154	69.848	123.154	0.818172	0.818172	0.466278	5.95012e-05	0.000115769	Q03154	ACY1_HUMAN	Aminoacylase-1	ACY1	Q03154	Homo sapiens	proteolysis,cellular amino acid metabolic process,xenobiotic metabolic process,peptide catabolic process	aminoacylase activity,zinc ion binding,metallodipeptidase activity	cytosol,extracellular exosome	sp	1	1	uniprot_sprot_2015-08-28_HUMAN	>sp|Q03154|ACY1_HUMAN Aminoacylase-1 OS=Homo sapiens GN=ACY1 PE=1 SV=1	37	55	_VVNSILAFR_.2|_EGSVTSVNLTK_.2|_LLPALASVPALPSDS_.2|_VAPDVDFK_.2|_FMEDTAAEK_.2|_GVDIYTR_.2|_WMHPQVTPTDDSNPWWAAFSR_.3|_WM[+16]HPQVTPTDDSNPWWAAFSR_.3|_AVGVPALGFSPMNR_.2|_AVGVPALGFSPM[+16]NR_.3|_AVGVPALGFSPM[+16]NR_.2|_TVQPKPDYGAAVAFFEETAR_.3|_TVQPKPDYGAAVAFFEETAR_.4|_TVQPKPDYGAAVAFFEETAR_.2|_LEGGVAYNVIPATMSASFDFR_.3|_LEGGVAYNVIPATM[+16]SASFDFR_.3|_LEGGVAYNVIPATMSASFDFR_.2|_TPVLLHDHDER_.3|_TPVLLHDHDER…
3wPQ / C	3wPQ	C	12	Q13443	175.584	376.528	1.10059	1.10059	0.244503	3.59415e-10	1.54559e-09	Q13443	ADAM9_HUMAN	Disintegrin and metalloproteinase domain-containing protein 9	ADAM9	Q13443	Homo sapiens	activation of MAPKK activity,membrane protein ectodomain proteolysis,cell adhesion,cell-matrix adhesion,transforming growth factor beta receptor signaling pathway,integrin-mediated signaling pathway,response to manganese ion,cell migration,keratinocyte differentiation,cell adhesion mediated by integrin,positive regulation of cell adhesion mediated by integrin,cell-cell adhesion mediated by integr…	metalloendopeptidase activity,protein kinase C binding,integrin binding,protein binding,collagen binding,metallopeptidase activity,SH3 domain binding,laminin binding,metal ion binding	extracellular space,focal adhesion,cell surface,integral component of membrane,basolateral plasma membrane,intrinsic component of external side of plasma membrane,extracellular exosome	sp	1	1	uniprot_sprot_2015-08-28_HUMAN	>sp|Q13443|ADAM9_HUMAN Disintegrin and metalloproteinase domain-containing protein 9 OS=Homo sapiens GN=ADAM9 PE=1 SV=1	22	24	_QVSYVIQAEGK_.2|_EGTLITDHPNIQNHC[+57]HYR_.5|_EGTLITDHPNIQNHC[+57]HYR_.4|_FAVPTYAAK_.2|_HDSAQLVLK_.2|_FLPGGTLC[+57]R_.2|_C[+57]ATGNALC[+57]GK_.2|_QPQQFPSRPPPPQPK_.3|_SQTYESDGKNQANPSR_.3|_SC[+57]IMNSGASGSR_.2|_NC[+57]HC[+57]ENGWAPPNC[+57]ETK_.3|_FGNC[+57]GFSGNEYK_.2|_SFAEC[+57]AYGDC[+57]C[+57]K_.2|_FGNC[+57]GFSGNEYKK_.2|_PGFQQTSHLSSYEIITPWR_.3|_LVDAGEEC[+57]DC[+57]GTPK_.2|_NFQC[+57]VDASVLNYDC[+57]D…
3wPQ / 1wPQ	3wPQ	1wPQ	12	Q13443	184.205	376.528	1.03144	1.03144	0.31088	4.59767e-07	1.28591e-06	Q13443	ADAM9_HUMAN	Disintegrin and metalloproteinase domain-containing protein 9	ADAM9	Q13443	Homo sapiens	activation of MAPKK activity,membrane protein ectodomain proteolysis,cell adhesion,cell-matrix adhesion,transforming growth factor beta receptor signaling pathway,integrin-mediated signaling pathway,response to manganese ion,cell migration,keratinocyte differentiation,cell adhesion mediated by integrin,positive regulation of cell adhesion mediated by integrin,cell-cell adhesion mediated by integr…	metalloendopeptidase activity,protein kinase C binding,integrin binding,protein binding,collagen binding,metallopeptidase activity,SH3 domain binding,laminin binding,metal ion binding	extracellular space,focal adhesion,cell surface,integral component of membrane,basolateral plasma membrane,intrinsic component of external side of plasma membrane,extracellular exosome	sp	1	1	uniprot_sprot_2015-08-28_HUMAN	>sp|Q13443|ADAM9_HUMAN Disintegrin and metalloproteinase domain-containing protein 9 OS=Homo sapiens GN=ADAM9 PE=1 SV=1	22	24	_QVSYVIQAEGK_.2|_EGTLITDHPNIQNHC[+57]HYR_.5|_EGTLITDHPNIQNHC[+57]HYR_.4|_FAVPTYAAK_.2|_HDSAQLVLK_.2|_FLPGGTLC[+57]R_.2|_C[+57]ATGNALC[+57]GK_.2|_QPQQFPSRPPPPQPK_.3|_SQTYESDGKNQANPSR_.3|_SC[+57]IMNSGASGSR_.2|_NC[+57]HC[+57]ENGWAPPNC[+57]ETK_.3|_FGNC[+57]GFSGNEYK_.2|_SFAEC[+57]AYGDC[+57]C[+57]K_.2|_FGNC[+57]GFSGNEYKK_.2|_PGFQQTSHLSSYEIITPWR_.3|_LVDAGEEC[+57]DC[+57]GTPK_.2|_NFQC[+57]VDASVLNYDC[+57]D…
3wPQ / 1wPQ	3wPQ	1wPQ	24	P11766	70.5788	106.576	0.594575	0.594575	0.346569	9.234e-08	2.8998e-07	P11766	ADHX_HUMAN	Alcohol dehydrogenase class-3	ADH5	P11766	Homo sapiens	retinoid metabolic process,respiratory system process,ethanol oxidation,peptidyl-cysteine S-nitrosylation,response to lipopolysaccharide,positive regulation of blood pressure,formaldehyde catabolic process,response to nitrosative stress,response to redox state	alcohol dehydrogenase (NAD) activity,fatty acid binding,zinc ion binding,electron carrier activity,formaldehyde dehydrogenase activity,protein homodimerization activity,S-(hydroxymethyl)glutathione dehydrogenase activity	mitochondrion,cytosol,extracellular exosome	sp	1	4	uniprot_sprot_2015-08-28_HUMAN	>sp|P11766|ADHX_HUMAN Alcohol dehydrogenase class-3 OS=Homo sapiens GN=ADH5 PE=1 SV=4	27	42	_GTAFGGWK_.2|_AAVAWEAGKPLSIEEIEVAPPKAHEVR_.5|_AAVAWEAGKPLSIEEIEVAPPKAHEVR_.4|_AGDTVIPLYIPQC[+57]GEC[+57]K_.2|_AGDTVIPLYIPQC[+57]GEC[+57]K_.3|_IIGVDINKDK_.2|_AAVAWEAGKPLSIEEIEVAPPK_.3|_AAVAWEAGKPLSIEEIEVAPPK_.4|_AAVAWEAGKPLSIEEIEVAPPK_.2|_LKAGDTVIPLYIPQC[+57]GEC[+57]K_.3|_IDPLAPLDK_.2|_IDPLAPLDK_.1|_IIGVDINK_.2|_VDEFVTHNLSFDEINK_.3|_VDEFVTHNLSFDEINK_.2|_TWKGTAFGGWK_.3|_AALEAC[+57]HK_.2|_AAVAWEAGK_…
3wPQ / 1wPQ	3wPQ	1wPQ	4	P54922	189.206	333.092	0.815963	0.815963	0.285925	0.00977257	0.0102598	P54922	ADPRH_HUMAN	[Protein ADP-ribosylarginine] hydrolase	ADPRH	P54922	Homo sapiens	cellular protein modification process,protein de-ADP-ribosylation,intracellular protein transport,regulation of vesicle fusion,activation of GTPase activity	magnesium ion binding,ADP-ribosylarginine hydrolase activity,GTPase activator activity,Rab GTPase binding	intracellular,endomembrane system	sp	1	1	uniprot_sprot_2015-08-28_HUMAN	>sp|P54922|ADPRH_HUMAN [Protein ADP-ribosylarginine] hydrolase OS=Homo sapiens GN=ADPRH PE=1 SV=1	4	4	_QLAQLGGLDALDVGR_.2|_LTQLYYLLAK_.2|_VSDDTVMHLATAEALVEAGK_.3|_IPFNSHEGGC[+57]GAAMR_.2
1wPQ / C	1wPQ	C	4	P54922	290.646	189.206	-0.619306	0.619306	0.226378	0.0673574	0.0481317	P54922	ADPRH_HUMAN	[Protein ADP-ribosylarginine] hydrolase	ADPRH	P54922	Homo sapiens	cellular protein modification process,protein de-ADP-ribosylation,intracellular protein transport,regulation of vesicle fusion,activation of GTPase activity	magnesium ion binding,ADP-ribosylarginine hydrolase activity,GTPase activator activity,Rab GTPase binding	intracellular,endomembrane system	sp	1	1	uniprot_sprot_2015-08-28_HUMAN	>sp|P54922|ADPRH_HUMAN [Protein ADP-ribosylarginine] hydrolase OS=Homo sapiens GN=ADPRH PE=1 SV=1	4	4	_QLAQLGGLDALDVGR_.2|_LTQLYYLLAK_.2|_VSDDTVMHLATAEALVEAGK_.3|_IPFNSHEGGC[+57]GAAMR_.2
1wPQ / C	1wPQ	C	12	Q8N142	49.7581	80.5836	0.695555	0.695555	0.588473	0.00164431	0.00226659	Q8N142	PURA1_HUMAN	Adenylosuccinate synthetase isozyme 1	ADSSL1	Q8N142	Homo sapiens	immune system process,AMP biosynthetic process,aspartate metabolic process,glutamine metabolic process,purine ribonucleoside monophosphate biosynthetic process,response to muscle activity,cellular response to drug,response to starvation,'de novo' AMP biosynthetic process,IMP metabolic process,cellular response to electrical stimulus	magnesium ion binding,GTPase activity,adenylosuccinate synthase activity,GTP binding,phosphate ion binding,protein homodimerization activity,actin filament binding	cytoplasm,cytosol	sp	1	1	uniprot_sprot_2015-08-28_HUMAN	>sp|Q8N142|PURA1_HUMAN Adenylosuccinate synthetase isozyme 1 OS=Homo sapiens GN=ADSSL1 PE=1 SV=1	15	20	_VVDLLATDADIISR_.2|_IC[+57]DLLSDFDEFSSR_.2|_FVENHVGVAVK_.3|_FVENHVGVAVK_.2|_VEVEYETLPGWK_.2|_VGIGAFPTEQINEIGGLLQTR_.3|_VGIGAFPTEQINEIGGLLQTR_.2|_ASNDRPPGAGGVK_.3|_GRLQQEAAATGSR_.3|_GRLQQEAAATGSR_.2|_KGIGPTYSSK_.2|_C[+57]QGGNNAGHTVVVDGK_.3|_AHLVFDFHQAVDGLQEVQR_.4|_LQQEAAATGSR_.2|_RWEDLPPQAQNYIR_.3|_RWEDLPPQAQNYIR_.2|_LDILDVLGEVK_.2|_AVSFIGNGVVIHLPGLFEEAEK_.3|_AVSFIGNGVVIHLPGLFEEAEK_.2|_EYDFHLLPSGI…
3wPQ / 1wPQ	3wPQ	1wPQ	20	Q8IUX7	930.162	1670.33	0.844575	0.844575	0.442833	2.74073e-05	5.73789e-05	Q8IUX7	AEBP1_HUMAN	Adipocyte enhancer-binding protein 1	AEBP1	Q8IUX7	Homo sapiens	negative regulation of transcription from RNA polymerase II promoter,skeletal system development,transcription, DNA-templated,peptide metabolic process,muscle organ development,protein processing	RNA polymerase II regulatory region sequence-specific DNA binding,transcriptional repressor activity, RNA polymerase II transcription regulatory region sequence-specific binding,transcription factor activity, sequence-specific DNA binding,transcription corepressor activity,carboxypeptidase activity,metallocarboxypeptidase activity,serine-type carboxypeptidase activity,calmodulin binding,zinc ion …	extracellular space,nucleus,cytoplasm,extracellular exosome,extracellular matrix	sp	1	1	uniprot_sprot_2015-08-28_HUMAN	>sp|Q8IUX7|AEBP1_HUMAN Adipocyte enhancer-binding protein 1 OS=Homo sapiens GN=AEBP1 PE=1 SV=1	9	11	_FTGVITQGR_.2|_VVNEEC[+57]PTITR_.2|_YLSPDATVSTEVR_.2|_YTAGIHGNEVLGR_.3|_YTAGIHGNEVLGR_.2|_VTAHAEGYTPSAK_.3|_VTAHAEGYTPSAK_.2|_NPFVLGANLNGGER_.2|_APAPAPEER_.2|_EALLTFMEQVHR_.3|_KGEELEEEWTPTEK_.2
3wPQ / C	3wPQ	C	20	Q8IUX7	829.478	1670.33	1.00985	1.00985	0.585838	7.79647e-08	2.47003e-07	Q8IUX7	AEBP1_HUMAN	Adipocyte enhancer-binding protein 1	AEBP1	Q8IUX7	Homo sapiens	negative regulation of transcription from RNA polymerase II promoter,skeletal system development,transcription, DNA-templated,peptide metabolic process,muscle organ development,protein processing	RNA polymerase II regulatory region sequence-specific DNA binding,transcriptional repressor activity, RNA polymerase II transcription regulatory region sequence-specific binding,transcription factor activity, sequence-specific DNA binding,transcription corepressor activity,carboxypeptidase activity,metallocarboxypeptidase activity,serine-type carboxypeptidase activity,calmodulin binding,zinc ion …	extracellular space,nucleus,cytoplasm,extracellular exosome,extracellular matrix	sp	1	1	uniprot_sprot_2015-08-28_HUMAN	>sp|Q8IUX7|AEBP1_HUMAN Adipocyte enhancer-binding protein 1 OS=Homo sapiens GN=AEBP1 PE=1 SV=1	9	11	_FTGVITQGR_.2|_VVNEEC[+57]PTITR_.2|_YLSPDATVSTEVR_.2|_YTAGIHGNEVLGR_.3|_YTAGIHGNEVLGR_.2|_VTAHAEGYTPSAK_.3|_VTAHAEGYTPSAK_.2|_NPFVLGANLNGGER_.2|_APAPAPEER_.2|_EALLTFMEQVHR_.3|_KGEELEEEWTPTEK_.2
3wPQ / 1wPQ	3wPQ	1wPQ	4	P43652	13.3572	164.272	3.62041	3.62041	1.39744	0.0103638	0.0107543	P43652	AFAM_HUMAN	Afamin	AFM	P43652	Homo sapiens	vitamin transport	vitamin E binding	extracellular region,extracellular space,extracellular exosome,blood microparticle	sp	1	1	uniprot_sprot_2015-08-28_HUMAN	>sp|P43652|AFAM_HUMAN Afamin OS=Homo sapiens GN=AFM PE=1 SV=1	31	43	_FLVNLVK_.2|_GQC[+57]IINSNKDDRPK_.4|_GQC[+57]IINSNKDDRPK_.3|_IVQIYKDLLR_.3|_DGLKYHYLIR_.3|_HFQNLGK_.2|_HPDLSIPELLR_.3|_HPDLSIPELLR_.2|_TINPAVDHC[+57]C[+57]K_.3|_TINPAVDHC[+57]C[+57]K_.2|_HVC[+57]GALLK_.2|_KTDRFLVNLVK_.3|_FTFEYSR_.2|_RHPDLSIPELLR_.3|_IPERGQC[+57]IINSNK_.3|_AIPVTQYLK_.2|_VVHFIYIAILSQK_.3|_VVHFIYIAILSQK_.2|_ESLLNHFLYEVAR_.3|_ESLLNHFLYEVAR_.2|_LPNNVLQEK_.2|_AESPEVC[+57]FNEESPK_.3|_AE…
3wPQ / C	3wPQ	C	4	P43652	108.559	164.272	0.597608	0.597608	0.988657	0.0109272	0.011217	P43652	AFAM_HUMAN	Afamin	AFM	P43652	Homo sapiens	vitamin transport	vitamin E binding	extracellular region,extracellular space,extracellular exosome,blood microparticle	sp	1	1	uniprot_sprot_2015-08-28_HUMAN	>sp|P43652|AFAM_HUMAN Afamin OS=Homo sapiens GN=AFM PE=1 SV=1	31	43	_FLVNLVK_.2|_GQC[+57]IINSNKDDRPK_.4|_GQC[+57]IINSNKDDRPK_.3|_IVQIYKDLLR_.3|_DGLKYHYLIR_.3|_HFQNLGK_.2|_HPDLSIPELLR_.3|_HPDLSIPELLR_.2|_TINPAVDHC[+57]C[+57]K_.3|_TINPAVDHC[+57]C[+57]K_.2|_HVC[+57]GALLK_.2|_KTDRFLVNLVK_.3|_FTFEYSR_.2|_RHPDLSIPELLR_.3|_IPERGQC[+57]IINSNK_.3|_AIPVTQYLK_.2|_VVHFIYIAILSQK_.3|_VVHFIYIAILSQK_.2|_ESLLNHFLYEVAR_.3|_ESLLNHFLYEVAR_.2|_LPNNVLQEK_.2|_AESPEVC[+57]FNEESPK_.3|_AE…
3wPQ / 1wPQ	3wPQ	1wPQ	188	O00468	3409.66	5501.05	0.690081	0.690081	0.594194	1.27637e-39	3.88885e-38	O00468	AGRIN_HUMAN	Agrin	AGRN	O00468	Homo sapiens	retinoid metabolic process,glycosaminoglycan biosynthetic process,glycosaminoglycan catabolic process,cytoskeleton organization,signal transduction,G-protein coupled acetylcholine receptor signaling pathway,extracellular matrix organization,glycosaminoglycan metabolic process,receptor clustering,positive regulation of GTPase activity,clustering of voltage-gated sodium channels,positive regulation…	dystroglycan binding,structural constituent of cytoskeleton,calcium ion binding,protein binding,sialic acid binding,chondroitin sulfate binding,laminin binding,heparan sulfate proteoglycan binding	extracellular region,basal lamina,cytoplasm,Golgi lumen,plasma membrane,integral component of membrane,cell junction,extracellular matrix,lysosomal lumen,synapse,extracellular exosome	sp	1	5	uniprot_sprot_2015-08-28_HUMAN	>sp|O00468|AGRIN_HUMAN Agrin OS=Homo sapiens GN=AGRN PE=1 SV=5	54	64	_LELGIGPGAATR_.2|_VLGAPVPAFEGR_.2|_SFLAFPTLR_.2|_LLDVNNQR_.2|_SREPVTLGAWTR_.3|_FGALC[+57]EAETGR_.2|_FDTGSGPAVLTSAVPVEPGQWHR_.3|_SELFGETAR_.2|_SIESTLDDLFR_.2|_TDGKGDFVSLALR_.3|_VLPEGGAQC[+57]EC[+57]PLGR_.2|_GKDFLALALLDGR_.3|_SADGLTASC[+57]LC[+57]PATC[+57]R_.2|_VTC[+57]DGAYRPVC[+57]AQDGR_.3|_TYDSDC[+57]WR_.2|_GLYVAAQGAC[+57]R_.2|_SAGDVDTLAFDGR_.2|_AYGTGFVGC[+57]LR_.2|_GMLC[+57]GFGAVC[+57]EPNAEGPGR_…
3wPQ / C	3wPQ	C	188	O00468	2192.73	5501.05	1.32698	1.32698	0.474186	2.49206e-105	5.94772e-103	O00468	AGRIN_HUMAN	Agrin	AGRN	O00468	Homo sapiens	retinoid metabolic process,glycosaminoglycan biosynthetic process,glycosaminoglycan catabolic process,cytoskeleton organization,signal transduction,G-protein coupled acetylcholine receptor signaling pathway,extracellular matrix organization,glycosaminoglycan metabolic process,receptor clustering,positive regulation of GTPase activity,clustering of voltage-gated sodium channels,positive regulation…	dystroglycan binding,structural constituent of cytoskeleton,calcium ion binding,protein binding,sialic acid binding,chondroitin sulfate binding,laminin binding,heparan sulfate proteoglycan binding	extracellular region,basal lamina,cytoplasm,Golgi lumen,plasma membrane,integral component of membrane,cell junction,extracellular matrix,lysosomal lumen,synapse,extracellular exosome	sp	1	5	uniprot_sprot_2015-08-28_HUMAN	>sp|O00468|AGRIN_HUMAN Agrin OS=Homo sapiens GN=AGRN PE=1 SV=5	54	64	_LELGIGPGAATR_.2|_VLGAPVPAFEGR_.2|_SFLAFPTLR_.2|_LLDVNNQR_.2|_SREPVTLGAWTR_.3|_FGALC[+57]EAETGR_.2|_FDTGSGPAVLTSAVPVEPGQWHR_.3|_SELFGETAR_.2|_SIESTLDDLFR_.2|_TDGKGDFVSLALR_.3|_VLPEGGAQC[+57]EC[+57]PLGR_.2|_GKDFLALALLDGR_.3|_SADGLTASC[+57]LC[+57]PATC[+57]R_.2|_VTC[+57]DGAYRPVC[+57]AQDGR_.3|_TYDSDC[+57]WR_.2|_GLYVAAQGAC[+57]R_.2|_SAGDVDTLAFDGR_.2|_AYGTGFVGC[+57]LR_.2|_GMLC[+57]GFGAVC[+57]EPNAEGPGR_…
1wPQ / C	1wPQ	C	188	O00468	2192.73	3409.66	0.636899	0.636899	0.550278	4.52982e-54	3.24335e-52	O00468	AGRIN_HUMAN	Agrin	AGRN	O00468	Homo sapiens	retinoid metabolic process,glycosaminoglycan biosynthetic process,glycosaminoglycan catabolic process,cytoskeleton organization,signal transduction,G-protein coupled acetylcholine receptor signaling pathway,extracellular matrix organization,glycosaminoglycan metabolic process,receptor clustering,positive regulation of GTPase activity,clustering of voltage-gated sodium channels,positive regulation…	dystroglycan binding,structural constituent of cytoskeleton,calcium ion binding,protein binding,sialic acid binding,chondroitin sulfate binding,laminin binding,heparan sulfate proteoglycan binding	extracellular region,basal lamina,cytoplasm,Golgi lumen,plasma membrane,integral component of membrane,cell junction,extracellular matrix,lysosomal lumen,synapse,extracellular exosome	sp	1	5	uniprot_sprot_2015-08-28_HUMAN	>sp|O00468|AGRIN_HUMAN Agrin OS=Homo sapiens GN=AGRN PE=1 SV=5	54	64	_LELGIGPGAATR_.2|_VLGAPVPAFEGR_.2|_SFLAFPTLR_.2|_LLDVNNQR_.2|_SREPVTLGAWTR_.3|_FGALC[+57]EAETGR_.2|_FDTGSGPAVLTSAVPVEPGQWHR_.3|_SELFGETAR_.2|_SIESTLDDLFR_.2|_TDGKGDFVSLALR_.3|_VLPEGGAQC[+57]EC[+57]PLGR_.2|_GKDFLALALLDGR_.3|_SADGLTASC[+57]LC[+57]PATC[+57]R_.2|_VTC[+57]DGAYRPVC[+57]AQDGR_.3|_TYDSDC[+57]WR_.2|_GLYVAAQGAC[+57]R_.2|_SAGDVDTLAFDGR_.2|_AYGTGFVGC[+57]LR_.2|_GMLC[+57]GFGAVC[+57]EPNAEGPGR_…
3wPQ / C	3wPQ	C	32	P01019	163.352	65.2342	-1.32428	1.32428	0.926561	1.73027e-08	6.02859e-08	P01019	ANGT_HUMAN	Angiotensinogen	AGT	P01019	Homo sapiens	regulation of cell growth,positive regulation of cytokine production,kidney development,blood vessel remodeling,angiotensin maturation,regulation of blood volume by renin-angiotensin,renin-angiotensin regulation of aldosterone production,regulation of renal output by angiotensin,regulation of heart rate,regulation of blood vessel size by renin-angiotensin,renal system process,angiotensin-mediated…	serine-type endopeptidase inhibitor activity,hormone activity,protein binding,growth factor activity,type 1 angiotensin receptor binding,type 2 angiotensin receptor binding	extracellular region,extracellular space,cytoplasm,extracellular exosome,blood microparticle	sp	1	1	uniprot_sprot_2015-08-28_HUMAN	>sp|P01019|ANGT_HUMAN Angiotensinogen OS=Homo sapiens GN=AGT PE=1 SV=1	16	22	_SLDFTELDVAAEKIDR_.3|_ALQDQLVLVAAK_.2|_ALQDQLVLVAAK_.3|_ANAGKPKDPTFIPAPIQAK_.4|_ADSQAQLLLSTVVGVFTAPGLHLK_.3|_ADSQAQLLLSTVVGVFTAPGLHLK_.4|_QPFVQGLALYTPVVLPR_.2|_QPFVQGLALYTPVVLPR_.3|_SLDFTELDVAAEK_.2|_FMQAVTGWK_.2|_FM[+16]QAVTGWK_.2|_VLSALQAVQGLLVAQGR_.3|_VLSALQAVQGLLVAQGR_.2|_PKDPTFIPAPIQAK_.3|_LQAILGVPWK_.2|_DPTFIPAPIQAK_.2|_TSPVDEKALQDQLVLVAAK_.3|_PFLFAVYDQSATALHFLGR_.3|_AAMVGMLANFLGFR_.2|_TGC[…
1wPQ / C	1wPQ	C	32	P01019	163.352	51.8722	-1.65495	1.65495	0.672038	2.38942e-11	1.18396e-10	P01019	ANGT_HUMAN	Angiotensinogen	AGT	P01019	Homo sapiens	regulation of cell growth,positive regulation of cytokine production,kidney development,blood vessel remodeling,angiotensin maturation,regulation of blood volume by renin-angiotensin,renin-angiotensin regulation of aldosterone production,regulation of renal output by angiotensin,regulation of heart rate,regulation of blood vessel size by renin-angiotensin,renal system process,angiotensin-mediated…	serine-type endopeptidase inhibitor activity,hormone activity,protein binding,growth factor activity,type 1 angiotensin receptor binding,type 2 angiotensin receptor binding	extracellular region,extracellular space,cytoplasm,extracellular exosome,blood microparticle	sp	1	1	uniprot_sprot_2015-08-28_HUMAN	>sp|P01019|ANGT_HUMAN Angiotensinogen OS=Homo sapiens GN=AGT PE=1 SV=1	16	22	_SLDFTELDVAAEKIDR_.3|_ALQDQLVLVAAK_.2|_ALQDQLVLVAAK_.3|_ANAGKPKDPTFIPAPIQAK_.4|_ADSQAQLLLSTVVGVFTAPGLHLK_.3|_ADSQAQLLLSTVVGVFTAPGLHLK_.4|_QPFVQGLALYTPVVLPR_.2|_QPFVQGLALYTPVVLPR_.3|_SLDFTELDVAAEK_.2|_FMQAVTGWK_.2|_FM[+16]QAVTGWK_.2|_VLSALQAVQGLLVAQGR_.3|_VLSALQAVQGLLVAQGR_.2|_PKDPTFIPAPIQAK_.3|_LQAILGVPWK_.2|_DPTFIPAPIQAK_.2|_TSPVDEKALQDQLVLVAAK_.3|_PFLFAVYDQSATALHFLGR_.3|_AAMVGMLANFLGFR_.2|_TGC[…
3wPQ / C	3wPQ	C	44	P23526	156.331	241.917	0.629913	0.629913	0.72389	3.08859e-05	6.39141e-05	P23526	SAHH_HUMAN	Adenosylhomocysteinase	AHCY	P23526	Homo sapiens	sulfur amino acid metabolic process,response to hypoxia,chronic inflammatory response to antigenic stimulus,one-carbon metabolic process,response to nutrient,S-adenosylhomocysteine catabolic process,methylation,S-adenosylmethionine cycle,circadian sleep/wake cycle,homocysteine biosynthetic process	adenosylhomocysteinase activity,protein binding,adenyl nucleotide binding,identical protein binding,NAD binding	nucleus,cytoplasm,cytosol,melanosome,neuron projection,extracellular exosome	sp	1	4	uniprot_sprot_2015-08-28_HUMAN	>sp|P23526|SAHH_HUMAN Adenosylhomocysteinase OS=Homo sapiens GN=AHCY PE=1 SV=4	34	62	_YPQLLPGIR_.2|_VAVVAGYGDVGK_.2|_AGIPVYAWK_.2|_VADIGLAAWGR_.2|_IILLAEGR_.2|_VPAINVNDSVTK_.2|_VPAINVNDSVTK_.3|_GISEETTTGVHNLYK_.3|_GISEETTTGVHNLYK_.2|_WLNENAVEK_.2|_SKFDNLYGC[+57]R_.3|_SKFDNLYGC[+57]R_.2|_KLDEAVAEAHLGK_.3|_KLDEAVAEAHLGK_.2|_KALDIAENEMPGLMR_.3|_KALDIAENEMPGLMR_.2|_VNIKPQVDR_.2|_ATDVMIAGK_.2|_ATDVM[+16]IAGK_.2|_QAQYLGMSC[+57]DGPFKPDHYRY_.4|_QAQYLGM[+16]SC[+57]DGPFKPDHYRY_.4|_QAQYLGMS…
3wPQ / 1wPQ	3wPQ	1wPQ	36	Q09666	66.1151	38.7557	-0.77057	0.77057	1.35358	0.0667537	0.0478674	Q09666	AHNK_HUMAN	Neuroblast differentiation-associated protein AHNAK	AHNAK	Q09666	Homo sapiens	regulation of RNA splicing,protein oligomerization,cell-cell adhesion,regulation of voltage-gated calcium channel activity	protein binding,S100 protein binding,poly(A) RNA binding,structural molecule activity conferring elasticity,cadherin binding involved in cell-cell adhesion	nucleus,cytoplasm,lysosomal membrane,cytosol,plasma membrane,cell-cell adherens junction,focal adhesion,actin cytoskeleton,membrane,T-tubule,vesicle,sarcolemma,costamere,cell-cell contact zone,extracellular exosome,membrane raft	sp	1	2	uniprot_sprot_2015-08-28_HUMAN	>sp|Q09666|AHNK_HUMAN Neuroblast differentiation-associated protein AHNAK OS=Homo sapiens GN=AHNAK PE=1 SV=2	433	666	_ADVDISGPK_.2|_ADLDVSGPK_.2|_ADIDVSGPK_.2|_AEGPEVDVNLPK_.2|_AEGPEVDVNLPK_.3|_ADLDVSGPKVDVDVPDVNIEGPDAK_.3|_FSMPGFK_.2|_FSM[+16]PGFK_.2|_VDIDAPDVDVHGPDWHLK_.4|_VDIDAPDVDVHGPDWHLK_.3|_VDIDAPDVDVHGPDWHLK_.2|_ADIDVSGPKVDVDVPDVNIEGPDAK_.3|_MKGEVDVSLANVEGDLK_.3|_MPEMNIK_.2|_M[+16]PEMNIK_.2|_MPEM[+16]NIK_.2|_ADLDVSGPKVDIDVPDVNIEGPDAK_.3|_ADLDVSGPKVDIDVPDVNIEGPEGK_.3|_ISMPDVDLHLK_.3|_ISM[+16]PDVDLHLK_.3|…
1wPQ / C	1wPQ	C	36	Q09666	40.4987	66.1151	0.707105	0.707105	1.50281	0.00270054	0.00344975	Q09666	AHNK_HUMAN	Neuroblast differentiation-associated protein AHNAK	AHNAK	Q09666	Homo sapiens	regulation of RNA splicing,protein oligomerization,cell-cell adhesion,regulation of voltage-gated calcium channel activity	protein binding,S100 protein binding,poly(A) RNA binding,structural molecule activity conferring elasticity,cadherin binding involved in cell-cell adhesion	nucleus,cytoplasm,lysosomal membrane,cytosol,plasma membrane,cell-cell adherens junction,focal adhesion,actin cytoskeleton,membrane,T-tubule,vesicle,sarcolemma,costamere,cell-cell contact zone,extracellular exosome,membrane raft	sp	1	2	uniprot_sprot_2015-08-28_HUMAN	>sp|Q09666|AHNK_HUMAN Neuroblast differentiation-associated protein AHNAK OS=Homo sapiens GN=AHNAK PE=1 SV=2	433	666	_ADVDISGPK_.2|_ADLDVSGPK_.2|_ADIDVSGPK_.2|_AEGPEVDVNLPK_.2|_AEGPEVDVNLPK_.3|_ADLDVSGPKVDVDVPDVNIEGPDAK_.3|_FSMPGFK_.2|_FSM[+16]PGFK_.2|_VDIDAPDVDVHGPDWHLK_.4|_VDIDAPDVDVHGPDWHLK_.3|_VDIDAPDVDVHGPDWHLK_.2|_ADIDVSGPKVDVDVPDVNIEGPDAK_.3|_MKGEVDVSLANVEGDLK_.3|_MPEMNIK_.2|_M[+16]PEMNIK_.2|_MPEM[+16]NIK_.2|_ADLDVSGPKVDIDVPDVNIEGPDAK_.3|_ADLDVSGPKVDIDVPDVNIEGPEGK_.3|_ISMPDVDLHLK_.3|_ISM[+16]PDVDLHLK_.3|…
3wPQ / C	3wPQ	C	4	P54819	71.3958	108.476	0.603464	0.603464	0.143557	0.0122509	0.0123631	P54819	KAD2_HUMAN	Adenylate kinase 2, mitochondrial	AK2	P54819	Homo sapiens	ADP biosynthetic process,nucleobase-containing small molecule interconversion,AMP metabolic process,ATP metabolic process,nucleotide phosphorylation	adenylate kinase activity,ATP binding	mitochondrial inner membrane,mitochondrial intermembrane space,extracellular exosome,sperm mitochondrial sheath	sp	1	2	uniprot_sprot_2015-08-28_HUMAN	>sp|P54819|KAD2_HUMAN Adenylate kinase 2, mitochondrial OS=Homo sapiens GN=AK2 PE=1 SV=2	28	55	_AVLLGPPGAGK_.2|_NGFLLDGFPR_.2|_NLETPLC[+57]K_.2|_EKLDSVIEFSIPDSLLIR_.3|_EKLDSVIEFSIPDSLLIR_.2|_LQAYHTQTTPLIEYYR_.3|_LQAYHTQTTPLIEYYR_.4|_LQAYHTQTTPLIEYYR_.2|_APSVPAAEPEYPKGIR_.4|_APSVPAAEPEYPKGIR_.3|_SYHEEFNPPK_.3|_SYHEEFNPPK_.2|_SYHEEFNPPKEPMK_.4|_APSVPAAEPEYPK_.3|_APSVPAAEPEYPK_.2|_IRLQAYHTQTTPLIEYYRK_.5|_IRLQAYHTQTTPLIEYYRK_.4|_LVSDEMVVELIEK_.3|_LVSDEMVVELIEK_.2|_LVSDEM[+16]VVELIEK_.2|_AMVASG…
3wPQ / C	3wPQ	C	24	P15121	119.072	188.145	0.660007	0.660007	1.38833	0.0103322	0.0107371	P15121	ALDR_HUMAN	Aldose reductase	AKR1B1	P15121	Homo sapiens	tissue homeostasis,carbohydrate metabolic process,sorbitol biosynthetic process,C21-steroid hormone biosynthetic process,response to stress,response to water deprivation,naphthalene metabolic process,stress-activated protein kinase signaling cascade,norepinephrine metabolic process,daunorubicin metabolic process,doxorubicin metabolic process,fructose biosynthetic process,positive regulation of JA…	alditol:NADP+ 1-oxidoreductase activity,aldo-keto reductase (NADP) activity,electron carrier activity,glyceraldehyde oxidoreductase activity	extracellular space,nucleoplasm,cytoplasm,cytosol,cell projection cytoplasm,paranodal junction,mast cell granule,Schmidt-Lanterman incisure,perinuclear region of cytoplasm,extracellular exosome,Schwann cell microvillus	sp	1	3	uniprot_sprot_2015-08-28_HUMAN	>sp|P15121|ALDR_HUMAN Aldose reductase OS=Homo sapiens GN=AKR1B1 PE=1 SV=3	26	42	_TTAQVLIR_.2|_VAIDVGYR_.2|_SPPGQVTEAVK_.2|_MPILGLGTWK_.2|_M[+16]PILGLGTWK_.2|_LLLNNGAK_.2|_HIDC[+57]AHVYQNENEVGVAIQEK_.4|_HIDC[+57]AHVYQNENEVGVAIQEK_.3|_EELFIVSK_.2|_YKPAVNQIEC[+57]HPYLTQEK_.4|_YKPAVNQIEC[+57]HPYLTQEK_.3|_YKPAVNQIEC[+57]HPYLTQEK_.2|_VC[+57]ALLSC[+57]TSHKDYPFHEEF_.4|_VC[+57]ALLSC[+57]TSHKDYPFHEEF_.3|_LIQYC[+57]QSK_.2|_GIVVTAYSPLGSPDRPWAKPEDPSLLEDPR_.4|_GIVVTAYSPLGSPDRPWAKPEDPSLLED…
1wPQ / C	1wPQ	C	24	P15121	119.072	196.495	0.722659	0.722659	1.27513	0.00304182	0.00382096	P15121	ALDR_HUMAN	Aldose reductase	AKR1B1	P15121	Homo sapiens	tissue homeostasis,carbohydrate metabolic process,sorbitol biosynthetic process,C21-steroid hormone biosynthetic process,response to stress,response to water deprivation,naphthalene metabolic process,stress-activated protein kinase signaling cascade,norepinephrine metabolic process,daunorubicin metabolic process,doxorubicin metabolic process,fructose biosynthetic process,positive regulation of JA…	alditol:NADP+ 1-oxidoreductase activity,aldo-keto reductase (NADP) activity,electron carrier activity,glyceraldehyde oxidoreductase activity	extracellular space,nucleoplasm,cytoplasm,cytosol,cell projection cytoplasm,paranodal junction,mast cell granule,Schmidt-Lanterman incisure,perinuclear region of cytoplasm,extracellular exosome,Schwann cell microvillus	sp	1	3	uniprot_sprot_2015-08-28_HUMAN	>sp|P15121|ALDR_HUMAN Aldose reductase OS=Homo sapiens GN=AKR1B1 PE=1 SV=3	26	42	_TTAQVLIR_.2|_VAIDVGYR_.2|_SPPGQVTEAVK_.2|_MPILGLGTWK_.2|_M[+16]PILGLGTWK_.2|_LLLNNGAK_.2|_HIDC[+57]AHVYQNENEVGVAIQEK_.4|_HIDC[+57]AHVYQNENEVGVAIQEK_.3|_EELFIVSK_.2|_YKPAVNQIEC[+57]HPYLTQEK_.4|_YKPAVNQIEC[+57]HPYLTQEK_.3|_YKPAVNQIEC[+57]HPYLTQEK_.2|_VC[+57]ALLSC[+57]TSHKDYPFHEEF_.4|_VC[+57]ALLSC[+57]TSHKDYPFHEEF_.3|_LIQYC[+57]QSK_.2|_GIVVTAYSPLGSPDRPWAKPEDPSLLEDPR_.4|_GIVVTAYSPLGSPDRPWAKPEDPSLLED…
3wPQ / 1wPQ	3wPQ	1wPQ	80	P02768	35586.8	180056	2.33903	2.33903	2.24063	2.29934e-09	8.94742e-09	P02768	ALBU_HUMAN	Serum albumin	ALB	P02768	Homo sapiens	retina homeostasis,platelet degranulation,transport,receptor-mediated endocytosis,cellular response to starvation,bile acid and bile salt transport,hemolysis by symbiont of host erythrocytes,lipoprotein metabolic process,negative regulation of apoptotic process,negative regulation of programmed cell death,sodium-independent organic anion transport,maintenance of mitochondrion location,cellular ox…	DNA binding,fatty acid binding,copper ion binding,protein binding,drug binding,toxic substance binding,antioxidant activity,pyridoxal phosphate binding,identical protein binding,chaperone binding,oxygen binding	extracellular region,extracellular space,nucleus,endoplasmic reticulum,Golgi apparatus,platelet alpha granule lumen,myelin sheath,protein complex,extracellular exosome,blood microparticle	sp	1	2	uniprot_sprot_2015-08-28_HUMAN	>sp|P02768|ALBU_HUMAN Serum albumin OS=Homo sapiens GN=ALB PE=1 SV=2	107	232	_YLYEIAR_.2|_C[+57]C[+57]TESLVNR_.2|_LC[+57]TVATLR_.2|_LVNEVTEFAK_.2|_LVAASQAALGL_.2|_AEFAEVSK_.2|_QTALVELVK_.2|_TYETTLEK_.2|_VPQVSTPTLVEVSR_.2|_VPQVSTPTLVEVSR_.3|_FQNALLVR_.2|_TC[+57]VADESAENC[+57]DK_.2|_TC[+57]VADESAENC[+57]DK_.3|_C[+57]C[+57]AAADPHEC[+57]YAK_.3|_C[+57]C[+57]AAADPHEC[+57]YAK_.2|_KVPQVSTPTLVEVSR_.4|_KVPQVSTPTLVEVSR_.2|_KVPQVSTPTLVEVSR_.3|_AAFTEC[+57]C[+57]QAADK_.2|_AAFTEC[+57]C[…
1wPQ / C	1wPQ	C	80	P02768	128694	35586.8	-1.85453	1.85453	0.960755	0.00226956	0.00298714	P02768	ALBU_HUMAN	Serum albumin	ALB	P02768	Homo sapiens	retina homeostasis,platelet degranulation,transport,receptor-mediated endocytosis,cellular response to starvation,bile acid and bile salt transport,hemolysis by symbiont of host erythrocytes,lipoprotein metabolic process,negative regulation of apoptotic process,negative regulation of programmed cell death,sodium-independent organic anion transport,maintenance of mitochondrion location,cellular ox…	DNA binding,fatty acid binding,copper ion binding,protein binding,drug binding,toxic substance binding,antioxidant activity,pyridoxal phosphate binding,identical protein binding,chaperone binding,oxygen binding	extracellular region,extracellular space,nucleus,endoplasmic reticulum,Golgi apparatus,platelet alpha granule lumen,myelin sheath,protein complex,extracellular exosome,blood microparticle	sp	1	2	uniprot_sprot_2015-08-28_HUMAN	>sp|P02768|ALBU_HUMAN Serum albumin OS=Homo sapiens GN=ALB PE=1 SV=2	107	232	_YLYEIAR_.2|_C[+57]C[+57]TESLVNR_.2|_LC[+57]TVATLR_.2|_LVNEVTEFAK_.2|_LVAASQAALGL_.2|_AEFAEVSK_.2|_QTALVELVK_.2|_TYETTLEK_.2|_VPQVSTPTLVEVSR_.2|_VPQVSTPTLVEVSR_.3|_FQNALLVR_.2|_TC[+57]VADESAENC[+57]DK_.2|_TC[+57]VADESAENC[+57]DK_.3|_C[+57]C[+57]AAADPHEC[+57]YAK_.3|_C[+57]C[+57]AAADPHEC[+57]YAK_.2|_KVPQVSTPTLVEVSR_.4|_KVPQVSTPTLVEVSR_.2|_KVPQVSTPTLVEVSR_.3|_AAFTEC[+57]C[+57]QAADK_.2|_AAFTEC[+57]C[…
3wPQ / 1wPQ	3wPQ	1wPQ	44	P00352	160.708	424.524	1.4014	1.4014	0.831913	2.42019e-15	1.93616e-14	P00352	AL1A1_HUMAN	Retinal dehydrogenase 1	ALDH1A1	P00352	Homo sapiens	ethanol oxidation,cellular aldehyde metabolic process,retinol metabolic process,positive regulation of GTPase activity,fructose catabolic process to hydroxyacetone phosphate and glyceraldehyde-3-phosphate	retinal dehydrogenase activity,aldehyde dehydrogenase (NAD) activity,GTPase activator activity,androgen binding,benzaldehyde dehydrogenase (NAD+) activity	cytoplasm,cytosol,extracellular exosome	sp	1	2	uniprot_sprot_2015-08-28_HUMAN	>sp|P00352|AL1A1_HUMAN Retinal dehydrogenase 1 OS=Homo sapiens GN=ALDH1A1 PE=1 SV=2	45	79	_QAFQIGSPWR_.2|_LADLIER_.2|_TIPIDGNFFTYTR_.2|_TIPIDGNFFTYTR_.3|_LYSNAYLNDLAGC[+57]IK_.2|_LYSNAYLNDLAGC[+57]IK_.3|_IFINNEWHDSVSGK_.3|_IFINNEWHDSVSGK_.2|_ELGEYGFHEYTEVK_.3|_ELGEYGFHEYTEVK_.2|_YC[+57]AGWADK_.2|_IGPALSC[+57]GNTVVVKPAEQTPLTALHVASLIK_.4|_IGPALSC[+57]GNTVVVKPAEQTPLTALHVASLIK_.5|_IGPALSC[+57]GNTVVVKPAEQTPLTALHVASLIK_.3|_ANNTFYGLSAGVFTK_.2|_ANNTFYGLSAGVFTK_.3|_LEC[+57]GGGPWGNK_.2|_YILGNPL…
3wPQ / C	3wPQ	C	44	P00352	214.997	424.524	0.981528	0.981528	0.848752	3.62981e-13	2.21187e-12	P00352	AL1A1_HUMAN	Retinal dehydrogenase 1	ALDH1A1	P00352	Homo sapiens	ethanol oxidation,cellular aldehyde metabolic process,retinol metabolic process,positive regulation of GTPase activity,fructose catabolic process to hydroxyacetone phosphate and glyceraldehyde-3-phosphate	retinal dehydrogenase activity,aldehyde dehydrogenase (NAD) activity,GTPase activator activity,androgen binding,benzaldehyde dehydrogenase (NAD+) activity	cytoplasm,cytosol,extracellular exosome	sp	1	2	uniprot_sprot_2015-08-28_HUMAN	>sp|P00352|AL1A1_HUMAN Retinal dehydrogenase 1 OS=Homo sapiens GN=ALDH1A1 PE=1 SV=2	45	79	_QAFQIGSPWR_.2|_LADLIER_.2|_TIPIDGNFFTYTR_.2|_TIPIDGNFFTYTR_.3|_LYSNAYLNDLAGC[+57]IK_.2|_LYSNAYLNDLAGC[+57]IK_.3|_IFINNEWHDSVSGK_.3|_IFINNEWHDSVSGK_.2|_ELGEYGFHEYTEVK_.3|_ELGEYGFHEYTEVK_.2|_YC[+57]AGWADK_.2|_IGPALSC[+57]GNTVVVKPAEQTPLTALHVASLIK_.4|_IGPALSC[+57]GNTVVVKPAEQTPLTALHVASLIK_.5|_IGPALSC[+57]GNTVVVKPAEQTPLTALHVASLIK_.3|_ANNTFYGLSAGVFTK_.2|_ANNTFYGLSAGVFTK_.3|_LEC[+57]GGGPWGNK_.2|_YILGNPL…
3wPQ / 1wPQ	3wPQ	1wPQ	4	P30837	18.3529	105.214	2.51925	2.51925	1.32317	0.0643009	0.0464575	P30837	AL1B1_HUMAN	Aldehyde dehydrogenase X, mitochondrial	ALDH1B1	P30837	Homo sapiens	carbohydrate metabolic process,ethanol catabolic process,ethanol oxidation	aldehyde dehydrogenase (NAD) activity	nucleoplasm,mitochondrion,mitochondrial matrix,intracellular membrane-bounded organelle	sp	1	3	uniprot_sprot_2015-08-28_HUMAN	>sp|P30837|AL1B1_HUMAN Aldehyde dehydrogenase X, mitochondrial OS=Homo sapiens GN=ALDH1B1 PE=1 SV=3	31	51	_VLGYIQLGQK_.2|_YGLAAAVFTR_.2|_IAKEEIFGPVQPLFK_.3|_IAKEEIFGPVQPLFK_.2|_GFFIKPTVFGGVQDDMR_.3|_GFFIKPTVFGGVQDDM[+16]R_.3|_GFFIKPTVFGGVQDDMR_.2|_HEPVGVC[+57]GQIIPWNFPLVMQGWK_.3|_HEPVGVC[+57]GQIIPWNFPLVM[+16]QGWK_.4|_HEPVGVC[+57]GQIIPWNFPLVMQGWK_.4|_HEPVGVC[+57]GQIIPWNFPLVM[+16]QGWK_.3|_LLC[+57]GGER_.2|_IEEVVER_.2|_KIEEVVER_.2|_LLNLLADLVERDR_.3|_VAFTGSTEVGHLIQK_.3|_VAFTGSTEVGHLIQK_.2|_TIPMDGQHFC[+57]…
3wPQ / 1wPQ	3wPQ	1wPQ	4	O95841;Q9UKU9	46.3665	143.424	1.62913	1.62913	0.3406	0.00217649	0.0028939	O95841;Q9UKU9	ANGL1_HUMAN;ANGL2_HUMAN	Angiopoietin-related protein 1;Angiopoietin-related protein 2	ANGPTL1;ANGPTL2	O95841;Q9UKU9	Homo sapiens	transmembrane receptor protein tyrosine kinase signaling pathway;multicellular organism development	receptor binding;receptor binding	extracellular space,extracellular exosome;extracellular space,extracellular exosome	sp	2	1	uniprot_sprot_2015-08-28_HUMAN	>sp|O95841|ANGL1_HUMAN Angiopoietin-related protein 1 OS=Homo sapiens GN=ANGPTL1 PE=2 SV=1;>sp|Q9UKU9|ANGL2_HUMAN Angiopoietin-related protein 2 OS=Homo sapiens GN=ANGPTL2 PE=2 SV=1	1	1	_VTQLYMQLLHEIIR_.3
3wPQ / C	3wPQ	C	4	O95841;Q9UKU9	43.8038	143.424	1.71116	1.71116	0.582949	0.00615446	0.00698351	O95841;Q9UKU9	ANGL1_HUMAN;ANGL2_HUMAN	Angiopoietin-related protein 1;Angiopoietin-related protein 2	ANGPTL1;ANGPTL2	O95841;Q9UKU9	Homo sapiens	transmembrane receptor protein tyrosine kinase signaling pathway;multicellular organism development	receptor binding;receptor binding	extracellular space,extracellular exosome;extracellular space,extracellular exosome	sp	2	1	uniprot_sprot_2015-08-28_HUMAN	>sp|O95841|ANGL1_HUMAN Angiopoietin-related protein 1 OS=Homo sapiens GN=ANGPTL1 PE=2 SV=1;>sp|Q9UKU9|ANGL2_HUMAN Angiopoietin-related protein 2 OS=Homo sapiens GN=ANGPTL2 PE=2 SV=1	1	1	_VTQLYMQLLHEIIR_.3
1wPQ / C	1wPQ	C	8	Q92688	65.1909	113.285	0.79722	0.79722	1.00299	0.0640187	0.046277	Q92688	AN32B_HUMAN	Acidic leucine-rich nuclear phosphoprotein 32 family member B	ANP32B	Q92688	Homo sapiens	vasculature development,nucleosome assembly,activation of cysteine-type endopeptidase activity involved in apoptotic process,ventricular system development,histone exchange,negative regulation of cell differentiation,positive regulation of protein export from nucleus,inner ear development,palate development	protein binding,histone binding,RNA polymerase binding	nucleus,cytoplasm,extracellular exosome,nucleolus	sp	1	1	uniprot_sprot_2015-08-28_HUMAN	>sp|Q92688|AN32B_HUMAN Acidic leucine-rich nuclear phosphoprotein 32 family member B OS=Homo sapiens GN=ANP32B PE=1 SV=1	10	17	_DISTLEPLK_.2|_LKDISTLEPLK_.3|_LKDISTLEPLK_.2|_ELVLDNC[+57]K_.2|_SLDLFNC[+57]EVTNLNDYRESVFK_.3|_LKDISTLEPLKK_.3|_LKDISTLEPLKK_.2|_LPNLTHLNLSGNK_.3|_LPNLTHLNLSGNK_.2|_KLELSENR_.2|_DISTLEPLKK_.2|_IFGGLDMLAEK_.2|_IFGGLDM[+16]LAEK_.2|_IFGGLDM[+16]LAEKLPNLTHLNLSGNK_.4|_IFGGLDMLAEKLPNLTHLNLSGNK_.4|_IFGGLDM[+16]LAEKLPNLTHLNLSGNK_.3|_IFGGLDMLAEKLPNLTHLNLSGNK_.3
3wPQ / C	3wPQ	C	4	Q9H6X2	82.2176	30.8455	-1.41438	1.41438	0.733943	0.0422412	0.033464	Q9H6X2	ANTR1_HUMAN	Anthrax toxin receptor 1	ANTXR1	Q9H6X2	Homo sapiens	blood vessel development,signal transduction,reproductive process,actin cytoskeleton reorganization,substrate adhesion-dependent cell spreading,negative regulation of extracellular matrix assembly,positive regulation of metallopeptidase activity	transmembrane signaling receptor activity,protein binding,collagen binding,metal ion binding,actin filament binding	plasma membrane,external side of plasma membrane,cell surface,endosome membrane,integral component of membrane,lamellipodium membrane,filopodium membrane,extracellular exosome	sp	1	2	uniprot_sprot_2015-08-28_HUMAN	>sp|Q9H6X2|ANTR1_HUMAN Anthrax toxin receptor 1 OS=Homo sapiens GN=ANTXR1 PE=1 SV=2	7	8	_MSFIVFSTR_.2|_IADSKDHVFPVNDGFQALQGIIHSILKK_.5|_KWPTVDASYYGGR_.3|_IADSKDHVFPVNDGFQALQGIIHSILK_.5|_DHVFPVNDGFQALQGIIHSILK_.4|_DHVFPVNDGFQALQGIIHSILK_.3|_DHVFPVNDGFQALQGIIHSILKK_.4|_GKLDALWVLLR_.2
1wPQ / C	1wPQ	C	4	Q9H6X2	82.2176	27.0828	-1.60207	1.60207	0.85507	0.0305864	0.0257494	Q9H6X2	ANTR1_HUMAN	Anthrax toxin receptor 1	ANTXR1	Q9H6X2	Homo sapiens	blood vessel development,signal transduction,reproductive process,actin cytoskeleton reorganization,substrate adhesion-dependent cell spreading,negative regulation of extracellular matrix assembly,positive regulation of metallopeptidase activity	transmembrane signaling receptor activity,protein binding,collagen binding,metal ion binding,actin filament binding	plasma membrane,external side of plasma membrane,cell surface,endosome membrane,integral component of membrane,lamellipodium membrane,filopodium membrane,extracellular exosome	sp	1	2	uniprot_sprot_2015-08-28_HUMAN	>sp|Q9H6X2|ANTR1_HUMAN Anthrax toxin receptor 1 OS=Homo sapiens GN=ANTXR1 PE=1 SV=2	7	8	_MSFIVFSTR_.2|_IADSKDHVFPVNDGFQALQGIIHSILKK_.5|_KWPTVDASYYGGR_.3|_IADSKDHVFPVNDGFQALQGIIHSILK_.5|_DHVFPVNDGFQALQGIIHSILK_.4|_DHVFPVNDGFQALQGIIHSILK_.3|_DHVFPVNDGFQALQGIIHSILKK_.4|_GKLDALWVLLR_.2
3wPQ / 1wPQ	3wPQ	1wPQ	4	P50995	261.248	31.9483	-3.03161	3.03161	0.861025	0.00510484	0.0059432	P50995	ANX11_HUMAN	Annexin A11	ANXA11	P50995	Homo sapiens	phagocytosis,cell cycle,cell division,response to calcium ion	calcium ion binding,protein binding,calcium-dependent phospholipid binding,phosphatidylethanolamine binding,MHC class II protein complex binding,S100 protein binding,poly(A) RNA binding,calcium-dependent protein binding	nuclear envelope,nucleoplasm,cytoplasm,spindle,membrane,midbody,melanosome,specific granule,azurophil granule,phagocytic vesicle,extracellular exosome	sp	1	1	uniprot_sprot_2015-08-28_HUMAN	>sp|P50995|ANX11_HUMAN Annexin A11 OS=Homo sapiens GN=ANXA11 PE=1 SV=1	29	45	_GVGTDEAC[+57]LIEILASR_.3|_GVGTDEAC[+57]LIEILASR_.2|_TLEEAIR_.2|_SRAHLVAVFNEYQR_.4|_SRAHLVAVFNEYQR_.3|_DAQELYAAGENR_.3|_DAQELYAAGENR_.2|_TPVLFDIYEIK_.3|_TPVLFDIYEIK_.2|_SLYHDISGDTSGDYRK_.4|_SLYHDISGDTSGDYRK_.3|_SLYHDISGDTSGDYRK_.2|_TLEEAIRSDTSGHFQR_.4|_TLEEAIRSDTSGHFQR_.3|_AHLVAVFNEYQR_.3|_AHLVAVFNEYQR_.2|_FNAVLC[+57]SR_.2|_AYKAEFKK_.2|_SDTSGHFQR_.2|_SETDLLDIRSEYK_.3|_NTPAFFAER_.2|_SETDLLDIR_.2|_…
3wPQ / C	3wPQ	C	4	P50995	240.068	31.9483	-2.90963	2.90963	0.868776	0.00506734	0.00590915	P50995	ANX11_HUMAN	Annexin A11	ANXA11	P50995	Homo sapiens	phagocytosis,cell cycle,cell division,response to calcium ion	calcium ion binding,protein binding,calcium-dependent phospholipid binding,phosphatidylethanolamine binding,MHC class II protein complex binding,S100 protein binding,poly(A) RNA binding,calcium-dependent protein binding	nuclear envelope,nucleoplasm,cytoplasm,spindle,membrane,midbody,melanosome,specific granule,azurophil granule,phagocytic vesicle,extracellular exosome	sp	1	1	uniprot_sprot_2015-08-28_HUMAN	>sp|P50995|ANX11_HUMAN Annexin A11 OS=Homo sapiens GN=ANXA11 PE=1 SV=1	29	45	_GVGTDEAC[+57]LIEILASR_.3|_GVGTDEAC[+57]LIEILASR_.2|_TLEEAIR_.2|_SRAHLVAVFNEYQR_.4|_SRAHLVAVFNEYQR_.3|_DAQELYAAGENR_.3|_DAQELYAAGENR_.2|_TPVLFDIYEIK_.3|_TPVLFDIYEIK_.2|_SLYHDISGDTSGDYRK_.4|_SLYHDISGDTSGDYRK_.3|_SLYHDISGDTSGDYRK_.2|_TLEEAIRSDTSGHFQR_.4|_TLEEAIRSDTSGHFQR_.3|_AHLVAVFNEYQR_.3|_AHLVAVFNEYQR_.2|_FNAVLC[+57]SR_.2|_AYKAEFKK_.2|_SDTSGHFQR_.2|_SETDLLDIRSEYK_.3|_NTPAFFAER_.2|_SETDLLDIR_.2|_…
3wPQ / C	3wPQ	C	112	P08758	2149.23	3948.8	0.877595	0.877595	0.85993	4.13924e-16	3.52821e-15	P08758	ANXA5_HUMAN	Annexin A5	ANXA5	P08758	Homo sapiens	signal transduction,blood coagulation,response to organic substance,negative regulation of apoptotic process,negative regulation of catalytic activity,negative regulation of coagulation	phospholipase inhibitor activity,calcium ion binding,phospholipid binding,calcium-dependent phospholipid binding	intracellular,cytoplasm,focal adhesion,external side of plasma membrane,membrane,extracellular exosome,endothelial microparticle	sp	1	2	uniprot_sprot_2015-08-28_HUMAN	>sp|P08758|ANXA5_HUMAN Annexin A5 OS=Homo sapiens GN=ANXA5 PE=1 SV=2	45	70	_VLTEIIASR_.2|_LYDAYELK_.2|_QEISAAFK_.2|_SEIDLFNIR_.2|_ALLLLC[+57]GEDD_.2|_GTVTDFPGFDERADAETLR_.3|_GAGTDDHTLIR_.2|_NFATSLYSMIKGDTSGDYKK_.4|_GTVTDFPGFDER_.2|_GTVTDFPGFDER_.3|_GLGTDEESILTLLTSR_.2|_GLGTDEESILTLLTSR_.3|_WGTDEEKFITIFGTR_.3|_WGTDEEKFITIFGTR_.2|_QVYEEEYGSSLEDDVVGDTSGYYQR_.3|_QVYEEEYGSSLEDDVVGDTSGYYQR_.4|_GTVTDFPGFDERADAETLRK_.4|_GTVTDFPGFDERADAETLRK_.3|_SEIDLFNIRK_.2|_SEIDLFNIRK_.3|_LIV…
3wPQ / 1wPQ	3wPQ	1wPQ	44	O95782	74.3375	47.3198	-0.651646	0.651646	1.32392	8.31797e-05	0.000158606	O95782	AP2A1_HUMAN	AP-2 complex subunit alpha-1	AP2A1	O95782	Homo sapiens	intracellular protein transport,Golgi to endosome transport,endocytosis,microtubule-based movement,antigen processing and presentation of exogenous peptide antigen via MHC class II,negative regulation of epidermal growth factor receptor signaling pathway,ephrin receptor signaling pathway,regulation of defense response to virus by virus,Wnt signaling pathway, planar cell polarity pathway,clathrin-…	protein binding,protein C-terminus binding,protein transporter activity,protein kinase binding,protein complex binding,clathrin adaptor activity	cytosol,plasma membrane,membrane,basolateral plasma membrane,apical plasma membrane,AP-2 adaptor complex,clathrin coat of trans-Golgi network vesicle,endocytic vesicle membrane,clathrin-coated endocytic vesicle membrane,filopodium tip,endolysosome membrane	sp	1	3	uniprot_sprot_2015-08-28_HUMAN	>sp|O95782|AP2A1_HUMAN AP-2 complex subunit alpha-1 OS=Homo sapiens GN=AP2A1 PE=1 SV=3	48	68	_NADVELQQR_.2|_AADLLYAMC[+57]DR_.2|_IAGDYVSEEVWYR_.2|_GLAVFISDIR_.2|_QSAALC[+57]LLR_.2|_FINLFPETK_.2|_EMGEAFAADIPR_.2|_EM[+16]GEAFAADIPR_.2|_HLC[+57]ELLAQQF_.2|_LVEC[+57]LETVLNK_.2|_AC[+57]NQLGQFLQHR_.3|_AC[+57]NQLGQFLQHR_.2|_VGGYILGEFGNLIAGDPR_.3|_VGGYILGEFGNLIAGDPR_.2|_YGGAPQALTLK_.2|_QLSLPQQEAQK_.2|_DFLTPPLLSVR_.2|_FFQPTEMAAQDFFQR_.3|_FFQPTEMAAQDFFQR_.2|_ILVAGDSMDSVK_.2|_ATIQGVLR_.2|_LEPNAQAQM…
3wPQ / 1wPQ	3wPQ	1wPQ	48	Q06481	110.823	196.205	0.8241	0.8241	0.432868	9.66598e-20	1.16317e-18	Q06481	APLP2_HUMAN	Amyloid-like protein 2	APLP2	Q06481	Homo sapiens	platelet degranulation,G-protein coupled receptor signaling pathway,negative regulation of endopeptidase activity	DNA binding,serine-type endopeptidase inhibitor activity,protein binding,heparin binding,transition metal ion binding	nucleus,plasma membrane,membrane,integral component of membrane,platelet alpha granule membrane,extracellular exosome	sp	1	2	uniprot_sprot_2015-08-28_HUMAN	>sp|Q06481|APLP2_HUMAN Amyloid-like protein 2 OS=Homo sapiens GN=APLP2 PE=1 SV=2	16	20	_FIYGGC[+57]GGNR_.2|_SQVMTHLHVIEER_.3|_AVC[+57]SQEAMTGPC[+57]R_.2|_LNMHVNIQTGKWEPDPTGTK_.4|_MALENYLAALQSDPPRPHR_.4|_VPYVAQEIQEEIDELLQEQR_.3|_ADMDQFTASISETPVDVR_.3|_C[+57]LVGEFVSDVLLVPEK_.3|_C[+57]LVGEFVSDVLLVPEK_.2|_HYQHVLAVDPEK_.3|_HYQHVLAVDPEK_.2|_EWEEAELQAK_.2|_HYQHVLAVDPEKAAQMK_.4|_QQLVETHLAR_.2|_MQNHGYENPTYK_.3|_MQNHGYENPTYK_.2|_ERMEVC[+57]ENHQHWHTVVK_.4|_ERMEVC[+57]ENHQHWHTVVK_.3|_LNMHVNIQT…
3wPQ / C	3wPQ	C	48	Q06481	127.947	196.205	0.616813	0.616813	0.40677	5.76846e-20	7.12106e-19	Q06481	APLP2_HUMAN	Amyloid-like protein 2	APLP2	Q06481	Homo sapiens	platelet degranulation,G-protein coupled receptor signaling pathway,negative regulation of endopeptidase activity	DNA binding,serine-type endopeptidase inhibitor activity,protein binding,heparin binding,transition metal ion binding	nucleus,plasma membrane,membrane,integral component of membrane,platelet alpha granule membrane,extracellular exosome	sp	1	2	uniprot_sprot_2015-08-28_HUMAN	>sp|Q06481|APLP2_HUMAN Amyloid-like protein 2 OS=Homo sapiens GN=APLP2 PE=1 SV=2	16	20	_FIYGGC[+57]GGNR_.2|_SQVMTHLHVIEER_.3|_AVC[+57]SQEAMTGPC[+57]R_.2|_LNMHVNIQTGKWEPDPTGTK_.4|_MALENYLAALQSDPPRPHR_.4|_VPYVAQEIQEEIDELLQEQR_.3|_ADMDQFTASISETPVDVR_.3|_C[+57]LVGEFVSDVLLVPEK_.3|_C[+57]LVGEFVSDVLLVPEK_.2|_HYQHVLAVDPEK_.3|_HYQHVLAVDPEK_.2|_EWEEAELQAK_.2|_HYQHVLAVDPEKAAQMK_.4|_QQLVETHLAR_.2|_MQNHGYENPTYK_.3|_MQNHGYENPTYK_.2|_ERMEVC[+57]ENHQHWHTVVK_.4|_ERMEVC[+57]ENHQHWHTVVK_.3|_LNMHVNIQT…
3wPQ / 1wPQ	3wPQ	1wPQ	4	P02656	3.31289	37.2735	3.49199	3.49199	1.6312	0.0225615	0.0201422	P02656	APOC3_HUMAN	Apolipoprotein C-III	APOC3	P02656	Homo sapiens	retinoid metabolic process,triglyceride metabolic process,G-protein coupled receptor signaling pathway,negative regulation of triglyceride catabolic process,negative regulation of very-low-density lipoprotein particle remodeling,negative regulation of very-low-density lipoprotein particle clearance,negative regulation of high-density lipoprotein particle clearance,negative regulation of low-densi…	phospholipid binding,cholesterol binding,enzyme regulator activity,lipase inhibitor activity,high-density lipoprotein particle receptor binding	extracellular region,extracellular space,early endosome,very-low-density lipoprotein particle,intermediate-density lipoprotein particle,spherical high-density lipoprotein particle,chylomicron,extracellular exosome	sp	1	1	uniprot_sprot_2015-08-28_HUMAN	>sp|P02656|APOC3_HUMAN Apolipoprotein C-III OS=Homo sapiens GN=APOC3 PE=1 SV=1	3	4	_DALSSVQESQVAQQAR_.2|_DALSSVQESQVAQQAR_.3|_GWVTDGFSSLK_.2|_TAKDALSSVQESQVAQQAR_.3
3wPQ / 1wPQ	3wPQ	1wPQ	112	P02649	13731.6	7715.83	-0.831611	0.831611	1.08539	4.21098e-12	2.31928e-11	P02649	APOE_HUMAN	Apolipoprotein E	APOE	P02649	Homo sapiens	response to reactive oxygen species,retinoid metabolic process,negative regulation of endothelial cell proliferation,response to dietary excess,triglyceride metabolic process,cholesterol catabolic process,cellular calcium ion homeostasis,receptor-mediated endocytosis,cytoskeleton organization,G-protein coupled receptor signaling pathway,nitric oxide mediated signal transduction,synaptic transmiss…	beta-amyloid binding,lipid transporter activity,protein binding,phospholipid binding,heparin binding,lipid binding,cholesterol binding,antioxidant activity,cholesterol transporter activity,identical protein binding,protein homodimerization activity,metal chelating activity,tau protein binding,low-density lipoprotein particle receptor binding,phosphatidylcholine-sterol O-acyltransferase activator …	extracellular region,extracellular space,nucleus,cytoplasm,early endosome,endoplasmic reticulum,Golgi apparatus,plasma membrane,membrane,dendrite,extracellular matrix,very-low-density lipoprotein particle,low-density lipoprotein particle,intermediate-density lipoprotein particle,high-density lipoprotein particle,chylomicron,neuronal cell body,extracellular exosome,endocytic vesicle lumen,blood mi…	sp	1	1	uniprot_sprot_2015-08-28_HUMAN	>sp|P02649|APOE_HUMAN Apolipoprotein E OS=Homo sapiens GN=APOE PE=1 SV=1	24	40	_LGPLVEQGR_.2|_LQAEAFQAR_.2|_LAVYQAGAR_.2|_LGADMEDVC[+57]GR_.2|_LGADM[+16]EDVC[+57]GR_.2|_WELALGR_.2|_WVQTLSEQVQEELLSSQVTQELR_.3|_GEVQAMLGQSTEELRVR_.3|_LEEQAQQIR_.2|_QQTEWQSGQR_.2|_VQAAVGTSAAPVPSDNH_.2|_VQAAVGTSAAPVPSDNH_.3|_DRLDEVKEQVAEVR_.3|_DRLDEVKEQVAEVR_.4|_AKLEEQAQQIR_.2|_AKLEEQAQQIR_.3|_AYKSELEEQLTPVAEETR_.2|_AYKSELEEQLTPVAEETR_.3|_SWFEPLVEDMQR_.3|_SWFEPLVEDM[+16]QR_.2|_SWFEPLVEDMQR_.2|_SE…
1wPQ / C	1wPQ	C	112	P02649	30375.1	13731.6	-1.14539	1.14539	0.966916	5.73933e-13	3.42446e-12	P02649	APOE_HUMAN	Apolipoprotein E	APOE	P02649	Homo sapiens	response to reactive oxygen species,retinoid metabolic process,negative regulation of endothelial cell proliferation,response to dietary excess,triglyceride metabolic process,cholesterol catabolic process,cellular calcium ion homeostasis,receptor-mediated endocytosis,cytoskeleton organization,G-protein coupled receptor signaling pathway,nitric oxide mediated signal transduction,synaptic transmiss…	beta-amyloid binding,lipid transporter activity,protein binding,phospholipid binding,heparin binding,lipid binding,cholesterol binding,antioxidant activity,cholesterol transporter activity,identical protein binding,protein homodimerization activity,metal chelating activity,tau protein binding,low-density lipoprotein particle receptor binding,phosphatidylcholine-sterol O-acyltransferase activator …	extracellular region,extracellular space,nucleus,cytoplasm,early endosome,endoplasmic reticulum,Golgi apparatus,plasma membrane,membrane,dendrite,extracellular matrix,very-low-density lipoprotein particle,low-density lipoprotein particle,intermediate-density lipoprotein particle,high-density lipoprotein particle,chylomicron,neuronal cell body,extracellular exosome,endocytic vesicle lumen,blood mi…	sp	1	1	uniprot_sprot_2015-08-28_HUMAN	>sp|P02649|APOE_HUMAN Apolipoprotein E OS=Homo sapiens GN=APOE PE=1 SV=1	24	40	_LGPLVEQGR_.2|_LQAEAFQAR_.2|_LAVYQAGAR_.2|_LGADMEDVC[+57]GR_.2|_LGADM[+16]EDVC[+57]GR_.2|_WELALGR_.2|_WVQTLSEQVQEELLSSQVTQELR_.3|_GEVQAMLGQSTEELRVR_.3|_LEEQAQQIR_.2|_QQTEWQSGQR_.2|_VQAAVGTSAAPVPSDNH_.2|_VQAAVGTSAAPVPSDNH_.3|_DRLDEVKEQVAEVR_.3|_DRLDEVKEQVAEVR_.4|_AKLEEQAQQIR_.2|_AKLEEQAQQIR_.3|_AYKSELEEQLTPVAEETR_.2|_AYKSELEEQLTPVAEETR_.3|_SWFEPLVEDMQR_.3|_SWFEPLVEDM[+16]QR_.2|_SWFEPLVEDMQR_.2|_SE…
3wPQ / C	3wPQ	C	112	P02649	30375.1	7715.83	-1.977	1.977	0.645443	6.86255e-48	3.38868e-46	P02649	APOE_HUMAN	Apolipoprotein E	APOE	P02649	Homo sapiens	response to reactive oxygen species,retinoid metabolic process,negative regulation of endothelial cell proliferation,response to dietary excess,triglyceride metabolic process,cholesterol catabolic process,cellular calcium ion homeostasis,receptor-mediated endocytosis,cytoskeleton organization,G-protein coupled receptor signaling pathway,nitric oxide mediated signal transduction,synaptic transmiss…	beta-amyloid binding,lipid transporter activity,protein binding,phospholipid binding,heparin binding,lipid binding,cholesterol binding,antioxidant activity,cholesterol transporter activity,identical protein binding,protein homodimerization activity,metal chelating activity,tau protein binding,low-density lipoprotein particle receptor binding,phosphatidylcholine-sterol O-acyltransferase activator …	extracellular region,extracellular space,nucleus,cytoplasm,early endosome,endoplasmic reticulum,Golgi apparatus,plasma membrane,membrane,dendrite,extracellular matrix,very-low-density lipoprotein particle,low-density lipoprotein particle,intermediate-density lipoprotein particle,high-density lipoprotein particle,chylomicron,neuronal cell body,extracellular exosome,endocytic vesicle lumen,blood mi…	sp	1	1	uniprot_sprot_2015-08-28_HUMAN	>sp|P02649|APOE_HUMAN Apolipoprotein E OS=Homo sapiens GN=APOE PE=1 SV=1	24	40	_LGPLVEQGR_.2|_LQAEAFQAR_.2|_LAVYQAGAR_.2|_LGADMEDVC[+57]GR_.2|_LGADM[+16]EDVC[+57]GR_.2|_WELALGR_.2|_WVQTLSEQVQEELLSSQVTQELR_.3|_GEVQAMLGQSTEELRVR_.3|_LEEQAQQIR_.2|_QQTEWQSGQR_.2|_VQAAVGTSAAPVPSDNH_.2|_VQAAVGTSAAPVPSDNH_.3|_DRLDEVKEQVAEVR_.3|_DRLDEVKEQVAEVR_.4|_AKLEEQAQQIR_.2|_AKLEEQAQQIR_.3|_AYKSELEEQLTPVAEETR_.2|_AYKSELEEQLTPVAEETR_.3|_SWFEPLVEDMQR_.3|_SWFEPLVEDM[+16]QR_.2|_SWFEPLVEDMQR_.2|_SE…
3wPQ / 1wPQ	3wPQ	1wPQ	68	P05067	4718.72	7869.91	0.737952	0.737952	0.892368	5.08102e-10	2.12749e-09	P05067	A4_HUMAN	Amyloid beta A4 protein	APP	P05067	Homo sapiens	response to yeast,suckling behavior,platelet degranulation,mRNA polyadenylation,regulation of translation,protein phosphorylation,cellular copper ion homeostasis,endocytosis,response to oxidative stress,cell adhesion,regulation of epidermal growth factor-activated receptor activity,Notch signaling pathway,axonogenesis,mating behavior,locomotory behavior,axo-dendritic transport,cholesterol metabol…	DNA binding,serine-type endopeptidase inhibitor activity,receptor binding,protein binding,heparin binding,peptidase activator activity,enzyme binding,identical protein binding,transition metal ion binding,PTB domain binding,growth factor receptor binding	extracellular region,extracellular space,nuclear envelope lumen,cytoplasm,endosome,smooth endoplasmic reticulum,rough endoplasmic reticulum,Golgi apparatus,cytosol,plasma membrane,integral component of plasma membrane,clathrin-coated pit,cell-cell junction,cell surface,integral component of membrane,ER to Golgi transport vesicle,axon,platelet alpha granule lumen,neuromuscular junction,endosome lu…	sp	1	3	uniprot_sprot_2015-08-28_HUMAN	>sp|P05067|A4_HUMAN Amyloid beta A4 protein OS=Homo sapiens GN=APP PE=1 SV=3	21	26	_LALENYITALQAVPPRPR_.3|_C[+57]APFFYGGC[+57]GGNR_.2|_THPHFVIPYR_.3|_WYFDVTEGK_.2|_QQLVETHMAR_.3|_ISYGNDALMPSLTETK_.2|_VESLEQEAANER_.2|_AVIQHFQEKVESLEQEAANER_.3|_EGILQYC[+57]QEVYPELQITNVVEANQPVTIQNWC[+57]K_.4|_EVC[+57]SEQAETGPC[+57]R_.2|_EQNYSDDVLANMISEPR_.2|_AVIQHFQEK_.2|_WDSDPSGTK_.2|_STNLHDYGMLLPC[+57]GIDK_.3|_STNLHDYGMLLPC[+57]GIDK_.2|_C[+57]LVGEFVSDALLVPDK_.2|_C[+57]LVGEFVSDALLVPDK_.3|_LNMHMNV…
3wPQ / 1wPQ	3wPQ	1wPQ	4	P07741	70.4695	42.2405	-0.738371	0.738371	0.393288	0.0354729	0.0290602	P07741	APT_HUMAN	Adenine phosphoribosyltransferase	APRT	P07741	Homo sapiens	adenine salvage,lactation,grooming behavior,cellular response to insulin stimulus,purine-containing compound salvage,AMP salvage	adenine binding,adenine phosphoribosyltransferase activity,AMP binding	nucleoplasm,cytoplasm,cytosol,extracellular exosome	sp	1	2	uniprot_sprot_2015-08-28_HUMAN	>sp|P07741|APT_HUMAN Adenine phosphoribosyltransferase OS=Homo sapiens GN=APRT PE=1 SV=2	17	29	_IDYIAGLDSR_.2|_DISPVLKDPASFR_.3|_DISPVLKDPASFR_.2|_AELEIQK_.2|_ATHGGRIDYIAGLDSR_.4|_ATHGGRIDYIAGLDSR_.2|_DALEPGQR_.2|_SFPDFPTPGVVFR_.3|_SFPDFPTPGVVFR_.2|_LAPVPFFSLLQYE_.3|_LAPVPFFSLLQYE_.2|_AELEIQKDALEPGQR_.3|_AELEIQKDALEPGQR_.2|_IRSFPDFPTPGVVFR_.3|_LPGPTLWASYSLEYGK_.3|_LPGPTLWASYSLEYGK_.2|_VVVVDDLLATGGTMNAAC[+57]ELLGR_.4|_VVVVDDLLATGGTMNAAC[+57]ELLGR_.3|_VVVVDDLLATGGTM[+16]NAAC[+57]ELLGR_.3|_VV…
3wPQ / 1wPQ	3wPQ	1wPQ	4	P29972	99.1694	193.2	0.962128	0.962128	0.430103	0.018914	0.0174628	P29972	AQP1_HUMAN	Aquaporin-1	AQP1	P29972	Homo sapiens	renal water homeostasis,renal water transport,cGMP biosynthetic process,potassium ion transport,water transport,cell volume homeostasis,cellular water homeostasis,carbon dioxide transport,ammonium transport,bicarbonate transport,glycerol transport,cellular homeostasis,lateral ventricle development,pancreatic juice secretion,nitric oxide transport,establishment or maintenance of actin cytoskeleton…	intracellular cGMP activated cation channel activity,potassium channel activity,water transmembrane transporter activity,protein binding,ammonium transmembrane transporter activity,potassium ion transmembrane transporter activity,glycerol transmembrane transporter activity,water channel activity,glycerol channel activity,transmembrane transporter activity,nitric oxide transmembrane transporter ac…	nucleus,cytoplasm,plasma membrane,integral component of plasma membrane,brush border,basal plasma membrane,basolateral plasma membrane,apical plasma membrane,symbiont-containing vacuole,brush border membrane,nuclear membrane,sarcolemma,apical part of cell,extracellular exosome,symbiont-containing vacuole membrane	sp	1	3	uniprot_sprot_2015-08-28_HUMAN	>sp|P29972|AQP1_HUMAN Aquaporin-1 OS=Homo sapiens GN=AQP1 PE=1 SV=3	4	6	_VWTSGQVEEYDLDADDINSR_.3|_VWTSGQVEEYDLDADDINSR_.2|_SSDLTDRVK_.2|_VWTSGQVEEYDLDADDINSRVEMKPK_.4|_VWTSGQVEEYDLDADDINSRVEM[+16]KPK_.4|_RDLGGSAPLAIGLSVALGHLLAIDYTGC[+57]GINPAR_.4
3wPQ / 1wPQ	3wPQ	1wPQ	24	P48444	98.3769	44.7531	-1.13633	1.13633	1.17558	0.0426709	0.0336653	P48444	COPD_HUMAN	Coatomer subunit delta	ARCN1	P48444	Homo sapiens	intracellular protein transport,ER to Golgi vesicle-mediated transport,retrograde vesicle-mediated transport, Golgi to ER,adult locomotory behavior,cerebellar Purkinje cell layer maturation,pigmentation	poly(A) RNA binding	Golgi membrane,cytoplasm,endoplasmic reticulum membrane,Golgi apparatus,cytosol,membrane,COPI vesicle coat,transport vesicle,intracellular membrane-bounded organelle	sp	1	1	uniprot_sprot_2015-08-28_HUMAN	>sp|P48444|COPD_HUMAN Coatomer subunit delta OS=Homo sapiens GN=ARCN1 PE=1 SV=1	40	66	_VTQVDGNSPVR_.2|_ITLTC[+57]GR_.2|_QHTFVETESVR_.3|_QHTFVETESVR_.2|_ENVNLAQIR_.2|_NSNILEDLETLR_.2|_NSNILEDLETLR_.3|_NTLEWC[+57]LPVIDAK_.2|_NTLEWC[+57]LPVIDAK_.3|_LFTAESLIGLK_.2|_M[+16]HAPPINMESVHMK_.4|_MHAPPINMESVHMK_.3|_M[+16]HAPPINMESVHMK_.3|_MHAPPINM[+16]ESVHMK_.3|_MHAPPINMESVHM[+16]K_.3|_VAPAPARPSGPSK_.3|_IRLHVENEDK_.3|_KNYC[+57]NIQVTK_.3|_KLFTAESLIGLK_.3|_KLFTAESLIGLK_.2|_TRIEGLLAAFPK_.3|_TRIE…
1wPQ / C	1wPQ	C	24	P48444	47.5286	98.3769	1.04952	1.04952	0.966257	0.0681181	0.0485058	P48444	COPD_HUMAN	Coatomer subunit delta	ARCN1	P48444	Homo sapiens	intracellular protein transport,ER to Golgi vesicle-mediated transport,retrograde vesicle-mediated transport, Golgi to ER,adult locomotory behavior,cerebellar Purkinje cell layer maturation,pigmentation	poly(A) RNA binding	Golgi membrane,cytoplasm,endoplasmic reticulum membrane,Golgi apparatus,cytosol,membrane,COPI vesicle coat,transport vesicle,intracellular membrane-bounded organelle	sp	1	1	uniprot_sprot_2015-08-28_HUMAN	>sp|P48444|COPD_HUMAN Coatomer subunit delta OS=Homo sapiens GN=ARCN1 PE=1 SV=1	40	66	_VTQVDGNSPVR_.2|_ITLTC[+57]GR_.2|_QHTFVETESVR_.3|_QHTFVETESVR_.2|_ENVNLAQIR_.2|_NSNILEDLETLR_.2|_NSNILEDLETLR_.3|_NTLEWC[+57]LPVIDAK_.2|_NTLEWC[+57]LPVIDAK_.3|_LFTAESLIGLK_.2|_M[+16]HAPPINMESVHMK_.4|_MHAPPINMESVHMK_.3|_M[+16]HAPPINMESVHMK_.3|_MHAPPINM[+16]ESVHMK_.3|_MHAPPINMESVHM[+16]K_.3|_VAPAPARPSGPSK_.3|_IRLHVENEDK_.3|_KNYC[+57]NIQVTK_.3|_KLFTAESLIGLK_.3|_KLFTAESLIGLK_.2|_TRIEGLLAAFPK_.3|_TRIE…
3wPQ / 1wPQ	3wPQ	1wPQ	4	Q9NRY4	96.4603	151.558	0.65186	0.65186	0.295681	0.0220408	0.0198257	Q9NRY4	RHG35_HUMAN	Rho GTPase-activating protein 35	ARHGAP35	Q9NRY4	Homo sapiens	negative regulation of transcription from RNA polymerase II promoter,neural tube closure,transcription, DNA-templated,small GTPase mediated signal transduction,axon guidance,axonal fasciculation,regulation of actin polymerization or depolymerization,regulation of cell shape,positive regulation of neuron projection development,cell migration,central nervous system neuron axonogenesis,mammary gland…	RNA polymerase II regulatory region sequence-specific DNA binding,transcriptional repressor activity, RNA polymerase II transcription regulatory region sequence-specific binding,DNA binding,transcription corepressor activity,GTPase activator activity,GTP binding,phospholipid binding	nucleus,cytoplasm,cytosol,actin cytoskeleton,ciliary basal body	sp	1	3	uniprot_sprot_2015-08-28_HUMAN	>sp|Q9NRY4|RHG35_HUMAN Rho GTPase-activating protein 35 OS=Homo sapiens GN=ARHGAP35 PE=1 SV=3	28	33	_IPFDLMDTVPAEQLYEAHLEK_.3|_VSIVSKPVLYR_.3|_INLVILGK_.2|_DNHLVHLPLTLILVNK_.4|_DNHLVHLPLTLILVNK_.3|_DNHLVHLPLTLILVNK_.2|_STALQPYIK_.2|_SSHC[+57]GSNNSVLLELPIGLHK_.4|_FVRPSADEFHLDHTSVLSTSDFGGR_.5|_FVRPSADEFHLDHTSVLSTSDFGGR_.4|_NLQVVETSAR_.2|_NSLSDPNIDR_.2|_SLEDC[+57]VEC[+57]K_.2|_IELSVLSYHSSFSIR_.3|_RGDTSGETLHSLIQQGQQIASK_.4|_RGDTSGETLHSLIQQGQQIASK_.3|_NLNLVSSTASIK_.2|_GDLSYLDQGHR_.2|_FVSNLYNQLAK_.2|…
3wPQ / 1wPQ	3wPQ	1wPQ	4	O75915	140.852	80.913	-0.799734	0.799734	0.214606	0.00508397	0.00592372	O75915	PRAF3_HUMAN	PRA1 family protein 3	ARL6IP5	O75915	Homo sapiens	negative regulation of L-glutamate transport,intrinsic apoptotic signaling pathway in response to oxidative stress,negative regulation of mitochondrial membrane potential,L-glutamate transport,positive regulation of stress-activated MAPK cascade,positive regulation of apoptotic process,positive regulation of cysteine-type endopeptidase activity involved in apoptotic process	molecular_function	endoplasmic reticulum,endoplasmic reticulum membrane,cytoskeleton,plasma membrane,membrane,integral component of membrane,extracellular exosome	sp	1	1	uniprot_sprot_2015-08-28_HUMAN	>sp|O75915|PRAF3_HUMAN PRA1 family protein 3 OS=Homo sapiens GN=ARL6IP5 PE=1 SV=1	4	6	_AWDDFFPGSDR_.2|_RTPMGIVLDALEQQEEGINR_.3|_RTPMGIVLDALEQQEEGINR_.4|_TPMGIVLDALEQQEEGINR_.3|_TPMGIVLDALEQQEEGINR_.2|_TPMGIVLDALEQQEEGINRLTDYISK_.4
1wPQ / C	1wPQ	C	4	Q9H993	24.6429	40.261	0.708207	0.708207	0.151474	0.00749791	0.00825923	Q9H993	ARMT1_HUMAN	Protein-glutamate O-methyltransferase	ARMT1	Q9H993	Homo sapiens	protein methylation,cellular response to DNA damage stimulus,methylation,regulation of response to DNA damage stimulus	protein binding,S-adenosylmethionine-dependent methyltransferase activity,enzyme binding,protein carboxyl O-methyltransferase activity		sp	1	1	uniprot_sprot_2015-08-28_HUMAN	>sp|Q9H993|ARMT1_HUMAN Protein-glutamate O-methyltransferase OS=Homo sapiens GN=ARMT1 PE=1 SV=1	19	25	_IHEAIIQSPPIDYFDVFK_.3|_IHEAIIQSPPIDYFDVFK_.2|_TIEDLDENQLKDEFFK_.3|_C[+57]GADWEEYIK_.2|_FVDTDIWNQYLEYQQSLLNESDGK_.3|_LRNELQTDKPFIPLVEK_.4|_LRNELQTDKPFIPLVEK_.3|_EQNFYGSQESIIALC[+57]THLQQLIR_.3|_EQNFYGSQESIIALC[+57]THLQQLIR_.4|_HGEEGVEAEKK_.3|_AHLILFK_.2|_PFIPLVEK_.2|_HGEEGVEAEK_.2|_RIHEAIIQSPPIDYFDVFK_.4|_RIHEAIIQSPPIDYFDVFK_.3|_LLQISLWGNK_.2|_YGIFQYDGPL_.2|_NELQTDKPFIPLVEK_.3|_NELQTDKPFIPLVEK_.2…
3wPQ / 1wPQ	3wPQ	1wPQ	48	O15143	182.497	119.468	-0.611243	0.611243	0.775699	5.33723e-05	0.000104697	O15143	ARC1B_HUMAN	Actin-related protein 2/3 complex subunit 1B	ARPC1B	O15143	Homo sapiens	movement of cell or subcellular component,Arp2/3 complex-mediated actin nucleation,Fc-gamma receptor signaling pathway involved in phagocytosis,response to estrogen,ephrin receptor signaling pathway	structural constituent of cytoskeleton,actin filament binding	cytosol,Arp2/3 protein complex,focal adhesion,actin cytoskeleton,tubulobulbar complex,extracellular exosome	sp	1	3	uniprot_sprot_2015-08-28_HUMAN	>sp|O15143|ARC1B_HUMAN Actin-related protein 2/3 complex subunit 1B OS=Homo sapiens GN=ARPC1B PE=1 SV=3	22	41	_NAYVWTLK_.2|_WAPNENKFAVGSGSR_.3|_NSVSQISVLSGGK_.2|_NSVSQISVLSGGK_.3|_ASSEGGTAAGAGLDSLHK_.3|_ASSEGGTAAGAGLDSLHK_.2|_TWKPTLVILR_.3|_VHELKEHNGQVTGIDWAPESNR_.4|_VHELKEHNGQVTGIDWAPESNR_.5|_EVEERPAPTPWGSK_.3|_EVEERPAPTPWGSK_.2|_STVLSLDWHPNNVLLAAGSC[+57]DFK_.3|_STVLSLDWHPNNVLLAAGSC[+57]DFK_.4|_VAWVSHDSTVC[+57]LADADKK_.4|_VAWVSHDSTVC[+57]LADADKK_.3|_VAWVSHDSTVC[+57]LADADKK_.2|_VISIC[+57]YFEQENDWWVC[+57]…
3wPQ / 1wPQ	3wPQ	1wPQ	72	Q13510	2673.31	4092.98	0.614523	0.614523	0.566357	7.64825e-10	3.12031e-09	Q13510	ASAH1_HUMAN	Acid ceramidase	ASAH1	Q13510	Homo sapiens	ceramide metabolic process,glycosphingolipid metabolic process	catalytic activity,ceramidase activity	extracellular space,lysosomal lumen,extracellular exosome	sp	1	5	uniprot_sprot_2015-08-28_HUMAN	>sp|Q13510|ASAH1_HUMAN Acid ceramidase OS=Homo sapiens GN=ASAH1 PE=1 SV=5	24	34	_STYPPSGPTYR_.2|_LTVYTTLIDVTK_.2|_ESLDVYELDAK_.2|_WYVVQTNYDR_.2|_GQFETYLR_.2|_GAVPWYTINLDLPPYKR_.3|_WKHPFFLDDR_.3|_ASSFAGYVGMLTGFKPGLFSLTLNER_.3|_ILAPAYFILGGNQSGEGC[+57]VITR_.3|_IMQVVDEKLPGLLGNFPGPFEEEMK_.3|_IMQVVDEK_.2|_HPFFLDDR_.2|_NMINTFVPSGK_.2|_NM[+16]INTFVPSGK_.2|_LPGLLGNFPGPFEEEMK_.2|_LPGLLGNFPGPFEEEM[+16]K_.2|_WYVVQTNYDRWK_.3|_WYVVQTNYDRWK_.2|_DRKESLDVYELDAK_.3|_DRKESLDVYELDAK_.2|_TSQENIS…
3wPQ / C	3wPQ	C	20	Q12797	38.3145	92.1957	1.26681	1.26681	0.553659	2.36592e-10	1.05545e-09	Q12797	ASPH_HUMAN	Aspartyl/asparaginyl beta-hydroxylase	ASPH	Q12797	Homo sapiens	muscle contraction,peptidyl-amino acid modification,ion transmembrane transport,positive regulation of proteolysis,oxidation-reduction process,activation of cysteine-type endopeptidase activity,regulation of cardiac conduction	peptide-aspartate beta-dioxygenase activity,structural molecule activity,calcium ion binding,protein binding,structural constituent of muscle,electron carrier activity	endoplasmic reticulum,endoplasmic reticulum membrane,plasma membrane,integral component of membrane,cortical endoplasmic reticulum,sarcoplasmic reticulum membrane	sp	1	3	uniprot_sprot_2015-08-28_HUMAN	>sp|Q12797|ASPH_HUMAN Aspartyl/asparaginyl beta-hydroxylase OS=Homo sapiens GN=ASPH PE=1 SV=3	34	40	_VLIFDDSFEHEVWQDASSFR_.3|_GLFLPEDENLREK_.3|_ETGYTELVK_.2|_TC[+57]TLLEKFPETTGC[+57]R_.3|_GAIETYQEVASLPDVPADLLK_.3|_GAIETYQEVASLPDVPADLLK_.2|_KVYEEVLSVTPNDGFAK_.3|_GDWSQFTLWQQGR_.2|_RGHFASVWQR_.3|_AELDAAEK_.2|_TC[+57]TLLEK_.2|_GSLLTLQR_.2|_LIRDEGLAVMDK_.3|_LIRDEGLAVMDK_.2|_FYFHLGDAMQR_.3|_FYFHLGDAMQR_.2|_FPETTGC[+57]R_.2|_MHLGLVIPK_.2|_SLYNVNGLK_.2|_IAESIPYLK_.2|_IEEAVNAFK_.2|_GHFASVWQR_.2|_GKIEEAV…
3wPQ / 1wPQ	3wPQ	1wPQ	20	Q12797	56.939	92.1957	0.695282	0.695282	0.940693	0.000506875	0.000810999	Q12797	ASPH_HUMAN	Aspartyl/asparaginyl beta-hydroxylase	ASPH	Q12797	Homo sapiens	muscle contraction,peptidyl-amino acid modification,ion transmembrane transport,positive regulation of proteolysis,oxidation-reduction process,activation of cysteine-type endopeptidase activity,regulation of cardiac conduction	peptide-aspartate beta-dioxygenase activity,structural molecule activity,calcium ion binding,protein binding,structural constituent of muscle,electron carrier activity	endoplasmic reticulum,endoplasmic reticulum membrane,plasma membrane,integral component of membrane,cortical endoplasmic reticulum,sarcoplasmic reticulum membrane	sp	1	3	uniprot_sprot_2015-08-28_HUMAN	>sp|Q12797|ASPH_HUMAN Aspartyl/asparaginyl beta-hydroxylase OS=Homo sapiens GN=ASPH PE=1 SV=3	34	40	_VLIFDDSFEHEVWQDASSFR_.3|_GLFLPEDENLREK_.3|_ETGYTELVK_.2|_TC[+57]TLLEKFPETTGC[+57]R_.3|_GAIETYQEVASLPDVPADLLK_.3|_GAIETYQEVASLPDVPADLLK_.2|_KVYEEVLSVTPNDGFAK_.3|_GDWSQFTLWQQGR_.2|_RGHFASVWQR_.3|_AELDAAEK_.2|_TC[+57]TLLEK_.2|_GSLLTLQR_.2|_LIRDEGLAVMDK_.3|_LIRDEGLAVMDK_.2|_FYFHLGDAMQR_.3|_FYFHLGDAMQR_.2|_FPETTGC[+57]R_.2|_MHLGLVIPK_.2|_SLYNVNGLK_.2|_IAESIPYLK_.2|_IEEAVNAFK_.2|_GHFASVWQR_.2|_GKIEEAV…
1wPQ / C	1wPQ	C	12	P05023	115.069	62.722	-0.875462	0.875462	0.332657	0.000175953	0.000318138	P05023	AT1A1_HUMAN	Sodium/potassium-transporting ATPase subunit alpha-1	ATP1A1	P05023	Homo sapiens	regulation of the force of heart contraction,regulation of sodium ion transport,cellular sodium ion homeostasis,regulation of blood pressure,potassium ion import,establishment or maintenance of transmembrane electrochemical gradient,ATP hydrolysis coupled proton transport,dephosphorylation,cellular potassium ion homeostasis,negative regulation of glucocorticoid biosynthetic process,ion transmembr…	sodium:potassium-exchanging ATPase activity,protein binding,ATP binding,phosphatase activity,protein kinase binding,protein domain specific binding,ankyrin binding,potassium ion binding,sodium ion binding,ADP binding,phosphatidylinositol 3-kinase binding,chaperone binding,steroid hormone binding	endosome,endoplasmic reticulum,Golgi apparatus,plasma membrane,sodium:potassium-exchanging ATPase complex,caveola,intercalated disc,membrane,integral component of membrane,basolateral plasma membrane,apical plasma membrane,T-tubule,sarcolemma,melanosome,myelin sheath,intracellular membrane-bounded organelle,protein complex,extracellular exosome,extracellular vesicle	sp	1	1	uniprot_sprot_2015-08-28_HUMAN	>sp|P05023|AT1A1_HUMAN Sodium/potassium-transporting ATPase subunit alpha-1 OS=Homo sapiens GN=ATP1A1 PE=1 SV=1	62	112	_LNIPVSQVNPR_.2|_LNIPVSQVNPR_.3|_NMVPQQALVIR_.2|_NMVPQQALVIR_.3|_NM[+16]VPQQALVIR_.2|_VIMVTGDHPITAK_.3|_VIM[+16]VTGDHPITAK_.3|_VIMVTGDHPITAK_.2|_VIM[+16]VTGDHPITAK_.2|_GIVVYTGDR_.2|_SPDFTNENPLETR_.2|_SPDFTNENPLETR_.3|_GVGIISEGNETVEDIAAR_.2|_GVGIISEGNETVEDIAAR_.3|_AAVPDAVGK_.2|_AVAGDASESALLK_.3|_AVAGDASESALLK_.2|_DKYEPAAVSEQGDKK_.4|_DKYEPAAVSEQGDKK_.3|_DKYEPAAVSEQGDKK_.2|_AVFQANQENLPILKR_.4|_AVFQA…
3wPQ / 1wPQ	3wPQ	1wPQ	68	P25705	225.125	351.239	0.641729	0.641729	0.454248	1.39156e-09	5.50474e-09	P25705	ATPA_HUMAN	ATP synthase subunit alpha, mitochondrial	ATP5A1	P25705	Homo sapiens	negative regulation of endothelial cell proliferation,lipid metabolic process,ATP biosynthetic process,embryo development,mitochondrial ATP synthesis coupled proton transport	protein binding,ATP binding,transmembrane transporter activity,MHC class I protein binding,poly(A) RNA binding,proton-transporting ATP synthase activity, rotational mechanism,ATPase activity	mitochondrion,mitochondrial inner membrane,mitochondrial proton-transporting ATP synthase complex,mitochondrial matrix,plasma membrane,membrane,extracellular matrix,myelin sheath,proton-transporting ATP synthase complex, catalytic core F(1),extracellular exosome,COP9 signalosome	sp	1	1	uniprot_sprot_2015-08-28_HUMAN	>sp|P25705|ATPA_HUMAN ATP synthase subunit alpha, mitochondrial OS=Homo sapiens GN=ATP5A1 PE=1 SV=1	55	105	_AVDSLVPIGR_.2|_LELAQYR_.2|_TGAIVDVPVGEELLGR_.2|_TGAIVDVPVGEELLGR_.3|_TSIAIDTIINQKR_.3|_TSIAIDTIINQKR_.2|_VLSIGDGIAR_.2|_VVDALGNAIDGK_.2|_EAYPGDVFYLHSR_.3|_EAYPGDVFYLHSR_.2|_HALIIYDDLSK_.3|_HALIIYDDLSK_.2|_ILGADTSVDLEETGR_.2|_ILGADTSVDLEETGR_.3|_GIRPAINVGLSVSR_.3|_GIRPAINVGLSVSR_.2|_TGTAEMSSILEER_.2|_TGTAEMSSILEER_.3|_TGTAEM[+16]SSILEER_.2|_FENAFLSHVVSQHQALLGTIR_.4|_FENAFLSHVVSQHQALLGTIR_.3|_FENA…
3wPQ / C	3wPQ	C	68	P25705	222.607	351.239	0.657958	0.657958	0.571482	9.50382e-06	2.16023e-05	P25705	ATPA_HUMAN	ATP synthase subunit alpha, mitochondrial	ATP5A1	P25705	Homo sapiens	negative regulation of endothelial cell proliferation,lipid metabolic process,ATP biosynthetic process,embryo development,mitochondrial ATP synthesis coupled proton transport	protein binding,ATP binding,transmembrane transporter activity,MHC class I protein binding,poly(A) RNA binding,proton-transporting ATP synthase activity, rotational mechanism,ATPase activity	mitochondrion,mitochondrial inner membrane,mitochondrial proton-transporting ATP synthase complex,mitochondrial matrix,plasma membrane,membrane,extracellular matrix,myelin sheath,proton-transporting ATP synthase complex, catalytic core F(1),extracellular exosome,COP9 signalosome	sp	1	1	uniprot_sprot_2015-08-28_HUMAN	>sp|P25705|ATPA_HUMAN ATP synthase subunit alpha, mitochondrial OS=Homo sapiens GN=ATP5A1 PE=1 SV=1	55	105	_AVDSLVPIGR_.2|_LELAQYR_.2|_TGAIVDVPVGEELLGR_.2|_TGAIVDVPVGEELLGR_.3|_TSIAIDTIINQKR_.3|_TSIAIDTIINQKR_.2|_VLSIGDGIAR_.2|_VVDALGNAIDGK_.2|_EAYPGDVFYLHSR_.3|_EAYPGDVFYLHSR_.2|_HALIIYDDLSK_.3|_HALIIYDDLSK_.2|_ILGADTSVDLEETGR_.2|_ILGADTSVDLEETGR_.3|_GIRPAINVGLSVSR_.3|_GIRPAINVGLSVSR_.2|_TGTAEMSSILEER_.2|_TGTAEMSSILEER_.3|_TGTAEM[+16]SSILEER_.2|_FENAFLSHVVSQHQALLGTIR_.4|_FENAFLSHVVSQHQALLGTIR_.3|_FENA…
3wPQ / 1wPQ	3wPQ	1wPQ	16	Q15904	223.039	447.094	1.00329	1.00329	0.436126	2.05847e-07	6.15393e-07	Q15904	VAS1_HUMAN	V-type proton ATPase subunit S1	ATP6AP1	Q15904	Homo sapiens	insulin receptor signaling pathway,ATP hydrolysis coupled proton transport,proton transport,transferrin transport,ion transmembrane transport,positive regulation of osteoblast differentiation,positive regulation of bone resorption,pH reduction,positive regulation of exocytosis,establishment of organelle localization,positive regulation of ERK1 and ERK2 cascade,positive regulation of osteoclast de…	transporter activity,ATP binding,Rab GTPase binding,proton-transporting ATP synthase activity, rotational mechanism,proton-transporting ATPase activity, rotational mechanism	endosome membrane,integral component of membrane,proton-transporting two-sector ATPase complex,proton-transporting V-type ATPase, V1 domain,extracellular exosome	sp	1	2	uniprot_sprot_2015-08-28_HUMAN	>sp|Q15904|VAS1_HUMAN V-type proton ATPase subunit S1 OS=Homo sapiens GN=ATP6AP1 PE=1 SV=2	9	11	_SEDVPYTAALTAVRPSR_.3|_LGASPLHVDLATLR_.3|_LGASPLHVDLATLR_.2|_NVLLFLQDK_.2|_EVLTGNDEVIGQVLSTLK_.2|_EVLTGNDEVIGQVLSTLK_.3|_LPYTASSGLMAPR_.2|_DVAVVAGGLGR_.2|_LFGTTVTFK_.2|_GPTISLTQIV_.2|_LSIEDFTAYGGVFGNK_.2
3wPQ / C	3wPQ	C	16	Q15904	177.511	447.094	1.33267	1.33267	0.382915	1.45727e-11	7.37389e-11	Q15904	VAS1_HUMAN	V-type proton ATPase subunit S1	ATP6AP1	Q15904	Homo sapiens	insulin receptor signaling pathway,ATP hydrolysis coupled proton transport,proton transport,transferrin transport,ion transmembrane transport,positive regulation of osteoblast differentiation,positive regulation of bone resorption,pH reduction,positive regulation of exocytosis,establishment of organelle localization,positive regulation of ERK1 and ERK2 cascade,positive regulation of osteoclast de…	transporter activity,ATP binding,Rab GTPase binding,proton-transporting ATP synthase activity, rotational mechanism,proton-transporting ATPase activity, rotational mechanism	endosome membrane,integral component of membrane,proton-transporting two-sector ATPase complex,proton-transporting V-type ATPase, V1 domain,extracellular exosome	sp	1	2	uniprot_sprot_2015-08-28_HUMAN	>sp|Q15904|VAS1_HUMAN V-type proton ATPase subunit S1 OS=Homo sapiens GN=ATP6AP1 PE=1 SV=2	9	11	_SEDVPYTAALTAVRPSR_.3|_LGASPLHVDLATLR_.3|_LGASPLHVDLATLR_.2|_NVLLFLQDK_.2|_EVLTGNDEVIGQVLSTLK_.2|_EVLTGNDEVIGQVLSTLK_.3|_LPYTASSGLMAPR_.2|_DVAVVAGGLGR_.2|_LFGTTVTFK_.2|_GPTISLTQIV_.2|_LSIEDFTAYGGVFGNK_.2
3wPQ / 1wPQ	3wPQ	1wPQ	20	O75787	156.559	272.541	0.799767	0.799767	0.409532	2.71148e-07	7.94036e-07	O75787	RENR_HUMAN	Renin receptor	ATP6AP2	O75787	Homo sapiens				sp	1	2	uniprot_sprot_2015-08-28_HUMAN	>sp|O75787|RENR_HUMAN Renin receptor OS=Homo sapiens GN=ATP6AP2 PE=1 SV=2	11	14	_ILVDALQK_.2|_YGEDSEQFR_.2|_LFQENSVLSSLPLNSLSR_.2|_LFQENSVLSSLPLNSLSR_.3|_DHSPDLYSLELAGLDEIGKR_.4|_DHSPDLYSLELAGLDEIGKR_.3|_EDLSWPGLAVGNLFHRPR_.4|_EDLSWPGLAVGNLFHRPR_.2|_NGNWPIPGER_.2|_NPASPYNLAYK_.2|_DHSPDLYSLELAGLDEIGK_.3|_IPDVAALSMGFSVK_.2|_ANSVFEDLSVTLR_.2|_FADDMYSLYGGNAVVELVTVK_.3
3wPQ / C	3wPQ	C	20	O75787	143.581	272.541	0.924609	0.924609	0.4919	1.43943e-11	7.30942e-11	O75787	RENR_HUMAN	Renin receptor	ATP6AP2	O75787	Homo sapiens				sp	1	2	uniprot_sprot_2015-08-28_HUMAN	>sp|O75787|RENR_HUMAN Renin receptor OS=Homo sapiens GN=ATP6AP2 PE=1 SV=2	11	14	_ILVDALQK_.2|_YGEDSEQFR_.2|_LFQENSVLSSLPLNSLSR_.2|_LFQENSVLSSLPLNSLSR_.3|_DHSPDLYSLELAGLDEIGKR_.4|_DHSPDLYSLELAGLDEIGKR_.3|_EDLSWPGLAVGNLFHRPR_.4|_EDLSWPGLAVGNLFHRPR_.2|_NGNWPIPGER_.2|_NPASPYNLAYK_.2|_DHSPDLYSLELAGLDEIGK_.3|_IPDVAALSMGFSVK_.2|_ANSVFEDLSVTLR_.2|_FADDMYSLYGGNAVVELVTVK_.3
3wPQ / C	3wPQ	C	48	P21281	87.7556	149.511	0.768687	0.768687	0.650561	1.23633e-07	3.8404e-07	P21281	VATB2_HUMAN	V-type proton ATPase subunit B, brain isoform	ATP6V1B2	P21281	Homo sapiens	insulin receptor signaling pathway,ATP hydrolysis coupled proton transport,proton transport,regulation of macroautophagy,transferrin transport,ion transmembrane transport,ATP metabolic process,phagosome acidification	ATP binding,hydrogen ion transmembrane transporter activity,proton-transporting ATPase activity, rotational mechanism	ruffle,lysosomal membrane,cytosol,plasma membrane,microvillus,endomembrane system,integral component of membrane,proton-transporting V-type ATPase, V1 domain,melanosome,myelin sheath,intracellular membrane-bounded organelle,extracellular exosome	sp	1	3	uniprot_sprot_2015-08-28_HUMAN	>sp|P21281|VATB2_HUMAN V-type proton ATPase subunit B, brain isoform OS=Homo sapiens GN=ATP6V1B2 PE=1 SV=3	31	49	_NFIAQGPYENR_.2|_EQALAVSR_.2|_SGQVLEVSGSK_.2|_NYLSQPR_.2|_AVVQVFEGTSGIDAK_.2|_AVVQVFEGTSGIDAK_.3|_QIYPPINVLPSLSR_.2|_QIYPPINVLPSLSR_.3|_TPVSEDMLGR_.2|_TPVSEDM[+16]LGR_.2|_SAIGEGMTR_.2|_YAEIVHLTLPDGTKR_.4|_YAEIVHLTLPDGTKR_.3|_LALTTAEFLAYQC[+57]EK_.3|_LALTTAEFLAYQC[+57]EK_.2|_IPIFSAAGLPHNEIAAQIC[+57]R_.3|_IPIFSAAGLPHNEIAAQIC[+57]R_.4|_IPIFSAAGLPHNEIAAQIC[+57]R_.2|_KTSC[+57]EFTGDILR_.3|_KTSC[+57]EFT…
1wPQ / C	1wPQ	C	48	P21281	87.7556	200.214	1.18998	1.18998	0.859616	0.000579654	0.000909162	P21281	VATB2_HUMAN	V-type proton ATPase subunit B, brain isoform	ATP6V1B2	P21281	Homo sapiens	insulin receptor signaling pathway,ATP hydrolysis coupled proton transport,proton transport,regulation of macroautophagy,transferrin transport,ion transmembrane transport,ATP metabolic process,phagosome acidification	ATP binding,hydrogen ion transmembrane transporter activity,proton-transporting ATPase activity, rotational mechanism	ruffle,lysosomal membrane,cytosol,plasma membrane,microvillus,endomembrane system,integral component of membrane,proton-transporting V-type ATPase, V1 domain,melanosome,myelin sheath,intracellular membrane-bounded organelle,extracellular exosome	sp	1	3	uniprot_sprot_2015-08-28_HUMAN	>sp|P21281|VATB2_HUMAN V-type proton ATPase subunit B, brain isoform OS=Homo sapiens GN=ATP6V1B2 PE=1 SV=3	31	49	_NFIAQGPYENR_.2|_EQALAVSR_.2|_SGQVLEVSGSK_.2|_NYLSQPR_.2|_AVVQVFEGTSGIDAK_.2|_AVVQVFEGTSGIDAK_.3|_QIYPPINVLPSLSR_.2|_QIYPPINVLPSLSR_.3|_TPVSEDMLGR_.2|_TPVSEDM[+16]LGR_.2|_SAIGEGMTR_.2|_YAEIVHLTLPDGTKR_.4|_YAEIVHLTLPDGTKR_.3|_LALTTAEFLAYQC[+57]EK_.3|_LALTTAEFLAYQC[+57]EK_.2|_IPIFSAAGLPHNEIAAQIC[+57]R_.3|_IPIFSAAGLPHNEIAAQIC[+57]R_.4|_IPIFSAAGLPHNEIAAQIC[+57]R_.2|_KTSC[+57]EFTGDILR_.3|_KTSC[+57]EFT…
3wPQ / C	3wPQ	C	36	P80723	114.895	180.964	0.65539	0.65539	1.05902	0.000910369	0.00135797	P80723	BASP1_HUMAN	Brain acid soluble protein 1	BASP1	P80723	Homo sapiens	thorax and anterior abdomen determination,gonad development,substantia nigra development,negative regulation of transcription, DNA-templated,mesenchymal to epithelial transition,positive regulation of heart growth,diaphragm development,metanephric mesenchyme development,glomerular visceral epithelial cell differentiation,positive regulation of metanephric ureteric bud development	transcription corepressor activity,protein binding,protein domain specific binding,transcription regulatory region DNA binding	nucleus,cytoplasm,cytoskeleton,plasma membrane,nuclear speck,cell junction,growth cone,vesicle,extracellular exosome,COP9 signalosome	sp	1	2	uniprot_sprot_2015-08-28_HUMAN	>sp|P80723|BASP1_HUMAN Brain acid soluble protein 1 OS=Homo sapiens GN=BASP1 PE=1 SV=2	28	41	_SDGAPASDSKPGSSEAAPSSK_.3|_ETPAATEAPSSTPK_.2|_ETPAATEAPSSTPK_.3|_AAEAAAAPAESAAPAAGEEPSKEEGEPK_.3|_AAEAAAAPAESAAPAAGEEPSKEEGEPK_.4|_AEGAATEEEGTPKESEPQAAAEPAEAK_.3|_KTEAPAAPAAQETK_.3|_KTEAPAAPAAQETK_.2|_AEPPKAPEQEQAAPGPAAGGEAPK_.3|_AEPPKAPEQEQAAPGPAAGGEAPK_.4|_AQGPAASAEEPKPVEAPAANSDQTVTVKE_.3|_AQGPAASAEEPKPVEAPAANSDQTVTVKE_.4|_KAEGAATEEEGTPKESEPQAAAEPAEAK_.4|_ESEPQAAAEPAEAK_.2|_ESEPQAAAEPAEAK_.3|_A…
3wPQ / C	3wPQ	C	64	P21810	650.306	174.797	-1.89544	1.89544	1.24428	4.11909e-15	3.17125e-14	P21810	PGS1_HUMAN	Biglycan	BGN	P21810	Homo sapiens	blood vessel remodeling,negative regulation of protein kinase activity,biological_process,cytokine-mediated signaling pathway,peptide cross-linking via chondroitin 4-sulfate glycosaminoglycan,extracellular matrix organization,glycosaminoglycan metabolic process,chondroitin sulfate biosynthetic process,chondroitin sulfate catabolic process,dermatan sulfate biosynthetic process,negative regulation …	protein kinase inhibitor activity,extracellular matrix structural constituent,glycosaminoglycan binding,extracellular matrix binding	extracellular region,proteinaceous extracellular matrix,cytoplasm,Golgi lumen,cell surface,transport vesicle,sarcolemma,lysosomal lumen,extracellular exosome,extracellular matrix	sp	1	2	uniprot_sprot_2015-08-28_HUMAN	>sp|P21810|PGS1_HUMAN Biglycan OS=Homo sapiens GN=BGN PE=1 SV=2	23	37	_VVQC[+57]SDLGLK_.2|_IQAIELEDLLR_.2|_NMNC[+57]IEMGGNPLENSGFEPGAFDGLK_.3|_LGLGHNQIR_.2|_LAIQFGNYK_.2|_VGVNDFC[+57]PMGFGVK_.2|_VGVNDFC[+57]PM[+16]GFGVK_.2|_AYYNGISLFNNPVPYWEVQPATFR_.3|_AYYNGISLFNNPVPYWEVQPATFR_.4|_VPSGLPDLK_.2|_GLQHLYALVLVNNK_.3|_GLQHLYALVLVNNK_.2|_EISPDTTLLDLQNNDISELRK_.3|_EISPDTTLLDLQNNDISELRK_.4|_SVPKEISPDTTLLDLQNNDISELRK_.4|_DLPETLNELHLDHNKIQAIELEDLLR_.4|_DLPETLNELHLDHNKIQAIELE…
1wPQ / C	1wPQ	C	64	P21810	650.306	192.211	-1.75843	1.75843	1.17648	2.01757e-14	1.44458e-13	P21810	PGS1_HUMAN	Biglycan	BGN	P21810	Homo sapiens	blood vessel remodeling,negative regulation of protein kinase activity,biological_process,cytokine-mediated signaling pathway,peptide cross-linking via chondroitin 4-sulfate glycosaminoglycan,extracellular matrix organization,glycosaminoglycan metabolic process,chondroitin sulfate biosynthetic process,chondroitin sulfate catabolic process,dermatan sulfate biosynthetic process,negative regulation …	protein kinase inhibitor activity,extracellular matrix structural constituent,glycosaminoglycan binding,extracellular matrix binding	extracellular region,proteinaceous extracellular matrix,cytoplasm,Golgi lumen,cell surface,transport vesicle,sarcolemma,lysosomal lumen,extracellular exosome,extracellular matrix	sp	1	2	uniprot_sprot_2015-08-28_HUMAN	>sp|P21810|PGS1_HUMAN Biglycan OS=Homo sapiens GN=BGN PE=1 SV=2	23	37	_VVQC[+57]SDLGLK_.2|_IQAIELEDLLR_.2|_NMNC[+57]IEMGGNPLENSGFEPGAFDGLK_.3|_LGLGHNQIR_.2|_LAIQFGNYK_.2|_VGVNDFC[+57]PMGFGVK_.2|_VGVNDFC[+57]PM[+16]GFGVK_.2|_AYYNGISLFNNPVPYWEVQPATFR_.3|_AYYNGISLFNNPVPYWEVQPATFR_.4|_VPSGLPDLK_.2|_GLQHLYALVLVNNK_.3|_GLQHLYALVLVNNK_.2|_EISPDTTLLDLQNNDISELRK_.3|_EISPDTTLLDLQNNDISELRK_.4|_SVPKEISPDTTLLDLQNNDISELRK_.4|_DLPETLNELHLDHNKIQAIELEDLLR_.4|_DLPETLNELHLDHNKIQAIELE…
1wPQ / C	1wPQ	C	8	P13497	155.937	53.8603	-1.53367	1.53367	0.30474	4.42727e-06	1.07092e-05	P13497	BMP1_HUMAN	Bone morphogenetic protein 1	BMP1	P13497	Homo sapiens	skeletal system development,cartilage condensation,ossification,proteolysis,multicellular organism development,positive regulation of pathway-restricted SMAD protein phosphorylation,extracellular matrix disassembly,BMP signaling pathway,lipoprotein metabolic process,regulation of apoptotic process,regulation of MAPK cascade,cell development,SMAD protein signal transduction,positive regulation of …	metalloendopeptidase activity,serine-type endopeptidase activity,cytokine activity,transforming growth factor beta receptor binding,calcium ion binding,growth factor activity,peptidase activity,metallopeptidase activity,zinc ion binding	extracellular region,proteinaceous extracellular matrix,extracellular space,Golgi apparatus,membrane-bounded vesicle	sp	1	2	uniprot_sprot_2015-08-28_HUMAN	>sp|P13497|BMP1_HUMAN Bone morphogenetic protein 1 OS=Homo sapiens GN=BMP1 PE=1 SV=2	2	2	_AGFAVNFFK_.2|_NC[+57]IWQLVAPTQYR_.2
3wPQ / C	3wPQ	C	8	P13497	155.937	40.3031	-1.952	1.952	0.603071	5.87042e-05	0.000114373	P13497	BMP1_HUMAN	Bone morphogenetic protein 1	BMP1	P13497	Homo sapiens	skeletal system development,cartilage condensation,ossification,proteolysis,multicellular organism development,positive regulation of pathway-restricted SMAD protein phosphorylation,extracellular matrix disassembly,BMP signaling pathway,lipoprotein metabolic process,regulation of apoptotic process,regulation of MAPK cascade,cell development,SMAD protein signal transduction,positive regulation of …	metalloendopeptidase activity,serine-type endopeptidase activity,cytokine activity,transforming growth factor beta receptor binding,calcium ion binding,growth factor activity,peptidase activity,metallopeptidase activity,zinc ion binding	extracellular region,proteinaceous extracellular matrix,extracellular space,Golgi apparatus,membrane-bounded vesicle	sp	1	2	uniprot_sprot_2015-08-28_HUMAN	>sp|P13497|BMP1_HUMAN Bone morphogenetic protein 1 OS=Homo sapiens GN=BMP1 PE=1 SV=2	2	2	_AGFAVNFFK_.2|_NC[+57]IWQLVAPTQYR_.2
3wPQ / 1wPQ	3wPQ	1wPQ	4	Q7KYR7;Q8WVV5	84.2071	133.686	0.66683	0.66683	0.447433	0.0574377	0.0425729	Q7KYR7;Q8WVV5	BT2A1_HUMAN;BT2A2_HUMAN	Butyrophilin subfamily 2 member A1;Butyrophilin subfamily 2 member A2	BTN2A1;BTN2A2	Q7KYR7;Q8WVV5	Homo sapiens	lipid metabolic process;negative regulation of cellular metabolic process,negative regulation of activated T cell proliferation,negative regulation of cytokine secretion	molecular_function;	integral component of plasma membrane,extracellular exosome;integral component of membrane,extracellular exosome	sp	1	3;2	uniprot_sprot_2015-08-28_HUMAN	>sp|Q7KYR7|BT2A1_HUMAN Butyrophilin subfamily 2 member A1 OS=Homo sapiens GN=BTN2A1 PE=1 SV=3;>sp|Q8WVV5|BT2A2_HUMAN Butyrophilin subfamily 2 member A2 OS=Homo sapiens GN=BTN2A2 PE=1 SV=2	1	1	_SQFSPAVFVYK_.2
3wPQ / C	3wPQ	C	8	Q07021	116.246	183.463	0.658306	0.658306	0.436284	0.00790675	0.0086037	Q07021	C1QBP_HUMAN	Complement component 1 Q subcomponent-binding protein, mitochondrial	C1QBP	Q07021	Homo sapiens	negative regulation of transcription from RNA polymerase II promoter,transcription, DNA-templated,mRNA processing,apoptotic process,immune response,complement activation, classical pathway,blood coagulation, intrinsic pathway,RNA splicing,phosphatidylinositol 3-kinase signaling,viral process,regulation of complement activation,negative regulation of interferon-gamma production,negative regulation…	complement component C1q binding,transcription corepressor activity,mRNA binding,protein kinase C binding,protein binding,hyaluronic acid binding,transcription factor binding,kininogen binding,adrenergic receptor binding,mitochondrial ribosome binding	extracellular space,nucleus,nucleolus,cytoplasm,mitochondrion,mitochondrial matrix,cytosol,plasma membrane,cell surface,membrane	sp	1	1	uniprot_sprot_2015-08-28_HUMAN	>sp|Q07021|C1QBP_HUMAN Complement component 1 Q subcomponent-binding protein, mitochondrial OS=Homo sapiens GN=C1QBP PE=1 SV=1	12	21	_ALVLDC[+57]HYPEDEVGQEDEAESDIFSIR_.3|_ALVLDC[+57]HYPEDEVGQEDEAESDIFSIR_.4|_ALVLDC[+57]HYPEDEVGQEDEAESDIFSIR_.5|_MSGGWELELNGTEAK_.2|_M[+16]SGGWELELNGTEAK_.2|_AFVDFLSDEIKEERK_.4|_AFVDFLSDEIKEERK_.3|_EVSFQSTGESEWK_.3|_EVSFQSTGESEWK_.2|_AFVDFLSDEIKEER_.3|_AFVDFLSDEIKEER_.2|_AFVDFLSDEIK_.2|_VEEQEPELTSTPNFVVEVIKNDDGKK_.4|_VEEQEPELTSTPNFVVEVIKNDDGKK_.3|_VEEQEPELTSTPNFVVEVIK_.3|_VEEQEPELTSTPNFVVEVIK_.2|_…
1wPQ / C	1wPQ	C	120	P00736	23471	14390.3	-0.705781	0.705781	0.622573	3.11345e-15	2.45912e-14	P00736	C1R_HUMAN	Complement C1r subcomponent	C1R	P00736	Homo sapiens	proteolysis,immune response,complement activation,complement activation, classical pathway,innate immune response	serine-type endopeptidase activity,calcium ion binding,serine-type peptidase activity	extracellular region,extracellular exosome,blood microparticle	sp	1	2	uniprot_sprot_2015-08-28_HUMAN	>sp|P00736|C1R_HUMAN Complement C1r subcomponent OS=Homo sapiens GN=C1R PE=1 SV=2	25	35	_TLDEFTIIQNLQPQYQFR_.3|_DYFIATC[+57]K_.2|_MGNFPWQVFTNIHGR_.3|_M[+16]GNFPWQVFTNIHGR_.3|_LPVANPQAC[+57]ENWLR_.2|_FC[+57]GQLGSPLGNPPGKK_.3|_NIGEFC[+57]GK_.2|_QRPPDLDTSSNAVDLLFFTDESGDSR_.3|_YTTTMGVNTYK_.2|_YTTTM[+16]GVNTYK_.2|_QGYQLIEGNQVLHSFTAVC[+57]QDDGTWHR_.4|_GGGALLGDR_.2|_LFGEVTSPLFPKPYPNNFETTTVITVPTGYR_.3|_LVFQQFDLEPSEGC[+57]FYDYVK_.3|_GFLAYYQAVDLDEC[+57]ASR_.2|_WILTAAHTLYPK_.3|_WVATGIVSWGIGC[+…
3wPQ / 1wPQ	3wPQ	1wPQ	128	P09871	14969.4	24126	0.688576	0.688576	0.949522	1.7422e-09	6.87283e-09	P09871	C1S_HUMAN	Complement C1s subcomponent	C1S	P09871	Homo sapiens	proteolysis,complement activation,complement activation, classical pathway,innate immune response	serine-type endopeptidase activity,calcium ion binding	extracellular region,extracellular exosome,blood microparticle	sp	1	1	uniprot_sprot_2015-08-28_HUMAN	>sp|P09871|C1S_HUMAN Complement C1s subcomponent OS=Homo sapiens GN=C1S PE=1 SV=1	26	38	_LLEVPEGR_.2|_TNFDNDIALVR_.2|_REDFDVEAADSAGNC[+57]LDSLVFVAGDR_.3|_VGATSFYSTC[+57]QSNGK_.2|_YHGDPMPC[+57]PKEDTPNSVWEPAK_.4|_MGPTVSPIC[+57]LPGTSSDYNLMDGDLGLISGWGR_.3|_EDTPNSVWEPAK_.2|_NYVDWIMK_.2|_GFQVVVTLR_.2|_GMDSC[+57]KGDSGGAFAVQDPNDKTK_.4|_YHGDPMPC[+57]PK_.2|_GMDSC[+57]KGDSGGAFAVQDPNDK_.3|_C[+57]QPVDC[+57]GIPESIENGKVEDPESTLFGSVIR_.3|_TMQENSTPRED_.2|_TM[+16]QENSTPRED_.2|_M[+16]LTPEHVFIHPGWK_.4|_…
1wPQ / C	1wPQ	C	128	P09871	22915.6	14969.4	-0.614316	0.614316	0.90842	2.0067e-05	4.29537e-05	P09871	C1S_HUMAN	Complement C1s subcomponent	C1S	P09871	Homo sapiens	proteolysis,complement activation,complement activation, classical pathway,innate immune response	serine-type endopeptidase activity,calcium ion binding	extracellular region,extracellular exosome,blood microparticle	sp	1	1	uniprot_sprot_2015-08-28_HUMAN	>sp|P09871|C1S_HUMAN Complement C1s subcomponent OS=Homo sapiens GN=C1S PE=1 SV=1	26	38	_LLEVPEGR_.2|_TNFDNDIALVR_.2|_REDFDVEAADSAGNC[+57]LDSLVFVAGDR_.3|_VGATSFYSTC[+57]QSNGK_.2|_YHGDPMPC[+57]PKEDTPNSVWEPAK_.4|_MGPTVSPIC[+57]LPGTSSDYNLMDGDLGLISGWGR_.3|_EDTPNSVWEPAK_.2|_NYVDWIMK_.2|_GFQVVVTLR_.2|_GMDSC[+57]KGDSGGAFAVQDPNDKTK_.4|_YHGDPMPC[+57]PK_.2|_GMDSC[+57]KGDSGGAFAVQDPNDK_.3|_C[+57]QPVDC[+57]GIPESIENGKVEDPESTLFGSVIR_.3|_TMQENSTPRED_.2|_TM[+16]QENSTPRED_.2|_M[+16]LTPEHVFIHPGWK_.4|_…
1wPQ / C	1wPQ	C	304	P01024	606.892	174.618	-1.79723	1.79723	0.886551	3.65809e-109	1.04768e-106	P01024	CO3_HUMAN	Complement C3	C3	P01024	Homo sapiens	positive regulation of type IIa hypersensitivity,positive regulation of protein phosphorylation,positive regulation of activation of membrane attack complex,proteolysis,fatty acid metabolic process,inflammatory response,immune response,complement activation,complement activation, alternative pathway,complement activation, classical pathway,signal transduction,G-protein coupled receptor signaling …	serine-type endopeptidase activity,endopeptidase inhibitor activity,receptor binding,protein binding,C5L2 anaphylatoxin chemotactic receptor binding	extracellular region,extracellular space,plasma membrane,extracellular exosome,blood microparticle	sp	1	2	uniprot_sprot_2015-08-28_HUMAN	>sp|P01024|CO3_HUMAN Complement C3 OS=Homo sapiens GN=C3 PE=1 SV=2	130	202	_TIYTPGSTVLYR_.2|_VLLDGVQNPR_.2|_AC[+57]EPGVDYVYK_.2|_VFLDC[+57]C[+57]NYITELRR_.3|_GYTQQLAFR_.2|_C[+57]AEENC[+57]FIQK_.2|_DFDFVPPVVR_.2|_IWDVVEK_.2|_SGQSEDRQPVPGQQMTLK_.3|_ISLPESLK_.2|_TGLQEVEVK_.2|_LDKAC[+57]EPGVDYVYK_.3|_FYYIYNEK_.2|_QPSSAFAAFVK_.2|_YYGGGYGSTQATFMVFQALAQYQK_.3|_FISLGEAC[+57]K_.2|_LMNIFLK_.2|_NTLIIYLDK_.2|_GLEVTITAR_.2|_TFISPIK_.2|_VVLVAVDK_.2|_DSC[+57]VGSLVVK_.2|_SGIPIVTSPYQIHF…
3wPQ / C	3wPQ	C	304	P01024	606.892	129.936	-2.22363	2.22363	1.12849	2.17732e-110	7.7948e-108	P01024	CO3_HUMAN	Complement C3	C3	P01024	Homo sapiens	positive regulation of type IIa hypersensitivity,positive regulation of protein phosphorylation,positive regulation of activation of membrane attack complex,proteolysis,fatty acid metabolic process,inflammatory response,immune response,complement activation,complement activation, alternative pathway,complement activation, classical pathway,signal transduction,G-protein coupled receptor signaling …	serine-type endopeptidase activity,endopeptidase inhibitor activity,receptor binding,protein binding,C5L2 anaphylatoxin chemotactic receptor binding	extracellular region,extracellular space,plasma membrane,extracellular exosome,blood microparticle	sp	1	2	uniprot_sprot_2015-08-28_HUMAN	>sp|P01024|CO3_HUMAN Complement C3 OS=Homo sapiens GN=C3 PE=1 SV=2	130	202	_TIYTPGSTVLYR_.2|_VLLDGVQNPR_.2|_AC[+57]EPGVDYVYK_.2|_VFLDC[+57]C[+57]NYITELRR_.3|_GYTQQLAFR_.2|_C[+57]AEENC[+57]FIQK_.2|_DFDFVPPVVR_.2|_IWDVVEK_.2|_SGQSEDRQPVPGQQMTLK_.3|_ISLPESLK_.2|_TGLQEVEVK_.2|_LDKAC[+57]EPGVDYVYK_.3|_FYYIYNEK_.2|_QPSSAFAAFVK_.2|_YYGGGYGSTQATFMVFQALAQYQK_.3|_FISLGEAC[+57]K_.2|_LMNIFLK_.2|_NTLIIYLDK_.2|_GLEVTITAR_.2|_TFISPIK_.2|_VVLVAVDK_.2|_DSC[+57]VGSLVVK_.2|_SGIPIVTSPYQIHF…
1wPQ / C	1wPQ	C	432	P0C0L4	13597.7	5714.53	-1.25066	1.25066	0.746689	1.21392e-93	2.17291e-91	P0C0L4	CO4A_HUMAN	Complement C4-A	C4A	P0C0L4	Homo sapiens	proteolysis,inflammatory response,complement activation,complement activation, classical pathway,negative regulation of endopeptidase activity,regulation of complement activation,innate immune response,positive regulation of apoptotic cell clearance	complement component C1q binding,serine-type endopeptidase activity,endopeptidase inhibitor activity	extracellular region,extracellular space,plasma membrane,cell junction,axon,dendrite,neuronal cell body,synapse,extracellular exosome,blood microparticle	sp	1	2	uniprot_sprot_2015-08-28_HUMAN	>sp|P0C0L4|CO4A_HUMAN Complement C4-A OS=Homo sapiens GN=C4A PE=1 SV=2	104	175	_SFFPENWLWR_.2|_VGDTLNLNLR_.2|_VEYGFQVK_.2|_YVLPNFEVK_.2|_TLEIPGNSDPNMIPDGDFNSYVR_.3|_TLEIPGNSDPNM[+16]IPDGDFNSYVR_.3|_FAC[+57]YYPR_.2|_GLQDEDGYR_.2|_QGSFQGGFR_.2|_C[+57]SVFYGAPSK_.2|_AVGSGATFSHYYYMILSR_.3|_VFALDQK_.2|_AEFQDALEK_.2|_GLEEELQFSLGSK_.2|_DSSTWLTAFVLK_.2|_DHAVDLIQK_.2|_VDFTLSSER_.2|_LGQYASPTAK_.2|_ADGSYAAWLSR_.2|_GLC[+57]VATPVQLR_.2|_FGLLDEDGKK_.2|_VETVDRFQILTLWLPDSLTTWEIHGLSLSK_.4|_G…
3wPQ / C	3wPQ	C	432	P0C0L4	13597.7	5543	-1.29463	1.29463	0.746549	7.50283e-95	1.53486e-92	P0C0L4	CO4A_HUMAN	Complement C4-A	C4A	P0C0L4	Homo sapiens	proteolysis,inflammatory response,complement activation,complement activation, classical pathway,negative regulation of endopeptidase activity,regulation of complement activation,innate immune response,positive regulation of apoptotic cell clearance	complement component C1q binding,serine-type endopeptidase activity,endopeptidase inhibitor activity	extracellular region,extracellular space,plasma membrane,cell junction,axon,dendrite,neuronal cell body,synapse,extracellular exosome,blood microparticle	sp	1	2	uniprot_sprot_2015-08-28_HUMAN	>sp|P0C0L4|CO4A_HUMAN Complement C4-A OS=Homo sapiens GN=C4A PE=1 SV=2	104	175	_SFFPENWLWR_.2|_VGDTLNLNLR_.2|_VEYGFQVK_.2|_YVLPNFEVK_.2|_TLEIPGNSDPNMIPDGDFNSYVR_.3|_TLEIPGNSDPNM[+16]IPDGDFNSYVR_.3|_FAC[+57]YYPR_.2|_GLQDEDGYR_.2|_QGSFQGGFR_.2|_C[+57]SVFYGAPSK_.2|_AVGSGATFSHYYYMILSR_.3|_VFALDQK_.2|_AEFQDALEK_.2|_GLEEELQFSLGSK_.2|_DSSTWLTAFVLK_.2|_DHAVDLIQK_.2|_VDFTLSSER_.2|_LGQYASPTAK_.2|_ADGSYAAWLSR_.2|_GLC[+57]VATPVQLR_.2|_FGLLDEDGKK_.2|_VETVDRFQILTLWLPDSLTTWEIHGLSLSK_.4|_G…
1wPQ / C	1wPQ	C	24	P0C0L5	2290.4	749.45	-1.6117	1.6117	0.473991	1.22152e-10	5.71638e-10	P0C0L5	CO4B_HUMAN	Complement C4-B	C4B	P0C0L5	Homo sapiens	proteolysis,inflammatory response,complement activation,complement activation, classical pathway,opsonization,negative regulation of endopeptidase activity,regulation of complement activation,detection of molecule of bacterial origin,innate immune response,positive regulation of apoptotic cell clearance	complement binding,serine-type endopeptidase activity,endopeptidase inhibitor activity,carbohydrate binding	extracellular region,extracellular space,plasma membrane,cell junction,axon,dendrite,other organism cell,synapse,extracellular exosome,blood microparticle	sp	1	2	uniprot_sprot_2015-08-28_HUMAN	>sp|P0C0L5|CO4B_HUMAN Complement C4-B OS=Homo sapiens GN=C4B PE=1 SV=2	6	12	_ASSFLGEK_.2|_GSSTWLTAFVLK_.2|_PVAFSVVPTAATAVSLK_.2|_PVAFSVVPTAATAVSLK_.3|_LQETSNWLLSQQQADGSFQDLSPVIHR_.4|_LQETSNWLLSQQQADGSFQDLSPVIHR_.3|_LQETSNWLLSQQQADGSFQDLSPVIHR_.5|_AEMADQAAAWLTR_.2|_AEMADQAAAWLTR_.3|_AEM[+16]ADQAAAWLTR_.3|_AEM[+16]ADQAAAWLTR_.2|_ASAGLLGAHAAAITAYALTLTKAPADLR_.4
3wPQ / C	3wPQ	C	24	P0C0L5	2290.4	672.636	-1.7677	1.7677	0.745239	1.99439e-08	6.81613e-08	P0C0L5	CO4B_HUMAN	Complement C4-B	C4B	P0C0L5	Homo sapiens	proteolysis,inflammatory response,complement activation,complement activation, classical pathway,opsonization,negative regulation of endopeptidase activity,regulation of complement activation,detection of molecule of bacterial origin,innate immune response,positive regulation of apoptotic cell clearance	complement binding,serine-type endopeptidase activity,endopeptidase inhibitor activity,carbohydrate binding	extracellular region,extracellular space,plasma membrane,cell junction,axon,dendrite,other organism cell,synapse,extracellular exosome,blood microparticle	sp	1	2	uniprot_sprot_2015-08-28_HUMAN	>sp|P0C0L5|CO4B_HUMAN Complement C4-B OS=Homo sapiens GN=C4B PE=1 SV=2	6	12	_ASSFLGEK_.2|_GSSTWLTAFVLK_.2|_PVAFSVVPTAATAVSLK_.2|_PVAFSVVPTAATAVSLK_.3|_LQETSNWLLSQQQADGSFQDLSPVIHR_.4|_LQETSNWLLSQQQADGSFQDLSPVIHR_.3|_LQETSNWLLSQQQADGSFQDLSPVIHR_.5|_AEMADQAAAWLTR_.2|_AEMADQAAAWLTR_.3|_AEM[+16]ADQAAAWLTR_.3|_AEM[+16]ADQAAAWLTR_.2|_ASAGLLGAHAAAITAYALTLTKAPADLR_.4
3wPQ / 1wPQ	3wPQ	1wPQ	4	Q5BLP8	310.199	617.866	0.994097	0.994097	0.348675	0.0115112	0.0117408	Q5BLP8	CD048_HUMAN	Neuropeptide-like protein C4orf48	C4orf48	Q5BLP8	Homo sapiens			extracellular region	sp	1	3	uniprot_sprot_2015-08-28_HUMAN	>sp|Q5BLP8|CD048_HUMAN Neuropeptide-like protein C4orf48 OS=Homo sapiens GN=C4orf48 PE=1 SV=3	1	1	_ALC[+57]AC[+57]WPAGH_.2
1wPQ / C	1wPQ	C	12	Q16790	82.6082	126.924	0.619603	0.619603	0.542627	0.0438185	0.0343637	Q16790	CAH9_HUMAN	Carbonic anhydrase 9	CA9	Q16790	Homo sapiens	morphogenesis of an epithelium,one-carbon metabolic process,bicarbonate transport,response to testosterone,response to drug,secretion,regulation of transcription from RNA polymerase II promoter in response to hypoxia	carbonate dehydratase activity,zinc ion binding	nucleolus,plasma membrane,integral component of membrane,basolateral plasma membrane,microvillus membrane	sp	1	2	uniprot_sprot_2015-08-28_HUMAN	>sp|Q16790|CAH9_HUMAN Carbonic anhydrase 9 OS=Homo sapiens GN=CA9 PE=1 SV=2	7	7	_VDEALGRPGGLAVLAAFLEEGPEENSAYEQLLSR_.4|_VIEASFPAGVDSSPR_.2|_LEEIAEEGSETQVPGLDISALLPSDFSR_.3|_YGGDPPWPR_.2|_NNGHSVQLTLPPGLEMALGPGR_.3|_GGVSYRPAEVAETGA_.2|_FQSPVDIRPQLAAFC[+57]PALRPLELLGFQLPPLPELR_.4
3wPQ / 1wPQ	3wPQ	1wPQ	12	P54289	68.6076	40.7422	-0.751846	0.751846	0.420665	7.7499e-05	0.000148169	P54289	CA2D1_HUMAN	Voltage-dependent calcium channel subunit alpha-2/delta-1	CACNA2D1	P54289	Homo sapiens	calcium ion transport,regulation of calcium ion transport,regulation of ventricular cardiac muscle cell membrane repolarization,calcium ion transport into cytosol,cardiac conduction,calcium ion transmembrane transport via high voltage-gated calcium channel,cardiac muscle cell action potential involved in contraction,membrane depolarization during cardiac muscle cell action potential,regulation of…	voltage-gated calcium channel activity,metal ion binding,voltage-gated calcium channel activity involved in cardiac muscle cell action potential	plasma membrane,voltage-gated calcium channel complex,sarcoplasmic reticulum,extracellular exosome,L-type voltage-gated calcium channel complex	sp	1	3	uniprot_sprot_2015-08-28_HUMAN	>sp|P54289|CA2D1_HUMAN Voltage-dependent calcium channel subunit alpha-2/delta-1 OS=Homo sapiens GN=CACNA2D1 PE=1 SV=3	8	9	_FVVTDGGITR_.2|_IKPVFIEDANFGR_.3|_GYYYEIPSIGAIR_.2|_NREEDPSLLWQVFGSATGLAR_.3|_SYDYQSVC[+57]EPGAAPK_.2|_VFTFSVGQHNYDR_.3|_VFTFSVGQHNYDR_.2|_TSIRDPC[+57]AGPVC[+57]DC[+57]K_.3|_TASGVNQLVDIYEK_.2
3wPQ / C	3wPQ	C	12	P54289	78.0879	40.7422	-0.938576	0.938576	0.378983	5.69938e-06	1.35348e-05	P54289	CA2D1_HUMAN	Voltage-dependent calcium channel subunit alpha-2/delta-1	CACNA2D1	P54289	Homo sapiens	calcium ion transport,regulation of calcium ion transport,regulation of ventricular cardiac muscle cell membrane repolarization,calcium ion transport into cytosol,cardiac conduction,calcium ion transmembrane transport via high voltage-gated calcium channel,cardiac muscle cell action potential involved in contraction,membrane depolarization during cardiac muscle cell action potential,regulation of…	voltage-gated calcium channel activity,metal ion binding,voltage-gated calcium channel activity involved in cardiac muscle cell action potential	plasma membrane,voltage-gated calcium channel complex,sarcoplasmic reticulum,extracellular exosome,L-type voltage-gated calcium channel complex	sp	1	3	uniprot_sprot_2015-08-28_HUMAN	>sp|P54289|CA2D1_HUMAN Voltage-dependent calcium channel subunit alpha-2/delta-1 OS=Homo sapiens GN=CACNA2D1 PE=1 SV=3	8	9	_FVVTDGGITR_.2|_IKPVFIEDANFGR_.3|_GYYYEIPSIGAIR_.2|_NREEDPSLLWQVFGSATGLAR_.3|_SYDYQSVC[+57]EPGAAPK_.2|_VFTFSVGQHNYDR_.3|_VFTFSVGQHNYDR_.2|_TSIRDPC[+57]AGPVC[+57]DC[+57]K_.3|_TASGVNQLVDIYEK_.2
3wPQ / C	3wPQ	C	120	P27797	153.895	243.242	0.660446	0.660446	0.759647	2.17989e-07	6.46294e-07	P27797	CALR_HUMAN	Calreticulin	CALR	P27797	Homo sapiens	negative regulation of transcription from RNA polymerase II promoter,antigen processing and presentation of peptide antigen via MHC class I,peptide antigen assembly with MHC class I protein complex,regulation of transcription, DNA-templated,protein folding,protein export from nucleus,cellular calcium ion homeostasis,receptor-mediated endocytosis,cell cycle arrest,spermatogenesis,positive regulati…	complement component C1q binding,glycoprotein binding,DNA binding,mRNA binding,integrin binding,iron ion binding,calcium ion binding,protein binding,zinc ion binding,carbohydrate binding,ubiquitin protein ligase binding,peptide binding,hormone binding,protein binding involved in protein folding,poly(A) RNA binding,androgen receptor binding,unfolded protein binding,chaperone binding	acrosomal vesicle,extracellular region,proteinaceous extracellular matrix,extracellular space,intracellular,nucleus,cytoplasm,endoplasmic reticulum,endoplasmic reticulum lumen,smooth endoplasmic reticulum,Golgi apparatus,cytosol,polysome,focal adhesion,external side of plasma membrane,cell surface,membrane,sarcoplasmic reticulum lumen,MHC class I peptide loading complex,perinuclear region of cyto…	sp	1	1	uniprot_sprot_2015-08-28_HUMAN	>sp|P27797|CALR_HUMAN Calreticulin OS=Homo sapiens GN=CALR PE=1 SV=1	52	95	_QIDNPDYK_.2|_FVLSSGK_.1|_KVHVIFNYK_.2|_GQTLVVQFTVK_.2|_EQFLDGDGWTSR_.2|_HEQNIDC[+57]GGGYVK_.3|_HEQNIDC[+57]GGGYVK_.2|_SGTIFDNFLITNDEAYAEEFGNETWGVTK_.3|_SGTIFDNFLITNDEAYAEEFGNETWGVTK_.4|_FYALSASFEPFSNK_.2|_FYALSASFEPFSNK_.3|_IDNSQVESGSLEDDWDFLPPKK_.3|_IDNSQVESGSLEDDWDFLPPKK_.4|_VHVIFNYK_.2|_VHVIFNYK_.1|_LFPNSLDQTDM[+16]HGDSEYNIMFGPDIC[+57]GPGTK_.4|_LFPNSLDQTDMHGDSEYNIMFGPDIC[+57]GPGTK_.4|_LFPNSLD…
3wPQ / 1wPQ	3wPQ	1wPQ	32	O43852	815.843	523.383	-0.640426	0.640426	0.222578	1.16761e-15	9.60931e-15	O43852	CALU_HUMAN	Calumenin	CALU	O43852	Homo sapiens	biological_process	calcium ion binding,protein binding	extracellular region,endoplasmic reticulum,endoplasmic reticulum membrane,Golgi apparatus,membrane,sarcoplasmic reticulum lumen,melanosome	sp	1	2	uniprot_sprot_2015-08-28_HUMAN	>sp|O43852|CALU_HUMAN Calumenin OS=Homo sapiens GN=CALU PE=1 SV=2	34	62	_WIYEDVER_.2|_TFDQLTPEESKER_.3|_EQFVEFR_.2|_IDGDKDGFVTVDELKDWIK_.4|_IDGDKDGFVTVDELKDWIK_.3|_MDKEETKDWILPSDYDHAEAEAR_.4|_MDKEETKDWILPSDYDHAEAEAR_.5|_M[+16]DKEETKDWILPSDYDHAEAEAR_.4|_LTKEEIVDKYDLFVGSQATDFGEALVR_.4|_LTKEEIVDKYDLFVGSQATDFGEALVR_.3|_TFDQLTPEESK_.2|_HLVYESDQNKDGK_.3|_VHHEPQLSDKVHNDAQSFDYDHDAFLGAEEAK_.5|_VHHEPQLSDKVHNDAQSFDYDHDAFLGAEEAK_.6|_VHHEPQLSDKVHNDAQSFDYDHDAFLGAEEAK_.4|_RWIYEDVER…
3wPQ / 1wPQ	3wPQ	1wPQ	4	Q13557	72.9493	47.9511	-0.605331	0.605331	0.383366	0.0424812	0.0336053	Q13557	KCC2D_HUMAN	Calcium/calmodulin-dependent protein kinase type II subunit delta	CAMK2D	Q13557	Homo sapiens	G1/S transition of mitotic cell cycle,MAPK cascade,regulation of cell growth,response to hypoxia,regulation of the force of heart contraction,regulation of membrane depolarization,regulation of transcription from RNA polymerase II promoter,protein phosphorylation,calcium ion transport,regulation of heart contraction,regulation of G2/M transition of mitotic cell cycle,positive regulation of cardia…	protein serine/threonine kinase activity,calmodulin-dependent protein kinase activity,Ras guanyl-nucleotide exchange factor activity,protein binding,calmodulin binding,ATP binding,sodium channel inhibitor activity,titin binding,protein homodimerization activity,ion channel binding,nitric-oxide synthase binding	nucleus,nucleoplasm,cytoplasm,cytosol,plasma membrane,intercalated disc,membrane,T-tubule,endocytic vesicle membrane,neuromuscular junction,sarcoplasmic reticulum membrane,neuronal cell body,axon initial segment,perinuclear region of cytoplasm,calcium channel complex	sp	1	3	uniprot_sprot_2015-08-28_HUMAN	>sp|Q13557|KCC2D_HUMAN Calcium/calmodulin-dependent protein kinase type II subunit delta OS=Homo sapiens GN=CAMK2D PE=1 SV=3	18	32	_DLKPENLLLASK_.3|_DLKPENLLLASK_.2|_WQNVHFHR_.2|_AGAYDFPSPEWDTVTPEAK_.2|_AGAYDFPSPEWDTVTPEAK_.4|_AGAYDFPSPEWDTVTPEAK_.3|_RITASEALK_.2|_TMQSEETR_.2|_SNKPIHTIILNPHVHLVGDDAAC[+57]IAYIR_.6|_SNKPIHTIILNPHVHLVGDDAAC[+57]IAYIR_.5|_SNKPIHTIILNPHVHLVGDDAAC[+57]IAYIR_.4|_SNKPIHTIILNPHVHLVGDDAAC[+57]IAYIR_.3|_IPTGQEYAAK_.2|_FTDEYQLFEELGK_.3|_FTDEYQLFEELGK_.2|_FYFENALSK_.2|_EYYSEADASHC[+57]IQQILESVNHC[+57]HLN…
1wPQ / C	1wPQ	C	4	Q5T5Y3	201.666	82.9537	-1.28159	1.28159	0.438956	0.0204508	0.0186532	Q5T5Y3	CAMP1_HUMAN	Calmodulin-regulated spectrin-associated protein 1	CAMSAP1	Q5T5Y3	Homo sapiens	cytoskeleton organization,regulation of cell morphogenesis,neuron projection development	calmodulin binding,microtubule binding,spectrin binding	cytoplasm,microtubule	sp	1	2	uniprot_sprot_2015-08-28_HUMAN	>sp|Q5T5Y3|CAMP1_HUMAN Calmodulin-regulated spectrin-associated protein 1 OS=Homo sapiens GN=CAMSAP1 PE=1 SV=2	16	16	_IAANLQWIC[+57]AK_.2|_QQLLESPAHQK_.3|_APVHFVEPLSPTGVAGHR_.4|_GAAIAWPEK_.2|_GTAAFSPSHPLLPLR_.3|_HYLHPEEPEYLGK_.3|_C[+57]SSTPDNLSR_.2|_EVGSSSSDVSGK_.2|_ESLAFAQQHK_.2|_LLLSSELYC[+57]R_.2|_GDQVAALQGHQSVIQALSR_.3|_TRPASQPTPFALHHAASC[+57]EVDPSSGDSISLAR_.5|_RSFLGSPAAGTLAELQPPVQLPAEGC[+57]HR_.4|_DSLASNIVNLTPQNQPHPTATK_.3|_LNETISTLQQAILK_.2|_TQSGSSLSLASAATTEPESVHSGGTPSQR_.3
3wPQ / 1wPQ	3wPQ	1wPQ	32	P47756	472.28	201.642	-1.22784	1.22784	1.66724	0.0202064	0.0184656	P47756	CAPZB_HUMAN	F-actin-capping protein subunit beta	CAPZB	P47756	Homo sapiens	movement of cell or subcellular component,cytoskeleton organization,blood coagulation,regulation of lamellipodium assembly,regulation of cell morphogenesis,actin cytoskeleton organization,barbed-end actin filament capping,negative regulation of filopodium assembly,cell-cell adhesion	actin binding,actin filament binding,cadherin binding involved in cell-cell adhesion	cytosol,cytoskeleton,actin filament,cell-cell adherens junction,F-actin capping protein complex,actin cytoskeleton,sarcomere,extracellular exosome,WASH complex	sp	1	4	uniprot_sprot_2015-08-28_HUMAN	>sp|P47756|CAPZB_HUMAN F-actin-capping protein subunit beta OS=Homo sapiens GN=CAPZB PE=1 SV=4	22	40	_STLNEIYFGK_.2|_LVEDMENKIR_.3|_GC[+57]WDSIHVVEVQEK_.3|_GC[+57]WDSIHVVEVQEK_.2|_SGSGTMNLGGSLTR_.2|_SGSGTM[+16]NLGGSLTR_.2|_DYLLC[+57]DYNR_.2|_SPWSNKYDPPLEDGAMPSAR_.3|_SPWSNKYDPPLEDGAMPSAR_.4|_SPWSNKYDPPLEDGAM[+16]PSAR_.3|_DYLLC[+57]DYNRDGDSYR_.3|_DYLLC[+57]DYNRDGDSYR_.2|_QMEKDETVSDC[+57]SPHIANIGR_.4|_QMEKDETVSDC[+57]SPHIANIGR_.5|_QM[+16]EKDETVSDC[+57]SPHIANIGR_.4|_QMEKDETVSDC[+57]SPHIANIGR_.3|_LVE…
1wPQ / C	1wPQ	C	32	P47756	253.408	472.28	0.898181	0.898181	1.06754	0.057258	0.0424789	P47756	CAPZB_HUMAN	F-actin-capping protein subunit beta	CAPZB	P47756	Homo sapiens	movement of cell or subcellular component,cytoskeleton organization,blood coagulation,regulation of lamellipodium assembly,regulation of cell morphogenesis,actin cytoskeleton organization,barbed-end actin filament capping,negative regulation of filopodium assembly,cell-cell adhesion	actin binding,actin filament binding,cadherin binding involved in cell-cell adhesion	cytosol,cytoskeleton,actin filament,cell-cell adherens junction,F-actin capping protein complex,actin cytoskeleton,sarcomere,extracellular exosome,WASH complex	sp	1	4	uniprot_sprot_2015-08-28_HUMAN	>sp|P47756|CAPZB_HUMAN F-actin-capping protein subunit beta OS=Homo sapiens GN=CAPZB PE=1 SV=4	22	40	_STLNEIYFGK_.2|_LVEDMENKIR_.3|_GC[+57]WDSIHVVEVQEK_.3|_GC[+57]WDSIHVVEVQEK_.2|_SGSGTMNLGGSLTR_.2|_SGSGTM[+16]NLGGSLTR_.2|_DYLLC[+57]DYNR_.2|_SPWSNKYDPPLEDGAMPSAR_.3|_SPWSNKYDPPLEDGAMPSAR_.4|_SPWSNKYDPPLEDGAM[+16]PSAR_.3|_DYLLC[+57]DYNRDGDSYR_.3|_DYLLC[+57]DYNRDGDSYR_.2|_QMEKDETVSDC[+57]SPHIANIGR_.4|_QMEKDETVSDC[+57]SPHIANIGR_.5|_QM[+16]EKDETVSDC[+57]SPHIANIGR_.4|_QMEKDETVSDC[+57]SPHIANIGR_.3|_LVE…
3wPQ / 1wPQ	3wPQ	1wPQ	4	Q6P4E1	64.1771	99.4261	0.631565	0.631565	0.338561	0.0371591	0.0301936	Q6P4E1	CASC4_HUMAN	Protein CASC4	CASC4	Q6P4E1	Homo sapiens			Golgi apparatus,integral component of membrane	sp	1	1	uniprot_sprot_2015-08-28_HUMAN	>sp|Q6P4E1|CASC4_HUMAN Protein CASC4 OS=Homo sapiens GN=CASC4 PE=1 SV=1	8	10	_LIPGSNLDSEPR_.2|_VAENVADKNEEPSSNHIPHGK_.5|_VAENVADKNEEPSSNHIPHGK_.4|_RLEYESFQC[+57]GQQMK_.3|_ELDINNQVVPK_.2|_HVLLQEEVAELQGQVQR_.3|_HVLLQEEVAELQGQVQR_.2|_KLADQFLEEQKQETQK_.3|_NSDLLLLVDTHKK_.2|_GGDAGM[+16]PGIEENDLAK_.2
3wPQ / 1wPQ	3wPQ	1wPQ	4	Q6UXS9	6426.78	10673.6	0.731884	0.731884	0.298542	0.0161088	0.0153888	Q6UXS9	CASPC_HUMAN	Inactive caspase-12	CASP12	Q6UXS9	Homo sapiens	endoplasmic reticulum unfolded protein response,regulation of apoptotic process,intrinsic apoptotic signaling pathway in response to endoplasmic reticulum stress,self proteolysis,regulation of inflammatory response	cysteine-type endopeptidase activity involved in apoptotic process	endoplasmic reticulum,IPAF inflammasome complex,NLRP3 inflammasome complex,AIM2 inflammasome complex	sp	2	2	uniprot_sprot_2015-08-28_HUMAN	>sp|Q6UXS9|CASPC_HUMAN Inactive caspase-12 OS=Homo sapiens GN=CASP12 PE=2 SV=2	1	2	_AGADTHGRLLQGNIC[+57]NDAVTK_.3|_AGADTHGRLLQGNIC[+57]NDAVTK_.4
3wPQ / 1wPQ	3wPQ	1wPQ	4	P42574	97.3351	48.1782	-1.01458	1.01458	0.654603	0.0444632	0.034774	P42574	CASP3_HUMAN	Caspase-3	CASP3	P42574	Homo sapiens	response to hypoxia,apoptotic DNA fragmentation,proteolysis,apoptotic process,activation of cysteine-type endopeptidase activity involved in apoptotic process,cellular component disassembly involved in execution phase of apoptosis,learning or memory,activation of cysteine-type endopeptidase activity involved in apoptotic process by cytochrome c,response to glucose,response to X-ray,regulation of …	protease binding,aspartic-type endopeptidase activity,cysteine-type endopeptidase activity,death receptor binding,protein binding,peptidase activity,cysteine-type endopeptidase activator activity involved in apoptotic process,phospholipase A2 activator activity,protein complex binding,cysteine-type endopeptidase activity involved in apoptotic process,cysteine-type endopeptidase activity involved …	nucleus,nucleoplasm,cytosol,plasma membrane,death-inducing signaling complex,membrane raft	sp	1	2	uniprot_sprot_2015-08-28_HUMAN	>sp|P42574|CASP3_HUMAN Caspase-3 OS=Homo sapiens GN=CASP3 PE=1 SV=2	16	19	_SGTDVDAANLR_.2|_LFIIQAC[+57]R_.2|_SSFVC[+57]VLLSHGEEGIIFGTNGPVDLKK_.4|_QYADKLEFMHILTR_.4|_QYADKLEFMHILTR_.3|_KQIPC[+57]IVSMLTK_.3|_EEIVELMR_.2|_LEFMHILTR_.2|_RSSFVC[+57]VLLSHGEEGIIFGTNGPVDLKK_.5|_RSSFVC[+57]VLLSHGEEGIIFGTNGPVDLKK_.4|_NKNDLTREEIVELMR_.3|_QIPC[+57]IVSMLTK_.2|_VATEFESFSFDATFHAK_.3|_VATEFESFSFDATFHAK_.2|_IIHGSESMDSGISLDNSYK_.3|_GTELDC[+57]GIETDSGVDDDMAC[+57]HK_.3|_NDLTREEIVELMR_.2|_…
3wPQ / C	3wPQ	C	4	P20810	43.6345	97.8957	1.16578	1.16578	0.56577	0.0316467	0.0264708	P20810	ICAL_HUMAN	Calpastatin	CAST	P20810	Homo sapiens	negative regulation of endopeptidase activity,cell-cell adhesion,negative regulation of type B pancreatic cell apoptotic process	endopeptidase inhibitor activity,cysteine-type endopeptidase inhibitor activity,poly(A) RNA binding,cadherin binding involved in cell-cell adhesion	cytoplasm,endoplasmic reticulum,cytosol,cell-cell adherens junction,membrane	sp	1	4	uniprot_sprot_2015-08-28_HUMAN	>sp|P20810|ICAL_HUMAN Calpastatin OS=Homo sapiens GN=CAST PE=1 SV=4	48	69	_AAAPAPVSEAVC[+57]R_.2|_AAAPAPVSEAVC[+57]R_.3|_C[+57]GEDDETIPSEYR_.2|_TTEETSKPKDD_.3|_LEEVKDKDGKPLLPK_.4|_LEEVKDKDGKPLLPK_.3|_LKPATDKDGKPLLPEPEEKPKPR_.6|_LKPATDKDGKPLLPEPEEKPKPR_.5|_TEKEESTEVLK_.3|_TEKEESTEVLK_.2|_LSDSLGQR_.2|_DGKPLLPEPEEKPKPR_.4|_DGKPLLPEPEEKPKPR_.3|_SLTPAVPVESKPDKPSGK_.4|_SLTPAVPVESKPDKPSGK_.3|_EADPEDGKPVMDK_.3|_EADPEDGKPVM[+16]DK_.3|_EADPEDGKPVMDK_.2|_HLLDDNGQDKPVKPPTK_.4|_HLL…
3wPQ / 1wPQ	3wPQ	1wPQ	4	Q76M96	34.7701	60.1835	0.79152	0.79152	0.441088	0.0469425	0.0364238	Q76M96	CCD80_HUMAN	Coiled-coil domain-containing protein 80	CCDC80	Q76M96	Homo sapiens	positive regulation of cell-substrate adhesion,extracellular matrix organization	fibronectin binding,heparin binding	basement membrane,interstitial matrix	sp	1	1	uniprot_sprot_2015-08-28_HUMAN	>sp|Q76M96|CCD80_HUMAN Coiled-coil domain-containing protein 80 OS=Homo sapiens GN=CCDC80 PE=1 SV=1	1	1	_VVDDEDLVDQR_.2
1wPQ / C	1wPQ	C	4	Q76M96	68.5269	34.7701	-0.978823	0.978823	0.249441	0.00637897	0.00720151	Q76M96	CCD80_HUMAN	Coiled-coil domain-containing protein 80	CCDC80	Q76M96	Homo sapiens	positive regulation of cell-substrate adhesion,extracellular matrix organization	fibronectin binding,heparin binding	basement membrane,interstitial matrix	sp	1	1	uniprot_sprot_2015-08-28_HUMAN	>sp|Q76M96|CCD80_HUMAN Coiled-coil domain-containing protein 80 OS=Homo sapiens GN=CCDC80 PE=1 SV=1	1	1	_VVDDEDLVDQR_.2
1wPQ / C	1wPQ	C	64	P48643	95.9743	179.803	0.905697	0.905697	0.93712	0.000327608	0.000554437	P48643	TCPE_HUMAN	T-complex protein 1 subunit epsilon	CCT5	P48643	Homo sapiens	protein folding,binding of sperm to zona pellucida,response to virus,positive regulation of telomere maintenance via telomerase,protein stabilization,toxin transport,positive regulation of establishment of protein localization to telomere,positive regulation of protein localization to Cajal body,positive regulation of telomerase RNA localization to Cajal body	protein binding,ATP binding,G-protein beta-subunit binding,beta-tubulin binding,unfolded protein binding	zona pellucida receptor complex,nucleolus,cytoplasm,centrosome,cytosol,chaperonin-containing T-complex,microtubule,myelin sheath,cell body,extracellular exosome	sp	1	1	uniprot_sprot_2015-08-28_HUMAN	>sp|P48643|TCPE_HUMAN T-complex protein 1 subunit epsilon OS=Homo sapiens GN=CCT5 PE=1 SV=1	49	103	_IADGYEQAAR_.2|_FSELTAEK_.2|_AVTIFIR_.2|_LMVELSK_.2|_LM[+16]VELSK_.2|_LGFAGLVQEISFGTTK_.2|_LGFAGLVQEISFGTTK_.3|_TSLGPNGLDK_.2|_DVDFELIKVEGK_.3|_DVDFELIKVEGK_.2|_MLVIEQC[+57]K_.2|_M[+16]LVIEQC[+57]K_.2|_ETGANLAIC[+57]QWGFDDEANHLLLQNNLPAVR_.3|_ETGANLAIC[+57]QWGFDDEANHLLLQNNLPAVR_.4|_WVGGPEIELIAIATGGR_.2|_WVGGPEIELIAIATGGR_.3|_IDDIRKPGESEE_.3|_IDDIRKPGESEE_.2|_IAILTC[+57]PFEPPKPK_.3|_IAILTC[+57]PFEP…
3wPQ / C	3wPQ	C	4	P48509	204.905	93.9612	-1.12482	1.12482	0.645728	0.0671134	0.0480532	P48509	CD151_HUMAN	CD151 antigen	CD151	P48509	Homo sapiens	cell adhesion,cell surface receptor signaling pathway,cell migration,hemidesmosome assembly,T cell proliferation	integrin binding,protein binding	basement membrane,cytosol,plasma membrane,integral component of plasma membrane,focal adhesion,membrane	sp	1	3	uniprot_sprot_2015-08-28_HUMAN	>sp|P48509|CD151_HUMAN CD151 antigen OS=Homo sapiens GN=CD151 PE=1 SV=3	4	4	_TVVALC[+57]GQR_.2|_LETFIQEHLR_.3|_DHASNIYK_.2|_VVPDSC[+57]C[+57]K_.2
1wPQ / C	1wPQ	C	4	P48509	204.905	95.2278	-1.1055	1.1055	0.138951	0.00080553	0.00122846	P48509	CD151_HUMAN	CD151 antigen	CD151	P48509	Homo sapiens	cell adhesion,cell surface receptor signaling pathway,cell migration,hemidesmosome assembly,T cell proliferation	integrin binding,protein binding	basement membrane,cytosol,plasma membrane,integral component of plasma membrane,focal adhesion,membrane	sp	1	3	uniprot_sprot_2015-08-28_HUMAN	>sp|P48509|CD151_HUMAN CD151 antigen OS=Homo sapiens GN=CD151 PE=1 SV=3	4	4	_TVVALC[+57]GQR_.2|_LETFIQEHLR_.3|_DHASNIYK_.2|_VVPDSC[+57]C[+57]K_.2
3wPQ / 1wPQ	3wPQ	1wPQ	4	P08174	45.4948	76.2594	0.745213	0.745213	0.458091	0.0400221	0.0320177	P08174	DAF_HUMAN	Complement decay-accelerating factor	CD55	P08174	Homo sapiens	ER to Golgi vesicle-mediated transport,complement activation, classical pathway,positive regulation of cytosolic calcium ion concentration,regulation of complement activation,regulation of lipopolysaccharide-mediated signaling pathway,CD4-positive, alpha-beta T cell cytokine production,innate immune response,respiratory burst,negative regulation of complement activation,viral entry into host cell…	virus receptor activity,protein binding,lipid binding	Golgi membrane,extracellular region,plasma membrane,integral component of plasma membrane,cell surface,transport vesicle,anchored component of membrane,endoplasmic reticulum-Golgi intermediate compartment membrane,membrane raft,extracellular exosome	sp	1	4	uniprot_sprot_2015-08-28_HUMAN	>sp|P08174|DAF_HUMAN Complement decay-accelerating factor OS=Homo sapiens GN=CD55 PE=1 SV=4	10	12	_WSTAVEFC[+57]K_.2|_LTC[+57]LQNLK_.2|_QSVTYAC[+57]NK_.2|_C[+57]EESFVKIPGEKDSVIC[+57]LK_.4|_TSFPEDTVITYK_.2|_EIYC[+57]PAPPQIDNGIIQGER_.3|_EIYC[+57]PAPPQIDNGIIQGER_.2|_QPYITQNYFPVGTVVEYEC[+57]RPGYR_.4|_QPYITQNYFPVGTVVEYEC[+57]RPGYR_.3|_QPYITQNYFPVGTVVEYEC[+57]RPGYRR_.4|_LNSASLKQPYITQNYFPVGTVVEYEC[+57]RPGYR_.4|_EIYC[+57]PAPPQIDNGIIQGERDHYGYR_.3
3wPQ / C	3wPQ	C	4	P08174	38.332	76.2594	0.992365	0.992365	0.737199	0.0222745	0.0199606	P08174	DAF_HUMAN	Complement decay-accelerating factor	CD55	P08174	Homo sapiens	ER to Golgi vesicle-mediated transport,complement activation, classical pathway,positive regulation of cytosolic calcium ion concentration,regulation of complement activation,regulation of lipopolysaccharide-mediated signaling pathway,CD4-positive, alpha-beta T cell cytokine production,innate immune response,respiratory burst,negative regulation of complement activation,viral entry into host cell…	virus receptor activity,protein binding,lipid binding	Golgi membrane,extracellular region,plasma membrane,integral component of plasma membrane,cell surface,transport vesicle,anchored component of membrane,endoplasmic reticulum-Golgi intermediate compartment membrane,membrane raft,extracellular exosome	sp	1	4	uniprot_sprot_2015-08-28_HUMAN	>sp|P08174|DAF_HUMAN Complement decay-accelerating factor OS=Homo sapiens GN=CD55 PE=1 SV=4	10	12	_WSTAVEFC[+57]K_.2|_LTC[+57]LQNLK_.2|_QSVTYAC[+57]NK_.2|_C[+57]EESFVKIPGEKDSVIC[+57]LK_.4|_TSFPEDTVITYK_.2|_EIYC[+57]PAPPQIDNGIIQGER_.3|_EIYC[+57]PAPPQIDNGIIQGER_.2|_QPYITQNYFPVGTVVEYEC[+57]RPGYR_.4|_QPYITQNYFPVGTVVEYEC[+57]RPGYR_.3|_QPYITQNYFPVGTVVEYEC[+57]RPGYRR_.4|_LNSASLKQPYITQNYFPVGTVVEYEC[+57]RPGYR_.4|_EIYC[+57]PAPPQIDNGIIQGERDHYGYR_.3
3wPQ / 1wPQ	3wPQ	1wPQ	4	P19256	29.9445	47.7759	0.673988	0.673988	0.488658	0.0689518	0.0489291	P19256	LFA3_HUMAN	Lymphocyte function-associated antigen 3	CD58	P19256	Homo sapiens	cell adhesion,single organismal cell-cell adhesion,heterotypic cell-cell adhesion,leukocyte migration,cellular response to interferon-gamma,cellular response to tumor necrosis factor,positive regulation of interleukin-8 secretion	receptor binding,protein binding	plasma membrane,integral component of plasma membrane,cell surface,membrane,anchored component of membrane,extracellular exosome	sp	1	1	uniprot_sprot_2015-08-28_HUMAN	>sp|P19256|LFA3_HUMAN Lymphocyte function-associated antigen 3 OS=Homo sapiens GN=CD58 PE=1 SV=1	3	3	_VAELENSEFR_.2|_MENDLPQK_.2|_GLIMYSWDC[+57]PMEQC[+57]KR_.3
3wPQ / C	3wPQ	C	4	P19256	26.5998	47.7759	0.844866	0.844866	0.376778	0.0157858	0.0151509	P19256	LFA3_HUMAN	Lymphocyte function-associated antigen 3	CD58	P19256	Homo sapiens	cell adhesion,single organismal cell-cell adhesion,heterotypic cell-cell adhesion,leukocyte migration,cellular response to interferon-gamma,cellular response to tumor necrosis factor,positive regulation of interleukin-8 secretion	receptor binding,protein binding	plasma membrane,integral component of plasma membrane,cell surface,membrane,anchored component of membrane,extracellular exosome	sp	1	1	uniprot_sprot_2015-08-28_HUMAN	>sp|P19256|LFA3_HUMAN Lymphocyte function-associated antigen 3 OS=Homo sapiens GN=CD58 PE=1 SV=1	3	3	_VAELENSEFR_.2|_MENDLPQK_.2|_GLIMYSWDC[+57]PMEQC[+57]KR_.3
1wPQ / C	1wPQ	C	4	P08962	147.918	90.7726	-0.704468	0.704468	0.394056	0.0613639	0.0447647	P08962	CD63_HUMAN	CD63 antigen	CD63	P08962	Homo sapiens	positive regulation of receptor internalization,platelet degranulation,cell-matrix adhesion,protein transport,cell migration,cellular protein localization,endosome to melanosome transport,pigment granule maturation,regulation of vascular endothelial growth factor signaling pathway,regulation of rubidium ion transport,positive regulation of integrin-mediated signaling pathway	protein binding	extracellular space,lysosomal membrane,plasma membrane,integral component of plasma membrane,cell surface,endosome membrane,platelet dense granule membrane,intrinsic component of plasma membrane,late endosome membrane,endosome lumen,multivesicular body membrane,melanosome,extracellular exosome,multivesicular body, internal vesicle	sp	1	2	uniprot_sprot_2015-08-28_HUMAN	>sp|P08962|CD63_HUMAN CD63 antigen OS=Homo sapiens GN=CD63 PE=1 SV=2	6	6	_VMSEFNNNFR_.2|_QQMENYPK_.2|_NNHTASILDR_.2|_AIHKEGC[+57]VEK_.2|_C[+57]C[+57]GAANYTDWEK_.2|_NRVPDSC[+57]C[+57]INVTVGC[+57]GINFNEK_.3
3wPQ / 1wPQ	3wPQ	1wPQ	12	P21926	342.138	550.293	0.685623	0.685623	0.290507	7.84774e-06	1.80966e-05	P21926	CD9_HUMAN	CD9 antigen	CD9	P21926	Homo sapiens	platelet degranulation,movement of cell or subcellular component,cell adhesion,cell surface receptor signaling pathway,fusion of sperm to egg plasma membrane,brain development,negative regulation of cell proliferation,response to water deprivation,oligodendrocyte development,platelet activation,paranodal junction assembly,receptor internalization,cellular response to low-density lipoprotein parti…	integrin binding,protein binding	extracellular space,plasma membrane,integral component of plasma membrane,focal adhesion,external side of plasma membrane,membrane,apical plasma membrane,endocytic vesicle membrane,clathrin-coated endocytic vesicle membrane,platelet alpha granule membrane,extracellular exosome,extracellular vesicle	sp	1	4	uniprot_sprot_2015-08-28_HUMAN	>sp|P21926|CD9_HUMAN CD9 antigen OS=Homo sapiens GN=CD9 PE=1 SV=4	7	9	_KDVLETFTVK_.2|_DVLETFTVK_.2|_AIHYALNC[+57]C[+57]GLAGGVEQFISDIC[+57]PK_.3|_AIHYALNC[+57]C[+57]GLAGGVEQFISDIC[+57]PK_.4|_TKDEPQRETLK_.3|_EVQEFYK_.2|_EVQEFYKDTYNK_.3|_EVQEFYKDTYNK_.2|_AIHYALNC[+57]C[+57]GLAGGVEQFISDIC[+57]PKK_.4
3wPQ / C	3wPQ	C	12	P21926	361.628	550.293	0.605696	0.605696	0.286906	5.83605e-07	1.59185e-06	P21926	CD9_HUMAN	CD9 antigen	CD9	P21926	Homo sapiens	platelet degranulation,movement of cell or subcellular component,cell adhesion,cell surface receptor signaling pathway,fusion of sperm to egg plasma membrane,brain development,negative regulation of cell proliferation,response to water deprivation,oligodendrocyte development,platelet activation,paranodal junction assembly,receptor internalization,cellular response to low-density lipoprotein parti…	integrin binding,protein binding	extracellular space,plasma membrane,integral component of plasma membrane,focal adhesion,external side of plasma membrane,membrane,apical plasma membrane,endocytic vesicle membrane,clathrin-coated endocytic vesicle membrane,platelet alpha granule membrane,extracellular exosome,extracellular vesicle	sp	1	4	uniprot_sprot_2015-08-28_HUMAN	>sp|P21926|CD9_HUMAN CD9 antigen OS=Homo sapiens GN=CD9 PE=1 SV=4	7	9	_KDVLETFTVK_.2|_DVLETFTVK_.2|_AIHYALNC[+57]C[+57]GLAGGVEQFISDIC[+57]PK_.3|_AIHYALNC[+57]C[+57]GLAGGVEQFISDIC[+57]PK_.4|_TKDEPQRETLK_.3|_EVQEFYK_.2|_EVQEFYKDTYNK_.3|_EVQEFYKDTYNK_.2|_AIHYALNC[+57]C[+57]GLAGGVEQFISDIC[+57]PKK_.4
3wPQ / C	3wPQ	C	36	P19022	626.666	306.375	-1.0324	1.0324	1.30586	3.87224e-07	1.09803e-06	P19022	CADH2_HUMAN	Cadherin-2	CDH2	P19022	Homo sapiens	cell adhesion,homophilic cell adhesion via plasma membrane adhesion molecules,heterophilic cell-cell adhesion via plasma membrane cell adhesion molecules,glial cell differentiation,calcium-dependent cell-cell adhesion via plasma membrane cell adhesion molecules,cell migration,cerebral cortex development,adherens junction organization,positive regulation of MAPK cascade,cell-cell adhesion mediated…	calcium ion binding,beta-catenin binding,protein phosphatase binding,alpha-catenin binding,gamma-catenin binding	cytoplasm,plasma membrane,cell-cell junction,cell-cell adherens junction,fascia adherens,focal adhesion,intercalated disc,integral component of membrane,basolateral plasma membrane,apical plasma membrane,catenin complex,lamellipodium,plasma membrane raft,synapse,extracellular exosome,cortical actin cytoskeleton	sp	1	4	uniprot_sprot_2015-08-28_HUMAN	>sp|P19022|CADH2_HUMAN Cadherin-2 OS=Homo sapiens GN=CDH2 PE=1 SV=4	17	22	_LSDPANWLK_.2|_YSVTGPGADQPPTGIFIINPISGQLSVTKPLDREQIAR_.4|_LNGDFAQLNLK_.2|_IDPVNGQITTIAVLDRESPNVK_.3|_MFVLTVAAENQVPLAK_.2|_IDPVNGQITTIAVLDR_.2|_FAIQTDPNSNDGLVTVVKPIDFETNR_.3|_FAIQTDPNSNDGLVTVVKPIDFETNR_.4|_FLEAGIYEVPIIITDSGNPPK_.3|_FLEAGIYEVPIIITDSGNPPK_.2|_SAAPHPGDIGDFINEGLK_.3|_SAAPHPGDIGDFINEGLK_.2|_VC[+57]QC[+57]DSNGDC[+57]TDVDR_.2|_RMDERPIHAEPQYPVR_.4|_RMDERPIHAEPQYPVR_.3|_LADMYGGGDD_.2|_LADM…
1wPQ / C	1wPQ	C	36	P19022	626.666	328.376	-0.932347	0.932347	0.340433	3.1426e-15	2.45912e-14	P19022	CADH2_HUMAN	Cadherin-2	CDH2	P19022	Homo sapiens	cell adhesion,homophilic cell adhesion via plasma membrane adhesion molecules,heterophilic cell-cell adhesion via plasma membrane cell adhesion molecules,glial cell differentiation,calcium-dependent cell-cell adhesion via plasma membrane cell adhesion molecules,cell migration,cerebral cortex development,adherens junction organization,positive regulation of MAPK cascade,cell-cell adhesion mediated…	calcium ion binding,beta-catenin binding,protein phosphatase binding,alpha-catenin binding,gamma-catenin binding	cytoplasm,plasma membrane,cell-cell junction,cell-cell adherens junction,fascia adherens,focal adhesion,intercalated disc,integral component of membrane,basolateral plasma membrane,apical plasma membrane,catenin complex,lamellipodium,plasma membrane raft,synapse,extracellular exosome,cortical actin cytoskeleton	sp	1	4	uniprot_sprot_2015-08-28_HUMAN	>sp|P19022|CADH2_HUMAN Cadherin-2 OS=Homo sapiens GN=CDH2 PE=1 SV=4	17	22	_LSDPANWLK_.2|_YSVTGPGADQPPTGIFIINPISGQLSVTKPLDREQIAR_.4|_LNGDFAQLNLK_.2|_IDPVNGQITTIAVLDRESPNVK_.3|_MFVLTVAAENQVPLAK_.2|_IDPVNGQITTIAVLDR_.2|_FAIQTDPNSNDGLVTVVKPIDFETNR_.3|_FAIQTDPNSNDGLVTVVKPIDFETNR_.4|_FLEAGIYEVPIIITDSGNPPK_.3|_FLEAGIYEVPIIITDSGNPPK_.2|_SAAPHPGDIGDFINEGLK_.3|_SAAPHPGDIGDFINEGLK_.2|_VC[+57]QC[+57]DSNGDC[+57]TDVDR_.2|_RMDERPIHAEPQYPVR_.4|_RMDERPIHAEPQYPVR_.3|_LADMYGGGDD_.2|_LADM…
3wPQ / C	3wPQ	C	16	P55285	90.2192	24.8995	-1.85732	1.85732	0.768637	2.5902e-07	7.63202e-07	P55285	CADH6_HUMAN	Cadherin-6	CDH6	P55285	Homo sapiens	cell adhesion,homophilic cell adhesion via plasma membrane adhesion molecules,Notch signaling pathway,adherens junction organization	calcium ion binding	plasma membrane,integral component of membrane,extracellular exosome	sp	1	1	uniprot_sprot_2015-08-28_HUMAN	>sp|P55285|CADH6_HUMAN Cadherin-6 OS=Homo sapiens GN=CDH6 PE=1 SV=1	12	12	_IVVEDVDEPPVFSK_.2|_VEASNPYVEPR_.2|_TPESSPPGTPIGR_.2|_IHDINDNEPIFTK_.3|_VLDVNDNAPEFAEFYETFVC[+57]EK_.3|_FLYLGPFKDSATVR_.3|_LAYILQIR_.2|_LHSDQDRGDGSLK_.3|_VYTLKVEASNPYVEPR_.3|_DIVPEALFLPR_.2|_TGRPVEPESEFIIK_.2|_VVYSILQGQPYFSVESETGIIK_.3
1wPQ / C	1wPQ	C	16	P55285	90.2192	25.587	-1.81802	1.81802	0.631843	2.19603e-08	7.45192e-08	P55285	CADH6_HUMAN	Cadherin-6	CDH6	P55285	Homo sapiens	cell adhesion,homophilic cell adhesion via plasma membrane adhesion molecules,Notch signaling pathway,adherens junction organization	calcium ion binding	plasma membrane,integral component of membrane,extracellular exosome	sp	1	1	uniprot_sprot_2015-08-28_HUMAN	>sp|P55285|CADH6_HUMAN Cadherin-6 OS=Homo sapiens GN=CDH6 PE=1 SV=1	12	12	_IVVEDVDEPPVFSK_.2|_VEASNPYVEPR_.2|_TPESSPPGTPIGR_.2|_IHDINDNEPIFTK_.3|_VLDVNDNAPEFAEFYETFVC[+57]EK_.3|_FLYLGPFKDSATVR_.3|_LAYILQIR_.2|_LHSDQDRGDGSLK_.3|_VYTLKVEASNPYVEPR_.3|_DIVPEALFLPR_.2|_TGRPVEPESEFIIK_.2|_VVYSILQGQPYFSVESETGIIK_.3
1wPQ / C	1wPQ	C	60	P00751	199.785	114.309	-0.805515	0.805515	0.750523	5.28131e-19	5.86266e-18	P00751	CFAB_HUMAN	Complement factor B	CFB	P00751	Homo sapiens	proteolysis,complement activation,complement activation, alternative pathway,regulation of complement activation	complement binding,serine-type endopeptidase activity	extracellular region,extracellular space,plasma membrane,extracellular exosome,blood microparticle	sp	1	2	uniprot_sprot_2015-08-28_HUMAN	>sp|P00751|CFAB_HUMAN Complement factor B OS=Homo sapiens GN=CFB PE=1 SV=2	51	78	_C[+57]LVNLIEK_.2|_YGLVTYATYPK_.2|_LEDSVTYHC[+57]SR_.3|_LEDSVTYHC[+57]SR_.2|_DISEVVTPR_.2|_VSEADSSNADWVTK_.2|_VSEADSSNADWVTK_.3|_DAQYAPGYDK_.2|_YGQTIRPIC[+57]LPC[+57]TEGTTR_.3|_YGQTIRPIC[+57]LPC[+57]TEGTTR_.4|_YGQTIRPIC[+57]LPC[+57]TEGTTR_.2|_LLQEGQALEYVC[+57]PSGFYPYPVQTR_.3|_LLQEGQALEYVC[+57]PSGFYPYPVQTR_.4|_EAGIPEFYDYDVALIK_.2|_EAGIPEFYDYDVALIK_.3|_FLC[+57]TGGVSPYADPNTC[+57]RGDSGGPLIVHKR_.5|_WS…
3wPQ / C	3wPQ	C	60	P00751	199.785	83.545	-1.25783	1.25783	1.04912	7.50259e-18	7.67408e-17	P00751	CFAB_HUMAN	Complement factor B	CFB	P00751	Homo sapiens	proteolysis,complement activation,complement activation, alternative pathway,regulation of complement activation	complement binding,serine-type endopeptidase activity	extracellular region,extracellular space,plasma membrane,extracellular exosome,blood microparticle	sp	1	2	uniprot_sprot_2015-08-28_HUMAN	>sp|P00751|CFAB_HUMAN Complement factor B OS=Homo sapiens GN=CFB PE=1 SV=2	51	78	_C[+57]LVNLIEK_.2|_YGLVTYATYPK_.2|_LEDSVTYHC[+57]SR_.3|_LEDSVTYHC[+57]SR_.2|_DISEVVTPR_.2|_VSEADSSNADWVTK_.2|_VSEADSSNADWVTK_.3|_DAQYAPGYDK_.2|_YGQTIRPIC[+57]LPC[+57]TEGTTR_.3|_YGQTIRPIC[+57]LPC[+57]TEGTTR_.4|_YGQTIRPIC[+57]LPC[+57]TEGTTR_.2|_LLQEGQALEYVC[+57]PSGFYPYPVQTR_.3|_LLQEGQALEYVC[+57]PSGFYPYPVQTR_.4|_EAGIPEFYDYDVALIK_.2|_EAGIPEFYDYDVALIK_.3|_FLC[+57]TGGVSPYADPNTC[+57]RGDSGGPLIVHKR_.5|_WS…
3wPQ / C	3wPQ	C	96	P05156	5739.52	1466	-1.96904	1.96904	0.632546	1.02977e-44	4.21323e-43	P05156	CFAI_HUMAN	Complement factor I	CFI	P05156	Homo sapiens	proteolysis,receptor-mediated endocytosis,complement activation, classical pathway,regulation of complement activation,innate immune response	serine-type endopeptidase activity,scavenger receptor activity,protein binding,metal ion binding	extracellular region,extracellular space,membrane,extracellular exosome	sp	1	2	uniprot_sprot_2015-08-28_HUMAN	>sp|P05156|CFAI_HUMAN Complement factor I OS=Homo sapiens GN=CFI PE=1 SV=2	26	36	_VFSLQWGEVK_.2|_IVIEYVDR_.2|_GLETSLAEC[+57]TFTK_.2|_AQLGDLPWQVAIK_.2|_SFPTYC[+57]QQK_.2|_VFC[+57]QPWQR_.2|_C[+57]IEGTC[+57]VC[+57]K_.2|_RAQLGDLPWQVAIK_.3|_IIFHENYNAGTYQNDIALIEMK_.3|_VANYFDWISYHVGRPFISQYNV_.3|_DASGITC[+57]GGIYIGGC[+57]WILTAAHC[+57]LR_.3|_VANYFDWISYHVGR_.3|_SLEC[+57]LHPGTK_.2|_YQIWTTVVDWIHPDLKR_.3|_YQIWTTVVDWIHPDLKR_.4|_HGNTDSEGIVEVK_.2|_HGNTDSEGIVEVK_.3|_AC[+57]DGINDC[+57]GDQSDELC…
1wPQ / C	1wPQ	C	96	P05156	5739.52	1394.43	-2.04125	2.04125	1.24275	1.21143e-25	1.99398e-24	P05156	CFAI_HUMAN	Complement factor I	CFI	P05156	Homo sapiens	proteolysis,receptor-mediated endocytosis,complement activation, classical pathway,regulation of complement activation,innate immune response	serine-type endopeptidase activity,scavenger receptor activity,protein binding,metal ion binding	extracellular region,extracellular space,membrane,extracellular exosome	sp	1	2	uniprot_sprot_2015-08-28_HUMAN	>sp|P05156|CFAI_HUMAN Complement factor I OS=Homo sapiens GN=CFI PE=1 SV=2	26	36	_VFSLQWGEVK_.2|_IVIEYVDR_.2|_GLETSLAEC[+57]TFTK_.2|_AQLGDLPWQVAIK_.2|_SFPTYC[+57]QQK_.2|_VFC[+57]QPWQR_.2|_C[+57]IEGTC[+57]VC[+57]K_.2|_RAQLGDLPWQVAIK_.3|_IIFHENYNAGTYQNDIALIEMK_.3|_VANYFDWISYHVGRPFISQYNV_.3|_DASGITC[+57]GGIYIGGC[+57]WILTAAHC[+57]LR_.3|_VANYFDWISYHVGR_.3|_SLEC[+57]LHPGTK_.2|_YQIWTTVVDWIHPDLKR_.3|_YQIWTTVVDWIHPDLKR_.4|_HGNTDSEGIVEVK_.2|_HGNTDSEGIVEVK_.3|_AC[+57]DGINDC[+57]GDQSDELC…
3wPQ / C	3wPQ	C	56	P36222	793.978	450.146	-0.818705	0.818705	0.541459	7.58334e-12	4.00714e-11	P36222	CH3L1_HUMAN	Chitinase-3-like protein 1	CHI3L1	P36222	Homo sapiens	carbohydrate metabolic process,apoptotic process,inflammatory response,activation of NF-kappaB-inducing kinase activity,response to mechanical stimulus,positive regulation of peptidyl-threonine phosphorylation,lung development,response to tumor necrosis factor,positive regulation of angiogenesis,cartilage development,positive regulation of protein kinase B signaling,positive regulation of ERK1 an…	extracellular matrix structural constituent,chitin binding,carbohydrate binding,chitinase activity	proteinaceous extracellular matrix,extracellular space,cytoplasm,endoplasmic reticulum,perinuclear region of cytoplasm,extracellular exosome	sp	1	2	uniprot_sprot_2015-08-28_HUMAN	>sp|P36222|CH3L1_HUMAN Chitinase-3-like protein 1 OS=Homo sapiens GN=CHI3L1 PE=1 SV=2	17	26	_ILGQQVPYATK_.2|_GNQWVGYDDQESVK_.2|_THGFDGLDLAWLYPGRR_.4|_GQEDASPDRFSNTDYAVGYMLR_.3|_VTIDSSYDIAK_.2|_EGDGSC[+57]FPDALDR_.2|_DKQHFTTLIK_.3|_LVMGIPTFGR_.2|_LVM[+16]GIPTFGR_.2|_TLLSVGGWNFGSQR_.2|_TLLSVGGWNFGSQR_.3|_EAGTLAYYEIC[+57]DFLR_.2|_EAGTLAYYEIC[+57]DFLR_.3|_SFTLASSETGVGAPISGPGIPGR_.2|_SFTLASSETGVGAPISGPGIPGR_.3|_SFTLASSETGVGAPISGPGIPGR_.4|_THGFDGLDLAWLYPGR_.3|_THGFDGLDLAWLYPGR_.4|_THGFDGLDLAW…
1wPQ / C	1wPQ	C	56	P36222	793.978	336.812	-1.23716	1.23716	0.430526	1.13628e-21	1.59525e-20	P36222	CH3L1_HUMAN	Chitinase-3-like protein 1	CHI3L1	P36222	Homo sapiens	carbohydrate metabolic process,apoptotic process,inflammatory response,activation of NF-kappaB-inducing kinase activity,response to mechanical stimulus,positive regulation of peptidyl-threonine phosphorylation,lung development,response to tumor necrosis factor,positive regulation of angiogenesis,cartilage development,positive regulation of protein kinase B signaling,positive regulation of ERK1 an…	extracellular matrix structural constituent,chitin binding,carbohydrate binding,chitinase activity	proteinaceous extracellular matrix,extracellular space,cytoplasm,endoplasmic reticulum,perinuclear region of cytoplasm,extracellular exosome	sp	1	2	uniprot_sprot_2015-08-28_HUMAN	>sp|P36222|CH3L1_HUMAN Chitinase-3-like protein 1 OS=Homo sapiens GN=CHI3L1 PE=1 SV=2	17	26	_ILGQQVPYATK_.2|_GNQWVGYDDQESVK_.2|_THGFDGLDLAWLYPGRR_.4|_GQEDASPDRFSNTDYAVGYMLR_.3|_VTIDSSYDIAK_.2|_EGDGSC[+57]FPDALDR_.2|_DKQHFTTLIK_.3|_LVMGIPTFGR_.2|_LVM[+16]GIPTFGR_.2|_TLLSVGGWNFGSQR_.2|_TLLSVGGWNFGSQR_.3|_EAGTLAYYEIC[+57]DFLR_.2|_EAGTLAYYEIC[+57]DFLR_.3|_SFTLASSETGVGAPISGPGIPGR_.2|_SFTLASSETGVGAPISGPGIPGR_.3|_SFTLASSETGVGAPISGPGIPGR_.4|_THGFDGLDLAWLYPGR_.3|_THGFDGLDLAWLYPGR_.4|_THGFDGLDLAW…
3wPQ / C	3wPQ	C	20	Q9BWS9	111.239	34.0235	-1.70906	1.70906	0.778622	3.44971e-08	1.13563e-07	Q9BWS9	CHID1_HUMAN	Chitinase domain-containing protein 1	CHID1	Q9BWS9	Homo sapiens	carbohydrate metabolic process,chitin catabolic process,innate immune response,negative regulation of cytokine production involved in inflammatory response	chitinase activity,protein binding,chitin binding,oligosaccharide binding	extracellular space,nucleus,lysosome,late endosome,trans-Golgi network,membrane,extracellular exosome	sp	1	1	uniprot_sprot_2015-08-28_HUMAN	>sp|Q9BWS9|CHID1_HUMAN Chitinase domain-containing protein 1 OS=Homo sapiens GN=CHID1 PE=1 SV=1	18	27	_AC[+57]VQVLDPK_.2|_FTQISPVWLQLK_.2|_FTQISPVWLQLK_.3|_GLVVTDLK_.2|_DRHFAGDVLGYVTPWNSHGYDVTK_.4|_DRHFAGDVLGYVTPWNSHGYDVTK_.3|_SQFSDKPVQDR_.3|_SQFSDKPVQDR_.2|_GLVVTDLKAESVVLEHR_.3|_VGLIHMLTHLAEALHQAR_.4|_AESVVLEHR_.2|_DAREPVVGAR_.2|_HVVFYPTLK_.2|_NQHFDGFVVEVWNQLLSQK_.4|_NQHFDGFVVEVWNQLLSQK_.3|_HFAGDVLGYVTPWNSHGYDVTK_.4|_HFAGDVLGYVTPWNSHGYDVTK_.3|_LLALLVIPPAITPGTDQLGMFTHK_.4|_LLALLVIPPAITPGTDQLGM[+1…
1wPQ / C	1wPQ	C	20	Q9BWS9	111.239	49.8428	-1.1582	1.1582	0.578076	3.2634e-07	9.43879e-07	Q9BWS9	CHID1_HUMAN	Chitinase domain-containing protein 1	CHID1	Q9BWS9	Homo sapiens	carbohydrate metabolic process,chitin catabolic process,innate immune response,negative regulation of cytokine production involved in inflammatory response	chitinase activity,protein binding,chitin binding,oligosaccharide binding	extracellular space,nucleus,lysosome,late endosome,trans-Golgi network,membrane,extracellular exosome	sp	1	1	uniprot_sprot_2015-08-28_HUMAN	>sp|Q9BWS9|CHID1_HUMAN Chitinase domain-containing protein 1 OS=Homo sapiens GN=CHID1 PE=1 SV=1	18	27	_AC[+57]VQVLDPK_.2|_FTQISPVWLQLK_.2|_FTQISPVWLQLK_.3|_GLVVTDLK_.2|_DRHFAGDVLGYVTPWNSHGYDVTK_.4|_DRHFAGDVLGYVTPWNSHGYDVTK_.3|_SQFSDKPVQDR_.3|_SQFSDKPVQDR_.2|_GLVVTDLKAESVVLEHR_.3|_VGLIHMLTHLAEALHQAR_.4|_AESVVLEHR_.2|_DAREPVVGAR_.2|_HVVFYPTLK_.2|_NQHFDGFVVEVWNQLLSQK_.4|_NQHFDGFVVEVWNQLLSQK_.3|_HFAGDVLGYVTPWNSHGYDVTK_.4|_HFAGDVLGYVTPWNSHGYDVTK_.3|_LLALLVIPPAITPGTDQLGMFTHK_.4|_LLALLVIPPAITPGTDQLGM[+1…
3wPQ / 1wPQ	3wPQ	1wPQ	4	P05452	1.6705	23.2901	3.80136	3.80136	0.943281	0.00395201	0.00477018	P05452	TETN_HUMAN	Tetranectin	CLEC3B	P05452	Homo sapiens	ossification,platelet degranulation,positive regulation of plasminogen activation,bone mineralization,cellular response to organic substance,cellular response to transforming growth factor beta stimulus	calcium ion binding,heparin binding,carbohydrate binding,kringle domain binding	granular component,extracellular region,extracellular space,cytoplasm,platelet dense granule lumen,extracellular exosome,extracellular matrix	sp	1	3	uniprot_sprot_2015-08-28_HUMAN	>sp|P05452|TETN_HUMAN Tetranectin OS=Homo sapiens GN=CLEC3B PE=1 SV=3	11	14	_EQQALQTVC[+57]LK_.2|_TFHEASEDC[+57]ISR_.3|_NWETEITAQPDGGK_.3|_NWETEITAQPDGGK_.2|_SRLDTLAQEVALLK_.3|_SRLDTLAQEVALLK_.2|_C[+57]FLAFTQTK_.2|_LDTLAQEVALLK_.2|_TENC[+57]AVLSGAANGK_.2|_DQLPYIC[+57]QFGIV_.2|_GGTLGTPQTGSENDALYEYLR_.3|_GGTLGTPQTGSENDALYEYLR_.2|_C[+57]RDQLPYIC[+57]QFGIV_.2|_NWETEITAQPDGGKTENC[+57]AVLSGAANGK_.3
1wPQ / C	1wPQ	C	36	Q96NY7	124.142	259.626	1.06445	1.06445	0.600275	7.62042e-06	1.7715e-05	Q96NY7	CLIC6_HUMAN	Chloride intracellular channel protein 6	CLIC6	Q96NY7	Homo sapiens	regulation of ion transmembrane transport,chloride transmembrane transport,glutathione metabolic process	voltage-gated ion channel activity,chloride channel activity,dopamine receptor binding,glutathione transferase activity	cytoplasm,plasma membrane,chloride channel complex,extracellular exosome,nucleus	sp	2	3	uniprot_sprot_2015-08-28_HUMAN	>sp|Q96NY7|CLIC6_HUMAN Chloride intracellular channel protein 6 OS=Homo sapiens GN=CLIC6 PE=2 SV=3	13	16	_SPEGPREEEAAGGEEESPDSSPHGEASR_.4|_GVIFNVTTVDLK_.2|_GAAEPEAQLSNHLAEEGPAEGSGEAAR_.3|_YRDFEFPSEMTGIWR_.3|_DEFTNTC[+57]PADQEIEHAYSDVAK_.3|_DFEFPSEMTGIWR_.2|_SPGELAWDAAEEAEVPGVK_.3|_RKPADLQNLAPGTNPPFMTFDGEVK_.4|_LGTQHPESNSAGNDVFAK_.3|_LGTQHPESNSAGNDVFAK_.2|_FLDGDELTLADC[+57]NLLPK_.2|_FLDGDELTLADC[+57]NLLPK_.3|_GSEEAAPGDAR_.2|_LFMILWLK_.2|_LFM[+16]ILWLK_.2|_ADAGEDRVGDGPQQEPGEDEERR_.4
3wPQ / C	3wPQ	C	12	P09496	65.0338	145.855	1.16527	1.16527	0.690682	0.000126259	0.000231799	P09496	CLCA_HUMAN	Clathrin light chain A	CLTA	P09496	Homo sapiens	intracellular protein transport,microtubule-based movement,antigen processing and presentation of exogenous peptide antigen via MHC class II,negative regulation of epidermal growth factor receptor signaling pathway,clathrin-dependent endocytosis	molecular_function,structural molecule activity,clathrin heavy chain binding,peptide binding	cytosol,plasma membrane,membrane,cytoplasmic, membrane-bounded vesicle,clathrin coat,clathrin vesicle coat,clathrin coat of trans-Golgi network vesicle,clathrin coat of coated pit,trans-Golgi network membrane,endolysosome membrane,intracellular membrane-bounded organelle,clathrin complex	sp	1	1	uniprot_sprot_2015-08-28_HUMAN	>sp|P09496|CLCA_HUMAN Clathrin light chain A OS=Homo sapiens GN=CLTA PE=1 SV=1	13	15	_LEALDANSR_.2|_LC[+57]DFNPK_.2|_AIKELEEWYAR_.3|_AIKELEEWYAR_.2|_QDEQLQK_.2|_KQEAEWK_.2|_SVLISLKQAPLVH_.3|_LQSEPESIR_.2|_ELEEWYAR_.2|_AIKELEEWYARQDEQLQK_.4|_AIKELEEWYARQDEQLQK_.2|_WREEQMER_.2|_LQSEPESIRK_.2|_ELEEWYARQDEQLQK_.3|_WREEQMERLEALDANSR_.3
1wPQ / C	1wPQ	C	12	P09496	65.0338	98.2511	0.595284	0.595284	0.574573	0.00452348	0.00537217	P09496	CLCA_HUMAN	Clathrin light chain A	CLTA	P09496	Homo sapiens	intracellular protein transport,microtubule-based movement,antigen processing and presentation of exogenous peptide antigen via MHC class II,negative regulation of epidermal growth factor receptor signaling pathway,clathrin-dependent endocytosis	molecular_function,structural molecule activity,clathrin heavy chain binding,peptide binding	cytosol,plasma membrane,membrane,cytoplasmic, membrane-bounded vesicle,clathrin coat,clathrin vesicle coat,clathrin coat of trans-Golgi network vesicle,clathrin coat of coated pit,trans-Golgi network membrane,endolysosome membrane,intracellular membrane-bounded organelle,clathrin complex	sp	1	1	uniprot_sprot_2015-08-28_HUMAN	>sp|P09496|CLCA_HUMAN Clathrin light chain A OS=Homo sapiens GN=CLTA PE=1 SV=1	13	15	_LEALDANSR_.2|_LC[+57]DFNPK_.2|_AIKELEEWYAR_.3|_AIKELEEWYAR_.2|_QDEQLQK_.2|_KQEAEWK_.2|_SVLISLKQAPLVH_.3|_LQSEPESIR_.2|_ELEEWYAR_.2|_AIKELEEWYARQDEQLQK_.4|_AIKELEEWYARQDEQLQK_.2|_WREEQMER_.2|_LQSEPESIRK_.2|_ELEEWYARQDEQLQK_.3|_WREEQMERLEALDANSR_.3
3wPQ / C	3wPQ	C	8	P09497	49.8698	76.5205	0.61768	0.61768	0.67907	0.0145717	0.0141652	P09497	CLCB_HUMAN	Clathrin light chain B	CLTB	P09497	Homo sapiens	intracellular protein transport,clathrin-dependent endocytosis	structural molecule activity,protein binding,clathrin heavy chain binding,peptide binding	cytoplasm,trans-Golgi network,plasma membrane,clathrin coat,clathrin vesicle coat,clathrin coat of trans-Golgi network vesicle,clathrin coat of coated pit,intracellular membrane-bounded organelle,ciliary membrane	sp	1	1	uniprot_sprot_2015-08-28_HUMAN	>sp|P09497|CLCB_HUMAN Clathrin light chain B OS=Homo sapiens GN=CLTB PE=1 SV=1	9	11	_VAQLC[+57]DFNPK_.2|_DLEEWNQR_.2|_LQELDAASK_.2|_LTQEPESIRK_.3|_LTQEPESIRK_.2|_VTEQEWR_.2|_ESKEETPGTEWEK_.3|_ESKEETPGTEWEK_.2|_LTQEPESIR_.2|_RLQELDAASK_.2|_EETPGTEWEK_.2
3wPQ / C	3wPQ	C	8	Q99439	37.2796	17.1004	-1.12435	1.12435	1.78031	0.0254994	0.0222246	Q99439	CNN2_HUMAN	Calponin-2	CNN2	Q99439	Homo sapiens	cytoskeleton organization,actomyosin structure organization,regulation of actin filament-based process,cellular response to mechanical stimulus,cell-cell adhesion	actin binding,calmodulin binding,cadherin binding involved in cell-cell adhesion	stress fiber,cytoskeleton,cell-cell junction,cell-cell adherens junction,focal adhesion,membrane,extracellular exosome	sp	1	4	uniprot_sprot_2015-08-28_HUMAN	>sp|Q99439|CNN2_HUMAN Calponin-2 OS=Homo sapiens GN=CNN2 PE=1 SV=4	16	32	_TWIEGLTGLSIGPDFQK_.2|_TWIEGLTGLSIGPDFQK_.3|_SMQNWHQLENLSNFIK_.3|_SM[+16]QNWHQLENLSNFIK_.3|_SM[+16]QNWHQLENLSNFIK_.2|_SMQNWHQLENLSNFIK_.2|_GLKDGTILC[+57]TLMNK_.3|_GLKDGTILC[+57]TLMNK_.2|_LLSKYDPQKEAELR_.4|_TKGLQSGVDIGVK_.3|_TKGLQSGVDIGVK_.2|_C[+57]ASQVGMTAPGTR_.3|_C[+57]ASQVGMTAPGTR_.2|_C[+57]ASQVGM[+16]TAPGTR_.2|_C[+57]ASQSGMTAYGTR_.3|_C[+57]ASQSGMTAYGTR_.2|_C[+57]ASQSGM[+16]TAYGTR_.2|_NFDDATMK_…
3wPQ / 1wPQ	3wPQ	1wPQ	28	Q15417	62.0904	28.7089	-1.11287	1.11287	0.97162	5.1158e-07	1.40611e-06	Q15417	CNN3_HUMAN	Calponin-3	CNN3	Q15417	Homo sapiens	epithelial cell differentiation,actomyosin structure organization,negative regulation of ATPase activity,cell-cell adhesion	actin binding,calmodulin binding,microtubule binding,cadherin binding involved in cell-cell adhesion	cytoplasm,cell-cell adherens junction,focal adhesion,postsynaptic density,actin cytoskeleton,neuronal cell body,dendritic spine	sp	1	1	uniprot_sprot_2015-08-28_HUMAN	>sp|Q15417|CNN3_HUMAN Calponin-3 OS=Homo sapiens GN=CNN3 PE=1 SV=1	22	40	_DGIILC[+57]ELINK_.2|_GPSYGLSAEVK_.2|_AGQSVIGLQMGTNK_.2|_AGQSVIGLQM[+16]GTNK_.2|_C[+57]ASQAGMTAYGTR_.2|_C[+57]ASQAGM[+16]TAYGTR_.2|_GMSVYGLGR_.2|_GASQAGMLAPGTR_.2|_GASQAGM[+16]LAPGTR_.2|_MQTDKPFDQTTISLQMGTNK_.3|_M[+16]QTDKPFDQTTISLQMGTNK_.3|_VNESSLNWPQLENIGNFIK_.3|_VNESSLNWPQLENIGNFIK_.2|_AIQAYGMKPHDIFEANDLFENGNMTQVQTTLVALAGLAK_.4|_AIQAYGM[+16]KPHDIFEANDLFENGNMTQVQTTLVALAGLAK_.4|_AIQAYGMKPHDIFEAN…
3wPQ / C	3wPQ	C	28	Q15417	86.001	28.7089	-1.58285	1.58285	0.892095	7.40391e-12	3.94141e-11	Q15417	CNN3_HUMAN	Calponin-3	CNN3	Q15417	Homo sapiens	epithelial cell differentiation,actomyosin structure organization,negative regulation of ATPase activity,cell-cell adhesion	actin binding,calmodulin binding,microtubule binding,cadherin binding involved in cell-cell adhesion	cytoplasm,cell-cell adherens junction,focal adhesion,postsynaptic density,actin cytoskeleton,neuronal cell body,dendritic spine	sp	1	1	uniprot_sprot_2015-08-28_HUMAN	>sp|Q15417|CNN3_HUMAN Calponin-3 OS=Homo sapiens GN=CNN3 PE=1 SV=1	22	40	_DGIILC[+57]ELINK_.2|_GPSYGLSAEVK_.2|_AGQSVIGLQMGTNK_.2|_AGQSVIGLQM[+16]GTNK_.2|_C[+57]ASQAGMTAYGTR_.2|_C[+57]ASQAGM[+16]TAYGTR_.2|_GMSVYGLGR_.2|_GASQAGMLAPGTR_.2|_GASQAGM[+16]LAPGTR_.2|_MQTDKPFDQTTISLQMGTNK_.3|_M[+16]QTDKPFDQTTISLQMGTNK_.3|_VNESSLNWPQLENIGNFIK_.3|_VNESSLNWPQLENIGNFIK_.2|_AIQAYGMKPHDIFEANDLFENGNMTQVQTTLVALAGLAK_.4|_AIQAYGM[+16]KPHDIFEANDLFENGNMTQVQTTLVALAGLAK_.4|_AIQAYGMKPHDIFEAN…
3wPQ / C	3wPQ	C	4	Q9BT09	32.2694	49.0011	0.602649	0.602649	0.201633	0.00422683	0.00506936	Q9BT09	CNPY3_HUMAN	Protein canopy homolog 3	CNPY3	Q9BT09	Homo sapiens	toll-like receptor signaling pathway,innate immune response	receptor binding	endoplasmic reticulum lumen	sp	1	1	uniprot_sprot_2015-08-28_HUMAN	>sp|Q9BT09|CNPY3_HUMAN Protein canopy homolog 3 OS=Homo sapiens GN=CNPY3 PE=1 SV=1	10	13	_NHQEEDLTEFLC[+57]ANHVLK_.4|_NHQEEDLTEFLC[+57]ANHVLK_.3|_SAFEETGK_.2|_KGDTAALGGK_.2|_GKDTSC[+57]LAEQWSGK_.3|_GKDTSC[+57]LAEQWSGK_.2|_LIEVTETIC[+57]K_.2|_ASPLTHSPPDEL_.2|_ELGGLEGDPSPEEDEGIQK_.3|_ELGGLEGDPSPEEDEGIQK_.2|_DTSC[+57]LAEQWSGK_.2|_EVIGTGYGILDQK_.2|_KELGGLEGDPSPEEDEGIQK_.3
3wPQ / C	3wPQ	C	4	Q12860	3571.41	1325.84	-1.42959	1.42959	0.666469	0.0303656	0.0256389	Q12860	CNTN1_HUMAN	Contactin-1	CNTN1	Q12860	Homo sapiens	cell adhesion,Notch signaling pathway,positive regulation of gene expression,positive regulation of sodium ion transport,positive regulation of neuron projection development,cerebellum development,neuron projection development,positive regulation of peptidyl-tyrosine phosphorylation	glycoprotein binding,carbohydrate binding	plasma membrane,membrane,anchored component of membrane,myelin sheath,membrane raft,extracellular exosome	sp	1	1	uniprot_sprot_2015-08-28_HUMAN	>sp|Q12860|CNTN1_HUMAN Contactin-1 OS=Homo sapiens GN=CNTN1 PE=1 SV=1	2	2	_FIPLIPIPER_.2|_AHSDGGDGVVSQVK_.2
1wPQ / C	1wPQ	C	4	Q12860	3571.41	1678.01	-1.08975	1.08975	0.38977	0.0162881	0.0155186	Q12860	CNTN1_HUMAN	Contactin-1	CNTN1	Q12860	Homo sapiens	cell adhesion,Notch signaling pathway,positive regulation of gene expression,positive regulation of sodium ion transport,positive regulation of neuron projection development,cerebellum development,neuron projection development,positive regulation of peptidyl-tyrosine phosphorylation	glycoprotein binding,carbohydrate binding	plasma membrane,membrane,anchored component of membrane,myelin sheath,membrane raft,extracellular exosome	sp	1	1	uniprot_sprot_2015-08-28_HUMAN	>sp|Q12860|CNTN1_HUMAN Contactin-1 OS=Homo sapiens GN=CNTN1 PE=1 SV=1	2	2	_FIPLIPIPER_.2|_AHSDGGDGVVSQVK_.2
3wPQ / 1wPQ	3wPQ	1wPQ	16	P12107	665.468	390.988	-0.767246	0.767246	0.748144	0.0144832	0.0140992	P12107	COBA1_HUMAN	Collagen alpha-1(XI) chain	COL11A1	P12107	Homo sapiens	cartilage condensation,ossification,chondrocyte development,proteoglycan metabolic process,visual perception,sensory perception of sound,extracellular matrix organization,collagen fibril organization,collagen catabolic process,endodermal cell differentiation,tendon development,inner ear morphogenesis,embryonic skeletal system morphogenesis,detection of mechanical stimulus involved in sensory perc…	extracellular matrix structural constituent,protein binding, bridging,metal ion binding,extracellular matrix binding	extracellular region,collagen type XI trimer,endoplasmic reticulum lumen	sp	1	4	uniprot_sprot_2015-08-28_HUMAN	>sp|P12107|COBA1_HUMAN Collagen alpha-1(XI) chain OS=Homo sapiens GN=COL11A1 PE=1 SV=4	8	8	_SPVFLFEDHTGKPAPEDYPLFR_.4|_AIVDTNGITVFGTR_.2|_TLYDGC[+57]ASR_.2|_ALDFHNSPEGISK_.3|_LGVPGLPGYPGR_.2|_DGLPGHPGQR_.2|_TGPVGPQGPAGKPGPEGLR_.3|_GPTISAQEAQAQAILQQAR_.2
3wPQ / C	3wPQ	C	16	P12107	603.887	390.988	-0.627155	0.627155	0.352007	7.75772e-06	1.79758e-05	P12107	COBA1_HUMAN	Collagen alpha-1(XI) chain	COL11A1	P12107	Homo sapiens	cartilage condensation,ossification,chondrocyte development,proteoglycan metabolic process,visual perception,sensory perception of sound,extracellular matrix organization,collagen fibril organization,collagen catabolic process,endodermal cell differentiation,tendon development,inner ear morphogenesis,embryonic skeletal system morphogenesis,detection of mechanical stimulus involved in sensory perc…	extracellular matrix structural constituent,protein binding, bridging,metal ion binding,extracellular matrix binding	extracellular region,collagen type XI trimer,endoplasmic reticulum lumen	sp	1	4	uniprot_sprot_2015-08-28_HUMAN	>sp|P12107|COBA1_HUMAN Collagen alpha-1(XI) chain OS=Homo sapiens GN=COL11A1 PE=1 SV=4	8	8	_SPVFLFEDHTGKPAPEDYPLFR_.4|_AIVDTNGITVFGTR_.2|_TLYDGC[+57]ASR_.2|_ALDFHNSPEGISK_.3|_LGVPGLPGYPGR_.2|_DGLPGHPGQR_.2|_TGPVGPQGPAGKPGPEGLR_.3|_GPTISAQEAQAQAILQQAR_.2
3wPQ / C	3wPQ	C	148	Q99715	317.759	89.5813	-1.82666	1.82666	1.4155	7.32369e-48	3.49584e-46	Q99715	COCA1_HUMAN	Collagen alpha-1(XII) chain	COL12A1	Q99715	Homo sapiens	skeletal system development,cell adhesion,collagen fibril organization,collagen catabolic process,endodermal cell differentiation	extracellular matrix structural constituent conferring tensile strength	extracellular region,collagen type XII trimer,extracellular space,endoplasmic reticulum lumen,extracellular matrix,extracellular exosome,extracellular vesicle	sp	1	2	uniprot_sprot_2015-08-28_HUMAN	>sp|Q99715|COCA1_HUMAN Collagen alpha-1(XII) chain OS=Homo sapiens GN=COL12A1 PE=1 SV=2	96	114	_IIYRPVAGGESR_.3|_VSWDPSPSPVLGYK_.2|_ALALGALQNIR_.2|_ITEVTSEGFR_.2|_VLVVVTDGR_.2|_IVEVFDIGPK_.2|_NTFTESAGAR_.2|_SQDEVEIPAR_.2|_RVQIALAQYSGDPR_.3|_LNWNPSPSPVTGYK_.2|_LRDVTHSTMNVFWEPVPGK_.4|_VTWEPAPGEVK_.2|_VQISLVQYSR_.2|_VGVVQYSSDTR_.2|_VTDETTDSFK_.2|_NVGVEVFSLGIK_.2|_NSDVEIFAVGVK_.2|_SLLQAVANLPYK_.2|_VQIALAQYSGDPR_.2|_VPPTVTSTVLKR_.3|_MIATDPDDTHAYNVADFESLSR_.3|_VSDPTTSTMK_.2|_LKPDTPYTITVSSLYPDGEG…
1wPQ / C	1wPQ	C	148	Q99715	317.759	98.5468	-1.68905	1.68905	0.935729	2.60008e-51	1.61883e-49	Q99715	COCA1_HUMAN	Collagen alpha-1(XII) chain	COL12A1	Q99715	Homo sapiens	skeletal system development,cell adhesion,collagen fibril organization,collagen catabolic process,endodermal cell differentiation	extracellular matrix structural constituent conferring tensile strength	extracellular region,collagen type XII trimer,extracellular space,endoplasmic reticulum lumen,extracellular matrix,extracellular exosome,extracellular vesicle	sp	1	2	uniprot_sprot_2015-08-28_HUMAN	>sp|Q99715|COCA1_HUMAN Collagen alpha-1(XII) chain OS=Homo sapiens GN=COL12A1 PE=1 SV=2	96	114	_IIYRPVAGGESR_.3|_VSWDPSPSPVLGYK_.2|_ALALGALQNIR_.2|_ITEVTSEGFR_.2|_VLVVVTDGR_.2|_IVEVFDIGPK_.2|_NTFTESAGAR_.2|_SQDEVEIPAR_.2|_RVQIALAQYSGDPR_.3|_LNWNPSPSPVTGYK_.2|_LRDVTHSTMNVFWEPVPGK_.4|_VTWEPAPGEVK_.2|_VQISLVQYSR_.2|_VGVVQYSSDTR_.2|_VTDETTDSFK_.2|_NVGVEVFSLGIK_.2|_NSDVEIFAVGVK_.2|_SLLQAVANLPYK_.2|_VQIALAQYSGDPR_.2|_VPPTVTSTVLKR_.3|_MIATDPDDTHAYNVADFESLSR_.3|_VSDPTTSTMK_.2|_LKPDTPYTITVSSLYPDGEG…
3wPQ / 1wPQ	3wPQ	1wPQ	160	P02452	458.903	73.6344	-2.63974	2.63974	2.15952	2.38729e-08	8.04375e-08	P02452	CO1A1_HUMAN	Collagen alpha-1(I) chain	COL1A1	P02452	Homo sapiens	skeletal system development,blood vessel development,osteoblast differentiation,intramembranous ossification,endochondral ossification,blood coagulation,visual perception,sensory perception of sound,positive regulation of epithelial to mesenchymal transition,negative regulation of cell-substrate adhesion,protein transport,platelet activation,extracellular matrix organization,collagen fibril organ…	extracellular matrix structural constituent,protein binding,identical protein binding,metal ion binding,platelet-derived growth factor binding	extracellular region,collagen type I trimer,extracellular space,endoplasmic reticulum lumen,Golgi apparatus,secretory granule,extracellular matrix	sp	1	5	uniprot_sprot_2015-08-28_HUMAN	>sp|P02452|CO1A1_HUMAN Collagen alpha-1(I) chain OS=Homo sapiens GN=COL1A1 PE=1 SV=5	47	55	_VLC[+57]DDVIC[+57]DETK_.2|_ALLLQGSNEIEIR_.2|_YHDRDVWKPEPC[+57]R_.4|_VFC[+57]NMETGETC[+57]VYPTQPSVAQK_.3|_SLSQQIENIRSPEGSR_.3|_SLSQQIENIR_.2|_IC[+57]VC[+57]DNGK_.2|_STGGISVPGPMGPSGPR_.2|_STGGISVPGPM[+16]GPSGPR_.2|_NSVAYMDQQTGNLK_.2|_GVVGLPGQR_.2|_GFPGADGVAGPK_.2|_GVQGPPGPAGPR_.2|_GVPGPPGAVGPAGK_.2|_GLTGSPGSPGPDGK_.2|_TGPPGPAGQDGRPGPPGPPGAR_.3|_GSAGPPGATGFPGAAGR_.2|_GFPGLPGPSGEPGK_.2|_GFSGLQGPPGPP…
3wPQ / C	3wPQ	C	160	P02452	3643.55	73.6344	-5.62882	5.62882	2.34976	3.69256e-69	3.52517e-67	P02452	CO1A1_HUMAN	Collagen alpha-1(I) chain	COL1A1	P02452	Homo sapiens	skeletal system development,blood vessel development,osteoblast differentiation,intramembranous ossification,endochondral ossification,blood coagulation,visual perception,sensory perception of sound,positive regulation of epithelial to mesenchymal transition,negative regulation of cell-substrate adhesion,protein transport,platelet activation,extracellular matrix organization,collagen fibril organ…	extracellular matrix structural constituent,protein binding,identical protein binding,metal ion binding,platelet-derived growth factor binding	extracellular region,collagen type I trimer,extracellular space,endoplasmic reticulum lumen,Golgi apparatus,secretory granule,extracellular matrix	sp	1	5	uniprot_sprot_2015-08-28_HUMAN	>sp|P02452|CO1A1_HUMAN Collagen alpha-1(I) chain OS=Homo sapiens GN=COL1A1 PE=1 SV=5	47	55	_VLC[+57]DDVIC[+57]DETK_.2|_ALLLQGSNEIEIR_.2|_YHDRDVWKPEPC[+57]R_.4|_VFC[+57]NMETGETC[+57]VYPTQPSVAQK_.3|_SLSQQIENIRSPEGSR_.3|_SLSQQIENIR_.2|_IC[+57]VC[+57]DNGK_.2|_STGGISVPGPMGPSGPR_.2|_STGGISVPGPM[+16]GPSGPR_.2|_NSVAYMDQQTGNLK_.2|_GVVGLPGQR_.2|_GFPGADGVAGPK_.2|_GVQGPPGPAGPR_.2|_GVPGPPGAVGPAGK_.2|_GLTGSPGSPGPDGK_.2|_TGPPGPAGQDGRPGPPGPPGAR_.3|_GSAGPPGATGFPGAAGR_.2|_GFPGLPGPSGEPGK_.2|_GFSGLQGPPGPP…
1wPQ / C	1wPQ	C	160	P02452	3643.55	458.903	-2.98908	2.98908	2.61935	3.2241e-52	2.19853e-50	P02452	CO1A1_HUMAN	Collagen alpha-1(I) chain	COL1A1	P02452	Homo sapiens	skeletal system development,blood vessel development,osteoblast differentiation,intramembranous ossification,endochondral ossification,blood coagulation,visual perception,sensory perception of sound,positive regulation of epithelial to mesenchymal transition,negative regulation of cell-substrate adhesion,protein transport,platelet activation,extracellular matrix organization,collagen fibril organ…	extracellular matrix structural constituent,protein binding,identical protein binding,metal ion binding,platelet-derived growth factor binding	extracellular region,collagen type I trimer,extracellular space,endoplasmic reticulum lumen,Golgi apparatus,secretory granule,extracellular matrix	sp	1	5	uniprot_sprot_2015-08-28_HUMAN	>sp|P02452|CO1A1_HUMAN Collagen alpha-1(I) chain OS=Homo sapiens GN=COL1A1 PE=1 SV=5	47	55	_VLC[+57]DDVIC[+57]DETK_.2|_ALLLQGSNEIEIR_.2|_YHDRDVWKPEPC[+57]R_.4|_VFC[+57]NMETGETC[+57]VYPTQPSVAQK_.3|_SLSQQIENIRSPEGSR_.3|_SLSQQIENIR_.2|_IC[+57]VC[+57]DNGK_.2|_STGGISVPGPMGPSGPR_.2|_STGGISVPGPM[+16]GPSGPR_.2|_NSVAYMDQQTGNLK_.2|_GVVGLPGQR_.2|_GFPGADGVAGPK_.2|_GVQGPPGPAGPR_.2|_GVPGPPGAVGPAGK_.2|_GLTGSPGSPGPDGK_.2|_TGPPGPAGQDGRPGPPGPPGAR_.3|_GSAGPPGATGFPGAAGR_.2|_GFPGLPGPSGEPGK_.2|_GFSGLQGPPGPP…
3wPQ / 1wPQ	3wPQ	1wPQ	68	P02461	203.08	83.2874	-1.28588	1.28588	1.69048	0.000776429	0.00118999	P02461	CO3A1_HUMAN	Collagen alpha-1(III) chain	COL3A1	P02461	Homo sapiens	skeletal system development,cell-matrix adhesion,transforming growth factor beta receptor signaling pathway,integrin-mediated signaling pathway,heart development,aging,response to radiation,response to mechanical stimulus,peptide cross-linking,cerebral cortex development,platelet activation,extracellular matrix organization,collagen fibril organization,collagen catabolic process,response to cytok…	integrin binding,extracellular matrix structural constituent,protein binding,SMAD binding,metal ion binding,platelet-derived growth factor binding	extracellular region,collagen type III trimer,extracellular space,endoplasmic reticulum lumen,extracellular matrix	sp	1	4	uniprot_sprot_2015-08-28_HUMAN	>sp|P02461|CO3A1_HUMAN Collagen alpha-1(III) chain OS=Homo sapiens GN=COL3A1 PE=1 SV=4	25	27	_FTYTVLEDGC[+57]TK_.2|_SGEYWVDPNQGC[+57]K_.2|_SVNGQIESLISPDGSR_.2|_LMGSNEGEFKAEGNSK_.3|_VFC[+57]NMETGETC[+57]ISANPLNVPR_.3|_SGDRGESGPAGPAGAPGPAGSR_.3|_LMGSNEGEFK_.2|_GSPGGPGAAGFPGAR_.2|_GAAGEPGRDGVPGGPGMR_.3|_GPVGPSGPPGK_.2|_GGPGGPGPQGPPGK_.2|_KHWWTDSSAEK_.3|_GPPGLAGAPGLR_.2|_GPPGPAGANGAPGLR_.2|_INTDEIMTSLK_.2|_INTDEIM[+16]TSLK_.2|_NSIAYMDQASGNVKK_.3|_NSIAYMDQASGNVKK_.2|_NSIAYMDQASGNVK_.2|_DGTSGH…
3wPQ / C	3wPQ	C	68	P02461	1885.38	83.2874	-4.50062	4.50062	2.06991	2.92416e-29	5.73617e-28	P02461	CO3A1_HUMAN	Collagen alpha-1(III) chain	COL3A1	P02461	Homo sapiens	skeletal system development,cell-matrix adhesion,transforming growth factor beta receptor signaling pathway,integrin-mediated signaling pathway,heart development,aging,response to radiation,response to mechanical stimulus,peptide cross-linking,cerebral cortex development,platelet activation,extracellular matrix organization,collagen fibril organization,collagen catabolic process,response to cytok…	integrin binding,extracellular matrix structural constituent,protein binding,SMAD binding,metal ion binding,platelet-derived growth factor binding	extracellular region,collagen type III trimer,extracellular space,endoplasmic reticulum lumen,extracellular matrix	sp	1	4	uniprot_sprot_2015-08-28_HUMAN	>sp|P02461|CO3A1_HUMAN Collagen alpha-1(III) chain OS=Homo sapiens GN=COL3A1 PE=1 SV=4	25	27	_FTYTVLEDGC[+57]TK_.2|_SGEYWVDPNQGC[+57]K_.2|_SVNGQIESLISPDGSR_.2|_LMGSNEGEFKAEGNSK_.3|_VFC[+57]NMETGETC[+57]ISANPLNVPR_.3|_SGDRGESGPAGPAGAPGPAGSR_.3|_LMGSNEGEFK_.2|_GSPGGPGAAGFPGAR_.2|_GAAGEPGRDGVPGGPGMR_.3|_GPVGPSGPPGK_.2|_GGPGGPGPQGPPGK_.2|_KHWWTDSSAEK_.3|_GPPGLAGAPGLR_.2|_GPPGPAGANGAPGLR_.2|_INTDEIMTSLK_.2|_INTDEIM[+16]TSLK_.2|_NSIAYMDQASGNVKK_.3|_NSIAYMDQASGNVKK_.2|_NSIAYMDQASGNVK_.2|_DGTSGH…
1wPQ / C	1wPQ	C	68	P02461	1885.38	203.08	-3.21473	3.21473	2.01742	5.31114e-26	8.94771e-25	P02461	CO3A1_HUMAN	Collagen alpha-1(III) chain	COL3A1	P02461	Homo sapiens	skeletal system development,cell-matrix adhesion,transforming growth factor beta receptor signaling pathway,integrin-mediated signaling pathway,heart development,aging,response to radiation,response to mechanical stimulus,peptide cross-linking,cerebral cortex development,platelet activation,extracellular matrix organization,collagen fibril organization,collagen catabolic process,response to cytok…	integrin binding,extracellular matrix structural constituent,protein binding,SMAD binding,metal ion binding,platelet-derived growth factor binding	extracellular region,collagen type III trimer,extracellular space,endoplasmic reticulum lumen,extracellular matrix	sp	1	4	uniprot_sprot_2015-08-28_HUMAN	>sp|P02461|CO3A1_HUMAN Collagen alpha-1(III) chain OS=Homo sapiens GN=COL3A1 PE=1 SV=4	25	27	_FTYTVLEDGC[+57]TK_.2|_SGEYWVDPNQGC[+57]K_.2|_SVNGQIESLISPDGSR_.2|_LMGSNEGEFKAEGNSK_.3|_VFC[+57]NMETGETC[+57]ISANPLNVPR_.3|_SGDRGESGPAGPAGAPGPAGSR_.3|_LMGSNEGEFK_.2|_GSPGGPGAAGFPGAR_.2|_GAAGEPGRDGVPGGPGMR_.3|_GPVGPSGPPGK_.2|_GGPGGPGPQGPPGK_.2|_KHWWTDSSAEK_.3|_GPPGLAGAPGLR_.2|_GPPGPAGANGAPGLR_.2|_INTDEIMTSLK_.2|_INTDEIM[+16]TSLK_.2|_NSIAYMDQASGNVKK_.3|_NSIAYMDQASGNVKK_.2|_NSIAYMDQASGNVK_.2|_DGTSGH…
3wPQ / C	3wPQ	C	24	P02462	553.724	84.7236	-2.70833	2.70833	0.836652	2.76978e-13	1.70962e-12	P02462	CO4A1_HUMAN	Collagen alpha-1(IV) chain	COL4A1	P02462	Homo sapiens	patterning of blood vessels,brain development,neuromuscular junction development,extracellular matrix organization,collagen catabolic process,epithelial cell differentiation,blood vessel morphogenesis,retinal blood vessel morphogenesis,renal tubule morphogenesis,cellular response to amino acid stimulus,basement membrane organization	extracellular matrix structural constituent,extracellular matrix constituent conferring elasticity,platelet-derived growth factor binding	extracellular region,collagen type IV trimer,basement membrane,endoplasmic reticulum lumen,extracellular matrix	sp	1	3	uniprot_sprot_2015-08-28_HUMAN	>sp|P02462|CO4A1_HUMAN Collagen alpha-1(IV) chain OS=Homo sapiens GN=COL4A1 PE=1 SV=3	7	11	_ILYHGYSLLYVQGNER_.3|_ILYHGYSLLYVQGNER_.2|_HSQTIDDPQC[+57]PSGTK_.3|_HSQTIDDPQC[+57]PSGTK_.2|_GTC[+57]NYYANAYSFWLATIER_.3|_AHGQDLGTAGSC[+57]LR_.3|_AHGQDLGTAGSC[+57]LR_.2|_FSTMPFLFC[+57]NINNVC[+57]NFASR_.3|_FSTM[+16]PFLFC[+57]NINNVC[+57]NFASR_.3|_AHGQDLGTAGSC[+57]LRK_.3|_GPPGGVGFPGSR_.2
1wPQ / C	1wPQ	C	24	P02462	553.724	94.9449	-2.544	2.544	1.11188	2.80651e-10	1.24041e-09	P02462	CO4A1_HUMAN	Collagen alpha-1(IV) chain	COL4A1	P02462	Homo sapiens	patterning of blood vessels,brain development,neuromuscular junction development,extracellular matrix organization,collagen catabolic process,epithelial cell differentiation,blood vessel morphogenesis,retinal blood vessel morphogenesis,renal tubule morphogenesis,cellular response to amino acid stimulus,basement membrane organization	extracellular matrix structural constituent,extracellular matrix constituent conferring elasticity,platelet-derived growth factor binding	extracellular region,collagen type IV trimer,basement membrane,endoplasmic reticulum lumen,extracellular matrix	sp	1	3	uniprot_sprot_2015-08-28_HUMAN	>sp|P02462|CO4A1_HUMAN Collagen alpha-1(IV) chain OS=Homo sapiens GN=COL4A1 PE=1 SV=3	7	11	_ILYHGYSLLYVQGNER_.3|_ILYHGYSLLYVQGNER_.2|_HSQTIDDPQC[+57]PSGTK_.3|_HSQTIDDPQC[+57]PSGTK_.2|_GTC[+57]NYYANAYSFWLATIER_.3|_AHGQDLGTAGSC[+57]LR_.3|_AHGQDLGTAGSC[+57]LR_.2|_FSTMPFLFC[+57]NINNVC[+57]NFASR_.3|_FSTM[+16]PFLFC[+57]NINNVC[+57]NFASR_.3|_AHGQDLGTAGSC[+57]LRK_.3|_GPPGGVGFPGSR_.2
3wPQ / C	3wPQ	C	64	P08572	796.163	246.9	-1.68914	1.68914	2.14537	7.36105e-13	4.3558e-12	P08572	CO4A2_HUMAN	Collagen alpha-2(IV) chain	COL4A2	P08572	Homo sapiens	angiogenesis,transcription, DNA-templated,negative regulation of angiogenesis,extracellular matrix organization,collagen catabolic process,endodermal cell differentiation,cellular response to transforming growth factor beta stimulus	extracellular matrix structural constituent	extracellular region,collagen type IV trimer,endoplasmic reticulum lumen,extracellular matrix,intracellular membrane-bounded organelle,extracellular exosome	sp	1	4	uniprot_sprot_2015-08-28_HUMAN	>sp|P08572|CO4A2_HUMAN Collagen alpha-2(IV) chain OS=Homo sapiens GN=COL4A2 PE=1 SV=4	15	19	_ATPFIEC[+57]NGGR_.2|_FSTMPFLYC[+57]NPGDVC[+57]YYASR_.3|_SVSIGYLLVK_.2|_IAVQPGTVGPQGR_.2|_GLDGYQGPDGPR_.2|_GEQGFMGNTGPTGAVGDRGPK_.3|_C[+57]SVC[+57]EAPAIAIAVHSQDVSIPHC[+57]PAGWR_.4|_AHNQDLGLAGSC[+57]LAR_.3|_AHNQDLGLAGSC[+57]LAR_.2|_AGFPGLPGSPGAR_.2|_GVSGFPGADGIPGHPGQGGPR_.3|_RGPPGAPGEMGPQGPPGEPGFR_.3|_SYWLSTTAPLPMMPVAEDEIKPYISR_.3|_SYWLSTTAPLPM[+16]M[+16]PVAEDEIKPYISR_.3|_HSQTDQEPMC[+57]PVGMNK_.3|…
1wPQ / C	1wPQ	C	64	P08572	796.163	290.189	-1.45607	1.45607	1.97285	5.22515e-13	3.13072e-12	P08572	CO4A2_HUMAN	Collagen alpha-2(IV) chain	COL4A2	P08572	Homo sapiens	angiogenesis,transcription, DNA-templated,negative regulation of angiogenesis,extracellular matrix organization,collagen catabolic process,endodermal cell differentiation,cellular response to transforming growth factor beta stimulus	extracellular matrix structural constituent	extracellular region,collagen type IV trimer,endoplasmic reticulum lumen,extracellular matrix,intracellular membrane-bounded organelle,extracellular exosome	sp	1	4	uniprot_sprot_2015-08-28_HUMAN	>sp|P08572|CO4A2_HUMAN Collagen alpha-2(IV) chain OS=Homo sapiens GN=COL4A2 PE=1 SV=4	15	19	_ATPFIEC[+57]NGGR_.2|_FSTMPFLYC[+57]NPGDVC[+57]YYASR_.3|_SVSIGYLLVK_.2|_IAVQPGTVGPQGR_.2|_GLDGYQGPDGPR_.2|_GEQGFMGNTGPTGAVGDRGPK_.3|_C[+57]SVC[+57]EAPAIAIAVHSQDVSIPHC[+57]PAGWR_.4|_AHNQDLGLAGSC[+57]LAR_.3|_AHNQDLGLAGSC[+57]LAR_.2|_AGFPGLPGSPGAR_.2|_GVSGFPGADGIPGHPGQGGPR_.3|_RGPPGAPGEMGPQGPPGEPGFR_.3|_SYWLSTTAPLPMMPVAEDEIKPYISR_.3|_SYWLSTTAPLPM[+16]M[+16]PVAEDEIKPYISR_.3|_HSQTDQEPMC[+57]PVGMNK_.3|…
3wPQ / C	3wPQ	C	4	Q01955	212.381	55.4526	-1.93733	1.93733	0.621767	0.0126512	0.0126727	Q01955	CO4A3_HUMAN	Collagen alpha-3(IV) chain	COL4A3	Q01955	Homo sapiens	activation of cysteine-type endopeptidase activity involved in apoptotic process,cell adhesion,cell surface receptor signaling pathway,sensory perception of sound,blood circulation,cell proliferation,negative regulation of cell proliferation,response to glucose,negative regulation of endopeptidase activity,negative regulation of angiogenesis,extracellular matrix organization,collagen catabolic pr…	integrin binding,structural molecule activity,extracellular matrix structural constituent,protein binding,metalloendopeptidase inhibitor activity	extracellular region,collagen type IV trimer,basement membrane,endoplasmic reticulum,endoplasmic reticulum lumen,intracellular membrane-bounded organelle	sp	1	3	uniprot_sprot_2015-08-28_HUMAN	>sp|Q01955|CO4A3_HUMAN Collagen alpha-3(IV) chain OS=Homo sapiens GN=COL4A3 PE=1 SV=3	1	1	_ASPFLEC[+57]HGR_.2
1wPQ / C	1wPQ	C	4	Q01955	212.381	56.6563	-1.90635	1.90635	0.404637	0.00426304	0.00510851	Q01955	CO4A3_HUMAN	Collagen alpha-3(IV) chain	COL4A3	Q01955	Homo sapiens	activation of cysteine-type endopeptidase activity involved in apoptotic process,cell adhesion,cell surface receptor signaling pathway,sensory perception of sound,blood circulation,cell proliferation,negative regulation of cell proliferation,response to glucose,negative regulation of endopeptidase activity,negative regulation of angiogenesis,extracellular matrix organization,collagen catabolic pr…	integrin binding,structural molecule activity,extracellular matrix structural constituent,protein binding,metalloendopeptidase inhibitor activity	extracellular region,collagen type IV trimer,basement membrane,endoplasmic reticulum,endoplasmic reticulum lumen,intracellular membrane-bounded organelle	sp	1	3	uniprot_sprot_2015-08-28_HUMAN	>sp|Q01955|CO4A3_HUMAN Collagen alpha-3(IV) chain OS=Homo sapiens GN=COL4A3 PE=1 SV=3	1	1	_ASPFLEC[+57]HGR_.2
3wPQ / 1wPQ	3wPQ	1wPQ	48	P20908	372.534	231.993	-0.683289	0.683289	1.33211	3.31312e-05	6.79711e-05	P20908	CO5A1_HUMAN	Collagen alpha-1(V) chain	COL5A1	P20908	Homo sapiens	blood vessel development,heart morphogenesis,cell adhesion,cell migration,extracellular matrix organization,collagen fibril organization,collagen catabolic process,collagen biosynthetic process,wound healing, spreading of epidermal cells,tendon development,extracellular fibril organization,skin development,integrin biosynthetic process,eye morphogenesis,regulation of cellular component organizati…	integrin binding,extracellular matrix structural constituent,heparin binding,proteoglycan binding,metal ion binding,platelet-derived growth factor binding	extracellular region,collagen type V trimer,basement membrane,endoplasmic reticulum lumen,extracellular matrix,extracellular exosome	sp	1	3	uniprot_sprot_2015-08-28_HUMAN	>sp|P20908|CO5A1_HUMAN Collagen alpha-1(V) chain OS=Homo sapiens GN=COL5A1 PE=1 SV=3	15	18	_SPVFLYEDHTGKPGPEDYPLFR_.4|_QLYPASAFPEDFSILTTVK_.2|_DAQLSAPTK_.2|_FGGGGDAGSKGPM[+16]VSAQESQAQAILQQAR_.3|_RPLGTQQNPAR_.3|_FLGSNDEEMSYDNNPYIR_.2|_DLQLC[+57]HPDFPDGEYWVDPNQGC[+57]SR_.3|_VLDFHNLPDGITK_.3|_VLDFHNLPDGITK_.2|_TGPIGPQGAPGKPGPDGLR_.3|_FGFEVGPAC[+57]FMG_.2|_LLSYVDAEGNPVGVVQMTFLR_.3|_LLSYVDAEGNPVGVVQMTFLR_.2|_TVLEIDTPKVEQVPIVDIMFNDFGEASQK_.3|_GPAGPMGLTGR_.2|_GHPGPPGPPGEQGLPGLAGK_.3|_GPMVSAQ…
3wPQ / C	3wPQ	C	48	P20908	772.966	231.993	-1.73632	1.73632	1.4997	8.70334e-15	6.49124e-14	P20908	CO5A1_HUMAN	Collagen alpha-1(V) chain	COL5A1	P20908	Homo sapiens	blood vessel development,heart morphogenesis,cell adhesion,cell migration,extracellular matrix organization,collagen fibril organization,collagen catabolic process,collagen biosynthetic process,wound healing, spreading of epidermal cells,tendon development,extracellular fibril organization,skin development,integrin biosynthetic process,eye morphogenesis,regulation of cellular component organizati…	integrin binding,extracellular matrix structural constituent,heparin binding,proteoglycan binding,metal ion binding,platelet-derived growth factor binding	extracellular region,collagen type V trimer,basement membrane,endoplasmic reticulum lumen,extracellular matrix,extracellular exosome	sp	1	3	uniprot_sprot_2015-08-28_HUMAN	>sp|P20908|CO5A1_HUMAN Collagen alpha-1(V) chain OS=Homo sapiens GN=COL5A1 PE=1 SV=3	15	18	_SPVFLYEDHTGKPGPEDYPLFR_.4|_QLYPASAFPEDFSILTTVK_.2|_DAQLSAPTK_.2|_FGGGGDAGSKGPM[+16]VSAQESQAQAILQQAR_.3|_RPLGTQQNPAR_.3|_FLGSNDEEMSYDNNPYIR_.2|_DLQLC[+57]HPDFPDGEYWVDPNQGC[+57]SR_.3|_VLDFHNLPDGITK_.3|_VLDFHNLPDGITK_.2|_TGPIGPQGAPGKPGPDGLR_.3|_FGFEVGPAC[+57]FMG_.2|_LLSYVDAEGNPVGVVQMTFLR_.3|_LLSYVDAEGNPVGVVQMTFLR_.2|_TVLEIDTPKVEQVPIVDIMFNDFGEASQK_.3|_GPAGPMGLTGR_.2|_GHPGPPGPPGEQGLPGLAGK_.3|_GPMVSAQ…
1wPQ / C	1wPQ	C	48	P20908	772.966	372.534	-1.05303	1.05303	1.74113	1.99755e-07	5.98431e-07	P20908	CO5A1_HUMAN	Collagen alpha-1(V) chain	COL5A1	P20908	Homo sapiens	blood vessel development,heart morphogenesis,cell adhesion,cell migration,extracellular matrix organization,collagen fibril organization,collagen catabolic process,collagen biosynthetic process,wound healing, spreading of epidermal cells,tendon development,extracellular fibril organization,skin development,integrin biosynthetic process,eye morphogenesis,regulation of cellular component organizati…	integrin binding,extracellular matrix structural constituent,heparin binding,proteoglycan binding,metal ion binding,platelet-derived growth factor binding	extracellular region,collagen type V trimer,basement membrane,endoplasmic reticulum lumen,extracellular matrix,extracellular exosome	sp	1	3	uniprot_sprot_2015-08-28_HUMAN	>sp|P20908|CO5A1_HUMAN Collagen alpha-1(V) chain OS=Homo sapiens GN=COL5A1 PE=1 SV=3	15	18	_SPVFLYEDHTGKPGPEDYPLFR_.4|_QLYPASAFPEDFSILTTVK_.2|_DAQLSAPTK_.2|_FGGGGDAGSKGPM[+16]VSAQESQAQAILQQAR_.3|_RPLGTQQNPAR_.3|_FLGSNDEEMSYDNNPYIR_.2|_DLQLC[+57]HPDFPDGEYWVDPNQGC[+57]SR_.3|_VLDFHNLPDGITK_.3|_VLDFHNLPDGITK_.2|_TGPIGPQGAPGKPGPDGLR_.3|_FGFEVGPAC[+57]FMG_.2|_LLSYVDAEGNPVGVVQMTFLR_.3|_LLSYVDAEGNPVGVVQMTFLR_.2|_TVLEIDTPKVEQVPIVDIMFNDFGEASQK_.3|_GPAGPMGLTGR_.2|_GHPGPPGPPGEQGLPGLAGK_.3|_GPMVSAQ…
3wPQ / C	3wPQ	C	24	P05997	379.705	98.6601	-1.94434	1.94434	1.54535	2.57095e-08	8.64225e-08	P05997	CO5A2_HUMAN	Collagen alpha-2(V) chain	COL5A2	P05997	Homo sapiens	skeletal system development,ossification,extracellular matrix organization,collagen fibril organization,collagen catabolic process,skin development,eye morphogenesis,cellular response to amino acid stimulus,negative regulation of endodermal cell differentiation	molecular_function,extracellular matrix structural constituent,SMAD binding,metal ion binding	extracellular region,collagen type V trimer,endoplasmic reticulum lumen,extracellular matrix	sp	1	3	uniprot_sprot_2015-08-28_HUMAN	>sp|P05997|CO5A2_HUMAN Collagen alpha-2(V) chain OS=Homo sapiens GN=COL5A2 PE=1 SV=3	14	15	_GSQFAYGDHQSPNTAITQMTFLR_.3|_SPDNKPVWYGLDMNR_.3|_NSVGYMDDQAK_.2|_YIVLQDTC[+57]SK_.2|_QSGEYWIDPNQGSVEDAIK_.2|_LGPQGAPGQR_.2|_GPEGPQGQR_.2|_GMAGGHGPDGPK_.2|_GEPGPHGIQGPIGPPGEEGK_.3|_GLTGNPGVQGPEGK_.2|_PAPC[+57]QIC[+57]VC[+57]DNGAILC[+57]DK_.3|_GTQGPPGATGFPGSAGR_.2|_GPQGIDGEPGVPGQPGAPGPPGHPSHPGPDGLSRPFSAQMAGLDEK_.5|_SGLGSQVGLM[+16]PGSVGPVGPR_.2|_SGLGSQVGLMPGSVGPVGPR_.2
1wPQ / C	1wPQ	C	24	P05997	379.705	135.446	-1.48716	1.48716	1.09286	2.99772e-07	8.72508e-07	P05997	CO5A2_HUMAN	Collagen alpha-2(V) chain	COL5A2	P05997	Homo sapiens	skeletal system development,ossification,extracellular matrix organization,collagen fibril organization,collagen catabolic process,skin development,eye morphogenesis,cellular response to amino acid stimulus,negative regulation of endodermal cell differentiation	molecular_function,extracellular matrix structural constituent,SMAD binding,metal ion binding	extracellular region,collagen type V trimer,endoplasmic reticulum lumen,extracellular matrix	sp	1	3	uniprot_sprot_2015-08-28_HUMAN	>sp|P05997|CO5A2_HUMAN Collagen alpha-2(V) chain OS=Homo sapiens GN=COL5A2 PE=1 SV=3	14	15	_GSQFAYGDHQSPNTAITQMTFLR_.3|_SPDNKPVWYGLDMNR_.3|_NSVGYMDDQAK_.2|_YIVLQDTC[+57]SK_.2|_QSGEYWIDPNQGSVEDAIK_.2|_LGPQGAPGQR_.2|_GPEGPQGQR_.2|_GMAGGHGPDGPK_.2|_GEPGPHGIQGPIGPPGEEGK_.3|_GLTGNPGVQGPEGK_.2|_PAPC[+57]QIC[+57]VC[+57]DNGAILC[+57]DK_.3|_GTQGPPGATGFPGSAGR_.2|_GPQGIDGEPGVPGQPGAPGPPGHPSHPGPDGLSRPFSAQMAGLDEK_.5|_SGLGSQVGLM[+16]PGSVGPVGPR_.2|_SGLGSQVGLMPGSVGPVGPR_.2
1wPQ / C	1wPQ	C	136	P12109	2926.88	1536.97	-0.92927	0.92927	0.880158	6.89617e-17	6.37117e-16	P12109	CO6A1_HUMAN	Collagen alpha-1(VI) chain	COL6A1	P12109	Homo sapiens	osteoblast differentiation,cell adhesion,extracellular matrix organization,collagen catabolic process,endodermal cell differentiation,protein heterotrimerization,cellular response to amino acid stimulus	platelet-derived growth factor binding	extracellular region,collagen type VI trimer,lysosomal membrane,endoplasmic reticulum lumen,membrane,extracellular matrix,sarcolemma,protein complex,extracellular exosome	sp	1	3	uniprot_sprot_2015-08-28_HUMAN	>sp|P12109|CO6A1_HUMAN Collagen alpha-1(VI) chain OS=Homo sapiens GN=COL6A1 PE=1 SV=3	49	69	_IALVITDGR_.2|_VPSYQALLR_.2|_GLEQLLVGGSHLKENK_.4|_NLVWNAGALHYSDEVEIIQGLTR_.3|_GDPGFEGER_.2|_SLQWMAGGTFTGEALQYTR_.3|_LSIIATDHTYRR_.3|_LKPYGALVDK_.2|_RLLLFSDGNSQGATPAAIEK_.3|_GVFHQTVSR_.2|_KGLEQLLVGGSHLK_.3|_DQLLPPSPNNR_.2|_VFSVAITPDHLEPR_.3|_VFSVAITPDHLEPR_.2|_LLLFSDGNSQGATPAAIEK_.2|_LLLFSDGNSQGATPAAIEK_.3|_LSIIATDHTYR_.3|_LSIIATDHTYR_.2|_YLIVVTDGHPLEGYKEPC[+57]GGLEDAVNEAK_.4|_YLIVVTDGHPLEGYKEPC[+…
3wPQ / C	3wPQ	C	36	P12110	449.054	276.119	-0.701599	0.701599	0.635739	6.38657e-05	0.000123422	P12110	CO6A2_HUMAN	Collagen alpha-2(VI) chain	COL6A2	P12110	Homo sapiens	cell adhesion,response to glucose,extracellular matrix organization,collagen catabolic process,protein heterotrimerization		extracellular region,proteinaceous extracellular matrix,collagen trimer,extracellular space,endoplasmic reticulum lumen,extracellular matrix,sarcolemma,protein complex,extracellular exosome,extracellular vesicle	sp	1	4	uniprot_sprot_2015-08-28_HUMAN	>sp|P12110|CO6A2_HUMAN Collagen alpha-2(VI) chain OS=Homo sapiens GN=COL6A2 PE=1 SV=4	42	57	_LFAVAPNQNLK_.2|_VFAVVITDGR_.2|_NFVINVVNR_.2|_AAVFHEKDYDSLAQPGFFDR_.4|_AAVFHEKDYDSLAQPGFFDR_.3|_DIASTPHELYR_.3|_DIASTPHELYR_.2|_NLEWIAGGTWTPSALK_.2|_NLEWIAGGTWTPSALK_.3|_FVEQVAR_.2|_GTVHFAVVITDGHVTGSPC[+57]GGIK_.4|_GTVHFAVVITDGHVTGSPC[+57]GGIK_.3|_YGGLHFSDQVEVFSPPGSDR_.3|_YGGLHFSDQVEVFSPPGSDR_.4|_YGGLHFSDQVEVFSPPGSDR_.2|_NDYATMLPDSTEIDQDTINR_.3|_VFAVVITDGRHDPRDDDLNLR_.5|_VFAVVITDGRHDPRDDDLNLR_.4|…
1wPQ / C	1wPQ	C	36	P12110	449.054	267.26	-0.748643	0.748643	0.354466	2.32583e-09	9.00161e-09	P12110	CO6A2_HUMAN	Collagen alpha-2(VI) chain	COL6A2	P12110	Homo sapiens	cell adhesion,response to glucose,extracellular matrix organization,collagen catabolic process,protein heterotrimerization		extracellular region,proteinaceous extracellular matrix,collagen trimer,extracellular space,endoplasmic reticulum lumen,extracellular matrix,sarcolemma,protein complex,extracellular exosome,extracellular vesicle	sp	1	4	uniprot_sprot_2015-08-28_HUMAN	>sp|P12110|CO6A2_HUMAN Collagen alpha-2(VI) chain OS=Homo sapiens GN=COL6A2 PE=1 SV=4	42	57	_LFAVAPNQNLK_.2|_VFAVVITDGR_.2|_NFVINVVNR_.2|_AAVFHEKDYDSLAQPGFFDR_.4|_AAVFHEKDYDSLAQPGFFDR_.3|_DIASTPHELYR_.3|_DIASTPHELYR_.2|_NLEWIAGGTWTPSALK_.2|_NLEWIAGGTWTPSALK_.3|_FVEQVAR_.2|_GTVHFAVVITDGHVTGSPC[+57]GGIK_.4|_GTVHFAVVITDGHVTGSPC[+57]GGIK_.3|_YGGLHFSDQVEVFSPPGSDR_.3|_YGGLHFSDQVEVFSPPGSDR_.4|_YGGLHFSDQVEVFSPPGSDR_.2|_NDYATMLPDSTEIDQDTINR_.3|_VFAVVITDGRHDPRDDDLNLR_.5|_VFAVVITDGRHDPRDDDLNLR_.4|…
3wPQ / 1wPQ	3wPQ	1wPQ	4	Q14050	29.4614	60.0515	1.02737	1.02737	0.726781	0.0576207	0.0426277	Q14050	CO9A3_HUMAN	Collagen alpha-3(IX) chain	COL9A3	Q14050	Homo sapiens	male gonad development,female gonad development,extracellular matrix organization	extracellular matrix structural constituent conferring tensile strength	extracellular region,proteinaceous extracellular matrix,collagen type IX trimer,endoplasmic reticulum lumen	sp	1	2	uniprot_sprot_2015-08-28_HUMAN	>sp|Q14050|CO9A3_HUMAN Collagen alpha-3(IX) chain OS=Homo sapiens GN=COL9A3 PE=1 SV=2	2	2	_IRELC[+57]GGMISEQIAQLAAHLR_.4|_ELC[+57]GGMISEQIAQLAAHLR_.3
3wPQ / C	3wPQ	C	4	Q14050	32.3274	60.0515	0.893443	0.893443	0.456712	0.0130276	0.0129552	Q14050	CO9A3_HUMAN	Collagen alpha-3(IX) chain	COL9A3	Q14050	Homo sapiens	male gonad development,female gonad development,extracellular matrix organization	extracellular matrix structural constituent conferring tensile strength	extracellular region,proteinaceous extracellular matrix,collagen type IX trimer,endoplasmic reticulum lumen	sp	1	2	uniprot_sprot_2015-08-28_HUMAN	>sp|Q14050|CO9A3_HUMAN Collagen alpha-3(IX) chain OS=Homo sapiens GN=COL9A3 PE=1 SV=2	2	2	_IRELC[+57]GGMISEQIAQLAAHLR_.4|_ELC[+57]GGMISEQIAQLAAHLR_.3
3wPQ / 1wPQ	3wPQ	1wPQ	8	O14579	41.7046	26.0946	-0.676455	0.676455	1.29476	0.0331615	0.0275608	O14579	COPE_HUMAN	Coatomer subunit epsilon	COPE	O14579	Homo sapiens	ER to Golgi vesicle-mediated transport,retrograde vesicle-mediated transport, Golgi to ER,intra-Golgi vesicle-mediated transport,protein transport	structural molecule activity,protein binding	Golgi membrane,nucleoplasm,endoplasmic reticulum membrane,Golgi apparatus,cytosol,COPI vesicle coat,transport vesicle	sp	1	3	uniprot_sprot_2015-08-28_HUMAN	>sp|O14579|COPE_HUMAN Coatomer subunit epsilon OS=Homo sapiens GN=COPE PE=1 SV=3	23	43	_DVERDVFLYR_.3|_KFGVVLDEIKPSSAPELQAVR_.4|_KFGVVLDEIKPSSAPELQAVR_.3|_LQDAYYIFQEMADK_.3|_LQDAYYIFQEMADK_.2|_WEAAEGLLQEALDKDSGYPETLVNLIVLSQHLGKPPEVTNR_.5|_WEAAEGLLQEALDKDSGYPETLVNLIVLSQHLGKPPEVTNR_.6|_FGVVLDEIKPSSAPELQAVR_.3|_FGVVLDEIKPSSAPELQAVR_.4|_FGVVLDEIKPSSAPELQAVR_.2|_MFADYLAHESR_.3|_M[+16]FADYLAHESR_.3|_MFADYLAHESR_.2|_C[+57]SPTLLLLNGQAAC[+57]HMAQGR_.3|_C[+57]SPTLLLLNGQAAC[+57]HMAQGR_.4|_C[+…
3wPQ / C	3wPQ	C	8	O14579	39.538	26.0946	-0.599488	0.599488	1.41478	0.034089	0.0282007	O14579	COPE_HUMAN	Coatomer subunit epsilon	COPE	O14579	Homo sapiens	ER to Golgi vesicle-mediated transport,retrograde vesicle-mediated transport, Golgi to ER,intra-Golgi vesicle-mediated transport,protein transport	structural molecule activity,protein binding	Golgi membrane,nucleoplasm,endoplasmic reticulum membrane,Golgi apparatus,cytosol,COPI vesicle coat,transport vesicle	sp	1	3	uniprot_sprot_2015-08-28_HUMAN	>sp|O14579|COPE_HUMAN Coatomer subunit epsilon OS=Homo sapiens GN=COPE PE=1 SV=3	23	43	_DVERDVFLYR_.3|_KFGVVLDEIKPSSAPELQAVR_.4|_KFGVVLDEIKPSSAPELQAVR_.3|_LQDAYYIFQEMADK_.3|_LQDAYYIFQEMADK_.2|_WEAAEGLLQEALDKDSGYPETLVNLIVLSQHLGKPPEVTNR_.5|_WEAAEGLLQEALDKDSGYPETLVNLIVLSQHLGKPPEVTNR_.6|_FGVVLDEIKPSSAPELQAVR_.3|_FGVVLDEIKPSSAPELQAVR_.4|_FGVVLDEIKPSSAPELQAVR_.2|_MFADYLAHESR_.3|_M[+16]FADYLAHESR_.3|_MFADYLAHESR_.2|_C[+57]SPTLLLLNGQAAC[+57]HMAQGR_.3|_C[+57]SPTLLLLNGQAAC[+57]HMAQGR_.4|_C[+…
3wPQ / C	3wPQ	C	52	Q9ULV4	226.602	145.003	-0.64408	0.64408	0.907047	1.2661e-07	3.9077e-07	Q9ULV4	COR1C_HUMAN	Coronin-1C	CORO1C	Q9ULV4	Homo sapiens	neural crest cell migration,regulation of protein phosphorylation,negative regulation of protein phosphorylation,phagocytosis,signal transduction,regulation of epithelial cell migration,negative regulation of epithelial cell migration,regulation of fibroblast migration,actin cytoskeleton organization,negative regulation of protein kinase activity by regulation of protein phosphorylation,establish…	protein binding,Rac GTPase binding,actin filament binding	cytoplasm,focal adhesion,actin cytoskeleton,lateral plasma membrane,flotillin complex,lamellipodium,vesicle	sp	1	1	uniprot_sprot_2015-08-28_HUMAN	>sp|Q9ULV4|COR1C_HUMAN Coronin-1C OS=Homo sapiens GN=CORO1C PE=1 SV=1	36	54	_QLALWNPK_.2|_NADPILISLK_.2|_VTWDSSFC[+57]AVNPR_.2|_C[+57]DLISIPK_.2|_NDQC[+57]YDDIR_.2|_NDQC[+57]YDDIR_.3|_RGLDVNKC[+57]EIAR_.3|_AIFLADGNVFTTGFSR_.2|_AIFLADGNVFTTGFSR_.3|_YFEITDESPYVHYLNTFSSK_.3|_YFEITDESPYVHYLNTFSSK_.4|_NGSLIC[+57]TASK_.2|_SIKDTIC[+57]NQDER_.3|_SIKDTIC[+57]NQDER_.2|_KSDLFQDDLYPDTAGPEAALEAEEWFEGK_.3|_KSDLFQDDLYPDTAGPEAALEAEEWFEGK_.4|_KC[+57]EPIIMTVPR_.3|_KC[+57]EPIIM[+16]TVPR_.3…
3wPQ / C	3wPQ	C	284	P00450	5591.76	2088.48	-1.42085	1.42085	0.731905	1.16266e-83	1.51357e-81	P00450	CERU_HUMAN	Ceruloplasmin	CP	P00450	Homo sapiens	copper ion transport,cellular iron ion homeostasis,oxidation-reduction process	ferroxidase activity,copper ion binding,chaperone binding	extracellular region,extracellular space,lysosomal membrane,extracellular exosome,blood microparticle	sp	1	1	uniprot_sprot_2015-08-28_HUMAN	>sp|P00450|CERU_HUMAN Ceruloplasmin OS=Homo sapiens GN=CP PE=1 SV=1	79	145	_QYTDSTFRVPVER_.3|_QKDVDKEFYLFPTVFDENESLLLEDNIR_.4|_GPEEEHLGILGPVIWAEVGDTIR_.3|_FNKNNEGTYYSPNYNPQSR_.3|_SGAGTEDSAC[+57]IPWAYYSTVDQVK_.3|_QYTDSTFR_.2|_ADDKVYPGEQYTYMLLATEEQSPGEGDGNC[+57]VTR_.4|_DTANLFPQTSLTLHMWPDTEGTFNVEC[+57]LTTDHYTGGMK_.4|_MYSVNGYTFGSLPGLSMC[+57]AEDRVK_.3|_IYHSHIDAPKDIASGLIGPLIIC[+57]K_.4|_MYSVNGYTFGSLPGLSMC[+57]AEDR_.3|_AGLQAFFQVQEC[+57]NK_.2|_YTVNQC[+57]R_.2|_TYSDHPEKVNKDDEEFI…
1wPQ / C	1wPQ	C	284	P00450	5591.76	2486.14	-1.16939	1.16939	0.622795	1.26982e-75	1.39875e-73	P00450	CERU_HUMAN	Ceruloplasmin	CP	P00450	Homo sapiens	copper ion transport,cellular iron ion homeostasis,oxidation-reduction process	ferroxidase activity,copper ion binding,chaperone binding	extracellular region,extracellular space,lysosomal membrane,extracellular exosome,blood microparticle	sp	1	1	uniprot_sprot_2015-08-28_HUMAN	>sp|P00450|CERU_HUMAN Ceruloplasmin OS=Homo sapiens GN=CP PE=1 SV=1	79	145	_QYTDSTFRVPVER_.3|_QKDVDKEFYLFPTVFDENESLLLEDNIR_.4|_GPEEEHLGILGPVIWAEVGDTIR_.3|_FNKNNEGTYYSPNYNPQSR_.3|_SGAGTEDSAC[+57]IPWAYYSTVDQVK_.3|_QYTDSTFR_.2|_ADDKVYPGEQYTYMLLATEEQSPGEGDGNC[+57]VTR_.4|_DTANLFPQTSLTLHMWPDTEGTFNVEC[+57]LTTDHYTGGMK_.4|_MYSVNGYTFGSLPGLSMC[+57]AEDRVK_.3|_IYHSHIDAPKDIASGLIGPLIIC[+57]K_.4|_MYSVNGYTFGSLPGLSMC[+57]AEDR_.3|_AGLQAFFQVQEC[+57]NK_.2|_YTVNQC[+57]R_.2|_TYSDHPEKVNKDDEEFI…
3wPQ / 1wPQ	3wPQ	1wPQ	36	Q9UI42	241.01	99.7805	-1.27226	1.27226	1.04907	7.41663e-08	2.36014e-07	Q9UI42	CBPA4_HUMAN	Carboxypeptidase A4	CPA4	Q9UI42	Homo sapiens	proteolysis,histone acetylation	metallocarboxypeptidase activity,zinc ion binding	cellular_component,extracellular space	sp	1	2	uniprot_sprot_2015-08-28_HUMAN	>sp|Q9UI42|CBPA4_HUMAN Carboxypeptidase A4 OS=Homo sapiens GN=CPA4 PE=1 SV=2	11	13	_SPSSFNRPVDVLVPSVSLQAFK_.3|_SSNNFNYGAYHSLEAIYHEMDNIAADFPDLAR_.4|_FFGDQVLR_.2|_MDIFLLPVANPDGYVYTQTQNR_.3|_DPAITSILEK_.2|_DTGTYGFLLPANQIIPTAEETWLGLK_.3|_SRNPGSSC[+57]IGADPNR_.3|_GASDNPC[+57]SEVYHGPHANSEVEVK_.4|_GASDNPC[+57]SEVYHGPHANSEVEVK_.3|_GFIDLHSYSQLLMYPYGYSVK_.3|_GFIDLHSYSQLLM[+16]YPYGYSVK_.3|_KAPDAEELDK_.2|_NPGSSC[+57]IGADPNR_.2
1wPQ / C	1wPQ	C	36	Q9UI42	804.072	241.01	-1.73823	1.73823	0.415417	2.56303e-25	4.17075e-24	Q9UI42	CBPA4_HUMAN	Carboxypeptidase A4	CPA4	Q9UI42	Homo sapiens	proteolysis,histone acetylation	metallocarboxypeptidase activity,zinc ion binding	cellular_component,extracellular space	sp	1	2	uniprot_sprot_2015-08-28_HUMAN	>sp|Q9UI42|CBPA4_HUMAN Carboxypeptidase A4 OS=Homo sapiens GN=CPA4 PE=1 SV=2	11	13	_SPSSFNRPVDVLVPSVSLQAFK_.3|_SSNNFNYGAYHSLEAIYHEMDNIAADFPDLAR_.4|_FFGDQVLR_.2|_MDIFLLPVANPDGYVYTQTQNR_.3|_DPAITSILEK_.2|_DTGTYGFLLPANQIIPTAEETWLGLK_.3|_SRNPGSSC[+57]IGADPNR_.3|_GASDNPC[+57]SEVYHGPHANSEVEVK_.4|_GASDNPC[+57]SEVYHGPHANSEVEVK_.3|_GFIDLHSYSQLLMYPYGYSVK_.3|_GFIDLHSYSQLLM[+16]YPYGYSVK_.3|_KAPDAEELDK_.2|_NPGSSC[+57]IGADPNR_.2
3wPQ / C	3wPQ	C	36	Q9UI42	804.072	99.7805	-3.0105	3.0105	0.889629	2.51854e-21	3.46784e-20	Q9UI42	CBPA4_HUMAN	Carboxypeptidase A4	CPA4	Q9UI42	Homo sapiens	proteolysis,histone acetylation	metallocarboxypeptidase activity,zinc ion binding	cellular_component,extracellular space	sp	1	2	uniprot_sprot_2015-08-28_HUMAN	>sp|Q9UI42|CBPA4_HUMAN Carboxypeptidase A4 OS=Homo sapiens GN=CPA4 PE=1 SV=2	11	13	_SPSSFNRPVDVLVPSVSLQAFK_.3|_SSNNFNYGAYHSLEAIYHEMDNIAADFPDLAR_.4|_FFGDQVLR_.2|_MDIFLLPVANPDGYVYTQTQNR_.3|_DPAITSILEK_.2|_DTGTYGFLLPANQIIPTAEETWLGLK_.3|_SRNPGSSC[+57]IGADPNR_.3|_GASDNPC[+57]SEVYHGPHANSEVEVK_.4|_GASDNPC[+57]SEVYHGPHANSEVEVK_.3|_GFIDLHSYSQLLMYPYGYSVK_.3|_GFIDLHSYSQLLM[+16]YPYGYSVK_.3|_KAPDAEELDK_.2|_NPGSSC[+57]IGADPNR_.2
3wPQ / 1wPQ	3wPQ	1wPQ	28	P16870	335.327	610.993	0.865588	0.865588	0.426662	3.31916e-10	1.44031e-09	P16870	CBPE_HUMAN	Carboxypeptidase E	CPE	P16870	Homo sapiens	cardiac left ventricle morphogenesis,cellular protein modification process,neuropeptide signaling pathway,metabolic process,Wnt signaling pathway,insulin processing,protein localization to membrane	carboxypeptidase activity,metallocarboxypeptidase activity,serine-type carboxypeptidase activity,zinc ion binding,neurexin family protein binding,cell adhesion molecule binding	extracellular space,nucleus,Golgi apparatus,plasma membrane,secretory granule,transport vesicle membrane,secretory granule membrane,neuronal cell body,extracellular exosome,synaptic membrane	sp	1	1	uniprot_sprot_2015-08-28_HUMAN	>sp|P16870|CBPE_HUMAN Carboxypeptidase E OS=Homo sapiens GN=CPE PE=1 SV=1	8	8	_SNAQGIDLNR_.2|_LTASAPGYLAITK_.2|_ELLVIELSDNPGVHEPGEPEFK_.3|_IHIMPSLNPDGFEK_.2|_SGSAHEYSSSPDDAIFQSLAR_.3|_YIGNMHGNEAVGR_.2|_KVAVPYSPAAGVDFELESFSER_.3|_NSLISYLEQIHR_.3
3wPQ / C	3wPQ	C	28	P16870	366.239	610.993	0.738373	0.738373	0.531331	1.79761e-09	7.03329e-09	P16870	CBPE_HUMAN	Carboxypeptidase E	CPE	P16870	Homo sapiens	cardiac left ventricle morphogenesis,cellular protein modification process,neuropeptide signaling pathway,metabolic process,Wnt signaling pathway,insulin processing,protein localization to membrane	carboxypeptidase activity,metallocarboxypeptidase activity,serine-type carboxypeptidase activity,zinc ion binding,neurexin family protein binding,cell adhesion molecule binding	extracellular space,nucleus,Golgi apparatus,plasma membrane,secretory granule,transport vesicle membrane,secretory granule membrane,neuronal cell body,extracellular exosome,synaptic membrane	sp	1	1	uniprot_sprot_2015-08-28_HUMAN	>sp|P16870|CBPE_HUMAN Carboxypeptidase E OS=Homo sapiens GN=CPE PE=1 SV=1	8	8	_SNAQGIDLNR_.2|_LTASAPGYLAITK_.2|_ELLVIELSDNPGVHEPGEPEFK_.3|_IHIMPSLNPDGFEK_.2|_SGSAHEYSSSPDDAIFQSLAR_.3|_YIGNMHGNEAVGR_.2|_KVAVPYSPAAGVDFELESFSER_.3|_NSLISYLEQIHR_.3
1wPQ / C	1wPQ	C	4	Q99829	44.3923	73.7969	0.733251	0.733251	0.195778	0.00779663	0.00850326	Q99829	CPNE1_HUMAN	Copine-1	CPNE1	Q99829	Homo sapiens	transcription, DNA-templated,regulation of transcription, DNA-templated,proteolysis,lipid metabolic process,negative regulation of gene expression,vesicle-mediated transport,regulation of I-kappaB kinase/NF-kappaB signaling,negative regulation of DNA binding,positive regulation of neuron differentiation,glycerophospholipid biosynthetic process,positive regulation of protein kinase B signaling,cel…	phosphatidylserine binding,endopeptidase activity,transporter activity,calcium ion binding,protein binding,calcium-dependent phospholipid binding,protein homodimerization activity,NF-kappaB binding	nucleus,cytoplasm,cytosol,plasma membrane,membrane,extracellular exosome	sp	1	1	uniprot_sprot_2015-08-28_HUMAN	>sp|Q99829|CPNE1_HUMAN Copine-1 OS=Homo sapiens GN=CPNE1 PE=1 SV=1	23	37	_SDPFLEFFR_.2|_TLQLEYR_.2|_LYGPTNFAPIINHVAR_.3|_LYGPTNFAPIINHVAR_.2|_DIVQFVPYRR_.3|_LRFGIYDIDNK_.3|_DNRVVTMEVEAR_.3|_NNLNPTWK_.2|_GTITVSAQELKDNR_.3|_SEVIKNNLNPTWK_.3|_VVTMEVEAR_.2|_VVTM[+16]EVEAR_.2|_AQGWAPLKPLPPSAK_.3|_AQGWAPLKPLPPSAK_.2|_NC[+57]SSPEFSK_.2|_FGIYDIDNK_.2|_EALAQTVLAEVPTQLVSYFR_.4|_EALAQTVLAEVPTQLVSYFR_.3|_EALAQTVLAEVPTQLVSYFR_.2|_DIVQFVPYR_.2|_GTITVSAQELK_.2|_TPELRDDDFLGGAEC[+57]S…
3wPQ / 1wPQ	3wPQ	1wPQ	8	Q6UXH1	60.1992	40.135	-0.584883	0.584883	2.34811	0.0469541	0.0364238	Q6UXH1	CREL2_HUMAN	Cysteine-rich with EGF-like domain protein 2	CRELD2	Q6UXH1	Homo sapiens		calcium ion binding	extracellular space,endoplasmic reticulum,Golgi apparatus	sp	1	1	uniprot_sprot_2015-08-28_HUMAN	>sp|Q6UXH1|CREL2_HUMAN Cysteine-rich with EGF-like domain protein 2 OS=Homo sapiens GN=CRELD2 PE=1 SV=1	8	8	_SEYPDLFEWFC[+57]VK_.2|_EHGQC[+57]ADVDEC[+57]SLAEK_.3|_GLVDKFNQGMVDTAK_.3|_EC[+57]ISGYAR_.2|_FNQGMVDTAK_.2|_NFGGGNTAWEEK_.2|_KNFGGGNTAWEEK_.2|_VC[+57]C[+57]SPGTYGPDC[+57]LAC[+57]QGGSQRPC[+57]SGNGHC[+57]SGDGSR_.4
1wPQ / C	1wPQ	C	8	Q6UXH1	28.2869	60.1992	1.08961	1.08961	0.380027	0.000197466	0.000352582	Q6UXH1	CREL2_HUMAN	Cysteine-rich with EGF-like domain protein 2	CRELD2	Q6UXH1	Homo sapiens		calcium ion binding	extracellular space,endoplasmic reticulum,Golgi apparatus	sp	1	1	uniprot_sprot_2015-08-28_HUMAN	>sp|Q6UXH1|CREL2_HUMAN Cysteine-rich with EGF-like domain protein 2 OS=Homo sapiens GN=CRELD2 PE=1 SV=1	8	8	_SEYPDLFEWFC[+57]VK_.2|_EHGQC[+57]ADVDEC[+57]SLAEK_.3|_GLVDKFNQGMVDTAK_.3|_EC[+57]ISGYAR_.2|_FNQGMVDTAK_.2|_NFGGGNTAWEEK_.2|_KNFGGGNTAWEEK_.2|_VC[+57]C[+57]SPGTYGPDC[+57]LAC[+57]QGGSQRPC[+57]SGNGHC[+57]SGDGSR_.4
3wPQ / 1wPQ	3wPQ	1wPQ	12	Q9NZV1	130.658	212.387	0.700905	0.700905	0.424841	0.000234838	0.000407622	Q9NZV1	CRIM1_HUMAN	Cysteine-rich motor neuron 1 protein	CRIM1	Q9NZV1	Homo sapiens	regulation of cell growth,nervous system development,negative regulation of endopeptidase activity,insulin-like growth factor receptor signaling pathway	serine-type endopeptidase inhibitor activity,insulin-like growth factor-activated receptor activity,insulin-like growth factor binding,PDZ domain binding	plasma membrane,integral component of membrane,extracellular exosome	sp	1	1	uniprot_sprot_2015-08-28_HUMAN	>sp|Q9NZV1|CRIM1_HUMAN Cysteine-rich motor neuron 1 protein OS=Homo sapiens GN=CRIM1 PE=1 SV=1	6	6	_ASGKPGEC[+57]C[+57]DLYEC[+57]KPVFGVDC[+57]R_.4|_C[+57]VC[+57]NPAGC[+57]LR_.2|_VC[+57]QPGNLNILVSK_.2|_IC[+57]PLGFQQDSHGC[+57]LIC[+57]K_.3|_HGC[+57]DIC[+57]R_.2|_QNHLQADNFYQTV_.2
3wPQ / C	3wPQ	C	16	Q14194	184.82	91.6122	-1.01251	1.01251	1.39102	0.000259565	0.000447289	Q14194	DPYL1_HUMAN	Dihydropyrimidinase-related protein 1	CRMP1	Q14194	Homo sapiens	microtubule cytoskeleton organization,nucleobase-containing compound metabolic process,nervous system development,axon guidance,negative regulation of neuron projection development,negative regulation of actin filament binding	protein binding,hydrolase activity, acting on carbon-nitrogen (but not peptide) bonds,filamin binding	cytoplasm,microtubule organizing center,spindle,cytosol	sp	1	1	uniprot_sprot_2015-08-28_HUMAN	>sp|Q14194|DPYL1_HUMAN Dihydropyrimidinase-related protein 1 OS=Homo sapiens GN=CRMP1 PE=1 SV=1	23	28	_QIGENLIVPGGVK_.2|_IFNLYPR_.2|_SAADIIALAR_.2|_MDENQFVAVTSTNAAK_.2|_MDENQFVAVTSTNAAK_.3|_M[+16]DENQFVAVTSTNAAK_.2|_VFGLQGVSR_.2|_INC[+57]PVYITK_.2|_GLGAVILVHAENGDLIAQEQKR_.4|_NLHQSNFSLSGAQIDDNNPRR_.4|_NLHQSNFSLSGAQIDDNNPRR_.3|_EELEVLVQDK_.2|_RILEMGITGPEGHALSRPEELEAEAVFR_.5|_RILEMGITGPEGHALSRPEELEAEAVFR_.4|_KGPLVFGEPIAASLGTDGTHYWSK_.4|_IAVGSDADVVIWDPDKLK_.3|_KKGPLVFGEPIAASLGTDGTHYWSK_.4|_IVFEDGNINV…
3wPQ / 1wPQ	3wPQ	1wPQ	24	Q9NQ79	1254.79	2501.41	0.9953	0.9953	0.392597	1.698e-10	7.71918e-10	Q9NQ79	CRAC1_HUMAN	Cartilage acidic protein 1	CRTAC1	Q9NQ79	Homo sapiens	axonal fasciculation,olfactory bulb development,negative regulation of receptor binding	calcium ion binding,protein binding	proteinaceous extracellular matrix,growth cone,extracellular exosome	sp	1	2	uniprot_sprot_2015-08-28_HUMAN	>sp|Q9NQ79|CRAC1_HUMAN Cartilage acidic protein 1 OS=Homo sapiens GN=CRTAC1 PE=1 SV=2	7	7	_GVASLFAGR_.2|_EHGDPLIEELNPGDALEPEGR_.3|_GVALADFNR_.2|_WEDILSDEVNVAR_.2|_GDGTFVDAAASAGVDDPHQHGR_.3|_IIDGGSGYLC[+57]EMEPVAHFGLGK_.3|_DEASSVEVTWPDGK_.2
3wPQ / C	3wPQ	C	24	Q9NQ79	1228.6	2501.41	1.02573	1.02573	0.384887	2.00295e-13	1.2525e-12	Q9NQ79	CRAC1_HUMAN	Cartilage acidic protein 1	CRTAC1	Q9NQ79	Homo sapiens	axonal fasciculation,olfactory bulb development,negative regulation of receptor binding	calcium ion binding,protein binding	proteinaceous extracellular matrix,growth cone,extracellular exosome	sp	1	2	uniprot_sprot_2015-08-28_HUMAN	>sp|Q9NQ79|CRAC1_HUMAN Cartilage acidic protein 1 OS=Homo sapiens GN=CRTAC1 PE=1 SV=2	7	7	_GVASLFAGR_.2|_EHGDPLIEELNPGDALEPEGR_.3|_GVALADFNR_.2|_WEDILSDEVNVAR_.2|_GDGTFVDAAASAGVDDPHQHGR_.3|_IIDGGSGYLC[+57]EMEPVAHFGLGK_.3|_DEASSVEVTWPDGK_.2
3wPQ / 1wPQ	3wPQ	1wPQ	36	P02511	276.983	160.478	-0.78742	0.78742	1.06137	1.634e-05	3.55607e-05	P02511	CRYAB_HUMAN	Alpha-crystallin B chain	CRYAB	P02511	Homo sapiens	response to hypoxia,lens development in camera-type eye,protein folding,muscle contraction,tubulin complex assembly,muscle organ development,aging,negative regulation of gene expression,regulation of cell death,negative regulation of cell growth,microtubule polymerization or depolymerization,response to estradiol,negative regulation of intracellular transport,response to hydrogen peroxide,negativ…	structural constituent of eye lens,protein binding,microtubule binding,identical protein binding,protein homodimerization activity,metal ion binding,unfolded protein binding	nucleus,nucleoplasm,cytoplasm,mitochondrion,Golgi apparatus,cytosol,cell surface,postsynaptic density,microtubule cytoskeleton,Z disc,axon,M band,actin filament bundle,dendritic spine,perikaryon,myelin sheath,extracellular exosome,synaptic membrane,cardiac myofibril	sp	1	2	uniprot_sprot_2015-08-28_HUMAN	>sp|P02511|CRYAB_HUMAN Alpha-crystallin B chain OS=Homo sapiens GN=CRYAB PE=1 SV=2	25	40	_FSVNLDVK_.2|_APSWFDTGLSEMR_.2|_APSWFDTGLSEM[+16]R_.2|_IPADVDPLTITSSLSSDGVLTVNGPR_.3|_IPADVDPLTITSSLSSDGVLTVNGPR_.4|_HFSPEELK_.2|_VLGDVIEVHGK_.2|_HFSPEELKVK_.3|_YRIPADVDPLTITSSLSSDGVLTVNGPR_.3|_YRIPADVDPLTITSSLSSDGVLTVNGPR_.5|_YRIPADVDPLTITSSLSSDGVLTVNGPR_.4|_VLGDVIEVHGKHEER_.4|_VLGDVIEVHGKHEER_.3|_HEERQDEHGFISR_.4|_HEERQDEHGFISR_.3|_DRFSVNLDVK_.2|_VLGDVIEVHGKHEERQDEHGFISR_.6|_VLGDVIEVHGKHEERQDEH…
1wPQ / C	1wPQ	C	36	P02511	178.296	276.983	0.635524	0.635524	0.510166	1.99107e-09	7.76896e-09	P02511	CRYAB_HUMAN	Alpha-crystallin B chain	CRYAB	P02511	Homo sapiens	response to hypoxia,lens development in camera-type eye,protein folding,muscle contraction,tubulin complex assembly,muscle organ development,aging,negative regulation of gene expression,regulation of cell death,negative regulation of cell growth,microtubule polymerization or depolymerization,response to estradiol,negative regulation of intracellular transport,response to hydrogen peroxide,negativ…	structural constituent of eye lens,protein binding,microtubule binding,identical protein binding,protein homodimerization activity,metal ion binding,unfolded protein binding	nucleus,nucleoplasm,cytoplasm,mitochondrion,Golgi apparatus,cytosol,cell surface,postsynaptic density,microtubule cytoskeleton,Z disc,axon,M band,actin filament bundle,dendritic spine,perikaryon,myelin sheath,extracellular exosome,synaptic membrane,cardiac myofibril	sp	1	2	uniprot_sprot_2015-08-28_HUMAN	>sp|P02511|CRYAB_HUMAN Alpha-crystallin B chain OS=Homo sapiens GN=CRYAB PE=1 SV=2	25	40	_FSVNLDVK_.2|_APSWFDTGLSEMR_.2|_APSWFDTGLSEM[+16]R_.2|_IPADVDPLTITSSLSSDGVLTVNGPR_.3|_IPADVDPLTITSSLSSDGVLTVNGPR_.4|_HFSPEELK_.2|_VLGDVIEVHGK_.2|_HFSPEELKVK_.3|_YRIPADVDPLTITSSLSSDGVLTVNGPR_.3|_YRIPADVDPLTITSSLSSDGVLTVNGPR_.5|_YRIPADVDPLTITSSLSSDGVLTVNGPR_.4|_VLGDVIEVHGKHEER_.4|_VLGDVIEVHGKHEER_.3|_HEERQDEHGFISR_.4|_HEERQDEHGFISR_.3|_DRFSVNLDVK_.2|_VLGDVIEVHGKHEERQDEHGFISR_.6|_VLGDVIEVHGKHEERQDEH…
3wPQ / C	3wPQ	C	28	P01034	6759.13	4445.79	-0.604397	0.604397	0.786015	0.00495218	0.00580321	P01034	CYTC_HUMAN	Cystatin-C	CST3	P01034	Homo sapiens	eye development,response to hypoxia,cell activation,apoptotic process,defense response,brain development,salivary gland development,embryo implantation,positive regulation of cell proliferation,response to toxic substance,response to carbohydrate,negative regulation of peptidase activity,negative regulation of collagen catabolic process,negative regulation of extracellular matrix disassembly,resp…	beta-amyloid binding,protease binding,endopeptidase inhibitor activity,cysteine-type endopeptidase inhibitor activity,protein binding,identical protein binding	extracellular region,basement membrane,extracellular space,lysosome,multivesicular body,endoplasmic reticulum,axon,nuclear membrane,neuronal cell body,contractile fiber,perinuclear region of cytoplasm,extracellular exosome	sp	1	1	uniprot_sprot_2015-08-28_HUMAN	>sp|P01034|CYTC_HUMAN Cystatin-C OS=Homo sapiens GN=CST3 PE=1 SV=1	7	11	_ALDFAVGEYNK_.2|_LVGGPMDASVEEEGVRR_.3|_LVGGPM[+16]DASVEEEGVRR_.3|_KQIVAGVNYFLDVELGR_.3|_LVGGPMDASVEEEGVR_.2|_TQPNLDNC[+57]PFHDQPHLK_.4|_TQPNLDNC[+57]PFHDQPHLK_.3|_AFC[+57]SFQIYAVPWQGTMTLSK_.3|_AFC[+57]SFQIYAVPWQGTM[+16]TLSK_.3|_AFC[+57]SFQIYAVPWQGTMTLSK_.2|_ASNDMYHSR_.2
1wPQ / C	1wPQ	C	28	P01034	6759.13	4197.85	-0.687188	0.687188	0.42438	5.38445e-05	0.000105479	P01034	CYTC_HUMAN	Cystatin-C	CST3	P01034	Homo sapiens	eye development,response to hypoxia,cell activation,apoptotic process,defense response,brain development,salivary gland development,embryo implantation,positive regulation of cell proliferation,response to toxic substance,response to carbohydrate,negative regulation of peptidase activity,negative regulation of collagen catabolic process,negative regulation of extracellular matrix disassembly,resp…	beta-amyloid binding,protease binding,endopeptidase inhibitor activity,cysteine-type endopeptidase inhibitor activity,protein binding,identical protein binding	extracellular region,basement membrane,extracellular space,lysosome,multivesicular body,endoplasmic reticulum,axon,nuclear membrane,neuronal cell body,contractile fiber,perinuclear region of cytoplasm,extracellular exosome	sp	1	1	uniprot_sprot_2015-08-28_HUMAN	>sp|P01034|CYTC_HUMAN Cystatin-C OS=Homo sapiens GN=CST3 PE=1 SV=1	7	11	_ALDFAVGEYNK_.2|_LVGGPMDASVEEEGVRR_.3|_LVGGPM[+16]DASVEEEGVRR_.3|_KQIVAGVNYFLDVELGR_.3|_LVGGPMDASVEEEGVR_.2|_TQPNLDNC[+57]PFHDQPHLK_.4|_TQPNLDNC[+57]PFHDQPHLK_.3|_AFC[+57]SFQIYAVPWQGTMTLSK_.3|_AFC[+57]SFQIYAVPWQGTM[+16]TLSK_.3|_AFC[+57]SFQIYAVPWQGTMTLSK_.2|_ASNDMYHSR_.2
3wPQ / 1wPQ	3wPQ	1wPQ	4	P04080	62.6046	141.471	1.17616	1.17616	0.383269	0.00871406	0.00930539	P04080	CYTB_HUMAN	Cystatin-B	CSTB	P04080	Homo sapiens	adult locomotory behavior,negative regulation of peptidase activity,negative regulation of endopeptidase activity,negative regulation of proteolysis	protease binding,endopeptidase inhibitor activity,cysteine-type endopeptidase inhibitor activity,poly(A) RNA binding	extracellular space,nucleolus,cytoplasm,extracellular exosome	sp	1	2	uniprot_sprot_2015-08-28_HUMAN	>sp|P04080|CYTB_HUMAN Cystatin-B OS=Homo sapiens GN=CSTB PE=1 SV=2	8	11	_SQVVAGTNYFIK_.2|_SQVVAGTNYFIK_.3|_HDELTYF_.2|_VHVGDEDFVHLR_.3|_VHVGDEDFVHLR_.2|_AKHDELTYF_.2|_VFQSLPHENK_.2|_VFQSLPHENKPLTLSNYQTNK_.4|_VFQSLPHENKPLTLSNYQTNK_.3|_PLTLSNYQTNK_.2|_MC[+57]GAPSATQPATAETQHIADQVR_.3
3wPQ / C	3wPQ	C	4	P04080	83.8628	141.471	0.754398	0.754398	0.206751	0.00380979	0.00462341	P04080	CYTB_HUMAN	Cystatin-B	CSTB	P04080	Homo sapiens	adult locomotory behavior,negative regulation of peptidase activity,negative regulation of endopeptidase activity,negative regulation of proteolysis	protease binding,endopeptidase inhibitor activity,cysteine-type endopeptidase inhibitor activity,poly(A) RNA binding	extracellular space,nucleolus,cytoplasm,extracellular exosome	sp	1	2	uniprot_sprot_2015-08-28_HUMAN	>sp|P04080|CYTB_HUMAN Cystatin-B OS=Homo sapiens GN=CSTB PE=1 SV=2	8	11	_SQVVAGTNYFIK_.2|_SQVVAGTNYFIK_.3|_HDELTYF_.2|_VHVGDEDFVHLR_.3|_VHVGDEDFVHLR_.2|_AKHDELTYF_.2|_VFQSLPHENK_.2|_VFQSLPHENKPLTLSNYQTNK_.4|_VFQSLPHENKPLTLSNYQTNK_.3|_PLTLSNYQTNK_.2|_MC[+57]GAPSATQPATAETQHIADQVR_.3
3wPQ / C	3wPQ	C	24	P29279	467.983	147.039	-1.67026	1.67026	0.665393	5.57192e-12	3.02234e-11	P29279	CTGF_HUMAN	Connective tissue growth factor	CTGF	P29279	Homo sapiens	cartilage condensation,ossification,angiogenesis,regulation of cell growth,tissue homeostasis,transcription initiation from RNA polymerase II promoter,cell adhesion,cell-matrix adhesion,integrin-mediated signaling pathway,cell-cell signaling,aging,positive regulation of cell proliferation,fibroblast growth factor receptor signaling pathway,epidermis development,response to wounding,response to gl…	fibronectin binding,integrin binding,protein binding,insulin-like growth factor binding,protein C-terminus binding,growth factor activity,heparin binding	extracellular region,proteinaceous extracellular matrix,extracellular space,Golgi apparatus,cis-Golgi network,cytosol,plasma membrane,cell cortex,intracellular membrane-bounded organelle,perinuclear region of cytoplasm	sp	1	2	uniprot_sprot_2015-08-28_HUMAN	>sp|P29279|CTGF_HUMAN Connective tissue growth factor OS=Homo sapiens GN=CTGF PE=1 SV=2	8	8	_DGAPC[+57]IFGGTVYR_.2|_FC[+57]GVC[+57]TDGR_.2|_C[+57]PAGVSLVLDGC[+57]GC[+57]C[+57]R_.2|_TTTLPVEFK_.2|_LEDTFGPDPTMIR_.2|_ANC[+57]LVQTTEWSAC[+57]SK_.2|_C[+57]PDEPAPR_.2|_SGESFQSSC[+57]K_.2
1wPQ / C	1wPQ	C	24	P29279	467.983	115.669	-2.01645	2.01645	0.652347	2.10999e-14	1.50324e-13	P29279	CTGF_HUMAN	Connective tissue growth factor	CTGF	P29279	Homo sapiens	cartilage condensation,ossification,angiogenesis,regulation of cell growth,tissue homeostasis,transcription initiation from RNA polymerase II promoter,cell adhesion,cell-matrix adhesion,integrin-mediated signaling pathway,cell-cell signaling,aging,positive regulation of cell proliferation,fibroblast growth factor receptor signaling pathway,epidermis development,response to wounding,response to gl…	fibronectin binding,integrin binding,protein binding,insulin-like growth factor binding,protein C-terminus binding,growth factor activity,heparin binding	extracellular region,proteinaceous extracellular matrix,extracellular space,Golgi apparatus,cis-Golgi network,cytosol,plasma membrane,cell cortex,intracellular membrane-bounded organelle,perinuclear region of cytoplasm	sp	1	2	uniprot_sprot_2015-08-28_HUMAN	>sp|P29279|CTGF_HUMAN Connective tissue growth factor OS=Homo sapiens GN=CTGF PE=1 SV=2	8	8	_DGAPC[+57]IFGGTVYR_.2|_FC[+57]GVC[+57]TDGR_.2|_C[+57]PAGVSLVLDGC[+57]GC[+57]C[+57]R_.2|_TTTLPVEFK_.2|_LEDTFGPDPTMIR_.2|_ANC[+57]LVQTTEWSAC[+57]SK_.2|_C[+57]PDEPAPR_.2|_SGESFQSSC[+57]K_.2
3wPQ / C	3wPQ	C	16	P32929	50.1439	148.743	1.56868	1.56868	1.30808	3.16384e-05	6.52827e-05	P32929	CGL_HUMAN	Cystathionine gamma-lyase	CTH	P32929	Homo sapiens	sulfur amino acid catabolic process,cysteine metabolic process,protein-pyridoxal-5-phosphate linkage via peptidyl-N6-pyridoxal phosphate-L-lysine,cysteine biosynthetic process via cystathionine,cysteine biosynthetic process,transsulfuration,endoplasmic reticulum unfolded protein response,positive regulation of I-kappaB kinase/NF-kappaB signaling,protein sulfhydration,positive regulation of NF-kap…	cystathionine gamma-synthase activity,cystathionine gamma-lyase activity,protein binding,calmodulin binding,carbon-sulfur lyase activity,pyridoxal phosphate binding,L-cystine L-cysteine-lyase (deaminating),homocysteine desulfhydrase activity,L-cysteine desulfhydrase activity	nucleus,cytoplasm,cytosol,extracellular exosome	sp	1	3	uniprot_sprot_2015-08-28_HUMAN	>sp|P32929|CGL_HUMAN Cystathionine gamma-lyase OS=Homo sapiens GN=CTH PE=1 SV=3	16	22	_LVWIETPTNPTQK_.2|_LLEAAITPETK_.2|_NDRDVLGISDTLIR_.3|_FLQNSLGAVPSPIDC[+57]YLC[+57]NR_.3|_AGDQIIC[+57]MDDVYGGTNR_.2|_GTLQHAEIFLK_.3|_GTLQHAEIFLK_.2|_AVVPPISLSTTFK_.2|_AVVPPISLSTTFK_.3|_QGAPGQHSGFEYSR_.3|_QGAPGQHSGFEYSR_.2|_DASSQGFLPHFQHFATQAIHVGQDPEQWTSR_.5|_DASSQGFLPHFQHFATQAIHVGQDPEQWTSR_.4|_VIYPGLPSHPQHELVK_.4|_VIYPGLPSHPQHELVK_.3|_NGMAVAQFLESNPWVEK_.3|_NGMAVAQFLESNPWVEK_.2|_VIDIEGC[+57]AHIVHK_…
1wPQ / C	1wPQ	C	16	P32929	50.1439	104.916	1.06508	1.06508	1.07298	0.000228334	0.00039875	P32929	CGL_HUMAN	Cystathionine gamma-lyase	CTH	P32929	Homo sapiens	sulfur amino acid catabolic process,cysteine metabolic process,protein-pyridoxal-5-phosphate linkage via peptidyl-N6-pyridoxal phosphate-L-lysine,cysteine biosynthetic process via cystathionine,cysteine biosynthetic process,transsulfuration,endoplasmic reticulum unfolded protein response,positive regulation of I-kappaB kinase/NF-kappaB signaling,protein sulfhydration,positive regulation of NF-kap…	cystathionine gamma-synthase activity,cystathionine gamma-lyase activity,protein binding,calmodulin binding,carbon-sulfur lyase activity,pyridoxal phosphate binding,L-cystine L-cysteine-lyase (deaminating),homocysteine desulfhydrase activity,L-cysteine desulfhydrase activity	nucleus,cytoplasm,cytosol,extracellular exosome	sp	1	3	uniprot_sprot_2015-08-28_HUMAN	>sp|P32929|CGL_HUMAN Cystathionine gamma-lyase OS=Homo sapiens GN=CTH PE=1 SV=3	16	22	_LVWIETPTNPTQK_.2|_LLEAAITPETK_.2|_NDRDVLGISDTLIR_.3|_FLQNSLGAVPSPIDC[+57]YLC[+57]NR_.3|_AGDQIIC[+57]MDDVYGGTNR_.2|_GTLQHAEIFLK_.3|_GTLQHAEIFLK_.2|_AVVPPISLSTTFK_.2|_AVVPPISLSTTFK_.3|_QGAPGQHSGFEYSR_.3|_QGAPGQHSGFEYSR_.2|_DASSQGFLPHFQHFATQAIHVGQDPEQWTSR_.5|_DASSQGFLPHFQHFATQAIHVGQDPEQWTSR_.4|_VIYPGLPSHPQHELVK_.4|_VIYPGLPSHPQHELVK_.3|_NGMAVAQFLESNPWVEK_.3|_NGMAVAQFLESNPWVEK_.2|_VIDIEGC[+57]AHIVHK_…
3wPQ / 1wPQ	3wPQ	1wPQ	40	P35222	73.2299	41.6052	-0.815669	0.815669	1.27354	0.000549694	0.000866919	P35222	CTNB1_HUMAN	Catenin beta-1	CTNNB1	P35222	Homo sapiens	negative regulation of transcription from RNA polymerase II promoter,embryonic axis specification,cell morphogenesis involved in differentiation,patterning of blood vessels,branching involved in ureteric bud morphogenesis,in utero embryonic development,gastrulation with mouth forming second,cell fate specification,endodermal cell fate commitment,neuron migration,epithelial to mesenchymal transiti…	RNA polymerase II transcription factor binding,RNA polymerase II activating transcription factor binding,double-stranded DNA binding,transcription factor activity, sequence-specific DNA binding,transcription coactivator activity,signal transducer activity,protein binding,protein C-terminus binding,transcription factor binding,enzyme binding,kinase binding,protein kinase binding,protein phosphatas…	spindle pole,nucleus,nucleoplasm,transcription factor complex,nuclear euchromatin,cytoplasm,centrosome,cytosol,plasma membrane,cell-cell junction,adherens junction,cell-cell adherens junction,fascia adherens,bicellular tight junction,focal adhesion,cell cortex,membrane,basolateral plasma membrane,lateral plasma membrane,catenin complex,flotillin complex,Z disc,lamellipodium,cell junction,beta-cat…	sp	1	1	uniprot_sprot_2015-08-28_HUMAN	>sp|P35222|CTNB1_HUMAN Catenin beta-1 OS=Homo sapiens GN=CTNNB1 PE=1 SV=1	39	64	_LLNDEDQVVVNK_.2|_LVQNC[+57]LWTLR_.2|_AGDREDITEPAIC[+57]ALR_.3|_NEGVATYAAAVLFR_.2|_NEGVATYAAAVLFR_.3|_VAAGVLC[+57]ELAQDKEAAEAIEAEGATAPLTELLHSR_.4|_HAVVNLINYQDDAELATR_.3|_HAVVNLINYQDDAELATR_.2|_SGGIPALVK_.2|_GLNTIPLFVQLLYSPIENIQR_.3|_GLNTIPLFVQLLYSPIENIQR_.4|_TSMGGTQQQFVEGVR_.2|_TMQNTNDVETAR_.2|_TM[+16]QNTNDVETAR_.2|_LAEPSQMLK_.2|_NLALC[+57]PANHAPLR_.3|_HQEAEMAQNAVR_.3|_HQEAEM[+16]AQNAVR_.3|_HQEAE…
3wPQ / C	3wPQ	C	40	P35222	66.0939	41.6052	-0.667751	0.667751	1.19014	0.000926073	0.00137852	P35222	CTNB1_HUMAN	Catenin beta-1	CTNNB1	P35222	Homo sapiens	negative regulation of transcription from RNA polymerase II promoter,embryonic axis specification,cell morphogenesis involved in differentiation,patterning of blood vessels,branching involved in ureteric bud morphogenesis,in utero embryonic development,gastrulation with mouth forming second,cell fate specification,endodermal cell fate commitment,neuron migration,epithelial to mesenchymal transiti…	RNA polymerase II transcription factor binding,RNA polymerase II activating transcription factor binding,double-stranded DNA binding,transcription factor activity, sequence-specific DNA binding,transcription coactivator activity,signal transducer activity,protein binding,protein C-terminus binding,transcription factor binding,enzyme binding,kinase binding,protein kinase binding,protein phosphatas…	spindle pole,nucleus,nucleoplasm,transcription factor complex,nuclear euchromatin,cytoplasm,centrosome,cytosol,plasma membrane,cell-cell junction,adherens junction,cell-cell adherens junction,fascia adherens,bicellular tight junction,focal adhesion,cell cortex,membrane,basolateral plasma membrane,lateral plasma membrane,catenin complex,flotillin complex,Z disc,lamellipodium,cell junction,beta-cat…	sp	1	1	uniprot_sprot_2015-08-28_HUMAN	>sp|P35222|CTNB1_HUMAN Catenin beta-1 OS=Homo sapiens GN=CTNNB1 PE=1 SV=1	39	64	_LLNDEDQVVVNK_.2|_LVQNC[+57]LWTLR_.2|_AGDREDITEPAIC[+57]ALR_.3|_NEGVATYAAAVLFR_.2|_NEGVATYAAAVLFR_.3|_VAAGVLC[+57]ELAQDKEAAEAIEAEGATAPLTELLHSR_.4|_HAVVNLINYQDDAELATR_.3|_HAVVNLINYQDDAELATR_.2|_SGGIPALVK_.2|_GLNTIPLFVQLLYSPIENIQR_.3|_GLNTIPLFVQLLYSPIENIQR_.4|_TSMGGTQQQFVEGVR_.2|_TMQNTNDVETAR_.2|_TM[+16]QNTNDVETAR_.2|_LAEPSQMLK_.2|_NLALC[+57]PANHAPLR_.3|_HQEAEMAQNAVR_.3|_HQEAEM[+16]AQNAVR_.3|_HQEAE…
3wPQ / C	3wPQ	C	76	P07858	2075.42	4536.69	1.12824	1.12824	0.906106	5.00463e-19	5.59893e-18	P07858	CATB_HUMAN	Cathepsin B	CTSB	P07858	Homo sapiens	toll-like receptor signaling pathway,proteolysis,collagen catabolic process,epithelial cell differentiation,regulation of apoptotic process,decidualization,viral entry into host cell,regulation of catalytic activity,proteolysis involved in cellular protein catabolic process,cellular response to thyroid hormone stimulus	cysteine-type endopeptidase activity,serine-type endopeptidase activity,protein binding,collagen binding,peptidase activity,cysteine-type peptidase activity,proteoglycan binding	extracellular region,extracellular space,intracellular,nucleolus,mitochondrion,lysosome,endolysosome lumen,melanosome,intracellular membrane-bounded organelle,perinuclear region of cytoplasm,extracellular exosome	sp	1	3	uniprot_sprot_2015-08-28_HUMAN	>sp|P07858|CATB_HUMAN Cathepsin B OS=Homo sapiens GN=CTSB PE=1 SV=3	22	46	_EQWPQC[+57]PTIK_.2|_VMFTEDLKLPASFDAR_.3|_LC[+57]GTFLGGPKPPQR_.3|_IC[+57]EPGYSPTYK_.2|_LPASFDAR_.2|_EIRDQGSC[+57]GSC[+57]WAFGAVEAISDR_.3|_IC[+57]EPGYSPTYKQDK_.3|_IC[+57]EPGYSPTYKQDK_.2|_DQGSC[+57]GSC[+57]WAFGAVEAISDR_.3|_DQGSC[+57]GSC[+57]WAFGAVEAISDR_.2|_NGPVEGAFSVYSDFLLYK_.3|_NGPVEGAFSVYSDFLLYK_.2|_HYGYNSYSVSNSEK_.3|_HYGYNSYSVSNSEK_.2|_GQDHC[+57]GIESEVVAGIPR_.2|_GQDHC[+57]GIESEVVAGIPR_.3|_GQDHC…
3wPQ / 1wPQ	3wPQ	1wPQ	76	P07858	2216.17	4536.69	1.03357	1.03357	0.552269	1.93457e-22	2.88573e-21	P07858	CATB_HUMAN	Cathepsin B	CTSB	P07858	Homo sapiens	toll-like receptor signaling pathway,proteolysis,collagen catabolic process,epithelial cell differentiation,regulation of apoptotic process,decidualization,viral entry into host cell,regulation of catalytic activity,proteolysis involved in cellular protein catabolic process,cellular response to thyroid hormone stimulus	cysteine-type endopeptidase activity,serine-type endopeptidase activity,protein binding,collagen binding,peptidase activity,cysteine-type peptidase activity,proteoglycan binding	extracellular region,extracellular space,intracellular,nucleolus,mitochondrion,lysosome,endolysosome lumen,melanosome,intracellular membrane-bounded organelle,perinuclear region of cytoplasm,extracellular exosome	sp	1	3	uniprot_sprot_2015-08-28_HUMAN	>sp|P07858|CATB_HUMAN Cathepsin B OS=Homo sapiens GN=CTSB PE=1 SV=3	22	46	_EQWPQC[+57]PTIK_.2|_VMFTEDLKLPASFDAR_.3|_LC[+57]GTFLGGPKPPQR_.3|_IC[+57]EPGYSPTYK_.2|_LPASFDAR_.2|_EIRDQGSC[+57]GSC[+57]WAFGAVEAISDR_.3|_IC[+57]EPGYSPTYKQDK_.3|_IC[+57]EPGYSPTYKQDK_.2|_DQGSC[+57]GSC[+57]WAFGAVEAISDR_.3|_DQGSC[+57]GSC[+57]WAFGAVEAISDR_.2|_NGPVEGAFSVYSDFLLYK_.3|_NGPVEGAFSVYSDFLLYK_.2|_HYGYNSYSVSNSEK_.3|_HYGYNSYSVSNSEK_.2|_GQDHC[+57]GIESEVVAGIPR_.2|_GQDHC[+57]GIESEVVAGIPR_.3|_GQDHC…
3wPQ / 1wPQ	3wPQ	1wPQ	44	P53634	143.753	271.798	0.918938	0.918938	0.567548	1.888e-13	1.19176e-12	P53634	CATC_HUMAN	Dipeptidyl peptidase 1	CTSC	P53634	Homo sapiens	T cell mediated cytotoxicity,proteolysis,ER to Golgi vesicle-mediated transport,apoptotic process,immune response,aging,response to organic substance,COPII vesicle coating,proteolysis involved in cellular protein catabolic process,positive regulation of proteolysis involved in cellular protein catabolic process,positive regulation of apoptotic signaling pathway	cysteine-type endopeptidase activity,serine-type endopeptidase activity,cysteine-type peptidase activity,peptidase activator activity involved in apoptotic process,phosphatase binding,chloride ion binding,identical protein binding,protein self-association,chaperone binding	Golgi membrane,extracellular space,lysosome,endoplasmic reticulum lumen,membrane,ER to Golgi transport vesicle,endoplasmic reticulum-Golgi intermediate compartment membrane,extracellular exosome	sp	1	2	uniprot_sprot_2015-08-28_HUMAN	>sp|P53634|CATC_HUMAN Dipeptidyl peptidase 1 OS=Homo sapiens GN=CTSC PE=1 SV=2	16	31	_NSWGTGWGENGYFR_.2|_VVVYLQK_.2|_RGTDEC[+57]AIESIAVAATPIPKL_.3|_NVHGINFVSPVR_.3|_NVHGINFVSPVR_.2|_ILHLPTSWDWR_.3|_ILHLPTSWDWR_.2|_YAQDFGLVEEAC[+57]FPYTGTDSPC[+57]K_.3|_YAQDFGLVEEAC[+57]FPYTGTDSPC[+57]K_.4|_YYSSEYHYVGGFYGGC[+57]NEALMK_.3|_YYSSEYHYVGGFYGGC[+57]NEALM[+16]K_.3|_GTDEC[+57]AIESIAVAATPIPK_.2|_GTDEC[+57]AIESIAVAATPIPK_.3|_NQASC[+57]GSC[+57]YSFASMGMLEAR_.3|_NQASC[+57]GSC[+57]YSFASMGMLEAR_.…
3wPQ / C	3wPQ	C	44	P53634	167.398	271.798	0.699252	0.699252	0.81243	6.17921e-10	2.53542e-09	P53634	CATC_HUMAN	Dipeptidyl peptidase 1	CTSC	P53634	Homo sapiens	T cell mediated cytotoxicity,proteolysis,ER to Golgi vesicle-mediated transport,apoptotic process,immune response,aging,response to organic substance,COPII vesicle coating,proteolysis involved in cellular protein catabolic process,positive regulation of proteolysis involved in cellular protein catabolic process,positive regulation of apoptotic signaling pathway	cysteine-type endopeptidase activity,serine-type endopeptidase activity,cysteine-type peptidase activity,peptidase activator activity involved in apoptotic process,phosphatase binding,chloride ion binding,identical protein binding,protein self-association,chaperone binding	Golgi membrane,extracellular space,lysosome,endoplasmic reticulum lumen,membrane,ER to Golgi transport vesicle,endoplasmic reticulum-Golgi intermediate compartment membrane,extracellular exosome	sp	1	2	uniprot_sprot_2015-08-28_HUMAN	>sp|P53634|CATC_HUMAN Dipeptidyl peptidase 1 OS=Homo sapiens GN=CTSC PE=1 SV=2	16	31	_NSWGTGWGENGYFR_.2|_VVVYLQK_.2|_RGTDEC[+57]AIESIAVAATPIPKL_.3|_NVHGINFVSPVR_.3|_NVHGINFVSPVR_.2|_ILHLPTSWDWR_.3|_ILHLPTSWDWR_.2|_YAQDFGLVEEAC[+57]FPYTGTDSPC[+57]K_.3|_YAQDFGLVEEAC[+57]FPYTGTDSPC[+57]K_.4|_YYSSEYHYVGGFYGGC[+57]NEALMK_.3|_YYSSEYHYVGGFYGGC[+57]NEALM[+16]K_.3|_GTDEC[+57]AIESIAVAATPIPK_.2|_GTDEC[+57]AIESIAVAATPIPK_.3|_NQASC[+57]GSC[+57]YSFASMGMLEAR_.3|_NQASC[+57]GSC[+57]YSFASMGMLEAR_.…
3wPQ / C	3wPQ	C	168	P07339	58728.1	97443.6	0.730516	0.730516	1.04129	6.62132e-39	1.9473e-37	P07339	CATD_HUMAN	Cathepsin D	CTSD	P07339	Homo sapiens	proteolysis,autophagy,antigen processing and presentation of exogenous peptide antigen via MHC class II,protein catabolic process,collagen catabolic process	aspartic-type endopeptidase activity,cysteine-type endopeptidase activity,serine-type endopeptidase activity	extracellular region,extracellular space,lysosome,melanosome,lysosomal lumen,membrane raft,extracellular exosome,extracellular matrix	sp	1	1	uniprot_sprot_2015-08-28_HUMAN	>sp|P07339|CATD_HUMAN Cathepsin D OS=Homo sapiens GN=CTSD PE=1 SV=1	30	62	_FDGILGMAYPR_.2|_FDGILGM[+16]AYPR_.2|_VSTLPAITLK_.2|_LSPEDYTLK_.2|_QPGITFIAAK_.2|_YYTVFDR_.2|_QVFGEATK_.1|_EGC[+57]EAIVDTGTSLMVGPVDEVRELQK_.3|_EGC[+57]EAIVDTGTSLM[+16]VGPVDEVRELQK_.3|_TMSEVGGSVEDLIAK_.3|_TM[+16]SEVGGSVEDLIAK_.2|_TMSEVGGSVEDLIAK_.2|_DPDAQPGGELM[+16]LGGTDSK_.2|_DPDAQPGGELMLGGTDSK_.2|_DPDAQPGGELMLGGTDSK_.3|_LVDQNIFSFYLSRDPDAQPGGELM[+16]LGGTDSK_.3|_LVDQNIFSFYLSRDPDAQPGGELMLGGTDSK_.3|…
3wPQ / 1wPQ	3wPQ	1wPQ	168	P07339	58969.5	97443.6	0.724599	0.724599	0.732489	4.38408e-31	9.65847e-30	P07339	CATD_HUMAN	Cathepsin D	CTSD	P07339	Homo sapiens	proteolysis,autophagy,antigen processing and presentation of exogenous peptide antigen via MHC class II,protein catabolic process,collagen catabolic process	aspartic-type endopeptidase activity,cysteine-type endopeptidase activity,serine-type endopeptidase activity	extracellular region,extracellular space,lysosome,melanosome,lysosomal lumen,membrane raft,extracellular exosome,extracellular matrix	sp	1	1	uniprot_sprot_2015-08-28_HUMAN	>sp|P07339|CATD_HUMAN Cathepsin D OS=Homo sapiens GN=CTSD PE=1 SV=1	30	62	_FDGILGMAYPR_.2|_FDGILGM[+16]AYPR_.2|_VSTLPAITLK_.2|_LSPEDYTLK_.2|_QPGITFIAAK_.2|_YYTVFDR_.2|_QVFGEATK_.1|_EGC[+57]EAIVDTGTSLMVGPVDEVRELQK_.3|_EGC[+57]EAIVDTGTSLM[+16]VGPVDEVRELQK_.3|_TMSEVGGSVEDLIAK_.3|_TM[+16]SEVGGSVEDLIAK_.2|_TMSEVGGSVEDLIAK_.2|_DPDAQPGGELM[+16]LGGTDSK_.2|_DPDAQPGGELMLGGTDSK_.2|_DPDAQPGGELMLGGTDSK_.3|_LVDQNIFSFYLSRDPDAQPGGELM[+16]LGGTDSK_.3|_LVDQNIFSFYLSRDPDAQPGGELMLGGTDSK_.3|…
1wPQ / C	1wPQ	C	4	Q9UBX1	292.949	173.783	-0.753364	0.753364	0.397409	0.0673397	0.0481317	Q9UBX1	CATF_HUMAN	Cathepsin F	CTSF	Q9UBX1	Homo sapiens	proteolysis,antigen processing and presentation of exogenous peptide antigen via MHC class II,proteolysis involved in cellular protein catabolic process	cysteine-type endopeptidase activity	extracellular space,lysosome,lysosomal lumen,extracellular exosome,extracellular vesicle	sp	1	1	uniprot_sprot_2015-08-28_HUMAN	>sp|Q9UBX1|CATF_HUMAN Cathepsin F OS=Homo sapiens GN=CTSF PE=1 SV=1	1	1	_AC[+57]MGGLPSNAYSAIK_.2
3wPQ / C	3wPQ	C	8	O60911	4264.49	2663.13	-0.67925	0.67925	0.287636	0.000442231	0.000722092	O60911	CATL2_HUMAN	Cathepsin L2	CTSV	O60911	Homo sapiens	spermatogenesis,cellular response to starvation,response to glucose,multicellular organism aging,negative regulation of keratinocyte proliferation,protein autoprocessing,antigen processing and presentation of exogenous peptide antigen via MHC class II,nerve development,extracellular matrix disassembly,hair follicle morphogenesis,response to gonadotropin,decidualization,autophagic cell death,respo…	aminopeptidase activity,cysteine-type endopeptidase activity,serine-type endopeptidase activity,protein binding,cysteine-type peptidase activity,cysteine-type carboxypeptidase activity,kininogen binding,protein complex binding,peptide binding,histone binding	extracellular region,extracellular space,nucleolus,lysosome,microvillus,external side of plasma membrane,secretory granule,neuron projection,lysosomal lumen,perikaryon,apical part of cell,extracellular exosome	sp	1	2	uniprot_sprot_2015-08-28_HUMAN	>sp|O60911|CATL2_HUMAN Cathepsin L2 OS=Homo sapiens GN=CTSV PE=1 SV=2	2	3	_SGIYFEPDC[+57]SSK_.2|_AVATVGPISVAMDAGHSSFQFYK_.3|_AVATVGPISVAMDAGHSSFQFYK_.2
3wPQ / C	3wPQ	C	4	Q6BCY4	35.7411	74.4478	1.05864	1.05864	0.865541	0.0555517	0.0415405	Q6BCY4	NB5R2_HUMAN	NADH-cytochrome b5 reductase 2	CYB5R2	Q6BCY4	Homo sapiens	bicarbonate transport,sterol biosynthetic process,oxidation-reduction process	cytochrome-b5 reductase activity, acting on NAD(P)H,FAD binding	nucleus,mitochondrion,endoplasmic reticulum membrane,membrane	sp	1	1	uniprot_sprot_2015-08-28_HUMAN	>sp|Q6BCY4|NB5R2_HUMAN NADH-cytochrome b5 reductase 2 OS=Homo sapiens GN=CYB5R2 PE=1 SV=1	9	10	_IGETIFFR_.2|_FGLPSPDHVLGLPVGNYVQLLAK_.3|_IDNELVVR_.2|_STLILVC[+57]GPPPLIQTAAHPNLEK_.3|_STLILVC[+57]GPPPLIQTAAHPNLEK_.4|_LFYHGPGNLGIRPDQTSEPK_.4|_NVHPQYPEGGK_.2|_THPDQFNLWYTLDRPPIGWK_.4|_YSSGFVTADMIK_.2|_TLADHLGMIAGGTGITPMLQLIR_.3
1wPQ / C	1wPQ	C	4	Q9H1C7	98.8175	65.41	-0.595256	0.595256	0.190047	0.0256809	0.0223692	Q9H1C7	CYTM1_HUMAN	Cysteine-rich and transmembrane domain-containing protein 1	CYSTM1	Q9H1C7	Homo sapiens	developmental process involved in reproduction,biological_process	molecular_function	plasma membrane,integral component of membrane,extracellular exosome	sp	1	1	uniprot_sprot_2015-08-28_HUMAN	>sp|Q9H1C7|CYTM1_HUMAN Cysteine-rich and transmembrane domain-containing protein 1 OS=Homo sapiens GN=CYSTM1 PE=1 SV=1	1	1	_TTVYVVEDQR_.2
3wPQ / 1wPQ	3wPQ	1wPQ	24	Q14118	792.609	1395.92	0.816534	0.816534	0.550256	0.00767785	0.00841859	Q14118	DAG1_HUMAN	Dystroglycan	DAG1	Q14118	Homo sapiens	morphogenesis of an epithelial sheet,protein O-linked glycosylation,membrane protein ectodomain proteolysis,NLS-bearing protein import into nucleus,cytoskeletal anchoring at plasma membrane,regulation of gastrulation,regulation of epithelial to mesenchymal transition,calcium-dependent cell-matrix adhesion,regulation of embryonic cell shape,modulation by virus of host morphology or physiology,nerv…	virus receptor activity,dystroglycan binding,actin binding,calcium ion binding,protein binding,structural constituent of muscle,tubulin binding,vinculin binding,protein complex binding,SH2 domain binding,laminin-1 binding,alpha-actinin binding	extracellular region,basement membrane,extracellular space,nucleoplasm,cytoplasm,cytosol,cytoskeleton,plasma membrane,cell-cell adherens junction,focal adhesion,cell outer membrane,dystrophin-associated glycoprotein complex,dystroglycan complex,integral component of membrane,basolateral plasma membrane,lamellipodium,filopodium,node of Ranvier,sarcolemma,costamere,membrane raft,postsynaptic membra…	sp	1	2	uniprot_sprot_2015-08-28_HUMAN	>sp|Q14118|DAG1_HUMAN Dystroglycan OS=Homo sapiens GN=DAG1 PE=1 SV=2	17	21	_VTIPTDLIASSGDIIK_.2|_LGC[+57]SLNQNSVPDIHGVEAPAR_.3|_EGAMSAQLGYPVVGWHIANK_.3|_IAEDDGKPRPAFSNALEPDFK_.4|_LREQQLVGEK_.3|_LREQQLVGEK_.2|_FVGDPALVLNDIHKK_.4|_FVGDPALVLNDIHKK_.3|_GGLSAVDAFEIHVHR_.4|_GGLSAVDAFEIHVHR_.3|_GGLSAVDAFEIHVHR_.2|_FVGDPALVLNDIHK_.3|_RIAEDDGKPRPAFSNALEPDFK_.4|_IPSDTFYDHEDTTTDK_.3|_LTLEDQATFIK_.2|_ATSITVTGSGSC[+57]R_.2|_PAFSNALEPDFK_.2|_VDAWVGTYFEVK_.2|_SWVQFNSNSQLMYGLPDSSHVGKHE…
3wPQ / C	3wPQ	C	32	P14868	115.729	180.991	0.645171	0.645171	1.08588	3.44937e-05	7.02632e-05	P14868	SYDC_HUMAN	Aspartate--tRNA ligase, cytoplasmic	DARS	P14868	Homo sapiens	translation,tRNA aminoacylation for protein translation,aspartyl-tRNA aminoacylation,protein complex assembly	aminoacylase activity,aspartate-tRNA ligase activity,protein binding,ATP binding,poly(A) RNA binding	cytoplasm,cytosol,membrane,extracellular exosome	sp	1	2	uniprot_sprot_2015-08-28_HUMAN	>sp|P14868|SYDC_HUMAN Aspartate--tRNA ligase, cytoplasmic OS=Homo sapiens GN=DARS PE=1 SV=2	43	70	_IYVISLAEPR_.2|_VFSIGPVFR_.2|_ADEVVWVR_.2|_LEYC[+57]EALAMLR_.2|_LEYC[+57]EALAM[+16]LR_.2|_IHDPQLLTER_.3|_IHDPQLLTER_.2|_ESIVDVEGVVR_.2|_FQTEIQTVNK_.2|_FGAPPHAGGGIGLER_.3|_FGAPPHAGGGIGLER_.2|_AYIDSFR_.2|_TSTSQAVFR_.2|_FAANINKESIVDVEGVVR_.3|_NNAYLAQSPQLYK_.2|_NNAYLAQSPQLYK_.3|_QMC[+57]IC[+57]ADFEK_.2|_LPLQLDDAVRPEAEGEEEGR_.3|_LPLQLDDAVRPEAEGEEEGR_.4|_IGSC[+57]TQQDVELHVQK_.3|_IGSC[+57]TQQDVELHVQK_.2…
1wPQ / C	1wPQ	C	32	P14868	115.729	199.795	0.787776	0.787776	0.325274	5.09071e-14	3.50476e-13	P14868	SYDC_HUMAN	Aspartate--tRNA ligase, cytoplasmic	DARS	P14868	Homo sapiens	translation,tRNA aminoacylation for protein translation,aspartyl-tRNA aminoacylation,protein complex assembly	aminoacylase activity,aspartate-tRNA ligase activity,protein binding,ATP binding,poly(A) RNA binding	cytoplasm,cytosol,membrane,extracellular exosome	sp	1	2	uniprot_sprot_2015-08-28_HUMAN	>sp|P14868|SYDC_HUMAN Aspartate--tRNA ligase, cytoplasmic OS=Homo sapiens GN=DARS PE=1 SV=2	43	70	_IYVISLAEPR_.2|_VFSIGPVFR_.2|_ADEVVWVR_.2|_LEYC[+57]EALAMLR_.2|_LEYC[+57]EALAM[+16]LR_.2|_IHDPQLLTER_.3|_IHDPQLLTER_.2|_ESIVDVEGVVR_.2|_FQTEIQTVNK_.2|_FGAPPHAGGGIGLER_.3|_FGAPPHAGGGIGLER_.2|_AYIDSFR_.2|_TSTSQAVFR_.2|_FAANINKESIVDVEGVVR_.3|_NNAYLAQSPQLYK_.2|_NNAYLAQSPQLYK_.3|_QMC[+57]IC[+57]ADFEK_.2|_LPLQLDDAVRPEAEGEEEGR_.3|_LPLQLDDAVRPEAEGEEEGR_.4|_IGSC[+57]TQQDVELHVQK_.3|_IGSC[+57]TQQDVELHVQK_.2…
1wPQ / C	1wPQ	C	20	Q96PD2	822.063	543.048	-0.598171	0.598171	0.239241	1.56971e-10	7.20457e-10	Q96PD2	DCBD2_HUMAN	Discoidin, CUB and LCCL domain-containing protein 2	DCBLD2	Q96PD2	Homo sapiens	negative regulation of cell growth,intracellular receptor signaling pathway,wound healing		integral component of plasma membrane,cell surface	sp	1	1	uniprot_sprot_2015-08-28_HUMAN	>sp|Q96PD2|DCBD2_HUMAN Discoidin, CUB and LCCL domain-containing protein 2 OS=Homo sapiens GN=DCBLD2 PE=1 SV=1	13	15	_NNFLPPIIAR_.2|_YC[+57]PAGC[+57]LLPFAEISGTIPHGYR_.3|_MELLGC[+57]QFIPK_.2|_KITGIITTGSTMVEHNYYVSAYR_.4|_ITGIITTGSTMVEHNYYVSAYR_.3|_GNEITLLFMSGIHVSGR_.3|_GNEITLLFMSGIHVSGR_.2|_AVDHEETPVR_.2|_YSSSEVNHLSPR_.2|_EVTTVLQADSAEYAQPLVGGIVGTLHQR_.4|_EVTTVLQADSAEYAQPLVGGIVGTLHQR_.3|_WTVYREPGVEQDK_.2|_TDSC[+57]SSAQAQYDTPK_.2|_AGKPGLPAPDELVYQVPQSTQEVSGAGR_.3|_ATGNQPPPLVGTYNTLLSR_.2
3wPQ / 1wPQ	3wPQ	1wPQ	24	P07585	74.6614	22.8497	-1.70819	1.70819	1.38374	8.64192e-06	1.97372e-05	P07585	PGS2_HUMAN	Decorin	DCN	P07585	Homo sapiens	kidney development,placenta development,negative regulation of protein kinase activity,skeletal muscle tissue development,aging,response to mechanical stimulus,animal organ morphogenesis,positive regulation of autophagy,negative regulation of endothelial cell migration,positive regulation of phosphatidylinositol 3-kinase signaling,positive regulation of macroautophagy,negative regulation of angio…	protein kinase inhibitor activity,protein binding,collagen binding,glycosaminoglycan binding,poly(A) RNA binding,protein N-terminus binding,extracellular matrix binding	extracellular region,collagen type VI trimer,extracellular space,cytoplasm,Golgi lumen,lysosomal lumen,extracellular matrix	sp	1	1	uniprot_sprot_2015-08-28_HUMAN	>sp|P07585|PGS2_HUMAN Decorin OS=Homo sapiens GN=DCN PE=1 SV=1	22	33	_VSPGAFTPLVK_.2|_ASYSGVSLFSNPVQYWEIQPSTFR_.3|_NLHALILVNNK_.3|_NLHALILVNNK_.2|_VVQC[+57]SDLGLDKVPK_.3|_VVQC[+57]SDLGLDKVPK_.2|_SSGIENGAFQGMK_.2|_SSGIENGAFQGM[+16]K_.2|_KASYSGVSLFSNPVQYWEIQPSTFR_.3|_KASYSGVSLFSNPVQYWEIQPSTFR_.5|_KASYSGVSLFSNPVQYWEIQPSTFR_.4|_VVQC[+57]SDLGLDK_.2|_SAIQLGNYK_.2|_VSPGAFTPLVKLER_.3|_LTRVPGGLAEHK_.3|_VPGGLAEHK_.2|_AHENEITK_.2|_VDAASLKGLNNLAK_.3|_VDAASLKGLNNLAK_.2|_ELHLDN…
3wPQ / C	3wPQ	C	24	P07585	389.225	22.8497	-4.09036	4.09036	1.58874	1.00326e-11	5.18653e-11	P07585	PGS2_HUMAN	Decorin	DCN	P07585	Homo sapiens	kidney development,placenta development,negative regulation of protein kinase activity,skeletal muscle tissue development,aging,response to mechanical stimulus,animal organ morphogenesis,positive regulation of autophagy,negative regulation of endothelial cell migration,positive regulation of phosphatidylinositol 3-kinase signaling,positive regulation of macroautophagy,negative regulation of angio…	protein kinase inhibitor activity,protein binding,collagen binding,glycosaminoglycan binding,poly(A) RNA binding,protein N-terminus binding,extracellular matrix binding	extracellular region,collagen type VI trimer,extracellular space,cytoplasm,Golgi lumen,lysosomal lumen,extracellular matrix	sp	1	1	uniprot_sprot_2015-08-28_HUMAN	>sp|P07585|PGS2_HUMAN Decorin OS=Homo sapiens GN=DCN PE=1 SV=1	22	33	_VSPGAFTPLVK_.2|_ASYSGVSLFSNPVQYWEIQPSTFR_.3|_NLHALILVNNK_.3|_NLHALILVNNK_.2|_VVQC[+57]SDLGLDKVPK_.3|_VVQC[+57]SDLGLDKVPK_.2|_SSGIENGAFQGMK_.2|_SSGIENGAFQGM[+16]K_.2|_KASYSGVSLFSNPVQYWEIQPSTFR_.3|_KASYSGVSLFSNPVQYWEIQPSTFR_.5|_KASYSGVSLFSNPVQYWEIQPSTFR_.4|_VVQC[+57]SDLGLDK_.2|_SAIQLGNYK_.2|_VSPGAFTPLVKLER_.3|_LTRVPGGLAEHK_.3|_VPGGLAEHK_.2|_AHENEITK_.2|_VDAASLKGLNNLAK_.3|_VDAASLKGLNNLAK_.2|_ELHLDN…
1wPQ / C	1wPQ	C	24	P07585	389.225	74.6614	-2.38217	2.38217	0.545698	6.49464e-17	6.03917e-16	P07585	PGS2_HUMAN	Decorin	DCN	P07585	Homo sapiens	kidney development,placenta development,negative regulation of protein kinase activity,skeletal muscle tissue development,aging,response to mechanical stimulus,animal organ morphogenesis,positive regulation of autophagy,negative regulation of endothelial cell migration,positive regulation of phosphatidylinositol 3-kinase signaling,positive regulation of macroautophagy,negative regulation of angio…	protein kinase inhibitor activity,protein binding,collagen binding,glycosaminoglycan binding,poly(A) RNA binding,protein N-terminus binding,extracellular matrix binding	extracellular region,collagen type VI trimer,extracellular space,cytoplasm,Golgi lumen,lysosomal lumen,extracellular matrix	sp	1	1	uniprot_sprot_2015-08-28_HUMAN	>sp|P07585|PGS2_HUMAN Decorin OS=Homo sapiens GN=DCN PE=1 SV=1	22	33	_VSPGAFTPLVK_.2|_ASYSGVSLFSNPVQYWEIQPSTFR_.3|_NLHALILVNNK_.3|_NLHALILVNNK_.2|_VVQC[+57]SDLGLDKVPK_.3|_VVQC[+57]SDLGLDKVPK_.2|_SSGIENGAFQGMK_.2|_SSGIENGAFQGM[+16]K_.2|_KASYSGVSLFSNPVQYWEIQPSTFR_.3|_KASYSGVSLFSNPVQYWEIQPSTFR_.5|_KASYSGVSLFSNPVQYWEIQPSTFR_.4|_VVQC[+57]SDLGLDK_.2|_SAIQLGNYK_.2|_VSPGAFTPLVKLER_.3|_LTRVPGGLAEHK_.3|_VPGGLAEHK_.2|_AHENEITK_.2|_VDAASLKGLNNLAK_.3|_VDAASLKGLNNLAK_.2|_ELHLDN…
3wPQ / C	3wPQ	C	8	Q96C86	39.8994	60.6208	0.603446	0.603446	0.234986	0.00151218	0.00211263	Q96C86	DCPS_HUMAN	m7GpppX diphosphatase	DCPS	Q96C86	Homo sapiens	nuclear-transcribed mRNA catabolic process, deadenylation-dependent decay,deadenylation-dependent decapping of nuclear-transcribed mRNA,cellular response to menadione,negative regulation of programmed cell death,exonucleolytic nuclear-transcribed mRNA catabolic process involved in deadenylation-dependent decay,mRNA cis splicing, via spliceosome,RNA phosphodiester bond hydrolysis, exonucleolytic	RNA 7-methylguanosine cap binding,exoribonuclease activity,protein binding,m7G(5')pppN diphosphatase activity	cytoplasmic mRNA processing body,nucleus,nucleoplasm,cytoplasm,mitochondrion,cytosol	sp	1	2	uniprot_sprot_2015-08-28_HUMAN	>sp|Q96C86|DCPS_HUMAN m7GpppX diphosphatase OS=Homo sapiens GN=DCPS PE=1 SV=2	15	25	_TTVVYPATEK_.2|_DLTPEHLPLLR_.3|_DLTPEHLPLLR_.2|_NILHQGQEAILQR_.3|_NILHQGQEAILQR_.2|_AHLLAEVIENLEC[+57]DPR_.3|_AHLLAEVIENLEC[+57]DPR_.2|_SLRDLTPEHLPLLR_.4|_SLRDLTPEHLPLLR_.3|_LLQEAQQS_.2|_ELDVEEAHAASTEEK_.3|_ELDVEEAHAASTEEK_.2|_WNQQQLDDLYLIAIC[+57]HR_.4|_WNQQQLDDLYLIAIC[+57]HR_.3|_WNQQQLDDLYLIAIC[+57]HR_.2|_VNEASGDGDGEDAVVILEK_.3|_VNEASGDGDGEDAVVILEK_.2|_EAGVGNGTC[+57]APVR_.2|_IVFENPDPSDGFVLIPDLK_…
1wPQ / C	1wPQ	C	24	O00148	194.134	291.233	0.585121	0.585121	0.660939	0.0560273	0.0417653	O00148	DX39A_HUMAN	ATP-dependent RNA helicase DDX39A	DDX39A	O00148	Homo sapiens	mRNA splicing, via spliceosome,termination of RNA polymerase II transcription,RNA export from nucleus,mRNA export from nucleus,cellular response to DNA damage stimulus,regulation of gene expression,RNA secondary structure unwinding,mRNA 3'-end processing	ATP-dependent RNA helicase activity,protein binding,ATP binding,ATPase activity,poly(A) RNA binding	nucleus,nucleoplasm,spliceosomal complex,membrane,cytoplasm	sp	1	2	uniprot_sprot_2015-08-28_HUMAN	>sp|O00148|DX39A_HUMAN ATP-dependent RNA helicase DDX39A OS=Homo sapiens GN=DDX39A PE=1 SV=2	28	52	_ILVATNLFGR_.2|_DVQEIFR_.2|_GSYVSIHSSGFR_.3|_GSYVSIHSSGFR_.2|_GLAITFVSDENDAK_.2|_GLAITFVSDENDAK_.3|_DFLLKPELLR_.3|_DFLLKPELLR_.2|_ELAFQISKEYER_.3|_ELAFQISKEYER_.2|_FMQDPMEVFVDDETK_.2|_FMQDPMEVFVDDETK_.3|_AIVDC[+57]GFEHPSEVQHEC[+57]IPQAILGMDVLC[+57]QAK_.4|_AIVDC[+57]GFEHPSEVQHEC[+57]IPQAILGMDVLC[+57]QAK_.5|_AIVDC[+57]GFEHPSEVQHEC[+57]IPQAILGM[+16]DVLC[+57]QAK_.4|_GSYVSIHSSGFRDFLLKPELLR_.5|_GSYVSIH…
1wPQ / C	1wPQ	C	20	Q13838	79.7245	135.712	0.767452	0.767452	0.465248	0.00343409	0.00423203	Q13838	DX39B_HUMAN	Spliceosome RNA helicase DDX39B	DDX39B	Q13838	Homo sapiens	spliceosomal complex assembly,mRNA splicing, via spliceosome,liver development,termination of RNA polymerase II transcription,RNA export from nucleus,mRNA export from nucleus,RNA splicing,RNA secondary structure unwinding,mRNA 3'-end processing,positive regulation of DNA-templated transcription, elongation,positive regulation of translation,viral mRNA export from host cell nucleus,positive regula…	ATP-dependent RNA helicase activity,protein binding,ATP binding,RNA-dependent ATPase activity,ATPase activity,U6 snRNA binding,U4 snRNA binding,protein complex binding,identical protein binding,ATP-dependent protein binding,poly(A) RNA binding	transcription export complex,nucleus,nucleoplasm,spliceosomal complex,nuclear matrix,nuclear speck,U4 snRNP,U6 snRNP,cytoplasm	sp	1	1	uniprot_sprot_2015-08-28_HUMAN	>sp|Q13838|DX39B_HUMAN Spliceosome RNA helicase DDX39B OS=Homo sapiens GN=DDX39B PE=1 SV=1	15	31	_VAVFFGGLSIK_.2|_NC[+57]PHIVVGTPGR_.3|_NC[+57]PHIVVGTPGR_.2|_C[+57]IALAQLLVEQNFPAIAIHR_.3|_C[+57]IALAQLLVEQNFPAIAIHR_.5|_C[+57]IALAQLLVEQNFPAIAIHR_.4|_C[+57]IALAQLLVEQNFPAIAIHR_.2|_VNIAFNYDMPEDSDTYLHR_.3|_VNIAFNYDMPEDSDTYLHR_.4|_VNIAFNYDM[+16]PEDSDTYLHR_.3|_VNIAFNYDMPEDSDTYLHR_.2|_QVMMFSATLSK_.2|_QVMM[+16]FSATLSK_.2|_QVM[+16]MFSATLSK_.2|_QVM[+16]M[+16]FSATLSK_.2|_VAVFFGGLSIKK_.3|_KNC[+57]PHIVVGTP…
3wPQ / C	3wPQ	C	8	O00571	56.1302	85.0627	0.59975	0.59975	0.703878	0.055128	0.0413373	O00571	DDX3X_HUMAN	ATP-dependent RNA helicase DDX3X	DDX3X	O00571	Homo sapiens	transcription, DNA-templated,chromosome segregation,extrinsic apoptotic signaling pathway via death domain receptors,response to virus,RNA secondary structure unwinding,positive regulation of gene expression,Wnt signaling pathway,negative regulation of translation,positive regulation of cell growth,negative regulation of cell growth,negative regulation of protein complex assembly,DNA duplex unwin…	DNA binding,RNA binding,GTPase activity,ATP-dependent DNA helicase activity,ATP-dependent RNA helicase activity,protein binding,ATP binding,transcription factor binding,poly(A) binding,eukaryotic initiation factor 4E binding,ATPase activity,nucleoside-triphosphatase activity,translation initiation factor binding,RNA stem-loop binding,ribosomal small subunit binding,CTPase activity,poly(A) RNA bin…	nucleus,cytoplasm,mitochondrial outer membrane,cell-cell adherens junction,cytoplasmic stress granule,nuclear speck,extracellular exosome,eukaryotic translation initiation factor 3 complex,cytosolic small ribosomal subunit	sp	1	3	uniprot_sprot_2015-08-28_HUMAN	>sp|O00571|DDX3X_HUMAN ATP-dependent RNA helicase DDX3X OS=Homo sapiens GN=DDX3X PE=1 SV=3	46	71	_EIQMLAR_.2|_VRPC[+57]VVYGGADIGQQIR_.3|_VRPC[+57]VVYGGADIGQQIR_.2|_GLDISNVK_.2|_HVINFDLPSDIEEYVHR_.4|_HVINFDLPSDIEEYVHR_.3|_HVINFDLPSDIEEYVHR_.2|_VVWVEESDKR_.3|_VVWVEESDKR_.2|_IGLDFC[+57]K_.2|_SSFFSDR_.2|_DREEALHQFR_.3|_DREEALHQFR_.2|_HTMMFSATFPK_.3|_HTMMFSATFPK_.2|_HTM[+16]MFSATFPK_.2|_HTM[+16]M[+16]FSATFPK_.2|_LVDMM[+16]ER_.2|_QYPISLVLAPTR_.3|_QYPISLVLAPTR_.2|_RDLMAC[+57]AQTGSGK_.3|_RDLMAC[+57]…
3wPQ / C	3wPQ	C	8	O43143	29.927	44.8702	0.584308	0.584308	0.882797	0.0383995	0.0309618	O43143	DHX15_HUMAN	Pre-mRNA-splicing factor ATP-dependent RNA helicase DHX15	DHX15	O43143	Homo sapiens	mRNA splicing, via spliceosome,mRNA processing,RNA splicing,response to toxic substance,response to alkaloid	RNA helicase activity,double-stranded RNA binding,ATP-dependent RNA helicase activity,protein binding,ATP binding,poly(A) RNA binding	nucleus,U12-type spliceosomal complex,nucleolus,cytoplasm,U2-type post-mRNA release spliceosomal complex	sp	1	2	uniprot_sprot_2015-08-28_HUMAN	>sp|O43143|DHX15_HUMAN Pre-mRNA-splicing factor ATP-dependent RNA helicase DHX15 OS=Homo sapiens GN=DHX15 PE=1 SV=2	51	87	_FTDILVR_.2|_TC[+57]TDIKPEWLVK_.3|_TC[+57]TDIKPEWLVK_.2|_SNLGSVVLQLK_.2|_HRLDLGEDYPSGKK_.4|_HRLDLGEDYPSGKK_.3|_STDFTSR_.2|_RHRLDLGEDYPSGK_.4|_RHRLDLGEDYPSGK_.2|_FAHIDGDHLTLLNVYHAFK_.5|_FAHIDGDHLTLLNVYHAFK_.4|_FAHIDGDHLTLLNVYHAFK_.3|_FAHIDGDHLTLLNVYHAFK_.2|_LDLGEDYPSGKK_.3|_LDLGEDYPSGKK_.2|_RLQLPVWEYK_.3|_RLQLPVWEYK_.2|_EVDDLGPEVGDIK_.3|_EVDDLGPEVGDIK_.2|_IFEPPPPK_.2|_TGHYLTVK_.2|_VAAMSVAQR_.2|_YG…
1wPQ / C	1wPQ	C	24	Q08211	38.4981	67.4988	0.810076	0.810076	0.945072	0.00048967	0.000786989	Q08211	DHX9_HUMAN	ATP-dependent RNA helicase A	DHX9	Q08211	Homo sapiens	mRNA splicing, via spliceosome,osteoblast differentiation,RNA processing,positive regulation of type I interferon production,DNA duplex unwinding,rhythmic process,CRD-mediated mRNA stabilization,protein localization to cytoplasmic stress granule	RNA polymerase II transcription factor binding,DNA binding,RNA helicase activity,ATP-dependent DNA helicase activity,ATP-dependent RNA helicase activity,protein binding,ATP binding,poly(A) RNA binding	nucleus,nucleoplasm,nucleolus,cytoplasm,centrosome,cytosol,membrane,intracellular ribonucleoprotein complex,cytoplasmic ribonucleoprotein granule,CRD-mediated mRNA stability complex,nuclear stress granule	sp	1	4	uniprot_sprot_2015-08-28_HUMAN	>sp|Q08211|DHX9_HUMAN ATP-dependent RNA helicase A OS=Homo sapiens GN=DHX9 PE=1 SV=4	81	139	_YQILPLHSQIPR_.3|_YQILPLHSQIPR_.2|_AAEC[+57]NIVVTQPR_.2|_AAEC[+57]NIVVTQPR_.3|_LAQFEPSQR_.2|_LGGIGQFLAK_.2|_DVVQAYPEVR_.2|_TPLHEIALSIK_.3|_TPLHEIALSIK_.2|_QISRPSAAGINLMIGSTR_.3|_QISRPSAAGINLM[+16]IGSTR_.3|_QISRPSAAGINLMIGSTR_.2|_GISHVIVDEIHER_.3|_GISHVIVDEIHER_.2|_LAAQSC[+57]ALSLVR_.2|_LAAQSC[+57]ALSLVR_.3|_NFLYAWC[+57]GK_.2|_KVFDPVPVGVTK_.3|_KVFDPVPVGVTK_.2|_QLYHLGVVEAYSGLTK_.3|_QLYHLGVVEAYSGLTK…
3wPQ / C	3wPQ	C	8	Q9NR28	52.8162	86.6438	0.714116	0.714116	0.463359	0.0217911	0.0196505	Q9NR28	DBLOH_HUMAN	Diablo homolog, mitochondrial	DIABLO	Q9NR28	Homo sapiens	apoptotic process,activation of cysteine-type endopeptidase activity involved in apoptotic process,extrinsic apoptotic signaling pathway via death domain receptors,intrinsic apoptotic signaling pathway in response to oxidative stress,activation of cysteine-type endopeptidase activity involved in apoptotic process by cytochrome c,positive regulation of apoptotic process,neuron apoptotic process,in…	protein binding	mitochondrion,mitochondrial intermembrane space,cytosol,cytoplasmic side of plasma membrane,CD40 receptor complex	sp	1	1	uniprot_sprot_2015-08-28_HUMAN	>sp|Q9NR28|DBLOH_HUMAN Diablo homolog, mitochondrial OS=Homo sapiens GN=DIABLO PE=1 SV=1	12	19	_LAEAQIEELR_.2|_LQVEEVHQLSR_.3|_LQVEEVHQLSR_.2|_AVYTLTSLYR_.2|_MNSEEEDEVWQVIIGAR_.3|_MNSEEEDEVWQVIIGAR_.2|_NHIQLVK_.2|_LAEAQIEELRQK_.3|_LAEAQIEELRQK_.2|_SEPHSLSSEALMR_.3|_SEPHSLSSEALM[+16]R_.3|_SEPHSLSSEALMR_.2|_SEPHSLSSEALM[+16]R_.2|_TQEEGEER_.2|_AESEQEAYLR_.2|_AESEQEAYLRED_.2|_TQEEGEERAESEQEAYLRED_.3|_LETTWMTAVGLSEMAAEAAYQTGADQASITAR_.4|_LETTWMTAVGLSEMAAEAAYQTGADQASITAR_.3
3wPQ / C	3wPQ	C	24	P09622	170.05	292.192	0.780958	0.780958	0.719289	0.0005615	0.000883801	P09622	DLDH_HUMAN	Dihydrolipoyl dehydrogenase, mitochondrial	DLD	P09622	Homo sapiens	pyruvate metabolic process,tricarboxylic acid cycle,2-oxoglutarate metabolic process,mitochondrial electron transport, NADH to ubiquinone,proteolysis,lysine catabolic process,gastrulation,aging,branched-chain amino acid catabolic process,lipoate metabolic process,regulation of acetyl-CoA biosynthetic process from pyruvate,regulation of membrane potential,cell redox homeostasis,glyoxylate metaboli…	dihydrolipoyl dehydrogenase activity,lipoamide binding,flavin adenine dinucleotide binding,NAD binding,pyruvate dehydrogenase (NAD+) activity	nucleoplasm,mitochondrion,mitochondrial matrix,cilium,acrosomal matrix,myelin sheath,oxoglutarate dehydrogenase complex,pyruvate dehydrogenase complex	sp	1	2	uniprot_sprot_2015-08-28_HUMAN	>sp|P09622|DLDH_HUMAN Dihydrolipoyl dehydrogenase, mitochondrial OS=Homo sapiens GN=DLD PE=1 SV=2	30	62	_EANLAASFGK_.2|_ADGGTQVIDTK_.2|_GIEMSEVR_.2|_GIEM[+16]SEVR_.2|_SEEQLKEEGIEYK_.3|_SEEQLKEEGIEYK_.2|_ALTGGIAHLFK_.2|_NLGLEELGIELDPR_.2|_NLGLEELGIELDPR_.3|_IDVSIEAASGGK_.2|_AEVITC[+57]DVLLVC[+57]IGR_.2|_AEVITC[+57]DVLLVC[+57]IGR_.3|_VC[+57]HAHPTLSEAFR_.3|_VC[+57]HAHPTLSEAFR_.2|_IPNIYAIGDVVAGPMLAHK_.3|_IPNIYAIGDVVAGPMLAHK_.4|_IPNIYAIGDVVAGPM[+16]LAHK_.4|_IPNIYAIGDVVAGPM[+16]LAHK_.3|_IPNIYAIGDVVAGPM[+…
3wPQ / 1wPQ	3wPQ	1wPQ	24	P09622	185.447	292.192	0.655915	0.655915	0.971754	0.00490775	0.00575585	P09622	DLDH_HUMAN	Dihydrolipoyl dehydrogenase, mitochondrial	DLD	P09622	Homo sapiens	pyruvate metabolic process,tricarboxylic acid cycle,2-oxoglutarate metabolic process,mitochondrial electron transport, NADH to ubiquinone,proteolysis,lysine catabolic process,gastrulation,aging,branched-chain amino acid catabolic process,lipoate metabolic process,regulation of acetyl-CoA biosynthetic process from pyruvate,regulation of membrane potential,cell redox homeostasis,glyoxylate metaboli…	dihydrolipoyl dehydrogenase activity,lipoamide binding,flavin adenine dinucleotide binding,NAD binding,pyruvate dehydrogenase (NAD+) activity	nucleoplasm,mitochondrion,mitochondrial matrix,cilium,acrosomal matrix,myelin sheath,oxoglutarate dehydrogenase complex,pyruvate dehydrogenase complex	sp	1	2	uniprot_sprot_2015-08-28_HUMAN	>sp|P09622|DLDH_HUMAN Dihydrolipoyl dehydrogenase, mitochondrial OS=Homo sapiens GN=DLD PE=1 SV=2	30	62	_EANLAASFGK_.2|_ADGGTQVIDTK_.2|_GIEMSEVR_.2|_GIEM[+16]SEVR_.2|_SEEQLKEEGIEYK_.3|_SEEQLKEEGIEYK_.2|_ALTGGIAHLFK_.2|_NLGLEELGIELDPR_.2|_NLGLEELGIELDPR_.3|_IDVSIEAASGGK_.2|_AEVITC[+57]DVLLVC[+57]IGR_.2|_AEVITC[+57]DVLLVC[+57]IGR_.3|_VC[+57]HAHPTLSEAFR_.3|_VC[+57]HAHPTLSEAFR_.2|_IPNIYAIGDVVAGPMLAHK_.3|_IPNIYAIGDVVAGPMLAHK_.4|_IPNIYAIGDVVAGPM[+16]LAHK_.4|_IPNIYAIGDVVAGPM[+16]LAHK_.3|_IPNIYAIGDVVAGPM[+…
3wPQ / 1wPQ	3wPQ	1wPQ	8	P36957	101.767	185.714	0.867809	0.867809	0.243991	1.73173e-05	3.74032e-05	P36957	ODO2_HUMAN	Dihydrolipoyllysine-residue succinyltransferase component of 2-oxoglutarate dehydrogenase complex, mitochondrial	DLST	P36957	Homo sapiens	generation of precursor metabolites and energy,tricarboxylic acid cycle,lysine catabolic process,L-lysine catabolic process to acetyl-CoA via saccharopine,glyoxylate metabolic process	dihydrolipoyllysine-residue succinyltransferase activity	nucleus,mitochondrial matrix,membrane,myelin sheath,oxoglutarate dehydrogenase complex,extracellular exosome	sp	1	4	uniprot_sprot_2015-08-28_HUMAN	>sp|P36957|ODO2_HUMAN Dihydrolipoyllysine-residue succinyltransferase component of 2-oxoglutarate dehydrogenase complex, mitochondrial OS=Homo sapiens GN=DLST PE=1 SV=4	27	40	_GLVVPVIR_.2|_NVEAMNFADIER_.2|_NVEAM[+16]NFADIER_.2|_TPAFAESVTEGDVRWEK_.3|_TPAFAESVTEGDVRWEK_.2|_TITELGEK_.2|_TPAFAESVTEGDVR_.2|_TPAFAESVTEGDVR_.3|_VEGGTPLFTLRK_.3|_VEGGTPLFTLRK_.2|_LIDGREAVTFLR_.3|_EAVTFLRK_.2|_VEVRPMMYVALTYDHR_.4|_VEVRPM[+16]MYVALTYDHR_.4|_VEVRPMM[+16]YVALTYDHR_.4|_VEVRPMMYVALTYDHR_.3|_VEVRPM[+16]MYVALTYDHR_.3|_VEVRPMM[+16]YVALTYDHR_.3|_LGFMSAFVK_.2|_LGFM[+16]SAFVK_.2|_PAEAPAAA…
3wPQ / C	3wPQ	C	8	P36957	51.8768	185.714	1.83992	1.83992	1.03809	0.00226274	0.0029809	P36957	ODO2_HUMAN	Dihydrolipoyllysine-residue succinyltransferase component of 2-oxoglutarate dehydrogenase complex, mitochondrial	DLST	P36957	Homo sapiens	generation of precursor metabolites and energy,tricarboxylic acid cycle,lysine catabolic process,L-lysine catabolic process to acetyl-CoA via saccharopine,glyoxylate metabolic process	dihydrolipoyllysine-residue succinyltransferase activity	nucleus,mitochondrial matrix,membrane,myelin sheath,oxoglutarate dehydrogenase complex,extracellular exosome	sp	1	4	uniprot_sprot_2015-08-28_HUMAN	>sp|P36957|ODO2_HUMAN Dihydrolipoyllysine-residue succinyltransferase component of 2-oxoglutarate dehydrogenase complex, mitochondrial OS=Homo sapiens GN=DLST PE=1 SV=4	27	40	_GLVVPVIR_.2|_NVEAMNFADIER_.2|_NVEAM[+16]NFADIER_.2|_TPAFAESVTEGDVRWEK_.3|_TPAFAESVTEGDVRWEK_.2|_TITELGEK_.2|_TPAFAESVTEGDVR_.2|_TPAFAESVTEGDVR_.3|_VEGGTPLFTLRK_.3|_VEGGTPLFTLRK_.2|_LIDGREAVTFLR_.3|_EAVTFLRK_.2|_VEVRPMMYVALTYDHR_.4|_VEVRPM[+16]MYVALTYDHR_.4|_VEVRPMM[+16]YVALTYDHR_.4|_VEVRPMMYVALTYDHR_.3|_VEVRPM[+16]MYVALTYDHR_.3|_VEVRPMM[+16]YVALTYDHR_.3|_LGFMSAFVK_.2|_LGFM[+16]SAFVK_.2|_PAEAPAAA…
1wPQ / C	1wPQ	C	8	P36957	51.8768	101.767	0.97211	0.97211	0.941569	0.0420035	0.0333394	P36957	ODO2_HUMAN	Dihydrolipoyllysine-residue succinyltransferase component of 2-oxoglutarate dehydrogenase complex, mitochondrial	DLST	P36957	Homo sapiens	generation of precursor metabolites and energy,tricarboxylic acid cycle,lysine catabolic process,L-lysine catabolic process to acetyl-CoA via saccharopine,glyoxylate metabolic process	dihydrolipoyllysine-residue succinyltransferase activity	nucleus,mitochondrial matrix,membrane,myelin sheath,oxoglutarate dehydrogenase complex,extracellular exosome	sp	1	4	uniprot_sprot_2015-08-28_HUMAN	>sp|P36957|ODO2_HUMAN Dihydrolipoyllysine-residue succinyltransferase component of 2-oxoglutarate dehydrogenase complex, mitochondrial OS=Homo sapiens GN=DLST PE=1 SV=4	27	40	_GLVVPVIR_.2|_NVEAMNFADIER_.2|_NVEAM[+16]NFADIER_.2|_TPAFAESVTEGDVRWEK_.3|_TPAFAESVTEGDVRWEK_.2|_TITELGEK_.2|_TPAFAESVTEGDVR_.2|_TPAFAESVTEGDVR_.3|_VEGGTPLFTLRK_.3|_VEGGTPLFTLRK_.2|_LIDGREAVTFLR_.3|_EAVTFLRK_.2|_VEVRPMMYVALTYDHR_.4|_VEVRPM[+16]MYVALTYDHR_.4|_VEVRPMM[+16]YVALTYDHR_.4|_VEVRPMMYVALTYDHR_.3|_VEVRPM[+16]MYVALTYDHR_.3|_VEVRPMM[+16]YVALTYDHR_.3|_LGFMSAFVK_.2|_LGFM[+16]SAFVK_.2|_PAEAPAAA…
1wPQ / C	1wPQ	C	8	Q8IXB1	25.0555	39.5019	0.656795	0.656795	0.303248	0.00422446	0.00506936	Q8IXB1	DJC10_HUMAN	DnaJ homolog subfamily C member 10	DNAJC10	Q8IXB1	Homo sapiens	negative regulation of protein phosphorylation,ER-associated ubiquitin-dependent protein catabolic process,positive regulation of ATPase activity,protein folding in endoplasmic reticulum,response to endoplasmic reticulum stress,cell redox homeostasis,oxidation-reduction process,intrinsic apoptotic signaling pathway in response to endoplasmic reticulum stress	ATPase activator activity,protein binding,protein disulfide oxidoreductase activity,disulfide oxidoreductase activity,oxidoreductase activity, acting on a sulfur group of donors, disulfide as acceptor,Hsp70 protein binding,chaperone binding,ATPase binding,misfolded protein binding	endoplasmic reticulum,endoplasmic reticulum lumen,membrane,endoplasmic reticulum chaperone complex	sp	1	2	uniprot_sprot_2015-08-28_HUMAN	>sp|Q8IXB1|DJC10_HUMAN DnaJ homolog subfamily C member 10 OS=Homo sapiens GN=DNAJC10 PE=1 SV=2	23	31	_NFQEEQINTR_.2|_ILYDILAFAK_.2|_IWGLGFLPQVSTDLTPQTFSEK_.3|_AIAALISEKLETLR_.2|_AIAALISEKLETLR_.3|_AIAALISEK_.2|_ESLVSFAMQHVR_.3|_ESLVSFAM[+16]QHVR_.3|_ESLVSFAMQHVR_.2|_GVNSYPSLFIFR_.3|_GVNSYPSLFIFR_.2|_NPNNPNAHGDFLK_.3|_NPNNPNAHGDFLK_.2|_RNFQEEQINTR_.3|_RNFQEEQINTR_.2|_LHPDKNPNNPNAHGDFLK_.4|_IGAVNC[+57]GDDR_.2|_ASNLLYGQLK_.2|_GGDC[+57]LTSQTR_.2|_NENSNDPELK_.2|_NSILFLNSLDAK_.2|_YDFGIYDDDPEIITLER_.3|…
3wPQ / C	3wPQ	C	80	Q13217	1208.48	2110.43	0.804342	0.804342	0.845806	4.93126e-24	7.67561e-23	Q13217	DNJC3_HUMAN	DnaJ homolog subfamily C member 3	DNAJC3	Q13217	Homo sapiens	negative regulation of protein kinase activity,positive regulation of translation initiation in response to endoplasmic reticulum stress,IRE1-mediated unfolded protein response,negative regulation of apoptotic process,proteolysis involved in cellular protein catabolic process,defense response to virus,cellular response to cold,negative regulation of endoplasmic reticulum stress-induced eIF2 alpha…	protein kinase inhibitor activity,protein kinase binding,chaperone binding,misfolded protein binding	cytoplasm,endoplasmic reticulum,endoplasmic reticulum lumen,smooth endoplasmic reticulum,cytosol,membrane,endoplasmic reticulum Sec complex,extracellular exosome,extracellular vesicle	sp	1	1	uniprot_sprot_2015-08-28_HUMAN	>sp|Q13217|DNJC3_HUMAN DnaJ homolog subfamily C member 3 OS=Homo sapiens GN=DNAJC3 PE=1 SV=1	31	40	_TEPSIAEYTVR_.2|_LIESAEELIR_.2|_EVLSDPEMR_.2|_MDFTAAR_.2|_LIESAEELIRDGR_.3|_VC[+57]SEVLQMEPDNVNALKDR_.3|_ILEVC[+57]VWDAELR_.2|_IC[+57]HC[+57]FSKDEKPVEAIR_.4|_KKFDDGEDPLDAESQQGGGGNPFHR_.4|_SNPSENEEKEAQSQLIK_.3|_SQALNAFGSGDYTAAIAFLDK_.2|_LLAAGQLADALSQFHAAVDGDPDNYIAYYRR_.4|_YTDATSKYESVMK_.2|_LLAAGQLADALSQFHAAVDGDPDNYIAYYR_.4|_LLAAGQLADALSQFHAAVDGDPDNYIAYYR_.3|_ISTLYYQLGDHELSLSEVR_.3|_ISTLYYQLGDHELSL…
3wPQ / C	3wPQ	C	20	O00115	639.407	999.074	0.643858	0.643858	0.43491	3.24612e-08	1.07603e-07	O00115	DNS2A_HUMAN	Deoxyribonuclease-2-alpha	DNASE2	O00115	Homo sapiens	DNA metabolic process,apoptotic DNA fragmentation,erythrocyte differentiation	DNA binding,deoxyribonuclease II activity	lysosome,extracellular exosome	sp	1	2	uniprot_sprot_2015-08-28_HUMAN	>sp|O00115|DNS2A_HUMAN Deoxyribonuclease-2-alpha OS=Homo sapiens GN=DNASE2 PE=1 SV=2	6	6	_ALINSPEGAVGR_.2|_YLDESSGGWR_.2|_NYQPC[+57]NGMAR_.2|_GGGTLC[+57]AQLPALWK_.2|_AFQPLVK_.2|_GPWTC[+57]VGDMNR_.2
3wPQ / C	3wPQ	C	8	Q9ULA0	43.8475	87.4397	0.995792	0.995792	0.546752	0.000446321	0.000727113	Q9ULA0	DNPEP_HUMAN	Aspartyl aminopeptidase	DNPEP	Q9ULA0	Homo sapiens	proteolysis,peptide metabolic process	aminopeptidase activity,protein binding,zinc ion binding,metalloaminopeptidase activity	nucleus,nucleoplasm,cytoplasm,blood microparticle	sp	1	1	uniprot_sprot_2015-08-28_HUMAN	>sp|Q9ULA0|DNPEP_HUMAN Aspartyl aminopeptidase OS=Homo sapiens GN=DNPEP PE=1 SV=1	22	39	_SPSPFHAVAEC[+57]R_.3|_SPSPFHAVAEC[+57]R_.2|_LDNLHSC[+57]FC[+57]ALQALIDSC[+57]AGPGSLATEPHVR_.4|_LDNLHSC[+57]FC[+57]ALQALIDSC[+57]AGPGSLATEPHVR_.5|_LDNLHSC[+57]FC[+57]ALQALIDSC[+57]AGPGSLATEPHVR_.6|_LDNLHSC[+57]FC[+57]ALQALIDSC[+57]AGPGSLATEPHVR_.3|_NDTPC[+57]GTTIGPILASR_.2|_NDTPC[+57]GTTIGPILASR_.3|_YASNAVSEALIR_.2|_GTPEPGPLNAVDER_.2|_GFFELFPSLSHNLLVD_.2|_RISASC[+57]QHPTAFEEAIPK_.4|_RISASC[+57]QH…
1wPQ / C	1wPQ	C	8	Q9ULA0	43.8475	66.8885	0.609263	0.609263	0.438044	0.0011907	0.00171365	Q9ULA0	DNPEP_HUMAN	Aspartyl aminopeptidase	DNPEP	Q9ULA0	Homo sapiens	proteolysis,peptide metabolic process	aminopeptidase activity,protein binding,zinc ion binding,metalloaminopeptidase activity	nucleus,nucleoplasm,cytoplasm,blood microparticle	sp	1	1	uniprot_sprot_2015-08-28_HUMAN	>sp|Q9ULA0|DNPEP_HUMAN Aspartyl aminopeptidase OS=Homo sapiens GN=DNPEP PE=1 SV=1	22	39	_SPSPFHAVAEC[+57]R_.3|_SPSPFHAVAEC[+57]R_.2|_LDNLHSC[+57]FC[+57]ALQALIDSC[+57]AGPGSLATEPHVR_.4|_LDNLHSC[+57]FC[+57]ALQALIDSC[+57]AGPGSLATEPHVR_.5|_LDNLHSC[+57]FC[+57]ALQALIDSC[+57]AGPGSLATEPHVR_.6|_LDNLHSC[+57]FC[+57]ALQALIDSC[+57]AGPGSLATEPHVR_.3|_NDTPC[+57]GTTIGPILASR_.2|_NDTPC[+57]GTTIGPILASR_.3|_YASNAVSEALIR_.2|_GTPEPGPLNAVDER_.2|_GFFELFPSLSHNLLVD_.2|_RISASC[+57]QHPTAFEEAIPK_.4|_RISASC[+57]QH…
3wPQ / 1wPQ	3wPQ	1wPQ	40	Q14195	155.776	16.3956	-3.24809	3.24809	1.42004	2.81479e-15	2.23932e-14	Q14195	DPYL3_HUMAN	Dihydropyrimidinase-related protein 3	DPYSL3	Q14195	Homo sapiens	positive regulation of neuron projection development,negative regulation of neuron projection development,negative regulation of cell migration,neuron development,response to axon injury,actin filament bundle assembly,protein homooligomerization,positive regulation of filopodium assembly,actin crosslink formation,cellular response to cytokine stimulus	hydrolase activity, acting on carbon-nitrogen (but not peptide) bonds,SH3 domain binding,filamin binding,chondroitin sulfate binding	extracellular space,cytosol,lamellipodium,growth cone,filamentous actin,cell body,exocytic vesicle	sp	1	1	uniprot_sprot_2015-08-28_HUMAN	>sp|Q14195|DPYL3_HUMAN Dihydropyrimidinase-related protein 3 OS=Homo sapiens GN=DPYSL3 PE=1 SV=1	26	38	_QIGDNLIVPGGVK_.2|_GAPLVVIC[+57]QGK_.2|_SAADLISQAR_.2|_FIPC[+57]SPFSDYVYKR_.3|_AIGKDNFTAIPEGTNGVEER_.3|_NHQSAAEYNIFEGMELR_.3|_NHQSAAEYNIFEGMELR_.2|_IMLEDGNLHVTQGAGR_.3|_IM[+16]LEDGNLHVTQGAGR_.3|_AITIASQTNC[+57]PLYVTK_.2|_AITIASQTNC[+57]PLYVTK_.3|_GMTTVDDFFQGTK_.2|_GM[+16]TTVDDFFQGTK_.2|_MLEMGITGPEGHVLSRPEELEAEAVFR_.4|_MLEMGITGPEGHVLSRPEELEAEAVFR_.3|_NLHQSGFSLSGTQVDEGVR_.3|_NLHQSGFSLSGTQVDEGVR_.2|…
3wPQ / C	3wPQ	C	40	Q14195	230.289	16.3956	-3.81206	3.81206	1.19192	8.52153e-21	1.10935e-19	Q14195	DPYL3_HUMAN	Dihydropyrimidinase-related protein 3	DPYSL3	Q14195	Homo sapiens	positive regulation of neuron projection development,negative regulation of neuron projection development,negative regulation of cell migration,neuron development,response to axon injury,actin filament bundle assembly,protein homooligomerization,positive regulation of filopodium assembly,actin crosslink formation,cellular response to cytokine stimulus	hydrolase activity, acting on carbon-nitrogen (but not peptide) bonds,SH3 domain binding,filamin binding,chondroitin sulfate binding	extracellular space,cytosol,lamellipodium,growth cone,filamentous actin,cell body,exocytic vesicle	sp	1	1	uniprot_sprot_2015-08-28_HUMAN	>sp|Q14195|DPYL3_HUMAN Dihydropyrimidinase-related protein 3 OS=Homo sapiens GN=DPYSL3 PE=1 SV=1	26	38	_QIGDNLIVPGGVK_.2|_GAPLVVIC[+57]QGK_.2|_SAADLISQAR_.2|_FIPC[+57]SPFSDYVYKR_.3|_AIGKDNFTAIPEGTNGVEER_.3|_NHQSAAEYNIFEGMELR_.3|_NHQSAAEYNIFEGMELR_.2|_IMLEDGNLHVTQGAGR_.3|_IM[+16]LEDGNLHVTQGAGR_.3|_AITIASQTNC[+57]PLYVTK_.2|_AITIASQTNC[+57]PLYVTK_.3|_GMTTVDDFFQGTK_.2|_GM[+16]TTVDDFFQGTK_.2|_MLEMGITGPEGHVLSRPEELEAEAVFR_.4|_MLEMGITGPEGHVLSRPEELEAEAVFR_.3|_NLHQSGFSLSGTQVDEGVR_.3|_NLHQSGFSLSGTQVDEGVR_.2|…
3wPQ / 1wPQ	3wPQ	1wPQ	60	Q14126	458.631	696.043	0.601843	0.601843	0.851176	4.14895e-05	8.26327e-05	Q14126	DSG2_HUMAN	Desmoglein-2	DSG2	Q14126	Homo sapiens	desmosome organization,Purkinje myocyte development,cell adhesion,homophilic cell adhesion via plasma membrane adhesion molecules,response to progesterone,maternal process involved in female pregnancy,bundle of His cell-Purkinje myocyte adhesion involved in cell communication,regulation of heart rate by cardiac conduction,regulation of ventricular cardiac muscle cell action potential	calcium ion binding,cell adhesion molecule binding,cell adhesive protein binding involved in bundle of His cell-Purkinje myocyte communication	plasma membrane,cell-cell junction,cell surface,intercalated disc,integral component of membrane,apical plasma membrane,lateral plasma membrane,desmosome,extracellular exosome	sp	1	2	uniprot_sprot_2015-08-28_HUMAN	>sp|Q14126|DSG2_HUMAN Desmoglein-2 OS=Homo sapiens GN=DSG2 PE=1 SV=2	33	46	_AWITAPVALR_.2|_IVAISEDYPR_.2|_LEDRDNWISVDSVTSEIK_.3|_SEIQFLISDNQGFSC[+57]PEK_.3|_QESTSVLLQQSEK_.2|_AWITAPVALREGEDLSK_.3|_GITEPPFGIFVFNK_.2|_IVSLEPAYPPVFYLNK_.3|_IVSLEPAYPPVFYLNK_.2|_GQIIGNFQAFDEDTGLPAHAR_.3|_GQIIGNFQAFDEDTGLPAHAR_.2|_ILDVNDNIPVVENK_.2|_ILDVNDNIPVVENK_.3|_QVLTLTVC[+57]EC[+57]LHGSGC[+57]R_.3|_QVLTLTVC[+57]EC[+57]LHGSGC[+57]R_.2|_GNNVEKPLELR_.2|_NLDFSVIVANK_.2|_IHSDLAEER_.2|_DGNGEV…
3wPQ / 1wPQ	3wPQ	1wPQ	8	P63167	108.966	58.6188	-0.894437	0.894437	0.48147	0.000607127	0.000949132	P63167	DYL1_HUMAN	Dynein light chain 1, cytoplasmic	DYNLL1	P63167	Homo sapiens	G2/M transition of mitotic cell cycle,transcription, DNA-templated,regulation of transcription, DNA-templated,ER to Golgi vesicle-mediated transport,apoptotic process,microtubule-based process,female gamete generation,anatomical structure morphogenesis,viral process,macroautophagy,antigen processing and presentation of exogenous peptide antigen via MHC class II,substantia nigra development,actin …	motor activity,protein binding	kinetochore,nucleus,cytoplasm,mitochondrion,centrosome,cytosol,cytoplasmic dynein complex,microtubule,plasma membrane,membrane,extracellular exosome,mitotic spindle,ciliary tip,COP9 signalosome	sp	1	1	uniprot_sprot_2015-08-28_HUMAN	>sp|P63167|DYL1_HUMAN Dynein light chain 1, cytoplasmic OS=Homo sapiens GN=DYNLL1 PE=1 SV=1	7	13	_YNPTWHC[+57]IVGR_.3|_YNPTWHC[+57]IVGR_.2|_NADMSEEMQQDSVEC[+57]ATQALEK_.3|_NADM[+16]SEEMQQDSVEC[+57]ATQALEK_.3|_NADMSEEM[+16]QQDSVEC[+57]ATQALEK_.3|_NFGSYVTHETK_.3|_NFGSYVTHETK_.2|_DIAAHIKK_.2|_YNIEKDIAAHIK_.3|_YNIEKDIAAHIK_.2|_KYNPTWHC[+57]IVGR_.3|_KYNPTWHC[+57]IVGR_.2|_YNIEKDIAAHIKK_.3
3wPQ / C	3wPQ	C	8	P63167	104.864	58.6188	-0.839084	0.839084	0.671129	0.00231618	0.00303888	P63167	DYL1_HUMAN	Dynein light chain 1, cytoplasmic	DYNLL1	P63167	Homo sapiens	G2/M transition of mitotic cell cycle,transcription, DNA-templated,regulation of transcription, DNA-templated,ER to Golgi vesicle-mediated transport,apoptotic process,microtubule-based process,female gamete generation,anatomical structure morphogenesis,viral process,macroautophagy,antigen processing and presentation of exogenous peptide antigen via MHC class II,substantia nigra development,actin …	motor activity,protein binding	kinetochore,nucleus,cytoplasm,mitochondrion,centrosome,cytosol,cytoplasmic dynein complex,microtubule,plasma membrane,membrane,extracellular exosome,mitotic spindle,ciliary tip,COP9 signalosome	sp	1	1	uniprot_sprot_2015-08-28_HUMAN	>sp|P63167|DYL1_HUMAN Dynein light chain 1, cytoplasmic OS=Homo sapiens GN=DYNLL1 PE=1 SV=1	7	13	_YNPTWHC[+57]IVGR_.3|_YNPTWHC[+57]IVGR_.2|_NADMSEEMQQDSVEC[+57]ATQALEK_.3|_NADM[+16]SEEMQQDSVEC[+57]ATQALEK_.3|_NADMSEEM[+16]QQDSVEC[+57]ATQALEK_.3|_NFGSYVTHETK_.3|_NFGSYVTHETK_.2|_DIAAHIKK_.2|_YNIEKDIAAHIK_.3|_YNIEKDIAAHIK_.2|_KYNPTWHC[+57]IVGR_.3|_KYNPTWHC[+57]IVGR_.2|_YNIEKDIAAHIKK_.3
3wPQ / 1wPQ	3wPQ	1wPQ	20	Q13011	78.4282	190.759	1.28231	1.28231	0.59955	1.79511e-08	6.22312e-08	Q13011	ECH1_HUMAN	Delta(3,5)-Delta(2,4)-dienoyl-CoA isomerase, mitochondrial	ECH1	Q13011	Homo sapiens	fatty acid beta-oxidation,fatty acid catabolic process	receptor binding,isomerase activity	mitochondrion,peroxisome,membrane,extracellular exosome	sp	1	2	uniprot_sprot_2015-08-28_HUMAN	>sp|Q13011|ECH1_HUMAN Delta(3,5)-Delta(2,4)-dienoyl-CoA isomerase, mitochondrial OS=Homo sapiens GN=ECH1 PE=1 SV=2	26	53	_VNLLYSR_.2|_YQETFNVIER_.2|_EMVEC[+57]FNK_.2|_VIGNQSLVNELAFTAR_.2|_VIGNQSLVNELAFTAR_.3|_YC[+57]AQDAFFQVK_.2|_YC[+57]AQDAFFQVK_.3|_C[+57]PKPVIAAVHGGC[+57]IGGGVDLVTAC[+57]DIR_.4|_C[+57]PKPVIAAVHGGC[+57]IGGGVDLVTAC[+57]DIR_.5|_C[+57]PKPVIAAVHGGC[+57]IGGGVDLVTAC[+57]DIR_.3|_AVVISGAGK_.2|_MMADEALGSGLVSR_.2|_MMADEALGSGLVSR_.3|_M[+16]M[+16]ADEALGSGLVSR_.2|_M[+16]MADEALGSGLVSR_.2|_MM[+16]ADEALGSGLVSR_.2|…
3wPQ / C	3wPQ	C	20	Q13011	77.5542	190.759	1.29847	1.29847	0.860943	1.1232e-06	2.9244e-06	Q13011	ECH1_HUMAN	Delta(3,5)-Delta(2,4)-dienoyl-CoA isomerase, mitochondrial	ECH1	Q13011	Homo sapiens	fatty acid beta-oxidation,fatty acid catabolic process	receptor binding,isomerase activity	mitochondrion,peroxisome,membrane,extracellular exosome	sp	1	2	uniprot_sprot_2015-08-28_HUMAN	>sp|Q13011|ECH1_HUMAN Delta(3,5)-Delta(2,4)-dienoyl-CoA isomerase, mitochondrial OS=Homo sapiens GN=ECH1 PE=1 SV=2	26	53	_VNLLYSR_.2|_YQETFNVIER_.2|_EMVEC[+57]FNK_.2|_VIGNQSLVNELAFTAR_.2|_VIGNQSLVNELAFTAR_.3|_YC[+57]AQDAFFQVK_.2|_YC[+57]AQDAFFQVK_.3|_C[+57]PKPVIAAVHGGC[+57]IGGGVDLVTAC[+57]DIR_.4|_C[+57]PKPVIAAVHGGC[+57]IGGGVDLVTAC[+57]DIR_.5|_C[+57]PKPVIAAVHGGC[+57]IGGGVDLVTAC[+57]DIR_.3|_AVVISGAGK_.2|_MMADEALGSGLVSR_.2|_MMADEALGSGLVSR_.3|_M[+16]M[+16]ADEALGSGLVSR_.2|_M[+16]MADEALGSGLVSR_.2|_MM[+16]ADEALGSGLVSR_.2|…
1wPQ / C	1wPQ	C	4	Q9NTX5	152.434	75.7718	-1.00846	1.00846	0.544148	0.0379438	0.0306461	Q9NTX5	ECHD1_HUMAN	Ethylmalonyl-CoA decarboxylase	ECHDC1	Q9NTX5	Homo sapiens	metabolic process	methylmalonyl-CoA decarboxylase activity,carboxy-lyase activity	cytosol,extracellular exosome	sp	1	2	uniprot_sprot_2015-08-28_HUMAN	>sp|Q9NTX5|ECHD1_HUMAN Ethylmalonyl-CoA decarboxylase OS=Homo sapiens GN=ECHDC1 PE=1 SV=2	17	25	_LVEIIGSR_.2|_VIELENWTEGK_.2|_SLEEAQEWLK_.2|_ELYLEEALQNER_.3|_ELYLEEALQNER_.2|_LLHQTGLSLYSTSHGFYEEEVKK_.5|_LLHQTGLSLYSTSHGFYEEEVKK_.4|_LLHQTGLSLYSTSHGFYEEEVKK_.3|_DLLGTVWGGPANLEAIAK_.3|_DLLGTVWGGPANLEAIAK_.2|_LLHQTGLSLYSTSHGFYEEEVK_.4|_LLHQTGLSLYSTSHGFYEEEVK_.3|_QFIQGPPEVIR_.2|_NTFSSGSDLNAVK_.2|_NALNIGMVEEVLQSSDETK_.3|_NALNIGMVEEVLQSSDETK_.2|_EMGIIPSWGGTTR_.2|_TLQQFPGGSIDLQK_.2|_EDNGIGILTLNNPSR_.…
3wPQ / C	3wPQ	C	16	O43854	219.117	131.005	-0.742081	0.742081	0.393777	0.000431914	0.000709289	O43854	EDIL3_HUMAN	EGF-like repeat and discoidin I-like domain-containing protein 3	EDIL3	O43854	Homo sapiens	cell adhesion,multicellular organism development,positive regulation of cell-substrate adhesion	integrin binding,calcium ion binding	extracellular matrix,extracellular exosome,extracellular vesicle	sp	1	1	uniprot_sprot_2015-08-28_HUMAN	>sp|O43854|EDIL3_HUMAN EGF-like repeat and discoidin I-like domain-containing protein 3 OS=Homo sapiens GN=EDIL3 PE=1 SV=1	11	13	_VTGIITQGAK_.2|_NVIDPPIYAR_.2|_DFGHVQFVGSYK_.3|_DFGHVQFVGSYK_.2|_SGHIQDYQITASSIFR_.3|_SGHIQDYQITASSIFR_.2|_C[+57]SGPLGIEGGIISNQQITASSTHR_.3|_VFQGNFDNDTHRK_.3|_SELLGC[+57]TEEE_.2|_LAYSNDGEHWTVYQDEK_.3|_VNAWTSGHNDQSQWLQVDLLVPTK_.3|_GLINAWTAAENDRWPWIQINLQR_.3|_GNIDNNTPYANSFTPPIK_.2
1wPQ / C	1wPQ	C	16	O43854	219.117	117.784	-0.895552	0.895552	0.179815	1.42009e-10	6.55988e-10	O43854	EDIL3_HUMAN	EGF-like repeat and discoidin I-like domain-containing protein 3	EDIL3	O43854	Homo sapiens	cell adhesion,multicellular organism development,positive regulation of cell-substrate adhesion	integrin binding,calcium ion binding	extracellular matrix,extracellular exosome,extracellular vesicle	sp	1	1	uniprot_sprot_2015-08-28_HUMAN	>sp|O43854|EDIL3_HUMAN EGF-like repeat and discoidin I-like domain-containing protein 3 OS=Homo sapiens GN=EDIL3 PE=1 SV=1	11	13	_VTGIITQGAK_.2|_NVIDPPIYAR_.2|_DFGHVQFVGSYK_.3|_DFGHVQFVGSYK_.2|_SGHIQDYQITASSIFR_.3|_SGHIQDYQITASSIFR_.2|_C[+57]SGPLGIEGGIISNQQITASSTHR_.3|_VFQGNFDNDTHRK_.3|_SELLGC[+57]TEEE_.2|_LAYSNDGEHWTVYQDEK_.3|_VNAWTSGHNDQSQWLQVDLLVPTK_.3|_GLINAWTAAENDRWPWIQINLQR_.3|_GNIDNNTPYANSFTPPIK_.2
1wPQ / C	1wPQ	C	72	Q12805	31601.8	21126.6	-0.580947	0.580947	0.620195	2.53004e-05	5.31234e-05	Q12805	FBLN3_HUMAN	EGF-containing fibulin-like extracellular matrix protein 1	EFEMP1	Q12805	Homo sapiens	regulation of transcription, DNA-templated,epidermal growth factor receptor signaling pathway,visual perception,peptidyl-tyrosine phosphorylation,negative regulation of chondrocyte differentiation,camera-type eye development,embryonic eye morphogenesis,post-embryonic eye morphogenesis	epidermal growth factor-activated receptor activity,epidermal growth factor receptor binding,calcium ion binding,protein binding,growth factor activity	extracellular region,proteinaceous extracellular matrix,extracellular space,extracellular exosome,extracellular matrix	sp	1	2	uniprot_sprot_2015-08-28_HUMAN	>sp|Q12805|FBLN3_HUMAN EGF-containing fibulin-like extracellular matrix protein 1 OS=Homo sapiens GN=EFEMP1 PE=1 SV=2	16	18	_RGEQC[+57]VDIDEC[+57]TIPPYC[+57]HQR_.4|_NPC[+57]QDPYILTPENR_.2|_SVPSDIFQIQATTIYANTINTFR_.3|_C[+57]VC[+57]PVSNAMC[+57]R_.2|_C[+57]VC[+57]PVSNAM[+16]C[+57]R_.2|_ADQVC[+57]INLR_.2|_SGNENGEFYLR_.2|_GSFAC[+57]QC[+57]PPGYQK_.2|_C[+57]VNHYGGYLC[+57]LPK_.3|_FSC[+57]MC[+57]PQGYQVVR_.2|_IQC[+57]AAGYEQSEHNVC[+57]QDIDEC[+57]TAGTHNC[+57]R_.4|_QTSPVSAMLVLVK_.2|_EHIVDLEMLTVSSIGTFR_.3|_LNC[+57]EDIDEC[+57]R_.2|_…
3wPQ / C	3wPQ	C	20	O95967	2429.95	1105.42	-1.13633	1.13633	0.445216	2.82751e-09	1.07973e-08	O95967	FBLN4_HUMAN	EGF-containing fibulin-like extracellular matrix protein 2	EFEMP2	O95967	Homo sapiens		extracellular matrix structural constituent,calcium ion binding,protein binding	extracellular region,basement membrane,extracellular exosome,extracellular vesicle	sp	1	3	uniprot_sprot_2015-08-28_HUMAN	>sp|O95967|FBLN4_HUMAN EGF-containing fibulin-like extracellular matrix protein 2 OS=Homo sapiens GN=EFEMP2 PE=1 SV=3	6	6	_C[+57]LC[+57]PASNPLC[+57]R_.2|_C[+57]INHYGGYLC[+57]LPR_.3|_AGNSQGDFYIR_.2|_LC[+57]QDIDEC[+57]ESGAHQC[+57]SEAQTC[+57]VNFHGGYR_.4|_SC[+57]VDVNEC[+57]DMGAPC[+57]EQR_.2|_DVNEC[+57]LTIPEAC[+57]K_.2
1wPQ / C	1wPQ	C	20	O95967	2429.95	1379.37	-0.816918	0.816918	0.267375	2.18315e-10	9.76958e-10	O95967	FBLN4_HUMAN	EGF-containing fibulin-like extracellular matrix protein 2	EFEMP2	O95967	Homo sapiens		extracellular matrix structural constituent,calcium ion binding,protein binding	extracellular region,basement membrane,extracellular exosome,extracellular vesicle	sp	1	3	uniprot_sprot_2015-08-28_HUMAN	>sp|O95967|FBLN4_HUMAN EGF-containing fibulin-like extracellular matrix protein 2 OS=Homo sapiens GN=EFEMP2 PE=1 SV=3	6	6	_C[+57]LC[+57]PASNPLC[+57]R_.2|_C[+57]INHYGGYLC[+57]LPR_.3|_AGNSQGDFYIR_.2|_LC[+57]QDIDEC[+57]ESGAHQC[+57]SEAQTC[+57]VNFHGGYR_.4|_SC[+57]VDVNEC[+57]DMGAPC[+57]EQR_.2|_DVNEC[+57]LTIPEAC[+57]K_.2
3wPQ / C	3wPQ	C	20	P05198	1103.9	93.993	-3.55392	3.55392	1.39432	0.0402475	0.0321748	P05198	IF2A_HUMAN	Eukaryotic translation initiation factor 2 subunit 1	EIF2S1	P05198	Homo sapiens	translational initiation,aging,negative regulation of translational initiation in response to stress,cellular response to amino acid starvation,cellular response to heat,cellular response to UV,response to endoplasmic reticulum stress,PERK-mediated unfolded protein response,protein autophosphorylation,transmembrane transport,positive regulation of neuron death,negative regulation of guanyl-nucleo…	translation initiation factor activity,protein binding,ribosome binding,poly(A) RNA binding	nucleus,cytosol,ribosome,polysome,eukaryotic translation initiation factor 2 complex,cytoplasmic stress granule,membrane,eukaryotic 48S preinitiation complex,multi-eIF complex,translation initiation ternary complex,extracellular exosome,glial limiting end-foot,eukaryotic translation initiation factor 2B complex	sp	1	3	uniprot_sprot_2015-08-28_HUMAN	>sp|P05198|IF2A_HUMAN Eukaryotic translation initiation factor 2 subunit 1 OS=Homo sapiens GN=EIF2S1 PE=1 SV=3	34	49	_VVTDTDETELAR_.2|_INLIAPPR_.2|_YVMTTTTLER_.2|_YVM[+16]TTTTLER_.2|_AGLNC[+57]STENMPIK_.2|_AGLNC[+57]STENM[+16]PIK_.2|_HVAEVLEYTKDEQLESLFQR_.4|_HVAEVLEYTKDEQLESLFQR_.3|_NEC[+57]VVVIR_.2|_TEGLSVLSQAMAVIK_.2|_TEGLSVLSQAMAVIK_.3|_TEGLSVLSQAM[+16]AVIK_.2|_RPGYGAYDAFK_.3|_RPGYGAYDAFK_.2|_DEQLESLFQR_.3|_DEQLESLFQR_.2|_RGVFNVQMEPK_.3|_RGVFNVQMEPK_.2|_RGVFNVQM[+16]EPK_.2|_VSPEEAIK_.2|_IGRNEC[+57]VVVIR_.3|_…
1wPQ / C	1wPQ	C	20	P05198	1103.9	91.2058	-3.59734	3.59734	1.26904	0.0254017	0.02218	P05198	IF2A_HUMAN	Eukaryotic translation initiation factor 2 subunit 1	EIF2S1	P05198	Homo sapiens	translational initiation,aging,negative regulation of translational initiation in response to stress,cellular response to amino acid starvation,cellular response to heat,cellular response to UV,response to endoplasmic reticulum stress,PERK-mediated unfolded protein response,protein autophosphorylation,transmembrane transport,positive regulation of neuron death,negative regulation of guanyl-nucleo…	translation initiation factor activity,protein binding,ribosome binding,poly(A) RNA binding	nucleus,cytosol,ribosome,polysome,eukaryotic translation initiation factor 2 complex,cytoplasmic stress granule,membrane,eukaryotic 48S preinitiation complex,multi-eIF complex,translation initiation ternary complex,extracellular exosome,glial limiting end-foot,eukaryotic translation initiation factor 2B complex	sp	1	3	uniprot_sprot_2015-08-28_HUMAN	>sp|P05198|IF2A_HUMAN Eukaryotic translation initiation factor 2 subunit 1 OS=Homo sapiens GN=EIF2S1 PE=1 SV=3	34	49	_VVTDTDETELAR_.2|_INLIAPPR_.2|_YVMTTTTLER_.2|_YVM[+16]TTTTLER_.2|_AGLNC[+57]STENMPIK_.2|_AGLNC[+57]STENM[+16]PIK_.2|_HVAEVLEYTKDEQLESLFQR_.4|_HVAEVLEYTKDEQLESLFQR_.3|_NEC[+57]VVVIR_.2|_TEGLSVLSQAMAVIK_.2|_TEGLSVLSQAMAVIK_.3|_TEGLSVLSQAM[+16]AVIK_.2|_RPGYGAYDAFK_.3|_RPGYGAYDAFK_.2|_DEQLESLFQR_.3|_DEQLESLFQR_.2|_RGVFNVQMEPK_.3|_RGVFNVQMEPK_.2|_RGVFNVQM[+16]EPK_.2|_VSPEEAIK_.2|_IGRNEC[+57]VVVIR_.3|_…
1wPQ / C	1wPQ	C	12	Q13347	21.0079	33.9714	0.693391	0.693391	0.912201	0.0262047	0.0227839	Q13347	EIF3I_HUMAN	Eukaryotic translation initiation factor 3 subunit I	EIF3I	Q13347	Homo sapiens	formation of translation preinitiation complex,translational initiation,regulation of translational initiation	translation initiation factor activity,protein binding	cytosol,eukaryotic translation initiation factor 3 complex,eukaryotic 43S preinitiation complex,eukaryotic 48S preinitiation complex,extracellular exosome,eukaryotic translation initiation factor 3 complex, eIF3m	sp	1	1	uniprot_sprot_2015-08-28_HUMAN	>sp|Q13347|EIF3I_HUMAN Eukaryotic translation initiation factor 3 subunit I OS=Homo sapiens GN=EIF3I PE=1 SV=1	28	48	_SYSSGGEDGYVR_.2|_SGEVLVNVK_.2|_QINDIQLSR_.2|_EGDLLFTVAKDPIVNVWYSVNGER_.3|_TERPVNSAALSPNYDHVVLGGGQEAMDVTTTSTR_.4|_TERPVNSAALSPNYDHVVLGGGQEAM[+16]DVTTTSTR_.4|_TERPVNSAALSPNYDHVVLGGGQEAMDVTTTSTR_.3|_FFHLAFEEEFGR_.3|_FFHLAFEEEFGR_.2|_GHFGPINSVAFHPDGK_.4|_GHFGPINSVAFHPDGK_.3|_GHFGPINSVAFHPDGK_.2|_HVLTGSADNSC[+57]R_.3|_HVLTGSADNSC[+57]R_.2|_LFDSTTLEHQK_.3|_LFDSTTLEHQK_.2|_MKPILLQGHER_.3|_M[+16]KPILLQG…
3wPQ / C	3wPQ	C	4	O75822	24.1447	42.9018	0.829333	0.829333	0.406461	0.0198309	0.0181804	O75822	EIF3J_HUMAN	Eukaryotic translation initiation factor 3 subunit J	EIF3J	O75822	Homo sapiens	formation of translation preinitiation complex,cytoplasmic translation,translational initiation,regulation of translational initiation	translation initiation factor activity	cytosol,eukaryotic translation initiation factor 3 complex,eukaryotic 43S preinitiation complex,eukaryotic 48S preinitiation complex	sp	1	2	uniprot_sprot_2015-08-28_HUMAN	>sp|O75822|EIF3J_HUMAN Eukaryotic translation initiation factor 3 subunit J OS=Homo sapiens GN=EIF3J PE=1 SV=2	20	27	_ITNSLTVLC[+57]SEK_.2|_ITNSLTVLC[+57]SEK_.3|_LQEESDLELAK_.2|_KRLEEPEEPK_.3|_KEEAEVKPEVK_.3|_KEEAEVKPEVK_.2|_KGVVPGGGLK_.2|_KLQEESDLELAK_.3|_KLQEESDLELAK_.2|_DDFTEFGK_.2|_LEEPEEPK_.2|_VLTPEEQLADKLR_.3|_VLTPEEQLADKLR_.2|_DVC[+57]ISLEIDDLKK_.3|_DVC[+57]ISLEIDDLKK_.2|_RLEEPEEPK_.2|_EEAEVKPEVK_.2|_VLTPEEQLADK_.2|_WEGEDEDEDVK_.2|_ETFGVNNAVYGIDAMNPSSR_.3|_ETFGVNNAVYGIDAM[+16]NPSSR_.3|_ETFGVNNAVYGIDAMNPS…
3wPQ / C	3wPQ	C	4	Q7L2H7	42.6746	73.348	0.781381	0.781381	0.251037	0.0222651	0.0199606	Q7L2H7	EIF3M_HUMAN	Eukaryotic translation initiation factor 3 subunit M	EIF3M	Q7L2H7	Homo sapiens	formation of translation preinitiation complex,cytoplasmic translational initiation,translational initiation,regulation of translational initiation	protein binding,translation initiation factor binding,translation initiation factor activity	cytosol,eukaryotic translation initiation factor 3 complex,eukaryotic 43S preinitiation complex,eukaryotic 48S preinitiation complex,eukaryotic translation initiation factor 3 complex, eIF3m	sp	1	1	uniprot_sprot_2015-08-28_HUMAN	>sp|Q7L2H7|EIF3M_HUMAN Eukaryotic translation initiation factor 3 subunit M OS=Homo sapiens GN=EIF3M PE=1 SV=1	24	49	_LLYEALVDC[+57]K_.2|_LLYEALVDC[+57]KK_.3|_LLYEALVDC[+57]KK_.2|_ALKDPNAFLFDHLLTLKPVK_.5|_ALKDPNAFLFDHLLTLKPVK_.4|_ALKDPNAFLFDHLLTLKPVK_.3|_NSLLSLSDT_.2|_ALKDPNAFLFDHLLTLK_.4|_ALKDPNAFLFDHLLTLK_.3|_DPNAFLFDHLLTLKPVK_.4|_DPNAFLFDHLLTLKPVK_.3|_DPNAFLFDHLLTLKPVK_.2|_LQLLSNLFHGMDK_.3|_LQLLSNLFHGM[+16]DK_.3|_LQLLSNLFHGM[+16]DK_.2|_LQLLSNLFHGMDK_.2|_WISDWNLTTEKK_.3|_WISDWNLTTEKK_.2|_VVVSHSTHR_.2|_LQLLSNL…
3wPQ / 1wPQ	3wPQ	1wPQ	8	P38919	65.9714	41.6684	-0.662886	0.662886	0.438342	0.00317302	0.00395799	P38919	IF4A3_HUMAN	Eukaryotic initiation factor 4A-III	EIF4A3	P38919	Homo sapiens	nuclear-transcribed mRNA catabolic process, nonsense-mediated decay,nuclear-transcribed mRNA poly(A) tail shortening,mRNA splicing, via spliceosome,rRNA processing,termination of RNA polymerase II transcription,RNA export from nucleus,mRNA export from nucleus,associative learning,RNA splicing,RNA secondary structure unwinding,response to organic cyclic compound,selenocysteine metabolic process,ne…	mRNA binding,ATP-dependent RNA helicase activity,protein binding,ATP binding,poly(A) binding,selenocysteine insertion sequence binding,RNA stem-loop binding,ribonucleoprotein complex binding,poly(A) RNA binding	nucleoplasm,cytoplasm,cytosol,membrane,nuclear speck,dendrite,exon-exon junction complex,neuronal cell body,catalytic step 2 spliceosome	sp	1	4	uniprot_sprot_2015-08-28_HUMAN	>sp|P38919|IF4A3_HUMAN Eukaryotic initiation factor 4A-III OS=Homo sapiens GN=EIF4A3 PE=1 SV=4	33	56	_ETQALILAPTR_.2|_ELAVQIQK_.2|_VLISTDVWAR_.2|_FMTDPIR_.2|_FM[+16]TDPIR_.2|_GLDVPQVSLIINYDLPNNR_.2|_GLDVPQVSLIINYDLPNNR_.3|_GVAINFVK_.2|_GRDVIAQSQSGTGK_.3|_GRDVIAQSQSGTGK_.2|_GFKEQIYDVYR_.3|_GFKEQIYDVYR_.2|_KGVAINFVK_.2|_LDYGQHVVAGTPGR_.3|_LDYGQHVVAGTPGR_.2|_QFFVAVER_.2|_DELTLEGIK_.2|_MLVLDEADEMLNK_.3|_MLVLDEADEMLNK_.2|_M[+16]LVLDEADEMLNK_.2|_MLVLDEADEM[+16]LNK_.2|_EANFTVSSMHGDMPQKER_.4|_MREANFTVSS…
1wPQ / C	1wPQ	C	8	P38919	40.7539	65.9714	0.694904	0.694904	0.52379	0.0551145	0.0413373	P38919	IF4A3_HUMAN	Eukaryotic initiation factor 4A-III	EIF4A3	P38919	Homo sapiens	nuclear-transcribed mRNA catabolic process, nonsense-mediated decay,nuclear-transcribed mRNA poly(A) tail shortening,mRNA splicing, via spliceosome,rRNA processing,termination of RNA polymerase II transcription,RNA export from nucleus,mRNA export from nucleus,associative learning,RNA splicing,RNA secondary structure unwinding,response to organic cyclic compound,selenocysteine metabolic process,ne…	mRNA binding,ATP-dependent RNA helicase activity,protein binding,ATP binding,poly(A) binding,selenocysteine insertion sequence binding,RNA stem-loop binding,ribonucleoprotein complex binding,poly(A) RNA binding	nucleoplasm,cytoplasm,cytosol,membrane,nuclear speck,dendrite,exon-exon junction complex,neuronal cell body,catalytic step 2 spliceosome	sp	1	4	uniprot_sprot_2015-08-28_HUMAN	>sp|P38919|IF4A3_HUMAN Eukaryotic initiation factor 4A-III OS=Homo sapiens GN=EIF4A3 PE=1 SV=4	33	56	_ETQALILAPTR_.2|_ELAVQIQK_.2|_VLISTDVWAR_.2|_FMTDPIR_.2|_FM[+16]TDPIR_.2|_GLDVPQVSLIINYDLPNNR_.2|_GLDVPQVSLIINYDLPNNR_.3|_GVAINFVK_.2|_GRDVIAQSQSGTGK_.3|_GRDVIAQSQSGTGK_.2|_GFKEQIYDVYR_.3|_GFKEQIYDVYR_.2|_KGVAINFVK_.2|_LDYGQHVVAGTPGR_.3|_LDYGQHVVAGTPGR_.2|_QFFVAVER_.2|_DELTLEGIK_.2|_MLVLDEADEMLNK_.3|_MLVLDEADEMLNK_.2|_M[+16]LVLDEADEMLNK_.2|_MLVLDEADEM[+16]LNK_.2|_EANFTVSSMHGDMPQKER_.4|_MREANFTVSS…
3wPQ / C	3wPQ	C	4	P23588	43.2688	92.3908	1.09442	1.09442	0.322618	0.00924595	0.00980756	P23588	IF4B_HUMAN	Eukaryotic translation initiation factor 4B	EIF4B	P23588	Homo sapiens	nuclear-transcribed mRNA poly(A) tail shortening,formation of translation preinitiation complex,cytoplasmic translation,translational initiation,regulation of translational initiation,eukaryotic translation initiation factor 4F complex assembly	nucleotide binding,RNA binding,translation initiation factor activity,helicase activity,RNA strand annealing activity,RNA strand-exchange activity,ribosomal small subunit binding,poly(A) RNA binding	cytosol,polysome,eukaryotic translation initiation factor 4F complex	sp	1	2	uniprot_sprot_2015-08-28_HUMAN	>sp|P23588|IF4B_HUMAN Eukaryotic translation initiation factor 4B OS=Homo sapiens GN=EIF4B PE=1 SV=2	36	58	_AASIFGGAKPVDTAAR_.3|_AASIFGGAKPVDTAAR_.2|_DDYSRDDYR_.3|_DDYSRDDYR_.2|_AASIFGGAK_.2|_DSDKTDTDWR_.3|_DSDKTDTDWR_.2|_GLNISAVR_.2|_DDDYRGGGDRYEDR_.4|_GPGDGGNRDHWK_.3|_GPGDGGNRDHWK_.2|_VAPAQPSEEGPGR_.3|_VAPAQPSEEGPGR_.2|_DENKVDGMNAPK_.3|_DENKVDGMNAPK_.2|_RGDDSFGDKYR_.3|_VDVADQAQDKDRDDR_.4|_VDVADQAQDKDRDDR_.3|_IRVDVADQAQDK_.3|_IRVDVADQAQDK_.2|_VAPAQPSEEGPGRK_.3|_VAPAQPSEEGPGRK_.2|_KDENKVDGMNAPK_.3|_KD…
1wPQ / C	1wPQ	C	4	P23588	43.2688	70.9653	0.713788	0.713788	0.279308	0.0258037	0.0224625	P23588	IF4B_HUMAN	Eukaryotic translation initiation factor 4B	EIF4B	P23588	Homo sapiens	nuclear-transcribed mRNA poly(A) tail shortening,formation of translation preinitiation complex,cytoplasmic translation,translational initiation,regulation of translational initiation,eukaryotic translation initiation factor 4F complex assembly	nucleotide binding,RNA binding,translation initiation factor activity,helicase activity,RNA strand annealing activity,RNA strand-exchange activity,ribosomal small subunit binding,poly(A) RNA binding	cytosol,polysome,eukaryotic translation initiation factor 4F complex	sp	1	2	uniprot_sprot_2015-08-28_HUMAN	>sp|P23588|IF4B_HUMAN Eukaryotic translation initiation factor 4B OS=Homo sapiens GN=EIF4B PE=1 SV=2	36	58	_AASIFGGAKPVDTAAR_.3|_AASIFGGAKPVDTAAR_.2|_DDYSRDDYR_.3|_DDYSRDDYR_.2|_AASIFGGAK_.2|_DSDKTDTDWR_.3|_DSDKTDTDWR_.2|_GLNISAVR_.2|_DDDYRGGGDRYEDR_.4|_GPGDGGNRDHWK_.3|_GPGDGGNRDHWK_.2|_VAPAQPSEEGPGR_.3|_VAPAQPSEEGPGR_.2|_DENKVDGMNAPK_.3|_DENKVDGMNAPK_.2|_RGDDSFGDKYR_.3|_VDVADQAQDKDRDDR_.4|_VDVADQAQDKDRDDR_.3|_IRVDVADQAQDK_.3|_IRVDVADQAQDK_.2|_VAPAQPSEEGPGRK_.3|_VAPAQPSEEGPGRK_.2|_KDENKVDGMNAPK_.3|_KD…
1wPQ / C	1wPQ	C	4	P06730	7.74656	16.0499	1.05094	1.05094	0.618237	0.0241907	0.0213045	P06730	IF4E_HUMAN	Eukaryotic translation initiation factor 4E	EIF4E	P06730	Homo sapiens	G1/S transition of mitotic cell cycle,nuclear-transcribed mRNA poly(A) tail shortening,behavioral fear response,RNA export from nucleus,mRNA export from nucleus,translational initiation,regulation of translation,viral process,negative regulation of translation,stem cell population maintenance,lung development,negative regulation of neuron differentiation,positive regulation of mitotic cell cycle	RNA cap binding,translation initiation factor activity,protein binding,enzyme binding,eukaryotic initiation factor 4G binding,poly(A) RNA binding,repressing transcription factor binding	cytoplasmic mRNA processing body,cytoplasm,cytosol,mRNA cap binding complex,cytoplasmic stress granule,eukaryotic translation initiation factor 4F complex,RISC complex,chromatoid body,perinuclear region of cytoplasm,extracellular exosome	sp	1	2	uniprot_sprot_2015-08-28_HUMAN	>sp|P06730|IF4E_HUMAN Eukaryotic translation initiation factor 4E OS=Homo sapiens GN=EIF4E PE=1 SV=2	10	12	_WLITLNK_.2|_IAIWTTEC[+57]ENR_.2|_EAVTHIGR_.2|_TWQANLR_.2|_IVIGYQSHADTATK_.3|_IVIGYQSHADTATK_.2|_WALWFFK_.2|_LGLPPKIVIGYQSHADTATK_.4|_IAIWTTEC[+57]ENREAVTHIGR_.4|_TESNQEVANPEHYIK_.3|_TESNQEVANPEHYIK_.2|_DGIEPMWEDEK_.2
1wPQ / C	1wPQ	C	4	Q9BQ52	706.679	386.132	-0.871961	0.871961	0.128968	0.00289675	0.00365797	Q9BQ52	RNZ2_HUMAN	Zinc phosphodiesterase ELAC protein 2	ELAC2	Q9BQ52	Homo sapiens	tRNA 3'-end processing,mitochondrial tRNA 3'-trailer cleavage, endonucleolytic,mitochondrial tRNA processing	endonuclease activity,tRNA-specific ribonuclease activity,poly(A) RNA binding,metal ion binding	nucleus,nucleoplasm,mitochondrion,mitochondrial matrix,mitochondrial nucleoid	sp	1	2	uniprot_sprot_2015-08-28_HUMAN	>sp|Q9BQ52|RNZ2_HUMAN Zinc phosphodiesterase ELAC protein 2 OS=Homo sapiens GN=ELAC2 PE=1 SV=2	45	68	_LISSLLR_.2|_SAQDGPAPAEKR_.3|_FGPDTQHLVLNENC[+57]ASVHNLR_.5|_FGPDTQHLVLNENC[+57]ASVHNLR_.4|_FGPDTQHLVLNENC[+57]ASVHNLR_.3|_LDNIFLTR_.2|_THSTTSQAISVGMR_.3|_THSTTSQAISVGM[+16]R_.3|_THSTTSQAISVGMR_.2|_VGVAFDHMK_.2|_PLHPLLVVAPNQLK_.3|_HAFGC[+57]ALVHTSGWK_.3|_DSGAALYVFSEFNR_.3|_DSGAALYVFSEFNR_.2|_SAQDGPAPAEK_.2|_ALASLGKPLHPLLVVAPNQLK_.4|_ALASLGKPLHPLLVVAPNQLK_.3|_ELAGGLEDGEPQQKR_.3|_C[+57]LQEGAEISSPAV…
3wPQ / 1wPQ	3wPQ	1wPQ	8	O95834	117.427	195.794	0.737576	0.737576	0.474436	0.00438004	0.00523121	O95834	EMAL2_HUMAN	Echinoderm microtubule-associated protein-like 2	EML2	O95834	Homo sapiens	visual perception,sensory perception of sound,regulation of microtubule nucleation,negative regulation of microtubule polymerization	receptor binding,microtubule binding,protein C-terminus binding,tubulin binding	cytoplasm,microtubule,microtubule associated complex,mitotic spindle	sp	1	1	uniprot_sprot_2015-08-28_HUMAN	>sp|O95834|EMAL2_HUMAN Echinoderm microtubule-associated protein-like 2 OS=Homo sapiens GN=EML2 PE=1 SV=1	26	37	_SAGFHPSGSVLAVGTVTGR_.3|_SAGFHPSGSVLAVGTVTGR_.2|_TKEVIFSVEDGSVK_.3|_LQEVEVPEDFGPVR_.2|_LQEVEVPEDFGPVR_.3|_QITSADAVR_.2|_TVAEGHGDTLYVGTTR_.3|_TVAEGHGDTLYVGTTR_.2|_HYLGHNDDIK_.3|_HYLGHNDDIK_.2|_IIEDPAR_.2|_RVVLWGSDYSK_.3|_DGTLVSGGGR_.2|_LVHLWSSDSHQPLWSR_.4|_LVHLWSSDSHQPLWSR_.3|_DTSVLQWR_.2|_AVC[+57]C[+57]VGFSK_.2|_ITQAVLGAHDGGVFGLC[+57]ALR_.4|_ITQAVLGAHDGGVFGLC[+57]ALR_.3|_ITQAVLGAHDGGVFGLC[+57]ALR…
3wPQ / C	3wPQ	C	152	P06733	1329.88	2452.84	0.883154	0.883154	0.458468	1.59007e-50	8.75762e-49	P06733	ENOA_HUMAN	Alpha-enolase	ENO1	P06733	Homo sapiens	gluconeogenesis,transcription, DNA-templated,response to virus,negative regulation of cell growth,negative regulation of transcription, DNA-templated,canonical glycolysis,cell-cell adhesion	magnesium ion binding,DNA binding,phosphopyruvate hydratase activity,protein binding,poly(A) RNA binding,GTPase binding,cadherin binding involved in cell-cell adhesion	phosphopyruvate hydratase complex,extracellular space,nucleus,cytoplasm,cytosol,plasma membrane,cell-cell adherens junction,membrane,M band,extracellular exosome	sp	1	2	uniprot_sprot_2015-08-28_HUMAN	>sp|P06733|ENOA_HUMAN Alpha-enolase OS=Homo sapiens GN=ENO1 PE=1 SV=2	52	112	_TIAPALVSK_.2|_SC[+57]NC[+57]LLLK_.2|_IEEELGSK_.2|_NFRNPLAK_.2|_IGAEVYHNLK_.2|_SGKYDLDFK_.2|_YGKDATNVGDEGGFAPNILENK_.3|_YISPDQLADLYK_.2|_YISPDQLADLYK_.3|_GNPTVEVDLFTSK_.2|_GNPTVEVDLFTSK_.3|_VNQIGSVTESLQAC[+57]K_.2|_VNQIGSVTESLQAC[+57]K_.3|_AAVPSGASTGIYEALELRDNDKTR_.4|_AAVPSGASTGIYEALELRDNDKTR_.3|_EGLELLK_.2|_EGLELLK_.1|_YDLDFKSPDDPSR_.3|_YDLDFKSPDDPSR_.2|_DATNVGDEGGFAPNILENK_.2|_DATNVGDEGGFAPNILE…
3wPQ / 1wPQ	3wPQ	1wPQ	56	P09104	259.523	407.987	0.652663	0.652663	0.511718	1.27813e-13	8.43445e-13	P09104	ENOG_HUMAN	Gamma-enolase	ENO2	P09104	Homo sapiens	gluconeogenesis,canonical glycolysis	magnesium ion binding,phosphopyruvate hydratase activity	phosphopyruvate hydratase complex,photoreceptor inner segment,extracellular space,cytosol,plasma membrane,perikaryon,myelin sheath,extracellular exosome	sp	1	3	uniprot_sprot_2015-08-28_HUMAN	>sp|P09104|ENOG_HUMAN Gamma-enolase OS=Homo sapiens GN=ENO2 PE=1 SV=3	20	33	_IEEELGDEAR_.2|_GNPTVEVDLYTAK_.2|_LGAEVYHTLK_.2|_AVDHINSTIAPALISSGLSVVEQEKLDNLMLELDGTENK_.4|_DATNVGDEGGFAPNILENSEALELVK_.3|_VNQIGSVTEAIQAC[+57]K_.2|_VNQIGSVTEAIQAC[+57]K_.3|_LAMQEFMILPVGAESFR_.3|_LAMQEFMILPVGAESFR_.2|_YITGDQLGALYQDFVR_.3|_YITGDQLGALYQDFVR_.2|_AAVPSGASTGIYEALELRDGDKQR_.4|_LAQENGWGVMVSHR_.3|_LAQENGWGVM[+16]VSHR_.3|_LAQENGWGVMVSHR_.2|_DGKYDLDFKSPTDPSR_.4|_DGKYDLDFKSPTDPSR_.3|_HIAQLA…
3wPQ / C	3wPQ	C	56	P09104	157.766	407.987	1.37073	1.37073	0.659803	4.21727e-22	6.10013e-21	P09104	ENOG_HUMAN	Gamma-enolase	ENO2	P09104	Homo sapiens	gluconeogenesis,canonical glycolysis	magnesium ion binding,phosphopyruvate hydratase activity	phosphopyruvate hydratase complex,photoreceptor inner segment,extracellular space,cytosol,plasma membrane,perikaryon,myelin sheath,extracellular exosome	sp	1	3	uniprot_sprot_2015-08-28_HUMAN	>sp|P09104|ENOG_HUMAN Gamma-enolase OS=Homo sapiens GN=ENO2 PE=1 SV=3	20	33	_IEEELGDEAR_.2|_GNPTVEVDLYTAK_.2|_LGAEVYHTLK_.2|_AVDHINSTIAPALISSGLSVVEQEKLDNLMLELDGTENK_.4|_DATNVGDEGGFAPNILENSEALELVK_.3|_VNQIGSVTEAIQAC[+57]K_.2|_VNQIGSVTEAIQAC[+57]K_.3|_LAMQEFMILPVGAESFR_.3|_LAMQEFMILPVGAESFR_.2|_YITGDQLGALYQDFVR_.3|_YITGDQLGALYQDFVR_.2|_AAVPSGASTGIYEALELRDGDKQR_.4|_LAQENGWGVMVSHR_.3|_LAQENGWGVM[+16]VSHR_.3|_LAQENGWGVMVSHR_.2|_DGKYDLDFKSPTDPSR_.4|_DGKYDLDFKSPTDPSR_.3|_HIAQLA…
1wPQ / C	1wPQ	C	56	P09104	157.766	259.523	0.718072	0.718072	0.495458	1.93504e-15	1.55673e-14	P09104	ENOG_HUMAN	Gamma-enolase	ENO2	P09104	Homo sapiens	gluconeogenesis,canonical glycolysis	magnesium ion binding,phosphopyruvate hydratase activity	phosphopyruvate hydratase complex,photoreceptor inner segment,extracellular space,cytosol,plasma membrane,perikaryon,myelin sheath,extracellular exosome	sp	1	3	uniprot_sprot_2015-08-28_HUMAN	>sp|P09104|ENOG_HUMAN Gamma-enolase OS=Homo sapiens GN=ENO2 PE=1 SV=3	20	33	_IEEELGDEAR_.2|_GNPTVEVDLYTAK_.2|_LGAEVYHTLK_.2|_AVDHINSTIAPALISSGLSVVEQEKLDNLMLELDGTENK_.4|_DATNVGDEGGFAPNILENSEALELVK_.3|_VNQIGSVTEAIQAC[+57]K_.2|_VNQIGSVTEAIQAC[+57]K_.3|_LAMQEFMILPVGAESFR_.3|_LAMQEFMILPVGAESFR_.2|_YITGDQLGALYQDFVR_.3|_YITGDQLGALYQDFVR_.2|_AAVPSGASTGIYEALELRDGDKQR_.4|_LAQENGWGVMVSHR_.3|_LAQENGWGVM[+16]VSHR_.3|_LAQENGWGVMVSHR_.2|_DGKYDLDFKSPTDPSR_.4|_DGKYDLDFKSPTDPSR_.3|_HIAQLA…
3wPQ / C	3wPQ	C	28	P13929	370.932	616.215	0.732279	0.732279	0.81836	0.000862507	0.00129738	P13929	ENOB_HUMAN	Beta-enolase	ENO3	P13929	Homo sapiens	gluconeogenesis,aging,response to drug,skeletal muscle tissue regeneration,canonical glycolysis	magnesium ion binding,phosphopyruvate hydratase activity,protein homodimerization activity,protein heterodimerization activity	phosphopyruvate hydratase complex,extracellular space,cytoplasm,cytosol,plasma membrane,extracellular exosome	sp	1	5	uniprot_sprot_2015-08-28_HUMAN	>sp|P13929|ENOB_HUMAN Beta-enolase OS=Homo sapiens GN=ENO3 PE=1 SV=5	18	28	_YGKDATNVGDEGGFAPNILENNEALELLK_.4|_AC[+57]NC[+57]LLLK_.2|_VNQIGSVTESIQAC[+57]K_.2|_VNQIGSVTESIQAC[+57]K_.3|_AAVPSGASTGIYEALELR_.2|_AAVPSGASTGIYEALELR_.3|_SGETEDTFIADLVVGLC[+57]TGQIK_.3|_SGETEDTFIADLVVGLC[+57]TGQIK_.4|_SGETEDTFIADLVVGLC[+57]TGQIK_.2|_FGANAILGVSLAVC[+57]K_.2|_FGANAILGVSLAVC[+57]K_.3|_SKFGANAILGVSLAVC[+57]K_.3|_SKFGANAILGVSLAVC[+57]K_.2|_NGKYDLDFKSPDDPAR_.4|_LAQSNGWGVMVSHR_.3|_LAQSN…
3wPQ / C	3wPQ	C	4	P29323	10.5986	6.1755	-0.779249	0.779249	0.655117	0.0403208	0.0322027	P29323	EPHB2_HUMAN	Ephrin type-B receptor 2	EPHB2	P29323	Homo sapiens	angiogenesis,urogenital system development,nervous system development,axon guidance,axonal fasciculation,learning,phosphorylation,peptidyl-tyrosine phosphorylation,optic nerve morphogenesis,central nervous system projection neuron axonogenesis,corpus callosum development,retinal ganglion cell axon guidance,inner ear morphogenesis,ephrin receptor signaling pathway,positive regulation of long-term …	protein tyrosine kinase activity,transmembrane-ephrin receptor activity,receptor binding,ATP binding,axon guidance receptor activity,identical protein binding	extracellular region,cytosol,plasma membrane,integral component of plasma membrane,axon,dendrite,neuronal cell body	sp	1	5	uniprot_sprot_2015-08-28_HUMAN	>sp|P29323|EPHB2_HUMAN Ephrin type-B receptor 2 OS=Homo sapiens GN=EPHB2 PE=1 SV=5	22	26	_ANQGDEAC[+57]THC[+57]PINSR_.3|_VSDFGLSR_.2|_C[+57]GDNVQYAPR_.2|_DC[+57]SSIPSVPGSC[+57]K_.2|_YLADMNYVHR_.3|_YLADMNYVHR_.2|_LQHYTSGHMTPGMK_.3|_AGAIYVFQVR_.2|_QNDGQFTVIQLVGMLR_.3|_QNDGQFTVIQLVGMLR_.2|_SPTNTVTVQGLK_.2|_WTAPEAIQYR_.2|_NILVNSNLVC[+57]K_.2|_IEQVIGAGEFGEVC[+57]SGHLK_.3|_IEQVIGAGEFGEVC[+57]SGHLK_.2|_TTSEGATNC[+57]VC[+57]R_.2|_DFLSEASIMGQFDHPNVIHLEGVVTK_.4|_GSC[+57]IANAEEVDVPIK_.2|_AM[+16…
3wPQ / C	3wPQ	C	40	P07814	20.8693	39.7027	0.927857	0.927857	1.48303	0.00358991	0.00440413	P07814	SYEP_HUMAN	Bifunctional glutamate/proline--tRNA ligase	EPRS	P07814	Homo sapiens	tRNA aminoacylation for protein translation,glutamyl-tRNA aminoacylation,prolyl-tRNA aminoacylation,protein complex assembly,negative regulation of translation,cellular response to interferon-gamma	glutamate-tRNA ligase activity,proline-tRNA ligase activity,protein binding,ATP binding,RNA stem-loop binding,GTPase binding	cytoplasm,cytosol,membrane,aminoacyl-tRNA synthetase multienzyme complex,intracellular ribonucleoprotein complex,GAIT complex	sp	1	5	uniprot_sprot_2015-08-28_HUMAN	>sp|P07814|SYEP_HUMAN Bifunctional glutamate/proline--tRNA ligase OS=Homo sapiens GN=EPRS PE=1 SV=5	125	223	_VAVQGDVVR_.2|_LTVAENEAETK_.2|_GSQFGQSC[+57]C[+57]LR_.2|_FVELPGAEMGK_.2|_FVELPGAEM[+16]GK_.2|_KEENLADWYSQVITK_.3|_KEENLADWYSQVITK_.2|_NPEVGLKPVWYSPK_.3|_NPEVGLKPVWYSPK_.2|_YYTLFGR_.2|_DQDLEPGAPSMGAK_.2|_DQDLEPGAPSMGAK_.3|_DQDLEPGAPSM[+16]GAK_.2|_QFAYQNSWGLTTR_.2|_QFAYQNSWGLTTR_.3|_THVADFAPEVAWVTR_.3|_THVADFAPEVAWVTR_.4|_THVADFAPEVAWVTR_.2|_EAPC[+57]VLIYIPDGHTK_.3|_EAPC[+57]VLIYIPDGHTK_.2|_TGNKYNV…
1wPQ / C	1wPQ	C	40	P07814	20.8693	42.7832	1.03566	1.03566	1.63517	0.00700843	0.00778593	P07814	SYEP_HUMAN	Bifunctional glutamate/proline--tRNA ligase	EPRS	P07814	Homo sapiens	tRNA aminoacylation for protein translation,glutamyl-tRNA aminoacylation,prolyl-tRNA aminoacylation,protein complex assembly,negative regulation of translation,cellular response to interferon-gamma	glutamate-tRNA ligase activity,proline-tRNA ligase activity,protein binding,ATP binding,RNA stem-loop binding,GTPase binding	cytoplasm,cytosol,membrane,aminoacyl-tRNA synthetase multienzyme complex,intracellular ribonucleoprotein complex,GAIT complex	sp	1	5	uniprot_sprot_2015-08-28_HUMAN	>sp|P07814|SYEP_HUMAN Bifunctional glutamate/proline--tRNA ligase OS=Homo sapiens GN=EPRS PE=1 SV=5	125	223	_VAVQGDVVR_.2|_LTVAENEAETK_.2|_GSQFGQSC[+57]C[+57]LR_.2|_FVELPGAEMGK_.2|_FVELPGAEM[+16]GK_.2|_KEENLADWYSQVITK_.3|_KEENLADWYSQVITK_.2|_NPEVGLKPVWYSPK_.3|_NPEVGLKPVWYSPK_.2|_YYTLFGR_.2|_DQDLEPGAPSMGAK_.2|_DQDLEPGAPSMGAK_.3|_DQDLEPGAPSM[+16]GAK_.2|_QFAYQNSWGLTTR_.2|_QFAYQNSWGLTTR_.3|_THVADFAPEVAWVTR_.3|_THVADFAPEVAWVTR_.4|_THVADFAPEVAWVTR_.2|_EAPC[+57]VLIYIPDGHTK_.3|_EAPC[+57]VLIYIPDGHTK_.2|_TGNKYNV…
3wPQ / 1wPQ	3wPQ	1wPQ	28	Q9NZ08	90.8007	57.4014	-0.661618	0.661618	1.04045	0.000228074	0.00039875	Q9NZ08	ERAP1_HUMAN	Endoplasmic reticulum aminopeptidase 1	ERAP1	Q9NZ08	Homo sapiens	angiogenesis,adaptive immune response,antigen processing and presentation of peptide antigen via MHC class I,membrane protein ectodomain proteolysis,regulation of blood pressure,response to bacterium,antigen processing and presentation of endogenous peptide antigen via MHC class I,peptide catabolic process,regulation of innate immune response,fat cell differentiation,positive regulation of angiog…	endopeptidase activity,aminopeptidase activity,interleukin-6 receptor binding,interleukin-1, Type II receptor binding,protein binding,metalloexopeptidase activity,zinc ion binding,peptide binding,metalloaminopeptidase activity	extracellular region,extracellular space,endoplasmic reticulum,endoplasmic reticulum lumen,endoplasmic reticulum membrane,cytosol,plasma membrane,membrane,integral component of membrane,extracellular exosome	sp	1	3	uniprot_sprot_2015-08-28_HUMAN	>sp|Q9NZ08|ERAP1_HUMAN Endoplasmic reticulum aminopeptidase 1 OS=Homo sapiens GN=ERAP1 PE=1 SV=3	41	61	_ILASTQFEPTAAR_.2|_EYLSADAFK_.2|_VGDYFFGK_.2|_MAFPC[+57]FDEPAFK_.2|_M[+16]AFPC[+57]FDEPAFK_.2|_TKTDVLILPEEVEWIK_.3|_TKTDVLILPEEVEWIK_.2|_DLIDKQTWTDEGSVSER_.3|_ASLINNAFQLVSIGK_.2|_ASLINNAFQLVSIGK_.3|_GFPLITITVR_.2|_LQWLLDESFKGDK_.3|_DMNEVETQFK_.2|_TDVLILPEEVEWIK_.2|_SQIEFALC[+57]R_.2|_ESALLFDAEK_.2|_GSDGAPDTGYLWHVPLTFITSK_.3|_GSDGAPDTGYLWHVPLTFITSK_.2|_TQEFPQILTLIGR_.2|_TQEFPQILTLIGR_.3|_QTWTDEGSV…
1wPQ / C	1wPQ	C	28	Q9NZ08	154.101	90.8007	-0.763101	0.763101	0.766657	4.13703e-05	8.25101e-05	Q9NZ08	ERAP1_HUMAN	Endoplasmic reticulum aminopeptidase 1	ERAP1	Q9NZ08	Homo sapiens	angiogenesis,adaptive immune response,antigen processing and presentation of peptide antigen via MHC class I,membrane protein ectodomain proteolysis,regulation of blood pressure,response to bacterium,antigen processing and presentation of endogenous peptide antigen via MHC class I,peptide catabolic process,regulation of innate immune response,fat cell differentiation,positive regulation of angiog…	endopeptidase activity,aminopeptidase activity,interleukin-6 receptor binding,interleukin-1, Type II receptor binding,protein binding,metalloexopeptidase activity,zinc ion binding,peptide binding,metalloaminopeptidase activity	extracellular region,extracellular space,endoplasmic reticulum,endoplasmic reticulum lumen,endoplasmic reticulum membrane,cytosol,plasma membrane,membrane,integral component of membrane,extracellular exosome	sp	1	3	uniprot_sprot_2015-08-28_HUMAN	>sp|Q9NZ08|ERAP1_HUMAN Endoplasmic reticulum aminopeptidase 1 OS=Homo sapiens GN=ERAP1 PE=1 SV=3	41	61	_ILASTQFEPTAAR_.2|_EYLSADAFK_.2|_VGDYFFGK_.2|_MAFPC[+57]FDEPAFK_.2|_M[+16]AFPC[+57]FDEPAFK_.2|_TKTDVLILPEEVEWIK_.3|_TKTDVLILPEEVEWIK_.2|_DLIDKQTWTDEGSVSER_.3|_ASLINNAFQLVSIGK_.2|_ASLINNAFQLVSIGK_.3|_GFPLITITVR_.2|_LQWLLDESFKGDK_.3|_DMNEVETQFK_.2|_TDVLILPEEVEWIK_.2|_SQIEFALC[+57]R_.2|_ESALLFDAEK_.2|_GSDGAPDTGYLWHVPLTFITSK_.3|_GSDGAPDTGYLWHVPLTFITSK_.2|_TQEFPQILTLIGR_.2|_TQEFPQILTLIGR_.3|_QTWTDEGSV…
3wPQ / C	3wPQ	C	28	Q9NZ08	154.101	57.4014	-1.42472	1.42472	0.936703	2.4648e-09	9.48816e-09	Q9NZ08	ERAP1_HUMAN	Endoplasmic reticulum aminopeptidase 1	ERAP1	Q9NZ08	Homo sapiens	angiogenesis,adaptive immune response,antigen processing and presentation of peptide antigen via MHC class I,membrane protein ectodomain proteolysis,regulation of blood pressure,response to bacterium,antigen processing and presentation of endogenous peptide antigen via MHC class I,peptide catabolic process,regulation of innate immune response,fat cell differentiation,positive regulation of angiog…	endopeptidase activity,aminopeptidase activity,interleukin-6 receptor binding,interleukin-1, Type II receptor binding,protein binding,metalloexopeptidase activity,zinc ion binding,peptide binding,metalloaminopeptidase activity	extracellular region,extracellular space,endoplasmic reticulum,endoplasmic reticulum lumen,endoplasmic reticulum membrane,cytosol,plasma membrane,membrane,integral component of membrane,extracellular exosome	sp	1	3	uniprot_sprot_2015-08-28_HUMAN	>sp|Q9NZ08|ERAP1_HUMAN Endoplasmic reticulum aminopeptidase 1 OS=Homo sapiens GN=ERAP1 PE=1 SV=3	41	61	_ILASTQFEPTAAR_.2|_EYLSADAFK_.2|_VGDYFFGK_.2|_MAFPC[+57]FDEPAFK_.2|_M[+16]AFPC[+57]FDEPAFK_.2|_TKTDVLILPEEVEWIK_.3|_TKTDVLILPEEVEWIK_.2|_DLIDKQTWTDEGSVSER_.3|_ASLINNAFQLVSIGK_.2|_ASLINNAFQLVSIGK_.3|_GFPLITITVR_.2|_LQWLLDESFKGDK_.3|_DMNEVETQFK_.2|_TDVLILPEEVEWIK_.2|_SQIEFALC[+57]R_.2|_ESALLFDAEK_.2|_GSDGAPDTGYLWHVPLTFITSK_.3|_GSDGAPDTGYLWHVPLTFITSK_.2|_TQEFPQILTLIGR_.2|_TQEFPQILTLIGR_.3|_QTWTDEGSV…
3wPQ / C	3wPQ	C	60	Q96HE7	125.263	202.815	0.695203	0.695203	0.547233	2.54437e-13	1.57729e-12	Q96HE7	ERO1A_HUMAN	ERO1-like protein alpha	ERO1L	Q96HE7	Homo sapiens	response to reactive oxygen species,protein folding,cellular protein modification process,response to temperature stimulus,animal organ senescence,4-hydroxyproline metabolic process,protein maturation by protein folding,extracellular matrix organization,endoplasmic reticulum unfolded protein response,protein folding in endoplasmic reticulum,response to endoplasmic reticulum stress,cell redox home…	protein disulfide isomerase activity,protein disulfide oxidoreductase activity,disulfide oxidoreductase activity,oxidoreductase activity,oxidoreductase activity, acting on a sulfur group of donors, disulfide as acceptor	endoplasmic reticulum,endoplasmic reticulum lumen,endoplasmic reticulum membrane,membrane,dendrite,intracellular membrane-bounded organelle	sp	1	2	uniprot_sprot_2015-08-28_HUMAN	>sp|Q96HE7|ERO1A_HUMAN ERO1-like protein alpha OS=Homo sapiens GN=ERO1L PE=1 SV=2	31	49	_NLLQNIH_.2|_LGAVDESLSEETQK_.2|_LLESDYFR_.2|_AVLQWTK_.2|_LQTQGLGTALK_.2|_IMDC[+57]VGC[+57]FK_.2|_QEIVSLFNAFGR_.2|_QEIVSLFNAFGR_.3|_IWNVIYEENC[+57]FKPQTIK_.3|_IWNVIYEENC[+57]FKPQTIK_.4|_IWNVIYEENC[+57]FKPQTIK_.2|_RPC[+57]PFWNDISQC[+57]GR_.3|_RPC[+57]PFWNDISQC[+57]GR_.2|_FDGILTEGEGPR_.2|_YSEEANNLIEEC[+57]EQAER_.3|_YSEEANNLIEEC[+57]EQAER_.2|_SFPLHFDENSFFAGDKK_.4|_SFPLHFDENSFFAGDKK_.3|_SFPLHFDENSFFAG…
1wPQ / C	1wPQ	C	60	Q96HE7	125.263	189.877	0.600102	0.600102	0.516649	5.70825e-17	5.34263e-16	Q96HE7	ERO1A_HUMAN	ERO1-like protein alpha	ERO1L	Q96HE7	Homo sapiens	response to reactive oxygen species,protein folding,cellular protein modification process,response to temperature stimulus,animal organ senescence,4-hydroxyproline metabolic process,protein maturation by protein folding,extracellular matrix organization,endoplasmic reticulum unfolded protein response,protein folding in endoplasmic reticulum,response to endoplasmic reticulum stress,cell redox home…	protein disulfide isomerase activity,protein disulfide oxidoreductase activity,disulfide oxidoreductase activity,oxidoreductase activity,oxidoreductase activity, acting on a sulfur group of donors, disulfide as acceptor	endoplasmic reticulum,endoplasmic reticulum lumen,endoplasmic reticulum membrane,membrane,dendrite,intracellular membrane-bounded organelle	sp	1	2	uniprot_sprot_2015-08-28_HUMAN	>sp|Q96HE7|ERO1A_HUMAN ERO1-like protein alpha OS=Homo sapiens GN=ERO1L PE=1 SV=2	31	49	_NLLQNIH_.2|_LGAVDESLSEETQK_.2|_LLESDYFR_.2|_AVLQWTK_.2|_LQTQGLGTALK_.2|_IMDC[+57]VGC[+57]FK_.2|_QEIVSLFNAFGR_.2|_QEIVSLFNAFGR_.3|_IWNVIYEENC[+57]FKPQTIK_.3|_IWNVIYEENC[+57]FKPQTIK_.4|_IWNVIYEENC[+57]FKPQTIK_.2|_RPC[+57]PFWNDISQC[+57]GR_.3|_RPC[+57]PFWNDISQC[+57]GR_.2|_FDGILTEGEGPR_.2|_YSEEANNLIEEC[+57]EQAER_.3|_YSEEANNLIEEC[+57]EQAER_.2|_SFPLHFDENSFFAGDKK_.4|_SFPLHFDENSFFAGDKK_.3|_SFPLHFDENSFFAG…
3wPQ / C	3wPQ	C	40	Q9BS26	162.018	272.449	0.749829	0.749829	1.62127	0.00126389	0.00180268	Q9BS26	ERP44_HUMAN	Endoplasmic reticulum resident protein 44	ERP44	Q9BS26	Homo sapiens	protein folding,response to unfolded protein,glycoprotein metabolic process,response to endoplasmic reticulum stress,cell redox homeostasis	protein disulfide isomerase activity	endoplasmic reticulum lumen,endoplasmic reticulum membrane,endoplasmic reticulum-Golgi intermediate compartment,cell surface,extracellular exosome	sp	1	1	uniprot_sprot_2015-08-28_HUMAN	>sp|Q9BS26|ERP44_HUMAN Endoplasmic reticulum resident protein 44 OS=Homo sapiens GN=ERP44 PE=1 SV=1	22	40	_ALADYIR_.2|_DLAEITTLDR_.2|_VANILHDDC[+57]AFLSAFGDVSKPER_.4|_VANILHDDC[+57]AFLSAFGDVSKPER_.3|_VDC[+57]DQHSDIAQR_.3|_VDC[+57]DQHSDIAQR_.2|_NIIGYFEQK_.2|_SDPIQEIR_.2|_GTINFLHADC[+57]DKFR_.4|_GTINFLHADC[+57]DKFR_.3|_FSQMLHPIFEEASDVIKEEFPNENQVVFAR_.4|_FSQM[+16]LHPIFEEASDVIKEEFPNENQVVFAR_.4|_FSQMLHPIFEEASDVIKEEFPNENQVVFAR_.6|_FSQM[+16]LHPIFEEASDVIKEEFPNENQVVFAR_.5|_FSQMLHPIFEEASDVIKEEFPNENQVVFAR_.5|_F…
1wPQ / C	1wPQ	C	40	Q9BS26	162.018	389.515	1.26553	1.26553	1.10748	3.5031e-12	1.95955e-11	Q9BS26	ERP44_HUMAN	Endoplasmic reticulum resident protein 44	ERP44	Q9BS26	Homo sapiens	protein folding,response to unfolded protein,glycoprotein metabolic process,response to endoplasmic reticulum stress,cell redox homeostasis	protein disulfide isomerase activity	endoplasmic reticulum lumen,endoplasmic reticulum membrane,endoplasmic reticulum-Golgi intermediate compartment,cell surface,extracellular exosome	sp	1	1	uniprot_sprot_2015-08-28_HUMAN	>sp|Q9BS26|ERP44_HUMAN Endoplasmic reticulum resident protein 44 OS=Homo sapiens GN=ERP44 PE=1 SV=1	22	40	_ALADYIR_.2|_DLAEITTLDR_.2|_VANILHDDC[+57]AFLSAFGDVSKPER_.4|_VANILHDDC[+57]AFLSAFGDVSKPER_.3|_VDC[+57]DQHSDIAQR_.3|_VDC[+57]DQHSDIAQR_.2|_NIIGYFEQK_.2|_SDPIQEIR_.2|_GTINFLHADC[+57]DKFR_.4|_GTINFLHADC[+57]DKFR_.3|_FSQMLHPIFEEASDVIKEEFPNENQVVFAR_.4|_FSQM[+16]LHPIFEEASDVIKEEFPNENQVVFAR_.4|_FSQMLHPIFEEASDVIKEEFPNENQVVFAR_.6|_FSQM[+16]LHPIFEEASDVIKEEFPNENQVVFAR_.5|_FSQMLHPIFEEASDVIKEEFPNENQVVFAR_.5|_F…
3wPQ / C	3wPQ	C	8	P10768	51.927	97.6809	0.911591	0.911591	0.709197	0.00189988	0.00256179	P10768	ESTD_HUMAN	S-formylglutathione hydrolase	ESD	P10768	Homo sapiens	biological_process,formaldehyde catabolic process,glutathione derivative biosynthetic process	protein binding,hydrolase activity, acting on ester bonds,S-formylglutathione hydrolase activity,methylumbelliferyl-acetate deacetylase activity,carboxylic ester hydrolase activity	endoplasmic reticulum lumen,cytoplasmic, membrane-bounded vesicle,extracellular exosome	sp	1	2	uniprot_sprot_2015-08-28_HUMAN	>sp|P10768|ESTD_HUMAN S-formylglutathione hydrolase OS=Homo sapiens GN=ESD PE=1 SV=2	20	39	_LQEGYDHSYYFIATFITDHIR_.4|_LQEGYDHSYYFIATFITDHIR_.3|_VFEHDSVELNC[+57]K_.3|_VFEHDSVELNC[+57]K_.2|_AFSGYLGTDQSK_.2|_MYSYVTEELPQLINANFPVDPQR_.3|_MYSYVTEELPQLINANFPVDPQR_.4|_M[+16]YSYVTEELPQLINANFPVDPQR_.3|_SGYHQSASEHGLVVIAPDTSPR_.4|_SGYHQSASEHGLVVIAPDTSPR_.5|_SGYHQSASEHGLVVIAPDTSPR_.3|_SGYHQSASEHGLVVIAPDTSPR_.2|_SVSAFAPIC[+57]NPVLC[+57]PWGK_.3|_SVSAFAPIC[+57]NPVLC[+57]PWGK_.2|_C[+57]PALYWLSGLTC[+57]…
3wPQ / C	3wPQ	C	16	Q93063	160.061	68.577	-1.22283	1.22283	0.85945	0.000416002	0.000683943	Q93063	EXT2_HUMAN	Exostosin-2	EXT2	Q93063	Homo sapiens	ossification,mesoderm formation,glycosaminoglycan biosynthetic process,protein glycosylation,signal transduction,heparan sulfate proteoglycan biosynthetic process,heparan sulfate proteoglycan biosynthetic process, polysaccharide chain biosynthetic process,cell differentiation,cellular polysaccharide biosynthetic process	protein binding,glucuronosyltransferase activity,transferase activity, transferring glycosyl groups,heparan sulfate N-acetylglucosaminyltransferase activity,metal ion binding,protein heterodimerization activity,glucuronosyl-N-acetylglucosaminyl-proteoglycan 4-alpha-N-acetylglucosaminyltransferase activity,N-acetylglucosaminyl-proteoglycan 4-beta-glucuronosyltransferase activity,protein homodimeri…	Golgi membrane,endoplasmic reticulum,endoplasmic reticulum membrane,Golgi apparatus,membrane,integral component of membrane,UDP-N-acetylglucosamine transferase complex,extracellular exosome	sp	1	1	uniprot_sprot_2015-08-28_HUMAN	>sp|Q93063|EXT2_HUMAN Exostosin-2 OS=Homo sapiens GN=EXT2 PE=1 SV=1	7	7	_FASVFGTMPLK_.2|_AC[+57]LFVPSIDVLNQNTLR_.3|_YFNYLYTYK_.2|_ALLAGGGFSTWTYR_.2|_QYFLLSSQVGLHPEYREDLEALQVK_.4|_HGESVLVLDK_.2|_AIALATLQIINDR_.2
1wPQ / C	1wPQ	C	16	Q93063	160.061	70.4416	-1.18413	1.18413	0.732623	0.000114348	0.000212381	Q93063	EXT2_HUMAN	Exostosin-2	EXT2	Q93063	Homo sapiens	ossification,mesoderm formation,glycosaminoglycan biosynthetic process,protein glycosylation,signal transduction,heparan sulfate proteoglycan biosynthetic process,heparan sulfate proteoglycan biosynthetic process, polysaccharide chain biosynthetic process,cell differentiation,cellular polysaccharide biosynthetic process	protein binding,glucuronosyltransferase activity,transferase activity, transferring glycosyl groups,heparan sulfate N-acetylglucosaminyltransferase activity,metal ion binding,protein heterodimerization activity,glucuronosyl-N-acetylglucosaminyl-proteoglycan 4-alpha-N-acetylglucosaminyltransferase activity,N-acetylglucosaminyl-proteoglycan 4-beta-glucuronosyltransferase activity,protein homodimeri…	Golgi membrane,endoplasmic reticulum,endoplasmic reticulum membrane,Golgi apparatus,membrane,integral component of membrane,UDP-N-acetylglucosamine transferase complex,extracellular exosome	sp	1	1	uniprot_sprot_2015-08-28_HUMAN	>sp|Q93063|EXT2_HUMAN Exostosin-2 OS=Homo sapiens GN=EXT2 PE=1 SV=1	7	7	_FASVFGTMPLK_.2|_AC[+57]LFVPSIDVLNQNTLR_.3|_YFNYLYTYK_.2|_ALLAGGGFSTWTYR_.2|_QYFLLSSQVGLHPEYREDLEALQVK_.4|_HGESVLVLDK_.2|_AIALATLQIINDR_.2
3wPQ / 1wPQ	3wPQ	1wPQ	4	Q92567	40.682	89.1624	1.13204	1.13204	0.362527	0.00695827	0.00774824	Q92567	F168A_HUMAN	Protein FAM168A	FAM168A	Q92567	Homo sapiens	positive regulation of base-excision repair	protein binding		sp	1	2	uniprot_sprot_2015-08-28_HUMAN	>sp|Q92567|F168A_HUMAN Protein FAM168A OS=Homo sapiens GN=FAM168A PE=1 SV=2	1	1	_TYQASSAAFR_.2
3wPQ / 1wPQ	3wPQ	1wPQ	80	P23142	2253.14	3681.72	0.708445	0.708445	0.645047	1.64919e-14	1.19275e-13	P23142	FBLN1_HUMAN	Fibulin-1	FBLN1	P23142	Homo sapiens	negative regulation of protein phosphorylation,negative regulation of cell adhesion,embryo implantation,positive regulation of peptidase activity,viral process,extracellular matrix organization,negative regulation of ERK1 and ERK2 cascade,blood coagulation, fibrin clot formation,negative regulation of substrate adhesion-dependent cell spreading,negative regulation of cell motility,negative regula…	fibronectin binding,extracellular matrix structural constituent,calcium ion binding,protein C-terminus binding,peptidase activator activity,protein complex binding,identical protein binding,fibrinogen binding	extracellular region,proteinaceous extracellular matrix,basement membrane,extracellular space,extracellular exosome,elastic fiber,fibrinogen complex,extracellular matrix	sp	1	4	uniprot_sprot_2015-08-28_HUMAN	>sp|P23142|FBLN1_HUMAN Fibulin-1 OS=Homo sapiens GN=FBLN1 PE=1 SV=4	25	36	_TGYYFDGISR_.2|_DC[+57]SLPYATESK_.2|_RGYQLSDVDGVTC[+57]EDIDEC[+57]ALPTGGHIC[+57]SYR_.4|_MC[+57]VDVNEC[+57]QR_.2|_SQETGDLDVGGLQETDKIIEVEEEQEDPYLNDR_.4|_C[+57]VNSPGSFR_.2|_AITPPHPASQANIIFDITEGNLR_.3|_C[+57]C[+57]HC[+57]C[+57]LLGR_.3|_GYQLSDVDGVTC[+57]EDIDEC[+57]ALPTGGHIC[+57]SYR_.3|_YMDGMTVGVVR_.2|_C[+57]LAFEC[+57]PENYR_.2|_GYHLNEEGTR_.2|_C[+57]VDVDEC[+57]APPAEPC[+57]GK_.2|_C[+57]VDVDEC[+57]APPAEPC…
1wPQ / C	1wPQ	C	80	P23142	4249.65	2253.14	-0.915408	0.915408	0.642349	4.48959e-16	3.73785e-15	P23142	FBLN1_HUMAN	Fibulin-1	FBLN1	P23142	Homo sapiens	negative regulation of protein phosphorylation,negative regulation of cell adhesion,embryo implantation,positive regulation of peptidase activity,viral process,extracellular matrix organization,negative regulation of ERK1 and ERK2 cascade,blood coagulation, fibrin clot formation,negative regulation of substrate adhesion-dependent cell spreading,negative regulation of cell motility,negative regula…	fibronectin binding,extracellular matrix structural constituent,calcium ion binding,protein C-terminus binding,peptidase activator activity,protein complex binding,identical protein binding,fibrinogen binding	extracellular region,proteinaceous extracellular matrix,basement membrane,extracellular space,extracellular exosome,elastic fiber,fibrinogen complex,extracellular matrix	sp	1	4	uniprot_sprot_2015-08-28_HUMAN	>sp|P23142|FBLN1_HUMAN Fibulin-1 OS=Homo sapiens GN=FBLN1 PE=1 SV=4	25	36	_TGYYFDGISR_.2|_DC[+57]SLPYATESK_.2|_RGYQLSDVDGVTC[+57]EDIDEC[+57]ALPTGGHIC[+57]SYR_.4|_MC[+57]VDVNEC[+57]QR_.2|_SQETGDLDVGGLQETDKIIEVEEEQEDPYLNDR_.4|_C[+57]VNSPGSFR_.2|_AITPPHPASQANIIFDITEGNLR_.3|_C[+57]C[+57]HC[+57]C[+57]LLGR_.3|_GYQLSDVDGVTC[+57]EDIDEC[+57]ALPTGGHIC[+57]SYR_.3|_YMDGMTVGVVR_.2|_C[+57]LAFEC[+57]PENYR_.2|_GYHLNEEGTR_.2|_C[+57]VDVDEC[+57]APPAEPC[+57]GK_.2|_C[+57]VDVDEC[+57]APPAEPC…
3wPQ / C	3wPQ	C	32	P98095	2112.92	930.25	-1.18355	1.18355	0.560042	1.35371e-11	6.92328e-11	P98095	FBLN2_HUMAN	Fibulin-2	FBLN2	P98095	Homo sapiens	positive regulation of cell-substrate adhesion	extracellular matrix structural constituent,calcium ion binding,extracellular matrix binding	extracellular region,proteinaceous extracellular matrix,extracellular matrix,extracellular exosome,extracellular vesicle	sp	1	2	uniprot_sprot_2015-08-28_HUMAN	>sp|P98095|FBLN2_HUMAN Fibulin-2 OS=Homo sapiens GN=FBLN2 PE=1 SV=2	7	8	_RLNAYTGVVYLQR_.3|_ITHYQLNFQTGLLVPAHIFR_.4|_LNAYTGVVYLQR_.2|_C[+57]VDVNEC[+57]ETGVHR_.3|_HC[+57]C[+57]VSYLQEK_.2|_MHIFFTTFAL_.2|_IGPAPAFTGDTIALNIIK_.2|_IGPAPAFTGDTIALNIIK_.3
1wPQ / C	1wPQ	C	32	P98095	2112.92	1138.27	-0.8924	0.8924	0.350026	1.91724e-11	9.56614e-11	P98095	FBLN2_HUMAN	Fibulin-2	FBLN2	P98095	Homo sapiens	positive regulation of cell-substrate adhesion	extracellular matrix structural constituent,calcium ion binding,extracellular matrix binding	extracellular region,proteinaceous extracellular matrix,extracellular matrix,extracellular exosome,extracellular vesicle	sp	1	2	uniprot_sprot_2015-08-28_HUMAN	>sp|P98095|FBLN2_HUMAN Fibulin-2 OS=Homo sapiens GN=FBLN2 PE=1 SV=2	7	8	_RLNAYTGVVYLQR_.3|_ITHYQLNFQTGLLVPAHIFR_.4|_LNAYTGVVYLQR_.2|_C[+57]VDVNEC[+57]ETGVHR_.3|_HC[+57]C[+57]VSYLQEK_.2|_MHIFFTTFAL_.2|_IGPAPAFTGDTIALNIIK_.2|_IGPAPAFTGDTIALNIIK_.3
3wPQ / C	3wPQ	C	32	Q9UBX5	3822.58	1812.55	-1.07653	1.07653	0.427455	2.72624e-14	1.91372e-13	Q9UBX5	FBLN5_HUMAN	Fibulin-5	FBLN5	Q9UBX5	Homo sapiens	regulation of cell growth,cell-matrix adhesion,extracellular matrix organization,protein localization to cell surface,secretion,elastic fiber assembly,regulation of removal of superoxide radicals	integrin binding,calcium ion binding,protein binding,protein C-terminus binding,protein homodimerization activity	extracellular region,proteinaceous extracellular matrix,extracellular space,extracellular matrix,extracellular exosome,elastic fiber	sp	1	1	uniprot_sprot_2015-08-28_HUMAN	>sp|Q9UBX5|FBLN5_HUMAN Fibulin-5 OS=Homo sapiens GN=FBLN5 PE=1 SV=1	9	10	_DQPFTILYR_.2|_SVPADIFQMQATTR_.2|_DMDVVSGR_.2|_YPGAYYIFQIK_.2|_C[+57]MC[+57]PAENPGC[+57]R_.2|_QSGQC[+57]LDIDEC[+57]R_.2|_IYVSQYPF_.2|_GPYSNPYSTPYSGPYPAAAPPLSAPNYPTISRPLIC[+57]R_.4|_GPYSNPYSTPYSGPYPAAAPPLSAPNYPTISRPLIC[+57]R_.5|_SC[+57]QDINEC[+57]EHR_.3
1wPQ / C	1wPQ	C	32	Q9UBX5	3822.58	2266.66	-0.753978	0.753978	0.228233	2.25962e-17	2.2012e-16	Q9UBX5	FBLN5_HUMAN	Fibulin-5	FBLN5	Q9UBX5	Homo sapiens	regulation of cell growth,cell-matrix adhesion,extracellular matrix organization,protein localization to cell surface,secretion,elastic fiber assembly,regulation of removal of superoxide radicals	integrin binding,calcium ion binding,protein binding,protein C-terminus binding,protein homodimerization activity	extracellular region,proteinaceous extracellular matrix,extracellular space,extracellular matrix,extracellular exosome,elastic fiber	sp	1	1	uniprot_sprot_2015-08-28_HUMAN	>sp|Q9UBX5|FBLN5_HUMAN Fibulin-5 OS=Homo sapiens GN=FBLN5 PE=1 SV=1	9	10	_DQPFTILYR_.2|_SVPADIFQMQATTR_.2|_DMDVVSGR_.2|_YPGAYYIFQIK_.2|_C[+57]MC[+57]PAENPGC[+57]R_.2|_QSGQC[+57]LDIDEC[+57]R_.2|_IYVSQYPF_.2|_GPYSNPYSTPYSGPYPAAAPPLSAPNYPTISRPLIC[+57]R_.4|_GPYSNPYSTPYSGPYPAAAPPLSAPNYPTISRPLIC[+57]R_.5|_SC[+57]QDINEC[+57]EHR_.3
3wPQ / C	3wPQ	C	4	Q8NFZ0	41.4065	25.0287	-0.726276	0.726276	0.470421	0.0137479	0.0135213	Q8NFZ0	FBX18_HUMAN	F-box only protein 18	FBXO18	Q8NFZ0	Homo sapiens	double-strand break repair via homologous recombination,DNA catabolic process, endonucleolytic,positive regulation of protein phosphorylation,cellular response to DNA damage stimulus,cell death,protein ubiquitination,replication fork processing,DNA duplex unwinding,negative regulation of chromatin binding,replication fork protection,response to intra-S DNA damage checkpoint signaling,positive reg…	DNA helicase activity,double-stranded DNA binding,single-stranded DNA binding,ATP-dependent DNA helicase activity,protein binding,ATP binding,DNA translocase activity,3'-5' DNA helicase activity	chromatin,nucleus,SCF ubiquitin ligase complex	sp	1	2	uniprot_sprot_2015-08-28_HUMAN	>sp|Q8NFZ0|FBX18_HUMAN F-box only protein 18 OS=Homo sapiens GN=FBXO18 PE=1 SV=2	2	2	_M[+16]EPLQVVK_.2|_IFVGDPHQQIYTFR_.3
3wPQ / 1wPQ	3wPQ	1wPQ	32	P14324	175.355	112.929	-0.634863	0.634863	1.16518	0.0410436	0.0327252	P14324	FPPS_HUMAN	Farnesyl pyrophosphate synthase	FDPS	P14324	Homo sapiens	cholesterol biosynthetic process,viral process,geranyl diphosphate biosynthetic process,farnesyl diphosphate biosynthetic process	dimethylallyltranstransferase activity,geranyltranstransferase activity,poly(A) RNA binding,metal ion binding	nucleoplasm,cytoplasm,cytosol	sp	1	4	uniprot_sprot_2015-08-28_HUMAN	>sp|P14324|FPPS_HUMAN Farnesyl pyrophosphate synthase OS=Homo sapiens GN=FDPS PE=1 SV=4	17	27	_ATPEQYQILK_.2|_IGTDIQDNK_.2|_LKEVLEYNAIGGK_.3|_LKEVLEYNAIGGK_.2|_QDFVQHFSQIVR_.3|_QDFVQHFSQIVR_.2|_C[+57]SWLVVQC[+57]LQR_.2|_C[+57]SWLVVQC[+57]LQR_.3|_VLTEDEMGHPEIGDAIAR_.3|_VLTEDEM[+16]GHPEIGDAIAR_.3|_VLTEDEMGHPEIGDAIAR_.4|_VLTEDEMGHPEIGDAIAR_.2|_GQIC[+57]WYQKPGVGLDAINDANLLEAC[+57]IYR_.3|_TAFYSFYLPIAAAMYMAGIDGEKEHANAK_.4|_TAFYSFYLPIAAAMYMAGIDGEKEHANAKK_.5|_TAFYSFYLPIAAAMYMAGIDGEKEHANAKK_.4|_GLT…
1wPQ / C	1wPQ	C	4	P11362	168.204	92.3006	-0.865799	0.865799	0.322115	0.0126898	0.0126898	P11362	FGFR1_HUMAN	Fibroblast growth factor receptor 1	FGFR1	P11362	Homo sapiens	negative regulation of transcription from RNA polymerase II promoter,MAPK cascade,skeletal system development,angiogenesis,ureteric bud development,in utero embryonic development,organ induction,neuron migration,positive regulation of mesenchymal cell proliferation,chondrocyte differentiation,transcription, DNA-templated,protein phosphorylation,vacuolar phosphate transport,sensory perception of s…	protein tyrosine kinase activity,fibroblast growth factor-activated receptor activity,Ras guanyl-nucleotide exchange factor activity,protein binding,ATP binding,heparin binding,1-phosphatidylinositol-3-kinase activity,fibroblast growth factor binding,identical protein binding,protein homodimerization activity,phosphatidylinositol-4,5-bisphosphate 3-kinase activity	extracellular region,nucleus,cytosol,plasma membrane,integral component of plasma membrane,integral component of membrane,cytoplasmic, membrane-bounded vesicle,receptor complex	sp	1	3	uniprot_sprot_2015-08-28_HUMAN	>sp|P11362|FGFR1_HUMAN Fibroblast growth factor receptor 1 OS=Homo sapiens GN=FGFR1 PE=1 SV=3	1	1	_IGPDNLPYVQILK_.2
3wPQ / C	3wPQ	C	4	Q13643	43.0137	15.5644	-1.46655	1.46655	1.35196	0.0622767	0.0452233	Q13643	FHL3_HUMAN	Four and a half LIM domains protein 3	FHL3	Q13643	Homo sapiens	muscle organ development,actin cytoskeleton organization	actin binding,protein binding,zinc ion binding	stress fiber,nucleus,focal adhesion,Z disc	sp	1	4	uniprot_sprot_2015-08-28_HUMAN	>sp|Q13643|FHL3_HUMAN Four and a half LIM domains protein 3 OS=Homo sapiens GN=FHL3 PE=1 SV=4	7	9	_TLTQGGVTYR_.2|_YVSFEDR_.2|_C[+57]NESLYGR_.2|_GAHYC[+57]VPC[+57]YENK_.3|_GAHYC[+57]VPC[+57]YENK_.2|_KLEYGGQTWHEHC[+57]FLC[+57]SGC[+57]EQPLGSR_.5|_KLEYGGQTWHEHC[+57]FLC[+57]SGC[+57]EQPLGSR_.4|_DEDPYC[+57]VAC[+57]FGELFAPK_.2|_EC[+57]LVC[+57]TGC[+57]QTPLAGQQFTSR_.2
3wPQ / 1wPQ	3wPQ	1wPQ	36	Q96AY3	248.543	60.8352	-2.03052	2.03052	1.26531	8.47112e-12	4.4598e-11	Q96AY3	FKB10_HUMAN	Peptidyl-prolyl cis-trans isomerase FKBP10	FKBP10	Q96AY3	Homo sapiens	protein peptidyl-prolyl isomerization,chaperone-mediated protein folding	peptidyl-prolyl cis-trans isomerase activity,calcium ion binding,FK506 binding	endoplasmic reticulum lumen,endoplasmic reticulum membrane	sp	1	1	uniprot_sprot_2015-08-28_HUMAN	>sp|Q96AY3|FKB10_HUMAN Peptidyl-prolyl cis-trans isomerase FKBP10 OS=Homo sapiens GN=FKBP10 PE=1 SV=1	34	53	_IIIPPFLAYGEK_.2|_LMPGQDPEK_.2|_GGTYDTYVGSGWLIK_.2|_MVQDGDFVR_.2|_M[+16]VQDGDFVR_.2|_EVQMGDFVR_.2|_EVQM[+16]GDFVR_.2|_GMDQGLLGMC[+57]PGER_.2|_GM[+16]DQGLLGMC[+57]PGER_.2|_AGAGDFMR_.2|_AGAGDFM[+16]R_.2|_TIGDMFQNQDR_.2|_TIGDM[+16]FQNQDR_.2|_GLMGMC[+57]VNER_.2|_GLM[+16]GMC[+57]VNER_.2|_GLMGM[+16]C[+57]VNER_.2|_GYGTVIPPQASLVFHVLLIDVHNPKDAVQLETLELPPGC[+57]VR_.5|_LKSDEDEERVHEEL_.3|_LKSDEDEERVHEEL_.2|_V…
3wPQ / C	3wPQ	C	36	Q96AY3	225.584	60.8352	-1.89069	1.89069	1.05098	3.39636e-14	2.37248e-13	Q96AY3	FKB10_HUMAN	Peptidyl-prolyl cis-trans isomerase FKBP10	FKBP10	Q96AY3	Homo sapiens	protein peptidyl-prolyl isomerization,chaperone-mediated protein folding	peptidyl-prolyl cis-trans isomerase activity,calcium ion binding,FK506 binding	endoplasmic reticulum lumen,endoplasmic reticulum membrane	sp	1	1	uniprot_sprot_2015-08-28_HUMAN	>sp|Q96AY3|FKB10_HUMAN Peptidyl-prolyl cis-trans isomerase FKBP10 OS=Homo sapiens GN=FKBP10 PE=1 SV=1	34	53	_IIIPPFLAYGEK_.2|_LMPGQDPEK_.2|_GGTYDTYVGSGWLIK_.2|_MVQDGDFVR_.2|_M[+16]VQDGDFVR_.2|_EVQMGDFVR_.2|_EVQM[+16]GDFVR_.2|_GMDQGLLGMC[+57]PGER_.2|_GM[+16]DQGLLGMC[+57]PGER_.2|_AGAGDFMR_.2|_AGAGDFM[+16]R_.2|_TIGDMFQNQDR_.2|_TIGDM[+16]FQNQDR_.2|_GLMGMC[+57]VNER_.2|_GLM[+16]GMC[+57]VNER_.2|_GLMGM[+16]C[+57]VNER_.2|_GYGTVIPPQASLVFHVLLIDVHNPKDAVQLETLELPPGC[+57]VR_.5|_LKSDEDEERVHEEL_.3|_LKSDEDEERVHEEL_.2|_V…
3wPQ / C	3wPQ	C	464	P02751	8812.18	1551.26	-2.50606	2.50606	0.913021	3.19014e-205	4.56827e-202	P02751	FINC_HUMAN	Fibronectin	FN1	P02751	Homo sapiens	angiogenesis,regulation of protein phosphorylation,platelet degranulation,acute-phase response,cell-substrate junction assembly,cell adhesion,calcium-independent cell-matrix adhesion,positive regulation of cell proliferation,regulation of cell shape,response to wounding,positive regulation of gene expression,positive regulation of peptidase activity,peptide cross-linking,extracellular matrix disa…	protease binding,integrin binding,protein binding,collagen binding,heparin binding,peptidase activator activity	extracellular region,fibrinogen complex,basal lamina,extracellular space,endoplasmic reticulum-Golgi intermediate compartment,apical plasma membrane,extracellular matrix,platelet alpha granule lumen,extracellular exosome,blood microparticle	sp	1	4	uniprot_sprot_2015-08-28_HUMAN	>sp|P02751|FINC_HUMAN Fibronectin OS=Homo sapiens GN=FN1 PE=1 SV=4	126	209	_STTPDITGYR_.2|_FTNIGPDTMR_.2|_WSRPQAPITGYR_.3|_WLPSSSPVTGYR_.2|_ISC[+57]TIANR_.2|_TFYSC[+57]TTEGR_.2|_TKTETITGFQVDAVPANGQTPIQR_.3|_GNLLQC[+57]IC[+57]TGNGR_.2|_QKTGLDSPTGIDFSDITANSFTVHWIAPR_.4|_RPGGEPSPEGTTGQSYNQYSQR_.3|_VVTPLSPPTNLHLEANPDTGVLTVSWER_.3|_DLQFVEVTDVK_.2|_WC[+57]GTTQNYDADQK_.2|_IAWESPQGQVSR_.2|_ITGYIIK_.2|_GLAFTDVDVDSIK_.2|_VTIMWTPPESAVTGYRVDVIPVNLPGEHGQR_.4|_LGVRPSQGGEAPREVTSDSGSIV…
1wPQ / C	1wPQ	C	464	P02751	8812.18	2175.03	-2.01846	2.01846	0.785414	4.35037e-201	3.11486e-198	P02751	FINC_HUMAN	Fibronectin	FN1	P02751	Homo sapiens	angiogenesis,regulation of protein phosphorylation,platelet degranulation,acute-phase response,cell-substrate junction assembly,cell adhesion,calcium-independent cell-matrix adhesion,positive regulation of cell proliferation,regulation of cell shape,response to wounding,positive regulation of gene expression,positive regulation of peptidase activity,peptide cross-linking,extracellular matrix disa…	protease binding,integrin binding,protein binding,collagen binding,heparin binding,peptidase activator activity	extracellular region,fibrinogen complex,basal lamina,extracellular space,endoplasmic reticulum-Golgi intermediate compartment,apical plasma membrane,extracellular matrix,platelet alpha granule lumen,extracellular exosome,blood microparticle	sp	1	4	uniprot_sprot_2015-08-28_HUMAN	>sp|P02751|FINC_HUMAN Fibronectin OS=Homo sapiens GN=FN1 PE=1 SV=4	126	209	_STTPDITGYR_.2|_FTNIGPDTMR_.2|_WSRPQAPITGYR_.3|_WLPSSSPVTGYR_.2|_ISC[+57]TIANR_.2|_TFYSC[+57]TTEGR_.2|_TKTETITGFQVDAVPANGQTPIQR_.3|_GNLLQC[+57]IC[+57]TGNGR_.2|_QKTGLDSPTGIDFSDITANSFTVHWIAPR_.4|_RPGGEPSPEGTTGQSYNQYSQR_.3|_VVTPLSPPTNLHLEANPDTGVLTVSWER_.3|_DLQFVEVTDVK_.2|_WC[+57]GTTQNYDADQK_.2|_IAWESPQGQVSR_.2|_ITGYIIK_.2|_GLAFTDVDVDSIK_.2|_VTIMWTPPESAVTGYRVDVIPVNLPGEHGQR_.4|_LGVRPSQGGEAPREVTSDSGSIV…
3wPQ / 1wPQ	3wPQ	1wPQ	4	Q92765	5205.93	2304.48	-1.17572	1.17572	0.291996	0.00429901	0.00514301	Q92765	SFRP3_HUMAN	Secreted frizzled-related protein 3	FRZB	Q92765	Homo sapiens	skeletal system development,G-protein coupled receptor signaling pathway,negative regulation of cell proliferation,negative regulation of cell development,neural crest cell differentiation,negative regulation of Wnt signaling pathway,negative regulation of cell growth,non-canonical Wnt signaling pathway,positive regulation of apoptotic process,positive regulation of fat cell differentiation,conve…	G-protein coupled receptor activity,Wnt-protein binding,Wnt-activated receptor activity	extracellular space,membrane,integral component of membrane	sp	1	2	uniprot_sprot_2015-08-28_HUMAN	>sp|Q92765|SFRP3_HUMAN Secreted frizzled-related protein 3 OS=Homo sapiens GN=FRZB PE=1 SV=2	1	1	_LLLVEGSIAEK_.2
3wPQ / C	3wPQ	C	40	Q12841	11782.4	4128.56	-1.51293	1.51293	0.351954	7.06882e-24	1.08845e-22	Q12841	FSTL1_HUMAN	Follistatin-related protein 1	FSTL1	Q12841	Homo sapiens	BMP signaling pathway,response to starvation	calcium ion binding,protein binding,heparin binding	extracellular region,extracellular space,extracellular exosome	sp	1	1	uniprot_sprot_2015-08-28_HUMAN	>sp|Q12841|FSTL1_HUMAN Follistatin-related protein 1 OS=Homo sapiens GN=FSTL1 PE=1 SV=1	12	12	_IC[+57]ANVFC[+57]GAGR_.2|_LSFQEFLK_.2|_C[+57]LNPSFNPPEKK_.3|_GAQTQTEEEMTR_.2|_C[+57]VC[+57]AC[+57]GNWVC[+57]TAMTC[+57]DGK_.2|_IIQWLEAEIIPDGWFSK_.3|_C[+57]LNPSFNPPEK_.2|_IQVDYDGHC[+57]K_.2|_TYLNHC[+57]ELHR_.2|_SVSPSASPVVC[+57]YQSNR_.2|_GEPTC[+57]LC[+57]IEQC[+57]KPHK_.3|_GEPTC[+57]LC[+57]IEQC[+57]K_.2
1wPQ / C	1wPQ	C	40	Q12841	11782.4	5439.92	-1.11498	1.11498	1.23538	2.4515e-06	6.13731e-06	Q12841	FSTL1_HUMAN	Follistatin-related protein 1	FSTL1	Q12841	Homo sapiens	BMP signaling pathway,response to starvation	calcium ion binding,protein binding,heparin binding	extracellular region,extracellular space,extracellular exosome	sp	1	1	uniprot_sprot_2015-08-28_HUMAN	>sp|Q12841|FSTL1_HUMAN Follistatin-related protein 1 OS=Homo sapiens GN=FSTL1 PE=1 SV=1	12	12	_IC[+57]ANVFC[+57]GAGR_.2|_LSFQEFLK_.2|_C[+57]LNPSFNPPEKK_.3|_GAQTQTEEEMTR_.2|_C[+57]VC[+57]AC[+57]GNWVC[+57]TAMTC[+57]DGK_.2|_IIQWLEAEIIPDGWFSK_.3|_C[+57]LNPSFNPPEK_.2|_IQVDYDGHC[+57]K_.2|_TYLNHC[+57]ELHR_.2|_SVSPSASPVVC[+57]YQSNR_.2|_GEPTC[+57]LC[+57]IEQC[+57]KPHK_.3|_GEPTC[+57]LC[+57]IEQC[+57]K_.2
3wPQ / C	3wPQ	C	8	O95633	330.641	75.8131	-2.12475	2.12475	1.05166	0.000223925	0.000392485	O95633	FSTL3_HUMAN	Follistatin-related protein 3	FSTL3	O95633	Homo sapiens	ossification,kidney development,hematopoietic progenitor cell differentiation,transcription, DNA-templated,regulation of transcription from RNA polymerase II promoter,spermatogenesis,male gonad development,positive regulation of cell-cell adhesion,lung development,adrenal gland development,negative regulation of BMP signaling pathway,negative regulation of activin receptor signaling pathway,negat…	fibronectin binding,protein binding,activin binding	extracellular region,extracellular space,nucleus,nucleoplasm,Golgi apparatus,secretory granule,neuron projection terminus	sp	1	1	uniprot_sprot_2015-08-28_HUMAN	>sp|O95633|FSTL3_HUMAN Follistatin-related protein 3 OS=Homo sapiens GN=FSTL3 PE=1 SV=1	3	3	_C[+57]EC[+57]APDC[+57]SGLPAR_.2|_INLLGFLGLVHC[+57]LPC[+57]K_.3|_PQSC[+57]VVDQTGSAHC[+57]VVC[+57]R_.3
1wPQ / C	1wPQ	C	8	O95633	330.641	82.9101	-1.99565	1.99565	0.485706	4.25289e-06	1.03048e-05	O95633	FSTL3_HUMAN	Follistatin-related protein 3	FSTL3	O95633	Homo sapiens	ossification,kidney development,hematopoietic progenitor cell differentiation,transcription, DNA-templated,regulation of transcription from RNA polymerase II promoter,spermatogenesis,male gonad development,positive regulation of cell-cell adhesion,lung development,adrenal gland development,negative regulation of BMP signaling pathway,negative regulation of activin receptor signaling pathway,negat…	fibronectin binding,protein binding,activin binding	extracellular region,extracellular space,nucleus,nucleoplasm,Golgi apparatus,secretory granule,neuron projection terminus	sp	1	1	uniprot_sprot_2015-08-28_HUMAN	>sp|O95633|FSTL3_HUMAN Follistatin-related protein 3 OS=Homo sapiens GN=FSTL3 PE=1 SV=1	3	3	_C[+57]EC[+57]APDC[+57]SGLPAR_.2|_INLLGFLGLVHC[+57]LPC[+57]K_.3|_PQSC[+57]VVDQTGSAHC[+57]VVC[+57]R_.3
3wPQ / 1wPQ	3wPQ	1wPQ	52	Q9BTY2	2112.29	3291.61	0.639983	0.639983	0.63268	2.97021e-08	9.91456e-08	Q9BTY2	FUCO2_HUMAN	Plasma alpha-L-fucosidase	FUCA2	Q9BTY2	Homo sapiens	fucose metabolic process,response to bacterium,glycoside catabolic process,regulation of entry of bacterium into host cell	alpha-L-fucosidase activity	extracellular space,extracellular exosome	sp	1	2	uniprot_sprot_2015-08-28_HUMAN	>sp|Q9BTY2|FUCO2_HUMAN Plasma alpha-L-fucosidase OS=Homo sapiens GN=FUCA2 PE=1 SV=2	12	14	_AILGATEVK_.2|_FDPTWESLDAR_.2|_YEDFGPLFTAK_.2|_EAGISDYLTIEELVK_.2|_VNGEAIYETHTWR_.3|_LLGHGQPLNWISLEQNGIMVELPQLTIHQMPC[+57]K_.4|_LVYAIFLK_.2|_GTVVTNDRWGAGSIC[+57]K_.3|_WENC[+57]MTIDK_.2|_FFNANQWADIFQASGAK_.2|_FFNANQWADIFQASGAK_.3|_WPTSGQLFLGHPK_.3|_WPTSGQLFLGHPK_.2|_HGGFYTC[+57]SDR_.2
3wPQ / C	3wPQ	C	52	Q9BTY2	1927.53	3291.61	0.772041	0.772041	0.583725	9.97921e-17	8.98757e-16	Q9BTY2	FUCO2_HUMAN	Plasma alpha-L-fucosidase	FUCA2	Q9BTY2	Homo sapiens	fucose metabolic process,response to bacterium,glycoside catabolic process,regulation of entry of bacterium into host cell	alpha-L-fucosidase activity	extracellular space,extracellular exosome	sp	1	2	uniprot_sprot_2015-08-28_HUMAN	>sp|Q9BTY2|FUCO2_HUMAN Plasma alpha-L-fucosidase OS=Homo sapiens GN=FUCA2 PE=1 SV=2	12	14	_AILGATEVK_.2|_FDPTWESLDAR_.2|_YEDFGPLFTAK_.2|_EAGISDYLTIEELVK_.2|_VNGEAIYETHTWR_.3|_LLGHGQPLNWISLEQNGIMVELPQLTIHQMPC[+57]K_.4|_LVYAIFLK_.2|_GTVVTNDRWGAGSIC[+57]K_.3|_WENC[+57]MTIDK_.2|_FFNANQWADIFQASGAK_.2|_FFNANQWADIFQASGAK_.3|_WPTSGQLFLGHPK_.3|_WPTSGQLFLGHPK_.2|_HGGFYTC[+57]SDR_.2
3wPQ / C	3wPQ	C	16	Q13283	71.5171	42.6352	-0.746245	0.746245	0.686542	0.00457951	0.00543319	Q13283	G3BP1_HUMAN	Ras GTPase-activating protein-binding protein 1	G3BP1	Q13283	Homo sapiens	transport,Ras protein signal transduction,DNA duplex unwinding,negative regulation of canonical Wnt signaling pathway,nucleic acid phosphodiester bond hydrolysis	DNA binding,mRNA binding,ATP-dependent DNA helicase activity,ATP-dependent RNA helicase activity,endonuclease activity,protein binding,ATP binding,poly(A) RNA binding	nucleus,cytoplasm,cytosol,plasma membrane,focal adhesion,cytoplasmic stress granule,intracellular ribonucleoprotein complex	sp	1	1	uniprot_sprot_2015-08-28_HUMAN	>sp|Q13283|G3BP1_HUMAN Ras GTPase-activating protein-binding protein 1 OS=Homo sapiens GN=G3BP1 PE=1 SV=1	27	59	_TFSWASVTSK_.2|_VMEKPSPLLVGR_.3|_VM[+16]EKPSPLLVGR_.3|_FYVHNDIFR_.3|_FYVHNDIFR_.2|_QYYTLLNQAPDMLHR_.3|_QYYTLLNQAPDMLHR_.4|_QYYTLLNQAPDM[+16]LHR_.3|_QYYTLLNQAPDMLHR_.2|_EAGEQGDIEPR_.2|_EAGEQGDIEPR_.3|_FMQTFVLAPEGSVANK_.2|_FMQTFVLAPEGSVANK_.3|_FM[+16]QTFVLAPEGSVANK_.2|_NSSYVHGGLDSNGKPADAVYGQK_.4|_NSSYVHGGLDSNGKPADAVYGQK_.3|_NSSYVHGGLDSNGKPADAVYGQK_.2|_VMSQNFTNC[+57]HTK_.3|_VM[+16]SQNFTNC[+57]HTK_.3…
3wPQ / 1wPQ	3wPQ	1wPQ	16	P11413	43.298	234.019	2.43425	2.43425	1.49799	0.0425725	0.033626	P11413	G6PD_HUMAN	Glucose-6-phosphate 1-dehydrogenase	G6PD	P11413	Homo sapiens	glucose metabolic process,pentose-phosphate shunt,lipid metabolic process,cholesterol biosynthetic process,NADP metabolic process,NADPH regeneration,glutathione metabolic process,pentose-phosphate shunt, oxidative branch,response to iron(III) ion,negative regulation of protein glutathionylation,response to organic cyclic compound,pentose biosynthetic process,substantia nigra development,response …	glucose-6-phosphate dehydrogenase activity,glucose binding,identical protein binding,protein homodimerization activity,NADP binding	nucleus,cytoplasm,centrosome,microtubule organizing center,cytosol,cytoplasmic side of plasma membrane,membrane,intracellular membrane-bounded organelle,extracellular exosome	sp	1	4	uniprot_sprot_2015-08-28_HUMAN	>sp|P11413|G6PD_HUMAN Glucose-6-phosphate 1-dehydrogenase OS=Homo sapiens GN=G6PD PE=1 SV=4	50	86	_VQPNEAVYTK_.2|_LPDAYER_.2|_IFGPIWNR_.2|_LKLEDFFAR_.2|_GGYFDEFGIIR_.2|_LFYLALPPTVYEAVTK_.2|_LFYLALPPTVYEAVTK_.3|_NSYVAGQYDDAASYQR_.2|_NSYVAGQYDDAASYQR_.3|_LQFHDVAGDIFHQQC[+57]K_.4|_LQFHDVAGDIFHQQC[+57]K_.3|_LQFHDVAGDIFHQQC[+57]K_.2|_IFTPLLHQIELEKPKPIPYIYGSR_.5|_IFTPLLHQIELEKPKPIPYIYGSR_.4|_IFTPLLHQIELEKPKPIPYIYGSR_.3|_IYPTIWWLFR_.2|_LNSHMNALHLGSQANR_.4|_LNSHM[+16]NALHLGSQANR_.4|_LNSHMNALHLGSQANR_…
3wPQ / C	3wPQ	C	16	P11413	90.0033	234.019	1.37857	1.37857	1.9896	0.0013605	0.00192134	P11413	G6PD_HUMAN	Glucose-6-phosphate 1-dehydrogenase	G6PD	P11413	Homo sapiens	glucose metabolic process,pentose-phosphate shunt,lipid metabolic process,cholesterol biosynthetic process,NADP metabolic process,NADPH regeneration,glutathione metabolic process,pentose-phosphate shunt, oxidative branch,response to iron(III) ion,negative regulation of protein glutathionylation,response to organic cyclic compound,pentose biosynthetic process,substantia nigra development,response …	glucose-6-phosphate dehydrogenase activity,glucose binding,identical protein binding,protein homodimerization activity,NADP binding	nucleus,cytoplasm,centrosome,microtubule organizing center,cytosol,cytoplasmic side of plasma membrane,membrane,intracellular membrane-bounded organelle,extracellular exosome	sp	1	4	uniprot_sprot_2015-08-28_HUMAN	>sp|P11413|G6PD_HUMAN Glucose-6-phosphate 1-dehydrogenase OS=Homo sapiens GN=G6PD PE=1 SV=4	50	86	_VQPNEAVYTK_.2|_LPDAYER_.2|_IFGPIWNR_.2|_LKLEDFFAR_.2|_GGYFDEFGIIR_.2|_LFYLALPPTVYEAVTK_.2|_LFYLALPPTVYEAVTK_.3|_NSYVAGQYDDAASYQR_.2|_NSYVAGQYDDAASYQR_.3|_LQFHDVAGDIFHQQC[+57]K_.4|_LQFHDVAGDIFHQQC[+57]K_.3|_LQFHDVAGDIFHQQC[+57]K_.2|_IFTPLLHQIELEKPKPIPYIYGSR_.5|_IFTPLLHQIELEKPKPIPYIYGSR_.4|_IFTPLLHQIELEKPKPIPYIYGSR_.3|_IYPTIWWLFR_.2|_LNSHMNALHLGSQANR_.4|_LNSHM[+16]NALHLGSQANR_.4|_LNSHMNALHLGSQANR_…
1wPQ / C	1wPQ	C	16	P11413	90.0033	43.298	-1.05568	1.05568	1.17896	0.00173587	0.00237873	P11413	G6PD_HUMAN	Glucose-6-phosphate 1-dehydrogenase	G6PD	P11413	Homo sapiens	glucose metabolic process,pentose-phosphate shunt,lipid metabolic process,cholesterol biosynthetic process,NADP metabolic process,NADPH regeneration,glutathione metabolic process,pentose-phosphate shunt, oxidative branch,response to iron(III) ion,negative regulation of protein glutathionylation,response to organic cyclic compound,pentose biosynthetic process,substantia nigra development,response …	glucose-6-phosphate dehydrogenase activity,glucose binding,identical protein binding,protein homodimerization activity,NADP binding	nucleus,cytoplasm,centrosome,microtubule organizing center,cytosol,cytoplasmic side of plasma membrane,membrane,intracellular membrane-bounded organelle,extracellular exosome	sp	1	4	uniprot_sprot_2015-08-28_HUMAN	>sp|P11413|G6PD_HUMAN Glucose-6-phosphate 1-dehydrogenase OS=Homo sapiens GN=G6PD PE=1 SV=4	50	86	_VQPNEAVYTK_.2|_LPDAYER_.2|_IFGPIWNR_.2|_LKLEDFFAR_.2|_GGYFDEFGIIR_.2|_LFYLALPPTVYEAVTK_.2|_LFYLALPPTVYEAVTK_.3|_NSYVAGQYDDAASYQR_.2|_NSYVAGQYDDAASYQR_.3|_LQFHDVAGDIFHQQC[+57]K_.4|_LQFHDVAGDIFHQQC[+57]K_.3|_LQFHDVAGDIFHQQC[+57]K_.2|_IFTPLLHQIELEKPKPIPYIYGSR_.5|_IFTPLLHQIELEKPKPIPYIYGSR_.4|_IFTPLLHQIELEKPKPIPYIYGSR_.3|_IYPTIWWLFR_.2|_LNSHMNALHLGSQANR_.4|_LNSHM[+16]NALHLGSQANR_.4|_LNSHMNALHLGSQANR_…
3wPQ / C	3wPQ	C	24	Q10472	199.467	124.598	-0.678872	0.678872	0.64071	0.00178098	0.00243356	Q10472	GALT1_HUMAN	Polypeptide N-acetylgalactosaminyltransferase 1	GALNT1	Q10472	Homo sapiens	protein O-linked glycosylation,O-glycan processing,protein O-linked glycosylation via serine,protein O-linked glycosylation via threonine	polypeptide N-acetylgalactosaminyltransferase activity,manganese ion binding,carbohydrate binding	Golgi membrane,extracellular region,endoplasmic reticulum membrane,membrane,integral component of membrane,Golgi cisterna membrane,perinuclear region of cytoplasm,Golgi apparatus	sp	1	1	uniprot_sprot_2015-08-28_HUMAN	>sp|Q10472|GALT1_HUMAN Polypeptide N-acetylgalactosaminyltransferase 1 OS=Homo sapiens GN=GALNT1 PE=1 SV=1	13	13	_VDYGDISSR_.2|_TDDLC[+57]LDVSK_.2|_GNQLWEYDPVK_.2|_LTLQHVNSNQC[+57]LDKATEEDSQVPSIR_.4|_NFFYIISPGVTK_.2|_NVETNQC[+57]LDNMAR_.2|_LQC[+57]KPFSWYLENIYPDSQIPR_.3|_IWQC[+57]GGTLEIVTC[+57]SHVGHVFR_.4|_ATEEDSQVPSIR_.2|_TPTMAGGLFSIDR_.2|_PFSWYLENIYPDSQIPR_.3|_ATPYTFPGGTGQIINK_.2|_LTLQHVNSNQC[+57]LDK_.2
1wPQ / C	1wPQ	C	24	Q10472	199.467	104.702	-0.929853	0.929853	0.30766	1.63347e-10	7.44948e-10	Q10472	GALT1_HUMAN	Polypeptide N-acetylgalactosaminyltransferase 1	GALNT1	Q10472	Homo sapiens	protein O-linked glycosylation,O-glycan processing,protein O-linked glycosylation via serine,protein O-linked glycosylation via threonine	polypeptide N-acetylgalactosaminyltransferase activity,manganese ion binding,carbohydrate binding	Golgi membrane,extracellular region,endoplasmic reticulum membrane,membrane,integral component of membrane,Golgi cisterna membrane,perinuclear region of cytoplasm,Golgi apparatus	sp	1	1	uniprot_sprot_2015-08-28_HUMAN	>sp|Q10472|GALT1_HUMAN Polypeptide N-acetylgalactosaminyltransferase 1 OS=Homo sapiens GN=GALNT1 PE=1 SV=1	13	13	_VDYGDISSR_.2|_TDDLC[+57]LDVSK_.2|_GNQLWEYDPVK_.2|_LTLQHVNSNQC[+57]LDKATEEDSQVPSIR_.4|_NFFYIISPGVTK_.2|_NVETNQC[+57]LDNMAR_.2|_LQC[+57]KPFSWYLENIYPDSQIPR_.3|_IWQC[+57]GGTLEIVTC[+57]SHVGHVFR_.4|_ATEEDSQVPSIR_.2|_TPTMAGGLFSIDR_.2|_PFSWYLENIYPDSQIPR_.3|_ATPYTFPGGTGQIINK_.2|_LTLQHVNSNQC[+57]LDK_.2
3wPQ / 1wPQ	3wPQ	1wPQ	8	Q86SR1	128.254	294.04	1.19701	1.19701	0.773633	0.0200549	0.0183623	Q86SR1	GLT10_HUMAN	Polypeptide N-acetylgalactosaminyltransferase 10	GALNT10	Q86SR1	Homo sapiens	protein O-linked glycosylation,O-glycan processing	polypeptide N-acetylgalactosaminyltransferase activity,carbohydrate binding,metal ion binding	Golgi membrane,integral component of membrane	sp	1	2	uniprot_sprot_2015-08-28_HUMAN	>sp|Q86SR1|GLT10_HUMAN Polypeptide N-acetylgalactosaminyltransferase 10 OS=Homo sapiens GN=GALNT10 PE=1 SV=2	2	2	_VGNGEQGRPYPMTDAER_.3|_NVGTGLC[+57]ADTK_.2
1wPQ / C	1wPQ	C	8	Q86SR1	249.275	128.254	-0.958732	0.958732	0.284855	0.0116032	0.0118094	Q86SR1	GLT10_HUMAN	Polypeptide N-acetylgalactosaminyltransferase 10	GALNT10	Q86SR1	Homo sapiens	protein O-linked glycosylation,O-glycan processing	polypeptide N-acetylgalactosaminyltransferase activity,carbohydrate binding,metal ion binding	Golgi membrane,integral component of membrane	sp	1	2	uniprot_sprot_2015-08-28_HUMAN	>sp|Q86SR1|GLT10_HUMAN Polypeptide N-acetylgalactosaminyltransferase 10 OS=Homo sapiens GN=GALNT10 PE=1 SV=2	2	2	_VGNGEQGRPYPMTDAER_.3|_NVGTGLC[+57]ADTK_.2
3wPQ / 1wPQ	3wPQ	1wPQ	92	P04406	1427.42	2446	0.777014	0.777014	0.545645	7.32092e-22	1.03798e-20	P04406	G3P_HUMAN	Glyceraldehyde-3-phosphate dehydrogenase	GAPDH	P04406	Homo sapiens	microtubule cytoskeleton organization,gluconeogenesis,regulation of macroautophagy,negative regulation of translation,peptidyl-cysteine S-trans-nitrosylation,protein stabilization,neuron apoptotic process,canonical glycolysis,cellular response to interferon-gamma	glyceraldehyde-3-phosphate dehydrogenase (NAD+) (phosphorylating) activity,protein binding,microtubule binding,peptidyl-cysteine S-nitrosylase activity,NADP binding,NAD binding	nucleus,cytoplasm,lipid particle,cytosol,plasma membrane,microtubule cytoskeleton,membrane,intracellular ribonucleoprotein complex,extracellular matrix,nuclear membrane,vesicle,intracellular membrane-bounded organelle,perinuclear region of cytoplasm,extracellular exosome,GAIT complex	sp	1	3	uniprot_sprot_2015-08-28_HUMAN	>sp|P04406|G3P_HUMAN Glyceraldehyde-3-phosphate dehydrogenase OS=Homo sapiens GN=GAPDH PE=1 SV=3	51	166	_VGVNGFGR_.2|_GALQNIIPASTGAAK_.2|_GALQNIIPASTGAAK_.3|_LISWYDNEFGYSNR_.2|_LISWYDNEFGYSNR_.3|_VPTANVSVVDLTC[+57]R_.2|_VPTANVSVVDLTC[+57]R_.3|_VPTANVSVVDLTC[+57]RLEKPAK_.4|_VPTANVSVVDLTC[+57]RLEKPAK_.3|_LVINGNPITIFQERDPSKIK_.4|_LVINGNPITIFQERDPSKIK_.3|_IISNASC[+57]TTNC[+57]LAPLAK_.3|_IISNASC[+57]TTNC[+57]LAPLAK_.2|_IISNASC[+57]TTNC[+57]LAPLAK_.4|_LVINGNPITIFQERDPSK_.3|_LVINGNPITIFQERDPSK_.4|_LVINGNP…
3wPQ / C	3wPQ	C	92	P04406	808.805	2446	1.59656	1.59656	0.939408	1.40734e-29	2.83846e-28	P04406	G3P_HUMAN	Glyceraldehyde-3-phosphate dehydrogenase	GAPDH	P04406	Homo sapiens	microtubule cytoskeleton organization,gluconeogenesis,regulation of macroautophagy,negative regulation of translation,peptidyl-cysteine S-trans-nitrosylation,protein stabilization,neuron apoptotic process,canonical glycolysis,cellular response to interferon-gamma	glyceraldehyde-3-phosphate dehydrogenase (NAD+) (phosphorylating) activity,protein binding,microtubule binding,peptidyl-cysteine S-nitrosylase activity,NADP binding,NAD binding	nucleus,cytoplasm,lipid particle,cytosol,plasma membrane,microtubule cytoskeleton,membrane,intracellular ribonucleoprotein complex,extracellular matrix,nuclear membrane,vesicle,intracellular membrane-bounded organelle,perinuclear region of cytoplasm,extracellular exosome,GAIT complex	sp	1	3	uniprot_sprot_2015-08-28_HUMAN	>sp|P04406|G3P_HUMAN Glyceraldehyde-3-phosphate dehydrogenase OS=Homo sapiens GN=GAPDH PE=1 SV=3	51	166	_VGVNGFGR_.2|_GALQNIIPASTGAAK_.2|_GALQNIIPASTGAAK_.3|_LISWYDNEFGYSNR_.2|_LISWYDNEFGYSNR_.3|_VPTANVSVVDLTC[+57]R_.2|_VPTANVSVVDLTC[+57]R_.3|_VPTANVSVVDLTC[+57]RLEKPAK_.4|_VPTANVSVVDLTC[+57]RLEKPAK_.3|_LVINGNPITIFQERDPSKIK_.4|_LVINGNPITIFQERDPSKIK_.3|_IISNASC[+57]TTNC[+57]LAPLAK_.3|_IISNASC[+57]TTNC[+57]LAPLAK_.2|_IISNASC[+57]TTNC[+57]LAPLAK_.4|_LVINGNPITIFQERDPSK_.3|_LVINGNPITIFQERDPSK_.4|_LVINGNP…
1wPQ / C	1wPQ	C	92	P04406	808.805	1427.42	0.819547	0.819547	0.756868	9.52199e-20	1.15555e-18	P04406	G3P_HUMAN	Glyceraldehyde-3-phosphate dehydrogenase	GAPDH	P04406	Homo sapiens	microtubule cytoskeleton organization,gluconeogenesis,regulation of macroautophagy,negative regulation of translation,peptidyl-cysteine S-trans-nitrosylation,protein stabilization,neuron apoptotic process,canonical glycolysis,cellular response to interferon-gamma	glyceraldehyde-3-phosphate dehydrogenase (NAD+) (phosphorylating) activity,protein binding,microtubule binding,peptidyl-cysteine S-nitrosylase activity,NADP binding,NAD binding	nucleus,cytoplasm,lipid particle,cytosol,plasma membrane,microtubule cytoskeleton,membrane,intracellular ribonucleoprotein complex,extracellular matrix,nuclear membrane,vesicle,intracellular membrane-bounded organelle,perinuclear region of cytoplasm,extracellular exosome,GAIT complex	sp	1	3	uniprot_sprot_2015-08-28_HUMAN	>sp|P04406|G3P_HUMAN Glyceraldehyde-3-phosphate dehydrogenase OS=Homo sapiens GN=GAPDH PE=1 SV=3	51	166	_VGVNGFGR_.2|_GALQNIIPASTGAAK_.2|_GALQNIIPASTGAAK_.3|_LISWYDNEFGYSNR_.2|_LISWYDNEFGYSNR_.3|_VPTANVSVVDLTC[+57]R_.2|_VPTANVSVVDLTC[+57]R_.3|_VPTANVSVVDLTC[+57]RLEKPAK_.4|_VPTANVSVVDLTC[+57]RLEKPAK_.3|_LVINGNPITIFQERDPSKIK_.4|_LVINGNPITIFQERDPSKIK_.3|_IISNASC[+57]TTNC[+57]LAPLAK_.3|_IISNASC[+57]TTNC[+57]LAPLAK_.2|_IISNASC[+57]TTNC[+57]LAPLAK_.4|_LVINGNPITIFQERDPSK_.3|_LVINGNPITIFQERDPSK_.4|_LVINGNP…
3wPQ / 1wPQ	3wPQ	1wPQ	12	P22102	31.2316	20.2158	-0.627527	0.627527	1.01948	0.0108804	0.0111969	P22102	PUR2_HUMAN	Trifunctional purine biosynthetic protein adenosine-3	GART	P22102	Homo sapiens	brainstem development,'de novo' IMP biosynthetic process,glycine metabolic process,purine nucleobase biosynthetic process,purine ribonucleoside monophosphate biosynthetic process,response to organic substance,response to inorganic substance,cerebellum development,cerebral cortex development,tetrahydrofolate biosynthetic process	phosphoribosylamine-glycine ligase activity,phosphoribosylformylglycinamidine cyclo-ligase activity,phosphoribosylglycinamide formyltransferase activity,ATP binding,metal ion binding	cytosol,extracellular exosome	sp	1	1	uniprot_sprot_2015-08-28_HUMAN	>sp|P22102|PUR2_HUMAN Trifunctional purine biosynthetic protein adenosine-3 OS=Homo sapiens GN=GART PE=1 SV=1	58	96	_VLAVTAIR_.2|_VLIIGSGGR_.2|_KIEFVVVGPEAPLAAGIVGNLR_.3|_KIEFVVVGPEAPLAAGIVGNLR_.4|_KIEFVVVGPEAPLAAGIVGNLR_.2|_AFAHITGGGLLENIPR_.3|_AFAHITGGGLLENIPR_.4|_AFAHITGGGLLENIPR_.2|_VLEFNC[+57]R_.2|_QVLVAPGNAGTAC[+57]SEK_.2|_QVLVAPGNAGTAC[+57]SEK_.3|_AIAFLQQPR_.2|_SAGVQC[+57]FGPTAEAAQLESSKR_.3|_FGDPEC[+57]QVILPLLK_.2|_FGDPEC[+57]QVILPLLK_.3|_LLEGDGGPNTGGMGAYC[+57]PAPQVSNDLLLK_.3|_LLEGDGGPNTGGM[+16]GAYC[+57…
3wPQ / C	3wPQ	C	28	Q14393	278.503	141.398	-0.977929	0.977929	0.852727	4.82556e-07	1.3366e-06	Q14393	GAS6_HUMAN	Growth arrest-specific protein 6	GAS6	Q14393	Homo sapiens	neuron migration,positive regulation of protein phosphorylation,positive regulation of cytokine-mediated signaling pathway,platelet degranulation,positive regulation of glomerular filtration,signal peptide processing,protein phosphorylation,ER to Golgi vesicle-mediated transport,phagocytosis,apoptotic process,cell cycle arrest,cell adhesion,signal transduction,enzyme linked receptor protein signa…	phosphatidylserine binding,receptor binding,voltage-gated calcium channel activity,calcium ion binding,protein binding,protein tyrosine kinase activator activity,receptor tyrosine kinase binding,cysteine-type endopeptidase inhibitor activity involved in apoptotic process,receptor agonist activity,binding, bridging	extracellular region,extracellular space,cytoplasm,endoplasmic reticulum lumen,Golgi lumen,platelet alpha granule lumen,extracellular exosome	sp	1	2	uniprot_sprot_2015-08-28_HUMAN	>sp|Q14393|GAS6_HUMAN Growth arrest-specific protein 6 OS=Homo sapiens GN=GAS6 PE=1 SV=2	11	13	_SPVLTFAGGLPDVPVTSAPVTAFYR_.3|_GQSEVSAAQLQER_.2|_HSDITAHSC[+57]PPVEPAAA_.3|_DGEATLEVDGTR_.2|_AVPLSVALVDYHSTK_.3|_AVPLSVALVDYHSTK_.2|_QLVVLAVEHTALALMEIK_.3|_TC[+57]QDIDEC[+57]ADSEAC[+57]GEAR_.3|_TC[+57]QDIDEC[+57]ADSEAC[+57]GEAR_.2|_DVDEC[+57]LQGR_.2|_AFQVFEEAK_.2|_NSGFATC[+57]VQNLPDQC[+57]TPNPC[+57]DRK_.3|_GTQAC[+57]QDLMGNFFC[+57]LC[+57]K_.2
1wPQ / C	1wPQ	C	28	Q14393	278.503	96.3732	-1.53099	1.53099	0.500089	9.82097e-17	8.90103e-16	Q14393	GAS6_HUMAN	Growth arrest-specific protein 6	GAS6	Q14393	Homo sapiens	neuron migration,positive regulation of protein phosphorylation,positive regulation of cytokine-mediated signaling pathway,platelet degranulation,positive regulation of glomerular filtration,signal peptide processing,protein phosphorylation,ER to Golgi vesicle-mediated transport,phagocytosis,apoptotic process,cell cycle arrest,cell adhesion,signal transduction,enzyme linked receptor protein signa…	phosphatidylserine binding,receptor binding,voltage-gated calcium channel activity,calcium ion binding,protein binding,protein tyrosine kinase activator activity,receptor tyrosine kinase binding,cysteine-type endopeptidase inhibitor activity involved in apoptotic process,receptor agonist activity,binding, bridging	extracellular region,extracellular space,cytoplasm,endoplasmic reticulum lumen,Golgi lumen,platelet alpha granule lumen,extracellular exosome	sp	1	2	uniprot_sprot_2015-08-28_HUMAN	>sp|Q14393|GAS6_HUMAN Growth arrest-specific protein 6 OS=Homo sapiens GN=GAS6 PE=1 SV=2	11	13	_SPVLTFAGGLPDVPVTSAPVTAFYR_.3|_GQSEVSAAQLQER_.2|_HSDITAHSC[+57]PPVEPAAA_.3|_DGEATLEVDGTR_.2|_AVPLSVALVDYHSTK_.3|_AVPLSVALVDYHSTK_.2|_QLVVLAVEHTALALMEIK_.3|_TC[+57]QDIDEC[+57]ADSEAC[+57]GEAR_.3|_TC[+57]QDIDEC[+57]ADSEAC[+57]GEAR_.2|_DVDEC[+57]LQGR_.2|_AFQVFEEAK_.2|_NSGFATC[+57]VQNLPDQC[+57]TPNPC[+57]DRK_.3|_GTQAC[+57]QDLMGNFFC[+57]LC[+57]K_.2
3wPQ / 1wPQ	3wPQ	1wPQ	48	P04062	338.182	555.853	0.716902	0.716902	0.399479	1.99431e-17	1.95606e-16	P04062	GLCM_HUMAN	Glucosylceramidase	GBA	P04062	Homo sapiens	carbohydrate metabolic process,glucosylceramide catabolic process,glycosphingolipid metabolic process,cellular response to starvation,response to pH,positive regulation of macroautophagy,regulation of macroautophagy,termination of signal transduction,regulation of cellular protein metabolic process,regulation of proteasomal ubiquitin-dependent protein catabolic process,negative regulation of prot…	glucosylceramidase activity,receptor binding,protein binding	extracellular space,lysosomal membrane,lysosomal lumen,extracellular exosome	sp	1	3	uniprot_sprot_2015-08-28_HUMAN	>sp|P04062|GLCM_HUMAN Glucosylceramidase OS=Homo sapiens GN=GBA PE=1 SV=3	21	29	_VVLTDPEAAK_.2|_LLMLDDQR_.2|_SYFSEEGIGYNIIR_.2|_ALQLAQRPVSLLASPWTSPTWLK_.3|_VPMASC[+57]DFSIR_.2|_NFVDSPIIVDITK_.2|_NDLDAVALMHPDGSAVVVVLNR_.3|_GFGGAMTDAAALNILALSPPAQNLLLK_.3|_GFGGAM[+16]TDAAALNILALSPPAQNLLLK_.3|_GQPGDIYHQTWAR_.3|_GQPGDIYHQTWAR_.2|_LQFWAVTAENEPSAGLLSGYPFQC[+57]LGFTPEHQR_.4|_DVPLTIKDPAVGFLETISPGYSIHTYLWR_.4|_DVPLTIKDPAVGFLETISPGYSIHTYLWR_.3|_SSKDVPLTIKDPAVGFLETISPGYSIHTYLWR_.5|_SSKD…
3wPQ / C	3wPQ	C	60	Q04446	38.0139	94.9808	1.32111	1.32111	1.17913	5.65566e-07	1.54855e-06	Q04446	GLGB_HUMAN	1,4-alpha-glucan-branching enzyme	GBE1	Q04446	Homo sapiens	glycogen metabolic process,glycogen biosynthetic process,generation of precursor metabolites and energy	1,4-alpha-glucan branching enzyme activity,hydrolase activity, hydrolyzing O-glycosyl compounds,carbohydrate binding,cation binding	cytosol,extracellular exosome	sp	1	3	uniprot_sprot_2015-08-28_HUMAN	>sp|Q04446|GLGB_HUMAN 1,4-alpha-glucan-branching enzyme OS=Homo sapiens GN=GBE1 PE=1 SV=3	32	48	_NSADGLNMFDGTDSC[+57]YFHSGPR_.3|_C[+57]IAYAESHDQALVGDK_.3|_VALILQNVDLPN_.2|_LLEIDPYLKPYAVDFQR_.3|_LLEIDPYLKPYAVDFQR_.2|_IVLDSDAAEYGGHQR_.3|_IVLDSDAAEYGGHQR_.2|_LDHSTDFFSEAFEHNGRPYSLLVYIPSR_.5|_LDHSTDFFSEAFEHNGRPYSLLVYIPSR_.4|_NIGENEGGIDKFSR_.3|_NIGENEGGIDKFSR_.2|_LITHGLGGEGYLNFMGNEFGHPEWLDFPR_.4|_LITHGLGGEGYLNFM[+16]GNEFGHPEWLDFPR_.4|_EGDNVNYDWIHWDPEHSYEFK_.4|_EGDNVNYDWIHWDPEHSYEFK_.3|_YGWLAAPQAY…
1wPQ / C	1wPQ	C	60	Q04446	38.0139	69.5145	0.870787	0.870787	0.990106	5.65296e-06	1.34677e-05	Q04446	GLGB_HUMAN	1,4-alpha-glucan-branching enzyme	GBE1	Q04446	Homo sapiens	glycogen metabolic process,glycogen biosynthetic process,generation of precursor metabolites and energy	1,4-alpha-glucan branching enzyme activity,hydrolase activity, hydrolyzing O-glycosyl compounds,carbohydrate binding,cation binding	cytosol,extracellular exosome	sp	1	3	uniprot_sprot_2015-08-28_HUMAN	>sp|Q04446|GLGB_HUMAN 1,4-alpha-glucan-branching enzyme OS=Homo sapiens GN=GBE1 PE=1 SV=3	32	48	_NSADGLNMFDGTDSC[+57]YFHSGPR_.3|_C[+57]IAYAESHDQALVGDK_.3|_VALILQNVDLPN_.2|_LLEIDPYLKPYAVDFQR_.3|_LLEIDPYLKPYAVDFQR_.2|_IVLDSDAAEYGGHQR_.3|_IVLDSDAAEYGGHQR_.2|_LDHSTDFFSEAFEHNGRPYSLLVYIPSR_.5|_LDHSTDFFSEAFEHNGRPYSLLVYIPSR_.4|_NIGENEGGIDKFSR_.3|_NIGENEGGIDKFSR_.2|_LITHGLGGEGYLNFMGNEFGHPEWLDFPR_.4|_LITHGLGGEGYLNFM[+16]GNEFGHPEWLDFPR_.4|_EGDNVNYDWIHWDPEHSYEFK_.4|_EGDNVNYDWIHWDPEHSYEFK_.3|_YGWLAAPQAY…
3wPQ / 1wPQ	3wPQ	1wPQ	8	P32455	29.5783	16.5758	-0.835457	0.835457	0.649129	0.00672425	0.00753453	P32455	GBP1_HUMAN	Interferon-induced guanylate-binding protein 1	GBP1	P32455	Homo sapiens	regulation of calcium-mediated signaling,negative regulation of T cell receptor signaling pathway,defense response to virus,interferon-gamma-mediated signaling pathway,negative regulation of ERK1 and ERK2 cascade,negative regulation of substrate adhesion-dependent cell spreading,negative regulation of interleukin-2 secretion,regulation of protein localization to plasma membrane,negative regulatio…	actin binding,GTPase activity,protein binding,GTP binding,enzyme binding,cytokine binding,spectrin binding,identical protein binding,Hsp90 protein binding	Golgi membrane,extracellular region,cytosol,plasma membrane	sp	1	2	uniprot_sprot_2015-08-28_HUMAN	>sp|P32455|GBP1_HUMAN Interferon-induced guanylate-binding protein 1 OS=Homo sapiens GN=GBP1 PE=1 SV=2	10	11	_LMANPEALK_.2|_KGIQAEEILQTYLK_.3|_TLSGGIQVNGPR_.2|_EAIEVFIR_.2|_KPGHILVLLDTEGLGDVEK_.4|_KPGHILVLLDTEGLGDVEK_.3|_NEIQDLQTK_.2|_LQEQEQLLK_.2|_ILSAITQPMVVVAIVGLYR_.3|_SKESMTDAILQTDQTLTEK_.3|_ESMTDAILQTDQTLTEK_.2
3wPQ / C	3wPQ	C	8	P32455	32.8603	16.5758	-0.987264	0.987264	0.711253	0.00156268	0.00217047	P32455	GBP1_HUMAN	Interferon-induced guanylate-binding protein 1	GBP1	P32455	Homo sapiens	regulation of calcium-mediated signaling,negative regulation of T cell receptor signaling pathway,defense response to virus,interferon-gamma-mediated signaling pathway,negative regulation of ERK1 and ERK2 cascade,negative regulation of substrate adhesion-dependent cell spreading,negative regulation of interleukin-2 secretion,regulation of protein localization to plasma membrane,negative regulatio…	actin binding,GTPase activity,protein binding,GTP binding,enzyme binding,cytokine binding,spectrin binding,identical protein binding,Hsp90 protein binding	Golgi membrane,extracellular region,cytosol,plasma membrane	sp	1	2	uniprot_sprot_2015-08-28_HUMAN	>sp|P32455|GBP1_HUMAN Interferon-induced guanylate-binding protein 1 OS=Homo sapiens GN=GBP1 PE=1 SV=2	10	11	_LMANPEALK_.2|_KGIQAEEILQTYLK_.3|_TLSGGIQVNGPR_.2|_EAIEVFIR_.2|_KPGHILVLLDTEGLGDVEK_.4|_KPGHILVLLDTEGLGDVEK_.3|_NEIQDLQTK_.2|_LQEQEQLLK_.2|_ILSAITQPMVVVAIVGLYR_.3|_SKESMTDAILQTDQTLTEK_.3|_ESMTDAILQTDQTLTEK_.2
3wPQ / 1wPQ	3wPQ	1wPQ	28	P02774	251.237	1252.99	2.31826	2.31826	0.6643	1.47238e-18	1.6136e-17	P02774	VTDB_HUMAN	Vitamin D-binding protein	GC	P02774	Homo sapiens	vitamin D metabolic process,vitamin transport	actin binding,vitamin D binding,vitamin transporter activity,calcidiol binding	extracellular region,extracellular space,cytosol,lysosomal lumen,extracellular exosome,blood microparticle	sp	1	1	uniprot_sprot_2015-08-28_HUMAN	>sp|P02774|VTDB_HUMAN Vitamin D-binding protein OS=Homo sapiens GN=GC PE=1 SV=1	46	77	_LC[+57]DNLSTK_.2|_HQPQEFPTYVEPTNDEIC[+57]EAFR_.3|_HQPQEFPTYVEPTNDEIC[+57]EAFR_.4|_HQPQEFPTYVEPTNDEIC[+57]EAFRK_.4|_HQPQEFPTYVEPTNDEIC[+57]EAFRK_.3|_GQELC[+57]ADYSENTFTEYK_.2|_GQELC[+57]ADYSENTFTEYK_.3|_GQELC[+57]ADYSENTFTEYKK_.3|_GQELC[+57]ADYSENTFTEYKK_.4|_HQPQEFPTYVEPTNDEIC[+57]EAFRKDPK_.4|_HQPQEFPTYVEPTNDEIC[+57]EAFRKDPK_.5|_KLC[+57]MAALK_.2|_C[+57]C[+57]ESASEDC[+57]M[+16]AK_.2|_C[+57]C[+57]E…
3wPQ / C	3wPQ	C	28	P02774	824.455	1252.99	0.603864	0.603864	0.965171	4.78527e-12	2.60551e-11	P02774	VTDB_HUMAN	Vitamin D-binding protein	GC	P02774	Homo sapiens	vitamin D metabolic process,vitamin transport	actin binding,vitamin D binding,vitamin transporter activity,calcidiol binding	extracellular region,extracellular space,cytosol,lysosomal lumen,extracellular exosome,blood microparticle	sp	1	1	uniprot_sprot_2015-08-28_HUMAN	>sp|P02774|VTDB_HUMAN Vitamin D-binding protein OS=Homo sapiens GN=GC PE=1 SV=1	46	77	_LC[+57]DNLSTK_.2|_HQPQEFPTYVEPTNDEIC[+57]EAFR_.3|_HQPQEFPTYVEPTNDEIC[+57]EAFR_.4|_HQPQEFPTYVEPTNDEIC[+57]EAFRK_.4|_HQPQEFPTYVEPTNDEIC[+57]EAFRK_.3|_GQELC[+57]ADYSENTFTEYK_.2|_GQELC[+57]ADYSENTFTEYK_.3|_GQELC[+57]ADYSENTFTEYKK_.3|_GQELC[+57]ADYSENTFTEYKK_.4|_HQPQEFPTYVEPTNDEIC[+57]EAFRKDPK_.4|_HQPQEFPTYVEPTNDEIC[+57]EAFRKDPK_.5|_KLC[+57]MAALK_.2|_C[+57]C[+57]ESASEDC[+57]M[+16]AK_.2|_C[+57]C[+57]E…
1wPQ / C	1wPQ	C	28	P02774	824.455	251.237	-1.71439	1.71439	1.09768	0.00916287	0.00973385	P02774	VTDB_HUMAN	Vitamin D-binding protein	GC	P02774	Homo sapiens	vitamin D metabolic process,vitamin transport	actin binding,vitamin D binding,vitamin transporter activity,calcidiol binding	extracellular region,extracellular space,cytosol,lysosomal lumen,extracellular exosome,blood microparticle	sp	1	1	uniprot_sprot_2015-08-28_HUMAN	>sp|P02774|VTDB_HUMAN Vitamin D-binding protein OS=Homo sapiens GN=GC PE=1 SV=1	46	77	_LC[+57]DNLSTK_.2|_HQPQEFPTYVEPTNDEIC[+57]EAFR_.3|_HQPQEFPTYVEPTNDEIC[+57]EAFR_.4|_HQPQEFPTYVEPTNDEIC[+57]EAFRK_.4|_HQPQEFPTYVEPTNDEIC[+57]EAFRK_.3|_GQELC[+57]ADYSENTFTEYK_.2|_GQELC[+57]ADYSENTFTEYK_.3|_GQELC[+57]ADYSENTFTEYKK_.3|_GQELC[+57]ADYSENTFTEYKK_.4|_HQPQEFPTYVEPTNDEIC[+57]EAFRKDPK_.4|_HQPQEFPTYVEPTNDEIC[+57]EAFRKDPK_.5|_KLC[+57]MAALK_.2|_C[+57]C[+57]ESASEDC[+57]M[+16]AK_.2|_C[+57]C[+57]E…
3wPQ / C	3wPQ	C	4	P48506	40.2059	128.737	1.67895	1.67895	0.42459	0.0055356	0.00638757	P48506	GSH1_HUMAN	Glutamate--cysteine ligase catalytic subunit	GCLC	P48506	Homo sapiens	sulfur amino acid metabolic process,cysteine metabolic process,glutamate metabolic process,glutathione biosynthetic process,response to oxidative stress,aging,response to nutrient,apoptotic mitochondrial changes,response to heat,response to xenobiotic stimulus,response to hormone,response to activity,L-ascorbic acid metabolic process,negative regulation of protein ubiquitination,positive regulati…	magnesium ion binding,glutamate-cysteine ligase activity,ATP binding,glutamate binding,ADP binding,protein heterodimerization activity,coenzyme binding	cytosol,glutamate-cysteine ligase complex	sp	1	2	uniprot_sprot_2015-08-28_HUMAN	>sp|P48506|GSH1_HUMAN Glutamate--cysteine ligase catalytic subunit OS=Homo sapiens GN=GCLC PE=1 SV=2	30	35	_VVINVPIFK_.2|_LGC[+57]PGFTLPEVKPNPVEGGASK_.3|_GYVSDIDC[+57]R_.2|_WGVISASVDDR_.2|_VLETLQEK_.2|_SLFFPDEAINKHPR_.4|_SLFFPDEAINKHPR_.3|_SRYDSIDSYLSK_.3|_SRYDSIDSYLSK_.2|_RDAVLQGMFYFR_.3|_C[+57]SILNYLK_.2|_FKPPPPNSDIGWR_.3|_FKPPPPNSDIGWR_.2|_GGNAVVDGC[+57]GK_.2|_ASGELMTVAR_.2|_LDFLIPLSK_.2|_DPLTLFEEK_.2|_EIYEQLLQEGIDHLLAQHVAHLFIR_.5|_GLLSQGSPLSWEETKR_.3|_GLLSQGSPLSWEETKR_.2|_YDSIDSYLSK_.2|_YNDIDLTIDK…
1wPQ / C	1wPQ	C	4	P48506	40.2059	77.6001	0.948651	0.948651	0.232718	0.00680934	0.00761795	P48506	GSH1_HUMAN	Glutamate--cysteine ligase catalytic subunit	GCLC	P48506	Homo sapiens	sulfur amino acid metabolic process,cysteine metabolic process,glutamate metabolic process,glutathione biosynthetic process,response to oxidative stress,aging,response to nutrient,apoptotic mitochondrial changes,response to heat,response to xenobiotic stimulus,response to hormone,response to activity,L-ascorbic acid metabolic process,negative regulation of protein ubiquitination,positive regulati…	magnesium ion binding,glutamate-cysteine ligase activity,ATP binding,glutamate binding,ADP binding,protein heterodimerization activity,coenzyme binding	cytosol,glutamate-cysteine ligase complex	sp	1	2	uniprot_sprot_2015-08-28_HUMAN	>sp|P48506|GSH1_HUMAN Glutamate--cysteine ligase catalytic subunit OS=Homo sapiens GN=GCLC PE=1 SV=2	30	35	_VVINVPIFK_.2|_LGC[+57]PGFTLPEVKPNPVEGGASK_.3|_GYVSDIDC[+57]R_.2|_WGVISASVDDR_.2|_VLETLQEK_.2|_SLFFPDEAINKHPR_.4|_SLFFPDEAINKHPR_.3|_SRYDSIDSYLSK_.3|_SRYDSIDSYLSK_.2|_RDAVLQGMFYFR_.3|_C[+57]SILNYLK_.2|_FKPPPPNSDIGWR_.3|_FKPPPPNSDIGWR_.2|_GGNAVVDGC[+57]GK_.2|_ASGELMTVAR_.2|_LDFLIPLSK_.2|_DPLTLFEEK_.2|_EIYEQLLQEGIDHLLAQHVAHLFIR_.5|_GLLSQGSPLSWEETKR_.3|_GLLSQGSPLSWEETKR_.2|_YDSIDSYLSK_.2|_YNDIDLTIDK…
3wPQ / 1wPQ	3wPQ	1wPQ	4	Q99988	154.119	311.832	1.01673	1.01673	0.594776	0.0569798	0.0423211	Q99988	GDF15_HUMAN	Growth/differentiation factor 15	GDF15	Q99988	Homo sapiens	signal transduction,transforming growth factor beta receptor signaling pathway,cell-cell signaling,positive regulation of pathway-restricted SMAD protein phosphorylation,regulation of apoptotic process,regulation of MAPK cascade,cell development,SMAD protein signal transduction,positive regulation of myoblast fusion	cytokine activity,transforming growth factor beta receptor binding,protein binding,growth factor activity	extracellular region,extracellular space,nucleus,cytoplasm,extracellular exosome	sp	2	3	uniprot_sprot_2015-08-28_HUMAN	>sp|Q99988|GDF15_HUMAN Growth/differentiation factor 15 OS=Homo sapiens GN=GDF15 PE=2 SV=3	7	7	_AALPEGLPEASR_.2|_ASLEDLGWADWVLSPR_.2|_ASFPGPSELHSEDSR_.3|_RYEDLLTR_.2|_LSPPPSQSDQLLAESSSARPQLELHLRPQAAR_.5|_TDTGVSLQTYDDLLAK_.2|_LKPDTVPAPC[+57]C[+57]VPASYNPMVLIQK_.3
3wPQ / 1wPQ	3wPQ	1wPQ	16	Q06210	61.1178	31.0198	-0.978405	0.978405	0.936582	0.000235191	0.00040774	Q06210	GFPT1_HUMAN	Glutamine--fructose-6-phosphate aminotransferase [isomerizing] 1	GFPT1	Q06210	Homo sapiens	carbohydrate metabolic process,fructose 6-phosphate metabolic process,UDP-N-acetylglucosamine metabolic process,UDP-N-acetylglucosamine biosynthetic process,energy reserve metabolic process,glutamine metabolic process,circadian regulation of gene expression,IRE1-mediated unfolded protein response	glutamine-fructose-6-phosphate transaminase (isomerizing) activity,carbohydrate binding	cytosol,extracellular exosome	sp	1	3	uniprot_sprot_2015-08-28_HUMAN	>sp|Q06210|GFPT1_HUMAN Glutamine--fructose-6-phosphate aminotransferase [isomerizing] 1 OS=Homo sapiens GN=GFPT1 PE=1 SV=3	44	75	_EILETLIK_.2|_C[+57]QNALQQVVAR_.2|_C[+57]QNALQQVVAR_.3|_ESQDTSFTTLVER_.2|_ETDC[+57]GVHINAGPEIGVASTK_.3|_ETDC[+57]GVHINAGPEIGVASTK_.2|_EIFEQPESVVNTMR_.2|_EIFEQPESVVNTMR_.3|_EIFEQPESVVNTM[+16]R_.2|_GYDSAGVGFDGGNDKDWEANAC[+57]K_.3|_GYHYATC[+57]LEGALK_.3|_GYHYATC[+57]LEGALK_.2|_VIFLEDDDVAAVVDGR_.3|_VIFLEDDDVAAVVDGR_.2|_AVEYYFASDASAVIEHTNR_.3|_AVEYYFASDASAVIEHTNR_.4|_C[+57]GIFAYLNYHVPR_.3|_C[+57]GIFAY…
1wPQ / C	1wPQ	C	16	Q06210	39.4064	61.1178	0.633162	0.633162	1.12106	0.0356277	0.0291703	Q06210	GFPT1_HUMAN	Glutamine--fructose-6-phosphate aminotransferase [isomerizing] 1	GFPT1	Q06210	Homo sapiens	carbohydrate metabolic process,fructose 6-phosphate metabolic process,UDP-N-acetylglucosamine metabolic process,UDP-N-acetylglucosamine biosynthetic process,energy reserve metabolic process,glutamine metabolic process,circadian regulation of gene expression,IRE1-mediated unfolded protein response	glutamine-fructose-6-phosphate transaminase (isomerizing) activity,carbohydrate binding	cytosol,extracellular exosome	sp	1	3	uniprot_sprot_2015-08-28_HUMAN	>sp|Q06210|GFPT1_HUMAN Glutamine--fructose-6-phosphate aminotransferase [isomerizing] 1 OS=Homo sapiens GN=GFPT1 PE=1 SV=3	44	75	_EILETLIK_.2|_C[+57]QNALQQVVAR_.2|_C[+57]QNALQQVVAR_.3|_ESQDTSFTTLVER_.2|_ETDC[+57]GVHINAGPEIGVASTK_.3|_ETDC[+57]GVHINAGPEIGVASTK_.2|_EIFEQPESVVNTMR_.2|_EIFEQPESVVNTMR_.3|_EIFEQPESVVNTM[+16]R_.2|_GYDSAGVGFDGGNDKDWEANAC[+57]K_.3|_GYHYATC[+57]LEGALK_.3|_GYHYATC[+57]LEGALK_.2|_VIFLEDDDVAAVVDGR_.3|_VIFLEDDDVAAVVDGR_.2|_AVEYYFASDASAVIEHTNR_.3|_AVEYYFASDASAVIEHTNR_.4|_C[+57]GIFAYLNYHVPR_.3|_C[+57]GIFAY…
3wPQ / C	3wPQ	C	4	P56159	104.158	37.081	-1.49003	1.49003	0.698243	0.0254354	0.0221824	P56159	GFRA1_HUMAN	GDNF family receptor alpha-1	GFRA1	P56159	Homo sapiens	MAPK cascade,cell surface receptor signaling pathway,nervous system development,glial cell-derived neurotrophic factor receptor signaling pathway,positive regulation of GTPase activity	Ras guanyl-nucleotide exchange factor activity,receptor binding,glial cell-derived neurotrophic factor receptor activity	intracellular,plasma membrane,extrinsic component of membrane,anchored component of membrane,extracellular exosome	sp	2	2	uniprot_sprot_2015-08-28_HUMAN	>sp|P56159|GFRA1_HUMAN GDNF family receptor alpha-1 OS=Homo sapiens GN=GFRA1 PE=2 SV=2	5	5	_LADFFTNC[+57]QPESR_.2|_QTIVPVC[+57]SYEER_.2|_SAYITPC[+57]TTSVSNDVC[+57]NR_.2|_EGLGASSHITTK_.3|_NKPLGPAGSENEIPTHVLPPC[+57]ANLQAQK_.4
1wPQ / C	1wPQ	C	4	P56159	104.158	60.583	-0.781793	0.781793	0.218685	0.00773978	0.00846472	P56159	GFRA1_HUMAN	GDNF family receptor alpha-1	GFRA1	P56159	Homo sapiens	MAPK cascade,cell surface receptor signaling pathway,nervous system development,glial cell-derived neurotrophic factor receptor signaling pathway,positive regulation of GTPase activity	Ras guanyl-nucleotide exchange factor activity,receptor binding,glial cell-derived neurotrophic factor receptor activity	intracellular,plasma membrane,extrinsic component of membrane,anchored component of membrane,extracellular exosome	sp	2	2	uniprot_sprot_2015-08-28_HUMAN	>sp|P56159|GFRA1_HUMAN GDNF family receptor alpha-1 OS=Homo sapiens GN=GFRA1 PE=2 SV=2	5	5	_LADFFTNC[+57]QPESR_.2|_QTIVPVC[+57]SYEER_.2|_SAYITPC[+57]TTSVSNDVC[+57]NR_.2|_EGLGASSHITTK_.3|_NKPLGPAGSENEIPTHVLPPC[+57]ANLQAQK_.4
3wPQ / C	3wPQ	C	20	Q92896	37.7492	67.2511	0.83311	0.83311	0.54336	1.8034e-08	6.22312e-08	Q92896	GSLG1_HUMAN	Golgi apparatus protein 1	GLG1	Q92896	Homo sapiens	negative regulation of protein processing,negative regulation of transforming growth factor beta receptor signaling pathway,regulation of chondrocyte differentiation,leukocyte migration,bone morphogenesis	receptor binding,fibroblast growth factor binding	Golgi membrane,proteinaceous extracellular matrix,Golgi apparatus,plasma membrane,membrane,integral component of membrane,extracellular exosome	sp	1	2	uniprot_sprot_2015-08-28_HUMAN	>sp|Q92896|GSLG1_HUMAN Golgi apparatus protein 1 OS=Homo sapiens GN=GLG1 PE=1 SV=2	51	67	_MTAIIFSDYR_.2|_LAEEESC[+57]REDVTR_.3|_VAELSSDDFHLDR_.3|_VAELSSDDFHLDR_.2|_LLELQYFISR_.2|_LSSDC[+57]EDQIR_.2|_C[+57]NVENLPR_.2|_FC[+57]ENTQAGEGR_.2|_ALNEAC[+57]ESVIQTAC[+57]K_.2|_ALNEAC[+57]ESVIQTAC[+57]K_.3|_LIC[+57]GFMDDC[+57]KNDINILK_.3|_LSYLLMC[+57]LESAVHR_.3|_LSYLLM[+16]C[+57]LESAVHR_.3|_LSYLLMC[+57]LESAVHR_.2|_C[+57]LIDLGK_.2|_RQITQNTDYR_.3|_RQITQNTDYR_.2|_GYMVSC[+57]LVDHR_.3|_GYMVSC[+57]LV…
1wPQ / C	1wPQ	C	20	Q92896	37.7492	67.9367	0.847743	0.847743	1.11906	0.0514595	0.0391136	Q92896	GSLG1_HUMAN	Golgi apparatus protein 1	GLG1	Q92896	Homo sapiens	negative regulation of protein processing,negative regulation of transforming growth factor beta receptor signaling pathway,regulation of chondrocyte differentiation,leukocyte migration,bone morphogenesis	receptor binding,fibroblast growth factor binding	Golgi membrane,proteinaceous extracellular matrix,Golgi apparatus,plasma membrane,membrane,integral component of membrane,extracellular exosome	sp	1	2	uniprot_sprot_2015-08-28_HUMAN	>sp|Q92896|GSLG1_HUMAN Golgi apparatus protein 1 OS=Homo sapiens GN=GLG1 PE=1 SV=2	51	67	_MTAIIFSDYR_.2|_LAEEESC[+57]REDVTR_.3|_VAELSSDDFHLDR_.3|_VAELSSDDFHLDR_.2|_LLELQYFISR_.2|_LSSDC[+57]EDQIR_.2|_C[+57]NVENLPR_.2|_FC[+57]ENTQAGEGR_.2|_ALNEAC[+57]ESVIQTAC[+57]K_.2|_ALNEAC[+57]ESVIQTAC[+57]K_.3|_LIC[+57]GFMDDC[+57]KNDINILK_.3|_LSYLLMC[+57]LESAVHR_.3|_LSYLLM[+16]C[+57]LESAVHR_.3|_LSYLLMC[+57]LESAVHR_.2|_C[+57]LIDLGK_.2|_RQITQNTDYR_.3|_RQITQNTDYR_.2|_GYMVSC[+57]LVDHR_.3|_GYMVSC[+57]LV…
3wPQ / C	3wPQ	C	36	Q04760	220.667	139.532	-0.66127	0.66127	0.494216	1.25714e-08	4.47817e-08	Q04760	LGUL_HUMAN	Lactoylglutathione lyase	GLO1	Q04760	Homo sapiens	carbohydrate metabolic process,pyruvate metabolic process,regulation of transcription from RNA polymerase II promoter,glutathione metabolic process,methylglyoxal metabolic process,osteoclast differentiation,negative regulation of apoptotic process	lactoylglutathione lyase activity,zinc ion binding	cytoplasm,cytosol,extracellular exosome	sp	1	4	uniprot_sprot_2015-08-28_HUMAN	>sp|Q04760|LGUL_HUMAN Lactoylglutathione lyase OS=Homo sapiens GN=GLO1 PE=1 SV=4	16	31	_SLDFYTR_.2|_IAWALSR_.2|_FEELGVK_.2|_RFEELGVK_.2|_VLGMTLIQK_.2|_VLGM[+16]TLIQK_.2|_GFGHIGIAVPDVYSAC[+57]K_.3|_GFGHIGIAVPDVYSAC[+57]K_.2|_GFGHIGIAVPDVYSAC[+57]K_.4|_C[+57]DFPIMK_.2|_C[+57]DFPIM[+16]K_.2|_GLAFIQDPDGYWIEILNPNK_.3|_GLAFIQDPDGYWIEILNPNK_.2|_GFGHIGIAVPDVYSAC[+57]KR_.4|_GFGHIGIAVPDVYSAC[+57]KR_.3|_GFGHIGIAVPDVYSAC[+57]KR_.2|_DFLLQQTMLR_.3|_DFLLQQTMLR_.2|_DFLLQQTM[+16]LR_.2|_FSLYFLAYEDKN…
1wPQ / C	1wPQ	C	36	Q04760	220.667	129.265	-0.771535	0.771535	1.15482	0.00073835	0.0011369	Q04760	LGUL_HUMAN	Lactoylglutathione lyase	GLO1	Q04760	Homo sapiens	carbohydrate metabolic process,pyruvate metabolic process,regulation of transcription from RNA polymerase II promoter,glutathione metabolic process,methylglyoxal metabolic process,osteoclast differentiation,negative regulation of apoptotic process	lactoylglutathione lyase activity,zinc ion binding	cytoplasm,cytosol,extracellular exosome	sp	1	4	uniprot_sprot_2015-08-28_HUMAN	>sp|Q04760|LGUL_HUMAN Lactoylglutathione lyase OS=Homo sapiens GN=GLO1 PE=1 SV=4	16	31	_SLDFYTR_.2|_IAWALSR_.2|_FEELGVK_.2|_RFEELGVK_.2|_VLGMTLIQK_.2|_VLGM[+16]TLIQK_.2|_GFGHIGIAVPDVYSAC[+57]K_.3|_GFGHIGIAVPDVYSAC[+57]K_.2|_GFGHIGIAVPDVYSAC[+57]K_.4|_C[+57]DFPIMK_.2|_C[+57]DFPIM[+16]K_.2|_GLAFIQDPDGYWIEILNPNK_.3|_GLAFIQDPDGYWIEILNPNK_.2|_GFGHIGIAVPDVYSAC[+57]KR_.4|_GFGHIGIAVPDVYSAC[+57]KR_.3|_GFGHIGIAVPDVYSAC[+57]KR_.2|_DFLLQQTMLR_.3|_DFLLQQTMLR_.2|_DFLLQQTM[+16]LR_.2|_FSLYFLAYEDKN…
3wPQ / C	3wPQ	C	12	P15104	71.6998	40.9948	-0.806529	0.806529	1.20031	0.0146238	0.0141974	P15104	GLNA_HUMAN	Glutamine synthetase	GLUL	P15104	Homo sapiens	neurotransmitter uptake,glutamate catabolic process,glutamine biosynthetic process,cell proliferation,cellular amino acid biosynthetic process,cellular response to starvation,response to glucose,ammonia assimilation cycle,positive regulation of insulin secretion,positive regulation of epithelial cell proliferation,protein homooligomerization,positive regulation of synaptic transmission, glutamate…	magnesium ion binding,glutamate decarboxylase activity,glutamate-ammonia ligase activity,ATP binding,glutamate binding,manganese ion binding,dynein light chain binding	nucleus,cytoplasm,mitochondrion,rough endoplasmic reticulum,cytosol,perikaryon,myelin sheath,protein complex,axon terminus,extracellular exosome,glial cell projection	sp	1	4	uniprot_sprot_2015-08-28_HUMAN	>sp|P15104|GLNA_HUMAN Glutamine synthetase OS=Homo sapiens GN=GLUL PE=1 SV=4	13	15	_LTGFHETSNINDFSAGVANR_.3|_QVYMSLPQGEK_.2|_YIEEAIEK_.2|_RPSANC[+57]DPFSVTEALIR_.3|_RLTGFHETSNINDFSAGVANR_.4|_RLTGFHETSNINDFSAGVANR_.3|_TC[+57]LLNETGDEPFQYKN_.2|_AC[+57]LYAGVK_.2|_LVLC[+57]EVFK_.2|_TC[+57]LLNETGDEPFQYK_.3|_TC[+57]LLNETGDEPFQYK_.2|_GYFEDRRPSANC[+57]DPFSVTEALIR_.4|_VC[+57]EDFGVIATFDPK_.2|_VC[+57]EDFGVIATFDPKPIPGNWNGAGC[+57]HTNFSTK_.4|_VQAMYIWIDGTGEGLR_.2
3wPQ / C	3wPQ	C	4	P49915	2055.6	3315.59	0.68971	0.68971	0.322825	0.0133771	0.0132544	P49915	GUAA_HUMAN	GMP synthase [glutamine-hydrolyzing]	GMPS	P49915	Homo sapiens	GMP biosynthetic process,glutamine metabolic process,purine nucleobase biosynthetic process,purine ribonucleoside monophosphate biosynthetic process	GMP synthase activity,GMP synthase (glutamine-hydrolyzing) activity,ATP binding,pyrophosphatase activity	cytoplasm,cytosol	sp	1	1	uniprot_sprot_2015-08-28_HUMAN	>sp|P49915|GUAA_HUMAN GMP synthase [glutamine-hydrolyzing] OS=Homo sapiens GN=GMPS PE=1 SV=1	55	95	_LENAGGDLK_.2|_THHNDTELIR_.3|_THHNDTELIR_.2|_ESQSVEEALKK_.3|_ESQSVEEALKK_.2|_RESQSVEEALK_.3|_RESQSVEEALK_.2|_VIEPLKDFHKDEVR_.4|_VIEPLKDFHKDEVR_.3|_QADFEAHNILR_.3|_QADFEAHNILR_.2|_DGHHHYEGAVVILDAGAQYGK_.5|_DGHHHYEGAVVILDAGAQYGK_.4|_DGHHHYEGAVVILDAGAQYGK_.3|_THHNDTELIRK_.3|_SGNIVAGIANESKK_.3|_SGNIVAGIANESKK_.2|_GLQKEEVVLLTHGDSVDK_.4|_GLQKEEVVLLTHGDSVDK_.3|_TVGVQGDC[+57]R_.2|_KLYGAQFHPEVGLTENGK_.4|_…
[truncated: 572 more rows]
