# Supplementary material for: Proteome and Secretome Dynamics of Human Retinal Pigment Epithelium in Response to Reactive Oxygen Species
Source: Sci Rep. 2019 Oct 28;9:15440. doi: 10.1038/s41598-019-51777-7 (PMC6817852; doi:10.1038/s41598-019-51777-7)
Supplement: Supplementary file 6 — Supplementary Dataset 5 [file 41598_2019_51777_MOESM6_ESM.xlsx]

## Sheet: Report_BGS Factory Report (Norm
Supplemental Table 5: Secretome proteins quantification, protein and peptide peak areas.
R.FileName	R.Label	R.Condition	R.Replicate	R.Fraction	PG.Qvalue	PG.Cscore	PG.RunEvidenceCount	PG.ProteinGroups	PG.ProteinAccessions	PEP.GroupingKey	PEP.GroupingKeyType	PEP.StrippedSequence	PEP.NrOfMissedCleavages	PEP.IsProteotypic	PEP.RunEvidenceCount	PEP.Rank	PEP.UsedForProteinGroupQuantity	EG.IsUserPeak	EG.TargetQuantity (Settings)	EG.ReferenceQuantity (Settings)	EG.TotalQuantity (Settings)	EG.MinProfileQvalue	EG.PercentileQvalue	EG.AvgProfileQvalue	EG.MaxProfileQvalue	EG.ModifiedSequence	EG.ModifiedPeptide	EG.IsDecoy	EG.UsedForProteinGroupQuantity	EG.UsedForPeptideQuantity	EG.Workflow	EG.iRTPredicted	EG.iRTEmpirical	EG.MeanApexRT	EG.RTPredicted	EG.IsVerified	EG.Cscore	EG.NormalizedCscore	EG.Qvalue	EG.UserGroup	FG.ShapeQualityScore	FG.Charge	FG.PrecMz	FG.PrecMzCalibrated	FG.Quantity
171201_0005_RPEs01_1	171201_0005_RPEs01_1.wiff	C	1	NA	6.25162e-89	0.622401	1	A4D0S4	A4D0S4	CFICDSR	Stripped Sequence	CFICDSR	0	TRUE	1	1	TRUE	FALSE	142.15	NaN	142.15	8.80401e-33	2.35375e-26	0.00454305	0.0521026	_C[+57]FIC[+57]DSR_	_C[+57]FIC[+57]DSR_	FALSE	TRUE	TRUE	LABEL_FREE	1.9	5.84419	36.8518	33.2763	NaN	0.448938	0.448938	0.0028359	no group specified	0.538035	2	479.199	479.192	142.15
171201_0005_RPEs01_1	171201_0005_RPEs01_1.wiff	C	1	NA	6.97204e-55	0.588168	4	A5A3E0	A5A3E0	VAPEEHPVLLTEATLNPK	Stripped Sequence	VAPEEHPVLLTEATLNPK	0	TRUE	1	1	TRUE	FALSE	4247.45	NaN	4247.45	2.16365e-65	6.89821e-30	0.000188368	0.00234007	_VAPEEHPVLLTEATLNPK_	_VAPEEHPVLLTEATLNPK_	FALSE	TRUE	TRUE	LABEL_FREE	43.8	47.9153	79.3284	75.2667	NaN	0.576032	0.576032	2.04597e-29	no group specified	0.896431	3	653.358	653.357	4247.45
171201_0005_RPEs01_1	171201_0005_RPEs01_1.wiff	C	1	NA	6.97204e-55	0.588168	4	A5A3E0	A5A3E0	CPEALFQPCFLGMESCGIHETTFNSIMK	Stripped Sequence	CPEALFQPCFLGMESCGIHETTFNSIMK	0	FALSE	1	2	TRUE	FALSE	517.466	NaN	517.466	2.54469e-46	5.82876e-10	0.0315768	0.371923	_C[+57]PEALFQPC[+57]FLGMESC[+57]GIHETTFNSIMK_	_C[+57]PEALFQPC[+57]FLGMESC[+57]GIHETTFNSIMK_	FALSE	TRUE	TRUE	LABEL_FREE	78.1	84.3117	113.774	107.713	NaN	0.446831	0.446831	0.00406744	no group specified	0.603013	4	826.871	826.876	517.466
171201_0005_RPEs01_1	171201_0005_RPEs01_1.wiff	C	1	NA	6.97204e-55	0.588168	4	A5A3E0	A5A3E0	LCYVALDFEQEMATVASSSSLEK	Stripped Sequence	LCYVALDFEQEMATVASSSSLEK	0	TRUE	1	3	TRUE	FALSE	1304.87	NaN	1304.87	3.17256e-10	0.000111871	0.358109	1	_LC[+57]YVALDFEQEMATVASSSSLEK_	_LC[+57]YVALDFEQEMATVASSSSLEK_	FALSE	TRUE	TRUE	LABEL_FREE	117.7	109.609	135.594	142.872	NaN	0.461555	0.461555	0.000172096	no group specified	0.63831	3	860.073	860.081	1304.87
171201_0004_RPEs13_2	171201_0004_RPEs13_2.wiff	3wPQ	1	NA	6.97204e-55	0.588168	1	A5A3E0	A5A3E0	FRCPEALFQPCFLGMESCGIHETTFNSIMK	Stripped Sequence	FRCPEALFQPCFLGMESCGIHETTFNSIMK	1	FALSE	0	4	FALSE	FALSE	892.239	NaN	892.239	2.41834e-15	1.0921e-08	0.0786708	1	_FRC[+57]PEALFQPC[+57]FLGMESC[+57]GIHETTFNSIMK_	_FRC[+57]PEALFQPC[+57]FLGMESC[+57]GIHETTFNSIMK_	FALSE	FALSE	TRUE	LABEL_FREE	81.05	81.4722	111.574	110.897	NaN	0.470211	0.43017	0.0167759	no group specified	0.548186	5	722.332	722.337	892.239
171201_0005_RPEs01_1	171201_0005_RPEs01_1.wiff	C	1	NA	1.77333e-114	0.643971	1	A6NCW0;A8MUK1;C9J2P7;C9JJH3;C9JLJ4;C9JPN9;C9JVI0;D6R901;D6R9N7;D6RA61;D6RBQ6;D6RCP7;D6RJB6;Q0WX57;Q7RTZ2	A6NCW0;A8MUK1;C9J2P7;C9JJH3;C9JLJ4;C9JPN9;C9JVI0;D6R901;D6R9N7;D6RA61;D6RBQ6;D6RCP7;D6RJB6;Q0WX57;Q7RTZ2	FLQEQNK	Stripped Sequence	FLQEQNK	0	FALSE	1	1	TRUE	FALSE	863.751	NaN	863.751	1.58732e-95	1.07239e-51	3.08301e-09	4.93281e-08	_FLQEQNK_	_FLQEQNK_	FALSE	TRUE	TRUE	LABEL_FREE	-21.7	-18.4903	15.2145	12.9457	NaN	0.613808	0.613808	8.17616e-43	no group specified	0.973392	2	453.738	453.729	863.751
171201_0005_RPEs01_1	171201_0005_RPEs01_1.wiff	C	1	NA	8.29256e-91	0.624079	4	A6NGU5;P19440	A6NGU5;P19440	LFQPSIQLAR	Stripped Sequence	LFQPSIQLAR	0	FALSE	1	1	TRUE	FALSE	136.94	NaN	136.94	2.54653e-68	1.71502e-33	0.000781072	0.00770805	_LFQPSIQLAR_	_LFQPSIQLAR_	FALSE	TRUE	TRUE	LABEL_FREE	50.8	53.3578	84.8497	82.0722	NaN	0.593827	0.593827	1.91756e-35	no group specified	0.812081	2	586.843	586.839	136.94
171201_0005_RPEs01_1	171201_0005_RPEs01_1.wiff	C	1	NA	8.29256e-91	0.624079	4	A6NGU5;P19440	A6NGU5;P19440	TAGGWAAASDSR	Stripped Sequence	TAGGWAAASDSR	0	FALSE	1	2	TRUE	FALSE	73.8493	NaN	73.8493	6.24493e-51	3.5982e-33	3.61395e-05	0.000479748	_TAGGWAAASDSR_	_TAGGWAAASDSR_	FALSE	TRUE	TRUE	LABEL_FREE	-8.5	-7.80018	24.3595	23.7397	NaN	0.587318	0.587318	3.5982e-33	no group specified	0.777311	2	575.268	575.263	73.8493
171201_0005_RPEs01_1	171201_0005_RPEs01_1.wiff	C	1	NA	8.29256e-91	0.624079	4	A6NGU5;P19440	A6NGU5;P19440	GGLSVAVPGEIR	Stripped Sequence	GGLSVAVPGEIR	0	FALSE	1	3	TRUE	FALSE	223.768	NaN	223.768	8.88993e-48	3.04099e-35	0.00176367	0.0271398	_GGLSVAVPGEIR_	_GGLSVAVPGEIR_	FALSE	TRUE	TRUE	LABEL_FREE	42.5	43.2823	74.9717	74.5713	NaN	0.571277	0.571277	6.64134e-28	no group specified	0.746303	2	577.83	577.826	223.768
171201_0004_RPEs13_2	171201_0004_RPEs13_2.wiff	3wPQ	1	NA	8.29256e-91	0.624079	3	A6NGU5;P19440	A6NGU5;P19440	FVDVTEVVR	Stripped Sequence	FVDVTEVVR	0	FALSE	0	4	FALSE	FALSE	103.806	NaN	103.806	1.84711e-22	2.01959e-09	0.150976	1	_FVDVTEVVR_	_FVDVTEVVR_	FALSE	FALSE	TRUE	LABEL_FREE	42.2	45.6777	76.1913	73.2128	NaN	0.455816	0.41731	0.0330926	no group specified	0.435251	2	532.293	532.292	103.806
171201_0004_RPEs13_2	171201_0004_RPEs13_2.wiff	3wPQ	1	NA	8.29256e-91	0.624079	3	A6NGU5;P19440	A6NGU5;P19440	NIDQAVTAALETR	Stripped Sequence	NIDQAVTAALETR	0	FALSE	0	5	FALSE	FALSE	152.29	NaN	152.29	1.93871e-41	0.000109127	0.0871058	0.482	_NIDQAVTAALETR_	_NIDQAVTAALETR_	FALSE	FALSE	TRUE	LABEL_FREE	64.8	65.5667	94.1949	93.7784	NaN	0.417777	0.383326	0.181688	no group specified	0.607573	2	701.37	701.375	152.29
171201_0005_RPEs01_1	171201_0005_RPEs01_1.wiff	C	1	NA	5.16386e-61	0.595003	1	A6NHL2	A6NHL2	KLAEQCGGLQGFLIFRSFGGGTGSGFTSLLMER	Stripped Sequence	KLAEQCGGLQGFLIFRSFGGGTGSGFTSLLMER	2	TRUE	1	1	TRUE	FALSE	311.232	NaN	311.232	2.18338e-45	2.3636e-34	0.0625178	0.97526	_KLAEQC[+57]GGLQGFLIFRSFGGGTGSGFTSLLMER_	_KLAEQC[+57]GGLQGFLIFRSFGGGTGSGFTSLLMER_	FALSE	TRUE	TRUE	LABEL_FREE	121.5	123.177	148.725	147.419	NaN	0.594087	0.594087	1.55161e-35	no group specified	0.872154	4	881.197	881.206	311.232
171201_0005_RPEs01_1	171201_0005_RPEs01_1.wiff	C	1	NA	9.01532e-14	0.52408	1	A8MWD9;P62308	A8MWD9;P62308	GNSIIMLEALERV	Stripped Sequence	GNSIIMLEALERV	1	FALSE	1	1	TRUE	FALSE	48.1112	NaN	48.1112	3.03583e-15	2.9661e-07	0.166777	1	_GNSIIMLEALERV_	_GNSIIMLEALERV_	FALSE	TRUE	TRUE	LABEL_FREE	105.2	106.581	133.724	132.751	NaN	0.52408	0.52408	3.03583e-15	no group specified	0.70843	2	722.895	722.897	48.1112
171201_0005_RPEs01_1	171201_0005_RPEs01_1.wiff	C	1	NA	1.19123e-36	0.565045	6	B5ME19;Q99613	B5ME19;Q99613	FEELTNLIR	Stripped Sequence	FEELTNLIR	0	FALSE	1	1	TRUE	FALSE	63.3918	NaN	63.3918	5.47584e-26	1.37682e-20	0.138189	1	_FEELTNLIR_	_FEELTNLIR_	FALSE	TRUE	TRUE	LABEL_FREE	64.5	65.7901	95.3886	94.051	NaN	0.565045	0.565045	5.47584e-26	no group specified	0.755859	2	567.811	567.806	63.3918
171201_0005_RPEs01_1	171201_0005_RPEs01_1.wiff	C	1	NA	1.19123e-36	0.565045	6	B5ME19;Q99613	B5ME19;Q99613	GCILTLVER	Stripped Sequence	GCILTLVER	0	FALSE	1	2	TRUE	FALSE	68.6063	NaN	68.6063	3.00357e-10	0.00858546	0.344674	1	_GC[+57]ILTLVER_	_GC[+57]ILTLVER_	FALSE	TRUE	TRUE	LABEL_FREE	54.5	56.5364	87.9669	85.7905	NaN	0.498941	0.498941	3.00357e-10	no group specified	0.506048	2	530.795	530.788	68.6063
171201_0005_RPEs01_1	171201_0005_RPEs01_1.wiff	C	1	NA	1.19123e-36	0.565045	6	B5ME19;Q99613	B5ME19;Q99613	LNEILQAR	Stripped Sequence	LNEILQAR	0	FALSE	1	3	TRUE	FALSE	52.1834	NaN	52.1834	4.07667e-06	0.00647461	0.420518	1	_LNEILQAR_	_LNEILQAR_	FALSE	TRUE	TRUE	LABEL_FREE	10	13.8042	43.8267	41.0287	NaN	0.467931	0.467931	2.75465e-05	no group specified	0.575272	2	478.78	478.772	52.1834
171201_0005_RPEs01_1	171201_0005_RPEs01_1.wiff	C	1	NA	1.80652e-74	0.608857	4	E9PAV3;Q13765	E9PAV3;Q13765	IEDLSQQAQLAAAEK	Stripped Sequence	IEDLSQQAQLAAAEK	0	FALSE	1	1	TRUE	FALSE	109.402	NaN	109.402	3.95667e-50	5.42109e-33	0.0684698	1	_IEDLSQQAQLAAAEK_	_IEDLSQQAQLAAAEK_	FALSE	TRUE	TRUE	LABEL_FREE	29.45	28.143	59.4388	61.4621	NaN	0.599692	0.599692	1.53278e-37	no group specified	0.761642	2	807.92	807.926	109.402
171201_0005_RPEs01_1	171201_0005_RPEs01_1.wiff	C	1	NA	1.80652e-74	0.608857	4	E9PAV3;Q13765	E9PAV3;Q13765	SPASDTYIVFGEAK	Stripped Sequence	SPASDTYIVFGEAK	0	FALSE	1	2	TRUE	FALSE	97.7752	NaN	97.7752	5.57427e-18	5.52777e-08	0.237464	1	_SPASDTYIVFGEAK_	_SPASDTYIVFGEAK_	FALSE	TRUE	TRUE	LABEL_FREE	49.25	50.1741	81.5568	80.9632	NaN	0.524634	0.524634	2.28473e-15	no group specified	0.675198	2	742.867	742.869	97.7752
171201_0005_RPEs01_1	171201_0005_RPEs01_1.wiff	C	1	NA	1.80652e-74	0.608857	4	E9PAV3;Q13765	E9PAV3;Q13765	NILFVITKPDVYK	Stripped Sequence	NILFVITKPDVYK	1	FALSE	1	3	TRUE	FALSE	145.073	NaN	145.073	1.76433e-28	1.1641e-12	0.375673	1	_NILFVITKPDVYK_	_NILFVITKPDVYK_	FALSE	TRUE	TRUE	LABEL_FREE	70.3	71.4393	101.97	100.857	NaN	0.573106	0.573106	1.76433e-28	no group specified	0.768381	3	517.304	517.298	145.073
171201_0004_RPEs13_2	171201_0004_RPEs13_2.wiff	3wPQ	1	NA	1.80652e-74	0.608857	2	E9PAV3;Q13765	E9PAV3;Q13765	SKNILFVITKPDVYK	Stripped Sequence	SKNILFVITKPDVYK	2	FALSE	0	4	FALSE	FALSE	10.9226	NaN	10.9226	1.01549e-06	0.00810907	0.598535	1	_SKNILFVITKPDVYK_	_SKNILFVITKPDVYK_	FALSE	FALSE	TRUE	LABEL_FREE	57.7	55.2057	86.6483	88.8479	NaN	0.375286	0.341663	0.561561	no group specified	0.465982	4	442.012	442.009	10.9226
171201_0005_RPEs01_1	171201_0005_RPEs01_1.wiff	C	1	NA	2.02406e-121	0.649518	5	O00115	O00115	ALINSPEGAVGR	Stripped Sequence	ALINSPEGAVGR	0	TRUE	1	1	TRUE	FALSE	821.637	NaN	821.637	9.9103e-97	2.54634e-69	1.10534e-10	1.76855e-09	_ALINSPEGAVGR_	_ALINSPEGAVGR_	FALSE	TRUE	TRUE	LABEL_FREE	17.4	17.731	49.8284	49.3689	NaN	0.629693	0.629693	5.2395e-49	no group specified	0.963242	2	592.325	592.321	821.637
171201_0005_RPEs01_1	171201_0005_RPEs01_1.wiff	C	1	NA	2.02406e-121	0.649518	5	O00115	O00115	YLDESSGGWR	Stripped Sequence	YLDESSGGWR	0	TRUE	1	2	TRUE	FALSE	271.503	NaN	271.503	1.14062e-38	3.64488e-25	2.64794e-05	0.000401522	_YLDESSGGWR_	_YLDESSGGWR_	FALSE	TRUE	TRUE	LABEL_FREE	15	14.2845	44.419	45.1487	NaN	0.509516	0.509516	3.28501e-12	no group specified	0.686686	2	585.265	585.261	271.503
171201_0005_RPEs01_1	171201_0005_RPEs01_1.wiff	C	1	NA	2.02406e-121	0.649518	5	O00115	O00115	NYQPCNGMAR	Stripped Sequence	NYQPCNGMAR	0	TRUE	1	3	TRUE	FALSE	122.643	NaN	122.643	1.59842e-69	4.07628e-33	1.98115e-05	0.000316757	_NYQPC[+57]NGMAR_	_NYQPC[+57]NGMAR_	FALSE	TRUE	TRUE	LABEL_FREE	-10.4	-13.3031	19.378	21.4973	NaN	0.587159	0.587159	4.07628e-33	no group specified	0.860712	2	605.758	605.755	122.643
171201_0004_RPEs13_2	171201_0004_RPEs13_2.wiff	3wPQ	1	NA	2.02406e-121	0.649518	6	O00115	O00115	GGGTLCAQLPALWK	Stripped Sequence	GGGTLCAQLPALWK	0	TRUE	1	4	FALSE	FALSE	313.238	NaN	313.238	5.48517e-27	2.86388e-17	0.000165508	0.00253216	_GGGTLC[+57]AQLPALWK_	_GGGTLC[+57]AQLPALWK_	FALSE	FALSE	TRUE	LABEL_FREE	79.1	80.1933	109.363	108.834	NaN	0.613975	0.558608	1.05205e-10	no group specified	0.770532	2	736.39	736.395	313.238
171201_0004_RPEs13_2	171201_0004_RPEs13_2.wiff	3wPQ	1	NA	2.02406e-121	0.649518	6	O00115	O00115	AFQPLVK	Stripped Sequence	AFQPLVK	0	TRUE	1	5	FALSE	FALSE	955.004	NaN	955.004	5.88399e-70	3.38257e-47	0.000859653	0.0101761	_AFQPLVK_	_AFQPLVK_	FALSE	FALSE	TRUE	LABEL_FREE	11	16.4872	47.8446	41.6861	NaN	0.674545	0.612721	4.94197e-20	no group specified	0.875825	2	401.745	401.741	955.004
171201_0005_RPEs01_1	171201_0005_RPEs01_1.wiff	C	1	NA	3.96873e-108	0.638823	6	O00148	O00148	ILVATNLFGR	Stripped Sequence	ILVATNLFGR	0	FALSE	1	1	TRUE	FALSE	313.322	NaN	313.322	2.76688e-68	8.69107e-51	2.71662e-07	4.2271e-06	_ILVATNLFGR_	_ILVATNLFGR_	FALSE	TRUE	TRUE	LABEL_FREE	66.5	70.2866	100.841	96.7919	NaN	0.614055	0.614055	6.57951e-43	no group specified	0.867347	2	552.332	552.327	313.322
171201_0005_RPEs01_1	171201_0005_RPEs01_1.wiff	C	1	NA	3.96873e-108	0.638823	6	O00148	O00148	DVQEIFR	Stripped Sequence	DVQEIFR	0	FALSE	1	2	TRUE	FALSE	320.271	NaN	320.271	1.69767e-34	1.59619e-12	0.147585	1	_DVQEIFR_	_DVQEIFR_	FALSE	TRUE	TRUE	LABEL_FREE	27.9	31.1483	63.8779	59.2952	NaN	0.543966	0.543966	4.75928e-20	no group specified	0.668764	2	453.738	453.729	320.271
171201_0005_RPEs01_1	171201_0005_RPEs01_1.wiff	C	1	NA	3.96873e-108	0.638823	6	O00148	O00148	GSYVSIHSSGFR	Stripped Sequence	GSYVSIHSSGFR	0	FALSE	1	3	TRUE	FALSE	94.9292	NaN	94.9292	4.04604e-48	2.22868e-27	0.00245784	0.0316607	_GSYVSIHSSGFR_	_GSYVSIHSSGFR_	FALSE	TRUE	TRUE	LABEL_FREE	12.25	11.4523	41.9694	42.549	NaN	0.59665	0.59665	1.90556e-36	no group specified	0.820481	3	432.883	432.873	94.9292
171201_0004_RPEs13_2	171201_0004_RPEs13_2.wiff	3wPQ	1	NA	3.96873e-108	0.638823	4	O00148	O00148	GLAITFVSDENDAK	Stripped Sequence	GLAITFVSDENDAK	0	FALSE	1	4	FALSE	FALSE	163.896	NaN	163.896	4.64546e-46	1.88629e-36	0.0179397	0.227935	_GLAITFVSDENDAK_	_GLAITFVSDENDAK_	FALSE	FALSE	TRUE	LABEL_FREE	51.9	54.6782	85.8226	83.1264	NaN	0.584561	0.53233	1.94392e-07	no group specified	0.673497	2	740.37	740.375	163.896
171201_0004_RPEs13_2	171201_0004_RPEs13_2.wiff	3wPQ	1	NA	3.96873e-108	0.638823	4	O00148	O00148	DFLLKPELLR	Stripped Sequence	DFLLKPELLR	1	FALSE	0	5	FALSE	FALSE	113.389	NaN	113.389	2.08517e-27	1.8404e-11	0.153096	1	_DFLLKPELLR_	_DFLLKPELLR_	FALSE	FALSE	TRUE	LABEL_FREE	72.15	76.2769	106.685	102.472	NaN	0.429187	0.39352	0.118119	no group specified	0.486966	3	415.252	415.248	113.389
171201_0004_RPEs13_2	171201_0004_RPEs13_2.wiff	3wPQ	1	NA	3.96873e-108	0.638823	4	O00148	O00148	ELAFQISKEYER	Stripped Sequence	ELAFQISKEYER	1	FALSE	0	6	FALSE	FALSE	35.3476	NaN	35.3476	1.30515e-11	0.00390709	0.360095	1	_ELAFQISKEYER_	_ELAFQISKEYER_	FALSE	FALSE	TRUE	LABEL_FREE	36.1	33.7965	64.0635	66.695	NaN	NaN	0.0723234	NaN	no group specified	NaN	3	504.928	504.927	35.3476
171201_0005_RPEs01_1	171201_0005_RPEs01_1.wiff	C	1	NA	1.97624e-14	0.525663	4	O00154	O00154	ATLWYVPLSLK	Stripped Sequence	ATLWYVPLSLK	0	TRUE	1	1	TRUE	FALSE	70.5062	NaN	70.5062	2.48672e-12	9.16985e-08	0.302497	1	_ATLWYVPLSLK_	_ATLWYVPLSLK_	FALSE	TRUE	TRUE	LABEL_FREE	98.2	100.457	128.631	126.228	NaN	0.509136	0.509136	3.89366e-12	no group specified	0.667997	2	645.876	645.875	70.5062
171201_0005_RPEs01_1	171201_0005_RPEs01_1.wiff	C	1	NA	1.97624e-14	0.525663	4	O00154	O00154	LMDEVAGIVAAR	Stripped Sequence	LMDEVAGIVAAR	0	TRUE	1	2	TRUE	FALSE	119.395	NaN	119.395	1.43507e-06	0.00012565	0.497205	1	_LMDEVAGIVAAR_	_LMDEVAGIVAAR_	FALSE	TRUE	TRUE	LABEL_FREE	54.3	56.7183	88.3179	85.5686	NaN	0.476818	0.476818	1.43507e-06	no group specified	0.636641	2	622.837	622.834	119.395
171201_0005_RPEs01_1	171201_0005_RPEs01_1.wiff	C	1	NA	1.97624e-14	0.525663	4	O00154	O00154	MIEEAGAIISTR	Stripped Sequence	MIEEAGAIISTR	0	TRUE	1	3	TRUE	FALSE	63.9224	NaN	63.9224	7.60797e-08	0.00181022	0.48475	1	_MIEEAGAIISTR_	_MIEEAGAIISTR_	FALSE	TRUE	TRUE	LABEL_FREE	35.9	37.0933	69.1555	67.3775	NaN	0.484816	0.484816	7.60797e-08	no group specified	0.58708	2	645.84	645.838	63.9224
171201_0005_RPEs01_1	171201_0005_RPEs01_1.wiff	C	1	NA	9.75157e-10	0.51323	1	O00186	O00186	LAQLVEK	Stripped Sequence	LAQLVEK	0	TRUE	1	1	TRUE	FALSE	66.9248	NaN	66.9248	2.53132e-09	8.84607e-05	0.0305514	0.197709	_LAQLVEK_	_LAQLVEK_	FALSE	TRUE	TRUE	LABEL_FREE	-9.7	-7.6589	24.4551	22.4365	NaN	0.480627	0.480627	3.62576e-07	no group specified	0.682377	2	400.747	400.737	66.9248
171201_0005_RPEs01_1	171201_0005_RPEs01_1.wiff	C	1	NA	4.4261e-85	0.618908	10	O00231	O00231	TGQAAELGGLLK	Stripped Sequence	TGQAAELGGLLK	0	TRUE	1	1	TRUE	FALSE	89.8536	NaN	89.8536	2.04778e-50	4.90861e-34	0.000136688	0.00202214	_TGQAAELGGLLK_	_TGQAAELGGLLK_	FALSE	TRUE	TRUE	LABEL_FREE	42.4	45.0387	75.9299	74.5112	NaN	0.589818	0.589818	4.90861e-34	no group specified	0.87777	2	579.33	579.326	89.8536
171201_0005_RPEs01_1	171201_0005_RPEs01_1.wiff	C	1	NA	4.4261e-85	0.618908	10	O00231	O00231	SLADFEK	Stripped Sequence	SLADFEK	0	TRUE	1	2	TRUE	FALSE	104.665	NaN	104.665	8.40162e-42	3.11674e-24	0.0873093	1	_SLADFEK_	_SLADFEK_	FALSE	TRUE	TRUE	LABEL_FREE	8.9	12.3194	42.5927	39.9459	NaN	0.5643	0.5643	9.17229e-26	no group specified	0.815373	2	405.206	405.196	104.665
171201_0005_RPEs01_1	171201_0005_RPEs01_1.wiff	C	1	NA	4.4261e-85	0.618908	10	O00231	O00231	VVDSLYNK	Stripped Sequence	VVDSLYNK	0	TRUE	1	3	TRUE	FALSE	82.8716	NaN	82.8716	1.24664e-41	3.43054e-26	0.0816058	1	_VVDSLYNK_	_VVDSLYNK_	FALSE	TRUE	TRUE	LABEL_FREE	-4.8	-2.63335	27.5442	25.7283	NaN	0.55138	0.55138	4.84349e-22	no group specified	0.755451	2	469.253	469.245	82.8716
171201_0004_RPEs13_2	171201_0004_RPEs13_2.wiff	3wPQ	1	NA	4.4261e-85	0.618908	8	O00231	O00231	TTANAIYCPPK	Stripped Sequence	TTANAIYCPPK	0	TRUE	1	4	FALSE	FALSE	44.8968	NaN	44.8968	3.01552e-26	1.76382e-07	0.247802	1	_TTANAIYC[+57]PPK_	_TTANAIYC[+57]PPK_	FALSE	FALSE	TRUE	LABEL_FREE	4.2	4.02974	35.2642	35.3688	NaN	0.534463	0.487573	0.000682697	no group specified	0.564032	2	618.308	618.31	44.8968
171201_0004_RPEs13_2	171201_0004_RPEs13_2.wiff	3wPQ	1	NA	4.4261e-85	0.618908	8	O00231	O00231	EQSILELGSLLAK	Stripped Sequence	EQSILELGSLLAK	0	TRUE	1	5	FALSE	FALSE	40.5508	NaN	40.5508	2.40599e-36	6.88046e-08	0.300238	1	_EQSILELGSLLAK_	_EQSILELGSLLAK_	FALSE	FALSE	TRUE	LABEL_FREE	101	103.862	131.861	129.393	NaN	0.587095	0.534594	1.10298e-07	no group specified	0.658514	2	700.903	700.908	40.5508
171201_0004_RPEs13_2	171201_0004_RPEs13_2.wiff	3wPQ	1	NA	4.4261e-85	0.618908	8	O00231	O00231	LYDNLLEQNLIR	Stripped Sequence	LYDNLLEQNLIR	0	TRUE	1	6	FALSE	FALSE	119.272	NaN	119.272	8.74142e-45	4.26979e-23	0.0697032	1	_LYDNLLEQNLIR_	_LYDNLLEQNLIR_	FALSE	FALSE	TRUE	LABEL_FREE	78.85	80.2305	109.439	108.798	NaN	0.557629	0.508269	3.18612e-05	no group specified	0.641915	2	752.412	752.417	119.272
171201_0004_RPEs13_2	171201_0004_RPEs13_2.wiff	3wPQ	1	NA	4.4261e-85	0.618908	8	O00231	O00231	VQIEHISSLIK	Stripped Sequence	VQIEHISSLIK	0	TRUE	1	7	FALSE	FALSE	55.0685	NaN	55.0685	7.80002e-53	5.43097e-31	0.267779	1	_VQIEHISSLIK_	_VQIEHISSLIK_	FALSE	FALSE	TRUE	LABEL_FREE	40.75	40.385	72.2268	72.4678	NaN	0.564694	0.514581	9.84543e-06	no group specified	0.641536	3	422.919	422.915	55.0685
171201_0004_RPEs13_2	171201_0004_RPEs13_2.wiff	3wPQ	1	NA	4.4261e-85	0.618908	8	O00231	O00231	IMLNTPEDVQALVSGK	Stripped Sequence	IMLNTPEDVQALVSGK	0	TRUE	1	8	FALSE	FALSE	42.0771	NaN	42.0771	1.53003e-35	6.14197e-08	0.176007	1	_IMLNTPEDVQALVSGK_	_IMLNTPEDVQALVSGK_	FALSE	FALSE	TRUE	LABEL_FREE	81.15	81.7488	111.924	111.082	NaN	0.532203	0.485553	0.000863249	no group specified	0.639303	2	857.956	857.965	42.0771
171201_0004_RPEs13_2	171201_0004_RPEs13_2.wiff	3wPQ	1	NA	4.4261e-85	0.618908	8	O00231	O00231	YQEALHLGSQLLR	Stripped Sequence	YQEALHLGSQLLR	0	TRUE	0	9	FALSE	FALSE	47.135	NaN	47.135	1.26464e-15	0.000929836	0.480025	1	_YQEALHLGSQLLR_	_YQEALHLGSQLLR_	FALSE	FALSE	TRUE	LABEL_FREE	51.5	49.1149	80.667	82.4305	NaN	0.395049	0.36104	0.373403	no group specified	0.421253	3	509.947	509.947	47.135
171201_0005_RPEs01_1	171201_0005_RPEs01_1.wiff	C	1	NA	1.69021e-84	0.618375	7	O00232	O00232	IYVEIER	Stripped Sequence	IYVEIER	0	TRUE	1	1	TRUE	FALSE	186.805	NaN	186.805	4.38481e-30	1.89088e-21	0.041896	0.632398	_IYVEIER_	_IYVEIER_	FALSE	TRUE	TRUE	LABEL_FREE	20.1	20.6751	51.7439	51.3572	NaN	0.557691	0.557691	8.09041e-24	no group specified	0.765666	2	461.256	461.247	186.805
171201_0005_RPEs01_1	171201_0005_RPEs01_1.wiff	C	1	NA	1.69021e-84	0.618375	7	O00232	O00232	VEFILEQMR	Stripped Sequence	VEFILEQMR	0	TRUE	1	2	TRUE	FALSE	74.8888	NaN	74.8888	4.50886e-11	0.00129637	0.367531	1	_VEFILEQMR_	_VEFILEQMR_	FALSE	TRUE	TRUE	LABEL_FREE	66.7	66.7373	97.1593	97.1016	NaN	0.503505	0.503505	4.50886e-11	no group specified	0.568486	2	582.808	582.804	74.8888
171201_0005_RPEs01_1	171201_0005_RPEs01_1.wiff	C	1	NA	1.69021e-84	0.618375	7	O00232	O00232	FFQEENTEK	Stripped Sequence	FFQEENTEK	0	TRUE	1	3	TRUE	FALSE	23.0838	NaN	23.0838	9.90831e-32	0.000106815	0.532462	1	_FFQEENTEK_	_FFQEENTEK_	FALSE	TRUE	TRUE	LABEL_FREE	-5.9	-3.18278	26.9217	25.459	NaN	0.555441	0.555441	3.5546e-23	no group specified	0.668172	2	586.267	586.263	23.0838
171201_0004_RPEs13_2	171201_0004_RPEs13_2.wiff	3wPQ	1	NA	1.69021e-84	0.618375	4	O00232	O00232	LQEVIETLLSLEK	Stripped Sequence	LQEVIETLLSLEK	0	TRUE	1	4	FALSE	FALSE	52.8373	NaN	52.8373	3.58204e-43	6.06574e-22	0.234468	1	_LQEVIETLLSLEK_	_LQEVIETLLSLEK_	FALSE	FALSE	TRUE	LABEL_FREE	115.5	117.731	143.006	141.687	NaN	0.548515	0.500127	0.000122977	no group specified	0.617018	2	757.937	757.943	52.8373
171201_0004_RPEs13_2	171201_0004_RPEs13_2.wiff	3wPQ	1	NA	1.69021e-84	0.618375	4	O00232	O00232	TASDMVSTSR	Stripped Sequence	TASDMVSTSR	0	TRUE	1	5	FALSE	FALSE	37.9345	NaN	37.9345	1.30801e-54	6.84981e-12	0.219097	1	_TASDMVSTSR_	_TASDMVSTSR_	FALSE	FALSE	TRUE	LABEL_FREE	-18.2	-17.9128	15.5086	15.184	NaN	0.546433	0.498266	0.000162641	no group specified	0.696088	2	527.745	527.745	37.9345
171201_0004_RPEs13_2	171201_0004_RPEs13_2.wiff	3wPQ	1	NA	1.69021e-84	0.618375	4	O00232	O00232	KGSLESPATDVFGSTEEGEKR	Stripped Sequence	KGSLESPATDVFGSTEEGEKR	2	TRUE	1	6	FALSE	FALSE	51.6203	NaN	51.6203	2.36642e-15	0.00403095	0.300617	1	_KGSLESPATDVFGSTEEGEKR_	_KGSLESPATDVFGSTEEGEKR_	FALSE	FALSE	TRUE	LABEL_FREE	26.85	24.0757	53.8323	58.1815	NaN	0.513315	0.468679	0.00403095	no group specified	0.649568	4	556.774	556.774	51.6203
171201_0005_RPEs01_1	171201_0005_RPEs01_1.wiff	C	1	NA	7.40931e-07	0.503615	2	O00292;O75610	O00292;O75610	AFDVTEAVNFWQQLSRPR	Stripped Sequence	AFDVTEAVNFWQQLSRPR	1	FALSE	1	1	TRUE	FALSE	53.3332	NaN	53.3332	1.35972e-24	7.11672e-05	0.21627	1	_AFDVTEAVNFWQQLSRPR_	_AFDVTEAVNFWQQLSRPR_	FALSE	TRUE	TRUE	LABEL_FREE	126.6	125.474	151.166	152.754	NaN	0.464744	0.464744	7.11672e-05	no group specified	0.624832	3	722.036	722.038	53.3332
171201_0005_RPEs01_1	171201_0005_RPEs01_1.wiff	C	1	NA	6.45865e-40	0.569566	8	O00299	O00299	NSNPALNDNLEK	Stripped Sequence	NSNPALNDNLEK	0	TRUE	1	1	TRUE	FALSE	177.875	NaN	177.875	1.41781e-09	1.75614e-07	0.0445871	0.206433	_NSNPALNDNLEK_	_NSNPALNDNLEK_	FALSE	TRUE	TRUE	LABEL_FREE	0.5	0.296071	31.1319	31.4897	NaN	0.475486	0.475486	2.29169e-06	no group specified	0.65821	2	664.826	664.825	177.875
171201_0005_RPEs01_1	171201_0005_RPEs01_1.wiff	C	1	NA	6.45865e-40	0.569566	8	O00299	O00299	YLSNAYAR	Stripped Sequence	YLSNAYAR	0	TRUE	1	2	TRUE	FALSE	118.186	NaN	118.186	1.36896e-23	2.39248e-13	0.252607	1	_YLSNAYAR_	_YLSNAYAR_	FALSE	TRUE	TRUE	LABEL_FREE	-5.2	-7.47131	24.6157	25.6338	NaN	0.51009	0.51009	2.53755e-12	no group specified	0.693285	2	479.243	479.235	118.186
171201_0005_RPEs01_1	171201_0005_RPEs01_1.wiff	C	1	NA	6.45865e-40	0.569566	8	O00299	O00299	LAALNPESNTAGLDIFAK	Stripped Sequence	LAALNPESNTAGLDIFAK	0	TRUE	1	3	TRUE	FALSE	147.157	NaN	147.157	1.48972e-27	5.175e-12	0.298008	1	_LAALNPESNTAGLDIFAK_	_LAALNPESNTAGLDIFAK_	FALSE	TRUE	TRUE	LABEL_FREE	82.45	84.092	113.447	112.134	NaN	0.569566	0.569566	2.27379e-27	no group specified	0.732284	2	922.991	923.003	147.157
171201_0004_RPEs13_2	171201_0004_RPEs13_2.wiff	3wPQ	1	NA	6.45865e-40	0.569566	4	O00299	O00299	GVTFNVTTVDTK	Stripped Sequence	GVTFNVTTVDTK	0	TRUE	0	4	FALSE	FALSE	55.7655	NaN	55.7655	2.41787e-13	7.11445e-06	0.164319	1	_GVTFNVTTVDTK_	_GVTFNVTTVDTK_	FALSE	FALSE	TRUE	LABEL_FREE	33.9	35.5592	65.1103	64.1915	NaN	0.456059	0.417527	0.032679	no group specified	0.565542	2	641.338	641.34	55.7655
171201_0004_RPEs13_2	171201_0004_RPEs13_2.wiff	3wPQ	1	NA	6.45865e-40	0.569566	4	O00299	O00299	IGNCPFSQR	Stripped Sequence	IGNCPFSQR	0	TRUE	1	5	FALSE	FALSE	68.6801	NaN	68.6801	2.00786e-14	0.00988445	0.260712	0.901439	_IGNC[+57]PFSQR_	_IGNC[+57]PFSQR_	FALSE	FALSE	TRUE	LABEL_FREE	-1.7	0.0199361	30.0766	28.3038	NaN	0.526273	0.480256	0.00151351	no group specified	0.65706	2	539.759	539.759	68.6801
171201_0004_RPEs13_2	171201_0004_RPEs13_2.wiff	3wPQ	1	NA	6.45865e-40	0.569566	4	O00299	O00299	EEFASTCPDDEEIELAYEQVAK	Stripped Sequence	EEFASTCPDDEEIELAYEQVAK	0	TRUE	0	7	FALSE	FALSE	8.18242	NaN	8.18242	8.01313e-32	2.82941e-07	0.344336	1	_EEFASTC[+57]PDDEEIELAYEQVAK_	_EEFASTC[+57]PDDEEIELAYEQVAK_	FALSE	FALSE	TRUE	LABEL_FREE	83.2	76.9407	107.667	113.286	NaN	NaN	NaN	NaN	no group specified	NaN	3	858.379	858.389	8.18242
171201_0004_RPEs13_2	171201_0004_RPEs13_2.wiff	3wPQ	1	NA	6.45865e-40	0.569566	4	O00299	O00299	VLDNYLTSPLPEEVDETSAEDEGVSQR	Stripped Sequence	VLDNYLTSPLPEEVDETSAEDEGVSQR	0	TRUE	0	8	FALSE	FALSE	69.1491	NaN	69.1491	7.79746e-23	0.00996308	0.416752	1	_VLDNYLTSPLPEEVDETSAEDEGVSQR_	_VLDNYLTSPLPEEVDETSAEDEGVSQR_	FALSE	FALSE	TRUE	LABEL_FREE	75.2	75.3342	105.644	105.549	NaN	0.475164	0.434595	0.014585	no group specified	0.600192	3	998.135	998.148	69.1491
171201_0005_RPEs01_1	171201_0005_RPEs01_1.wiff	C	1	NA	1.43422e-38	0.567726	3	O00303	O00303	YAYYDTER	Stripped Sequence	YAYYDTER	0	TRUE	1	1	TRUE	FALSE	31.7059	NaN	31.7059	2.18753e-21	2.58575e-07	0.292466	1	_YAYYDTER_	_YAYYDTER_	FALSE	TRUE	TRUE	LABEL_FREE	-1.8	-2.56777	27.5804	28.0484	NaN	0.548988	0.548988	2.18753e-21	no group specified	0.741675	2	540.735	540.729	31.7059
171201_0005_RPEs01_1	171201_0005_RPEs01_1.wiff	C	1	NA	1.43422e-38	0.567726	3	O00303	O00303	TMGVMFTPLTVK	Stripped Sequence	TMGVMFTPLTVK	0	TRUE	1	3	TRUE	FALSE	36.765	NaN	36.765	1.58109e-16	9.03388e-09	0.260734	1	_TMGVMFTPLTVK_	_TMGVMFTPLTVK_	FALSE	TRUE	TRUE	LABEL_FREE	75.4	79.5848	108.824	105.975	NaN	0.519908	0.519908	2.47299e-14	no group specified	0.712931	2	662.854	662.853	36.765
171201_0005_RPEs01_1	171201_0005_RPEs01_1.wiff	C	1	NA	7.308e-119	0.647484	7	O00339	O00339	YLFEEDNLLR	Stripped Sequence	YLFEEDNLLR	0	TRUE	1	1	TRUE	FALSE	828.943	NaN	828.943	1.27846e-101	1.14792e-59	7.1609e-11	1.14574e-09	_YLFEEDNLLR_	_YLFEEDNLLR_	FALSE	TRUE	TRUE	LABEL_FREE	70.2	72.1348	102.843	100.74	NaN	0.622448	0.622448	3.67496e-46	no group specified	0.936415	2	656.333	656.332	828.943
171201_0005_RPEs01_1	171201_0005_RPEs01_1.wiff	C	1	NA	7.308e-119	0.647484	7	O00339	O00339	VGLLQYGSTVK	Stripped Sequence	VGLLQYGSTVK	0	TRUE	1	2	TRUE	FALSE	471.491	NaN	471.491	5.83215e-112	1.34009e-62	1.30607e-09	2.08972e-08	_VGLLQYGSTVK_	_VGLLQYGSTVK_	FALSE	TRUE	TRUE	LABEL_FREE	34	37.633	69.5823	65.775	NaN	0.645276	0.645276	3.67861e-55	no group specified	0.914521	2	582.835	582.831	471.491
171201_0005_RPEs01_1	171201_0005_RPEs01_1.wiff	C	1	NA	7.308e-119	0.647484	7	O00339	O00339	VIMIVTDGRPQDSVAEVAAK	Stripped Sequence	VIMIVTDGRPQDSVAEVAAK	1	TRUE	1	3	TRUE	FALSE	366.191	NaN	366.191	2.1895e-67	1.96733e-47	4.30055e-06	6.88087e-05	_VIMIVTDGRPQDSVAEVAAK_	_VIMIVTDGRPQDSVAEVAAK_	FALSE	TRUE	TRUE	LABEL_FREE	48.4	51.0393	82.3276	80.0462	NaN	0.602265	0.602265	1.77252e-38	no group specified	0.926826	3	700.377	700.378	366.191
171201_0004_RPEs13_2	171201_0004_RPEs13_2.wiff	3wPQ	1	NA	7.308e-119	0.647484	8	O00339	O00339	SFACQCPEGHVLR	Stripped Sequence	SFACQCPEGHVLR	0	TRUE	1	4	FALSE	FALSE	553.075	NaN	553.075	8.17125e-88	4.29096e-47	6.18119e-08	9.8899e-07	_SFAC[+57]QC[+57]PEGHVLR_	_SFAC[+57]QC[+57]PEGHVLR_	FALSE	FALSE	TRUE	LABEL_FREE	8.8	6.84924	37.6119	39.4621	NaN	0.655969	0.596126	7.39337e-17	no group specified	0.829037	3	520.906	520.905	553.075
171201_0004_RPEs13_2	171201_0004_RPEs13_2.wiff	3wPQ	1	NA	7.308e-119	0.647484	8	O00339	O00339	AQDDVSEWASK	Stripped Sequence	AQDDVSEWASK	0	TRUE	1	5	FALSE	FALSE	489.286	NaN	489.286	7.651e-57	1.5403e-45	0.000179853	0.00279479	_AQDDVSEWASK_	_AQDDVSEWASK_	FALSE	FALSE	TRUE	LABEL_FREE	10.3	9.22188	39.8435	41.6183	NaN	0.644889	0.586227	4.4889e-15	no group specified	0.853669	2	618.281	618.282	489.286
171201_0004_RPEs13_2	171201_0004_RPEs13_2.wiff	3wPQ	1	NA	7.308e-119	0.647484	8	O00339	O00339	AIEEELQEIASEPTNK	Stripped Sequence	AIEEELQEIASEPTNK	0	TRUE	1	6	FALSE	FALSE	335.319	NaN	335.319	6.76968e-76	4.86233e-30	2.41078e-06	2.53352e-05	_AIEEELQEIASEPTNK_	_AIEEELQEIASEPTNK_	FALSE	FALSE	TRUE	LABEL_FREE	60.5	58.9414	89.969	91.0176	NaN	0.589386	0.53664	6.50628e-08	no group specified	0.78329	2	900.947	900.957	335.319
171201_0004_RPEs13_2	171201_0004_RPEs13_2.wiff	3wPQ	1	NA	7.308e-119	0.647484	8	O00339	O00339	QFVTGIIDSLTISPK	Stripped Sequence	QFVTGIIDSLTISPK	0	TRUE	1	7	FALSE	FALSE	255.976	NaN	255.976	1.02823e-78	4.41666e-43	6.73256e-08	1.06545e-06	_QFVTGIIDSLTISPK_	_QFVTGIIDSLTISPK_	FALSE	FALSE	TRUE	LABEL_FREE	103.2	103.774	131.786	131.199	NaN	0.671455	0.609961	1.68088e-19	no group specified	0.844194	2	809.956	809.964	255.976
171201_0005_RPEs01_1	171201_0005_RPEs01_1.wiff	C	1	NA	3.42495e-134	0.659495	19	O00391	O00391	LAGAPSEDPQFPK	Stripped Sequence	LAGAPSEDPQFPK	0	TRUE	1	1	TRUE	FALSE	1944.34	NaN	1944.34	1.84864e-100	1.46133e-49	2.21934e-09	3.55094e-08	_LAGAPSEDPQFPK_	_LAGAPSEDPQFPK_	FALSE	TRUE	TRUE	LABEL_FREE	23.3	22.4211	53.1087	54.1336	NaN	0.604788	0.604788	2.07434e-39	no group specified	0.933032	2	678.843	678.843	1944.34
171201_0005_RPEs01_1	171201_0005_RPEs01_1.wiff	C	1	NA	3.42495e-134	0.659495	19	O00391	O00391	VGSPNAAVLWLWSSHNR	Stripped Sequence	VGSPNAAVLWLWSSHNR	0	TRUE	1	2	TRUE	FALSE	1672.39	NaN	1672.39	3.50992e-69	1.12541e-38	7.31408e-08	1.17024e-06	_VGSPNAAVLWLWSSHNR_	_VGSPNAAVLWLWSSHNR_	FALSE	TRUE	TRUE	LABEL_FREE	85.8	84.8423	114.699	115.594	NaN	0.589006	0.589006	9.38272e-34	no group specified	0.929093	3	631.995	631.993	1672.39
171201_0005_RPEs01_1	171201_0005_RPEs01_1.wiff	C	1	NA	3.42495e-134	0.659495	19	O00391	O00391	VLNTEANVVR	Stripped Sequence	VLNTEANVVR	0	TRUE	1	3	TRUE	FALSE	942.325	NaN	942.325	1.46291e-89	1.3415e-46	9.17297e-10	1.45239e-08	_VLNTEANVVR_	_VLNTEANVVR_	FALSE	TRUE	TRUE	LABEL_FREE	0.7	1.93455	33.3315	31.8406	NaN	0.586196	0.586196	8.69326e-33	no group specified	0.946164	2	557.814	557.809	942.325
171201_0004_RPEs13_2	171201_0004_RPEs13_2.wiff	3wPQ	1	NA	3.42495e-134	0.659495	16	O00391	O00391	DFNIPGFPTVR	Stripped Sequence	DFNIPGFPTVR	0	TRUE	1	4	FALSE	FALSE	1220.4	NaN	1220.4	2.79631e-44	4.95809e-27	0.00026799	0.00420753	_DFNIPGFPTVR_	_DFNIPGFPTVR_	FALSE	FALSE	TRUE	LABEL_FREE	88.2	91.7406	119.407	117.578	NaN	0.592595	0.539508	3.03794e-08	no group specified	0.705854	2	631.83	631.832	1220.4
171201_0004_RPEs13_2	171201_0004_RPEs13_2.wiff	3wPQ	1	NA	3.42495e-134	0.659495	16	O00391	O00391	SFYTAYLQR	Stripped Sequence	SFYTAYLQR	0	TRUE	1	5	FALSE	FALSE	773.702	NaN	773.702	4.19654e-81	1.63783e-40	1.30126e-08	2.08028e-07	_SFYTAYLQR_	_SFYTAYLQR_	FALSE	FALSE	TRUE	LABEL_FREE	48.2	45.4426	75.6525	79.5345	NaN	0.630916	0.573743	5.53997e-13	no group specified	0.754305	2	574.79	574.791	773.702
171201_0004_RPEs13_2	171201_0004_RPEs13_2.wiff	3wPQ	1	NA	3.42495e-134	0.659495	16	O00391	O00391	NNEEYLALIFEK	Stripped Sequence	NNEEYLALIFEK	0	TRUE	1	6	FALSE	FALSE	620.496	NaN	620.496	3.01475e-98	2.48719e-48	1.94406e-10	3.11048e-09	_NNEEYLALIFEK_	_NNEEYLALIFEK_	FALSE	FALSE	TRUE	LABEL_FREE	95.4	95.3945	123.185	123.191	NaN	0.681244	0.618706	3.35298e-21	no group specified	0.926001	2	741.877	741.882	620.496
171201_0004_RPEs13_2	171201_0004_RPEs13_2.wiff	3wPQ	1	NA	3.42495e-134	0.659495	16	O00391	O00391	KFGVTDFPSCYLLFR	Stripped Sequence	KFGVTDFPSCYLLFR	1	TRUE	1	7	FALSE	FALSE	533.719	NaN	533.719	1.23063e-95	1.3941e-55	4.64232e-09	7.42771e-08	_KFGVTDFPSC[+57]YLLFR_	_KFGVTDFPSC[+57]YLLFR_	FALSE	FALSE	TRUE	LABEL_FREE	97.5	97.9129	125.984	125.377	NaN	0.659525	0.599302	1.87244e-17	no group specified	0.865479	3	617.315	617.317	533.719
171201_0004_RPEs13_2	171201_0004_RPEs13_2.wiff	3wPQ	1	NA	3.42495e-134	0.659495	16	O00391	O00391	NGSGAVFPVAGADVQTLR	Stripped Sequence	NGSGAVFPVAGADVQTLR	0	TRUE	1	8	FALSE	FALSE	422.305	NaN	422.305	3.82634e-59	3.08082e-42	4.54197e-07	7.21755e-06	_NGSGAVFPVAGADVQTLR_	_NGSGAVFPVAGADVQTLR_	FALSE	FALSE	TRUE	LABEL_FREE	59.2	58.5067	89.1567	90.2823	NaN	0.665311	0.604471	1.9335e-18	no group specified	0.859496	2	879.96	879.97	422.305
171201_0004_RPEs13_2	171201_0004_RPEs13_2.wiff	3wPQ	1	NA	3.42495e-134	0.659495	16	O00391	O00391	GYVHYFFGCR	Stripped Sequence	GYVHYFFGCR	0	TRUE	1	9	FALSE	FALSE	276.848	NaN	276.848	1.52654e-52	8.84246e-38	1.65344e-08	2.62213e-07	_GYVHYFFGC[+57]R_	_GYVHYFFGC[+57]R_	FALSE	FALSE	TRUE	LABEL_FREE	39.4	40.4138	72.2552	71.4995	NaN	0.603419	0.549178	1.97317e-09	no group specified	0.728939	3	435.866	435.863	276.848
171201_0004_RPEs13_2	171201_0004_RPEs13_2.wiff	3wPQ	1	NA	3.42495e-134	0.659495	16	O00391	O00391	VPVLMESR	Stripped Sequence	VPVLMESR	0	TRUE	1	10	FALSE	FALSE	958.869	NaN	958.869	1.07706e-99	4.87477e-56	0.0141338	0.216448	_VPVLMESR_	_VPVLMESR_	FALSE	FALSE	TRUE	LABEL_FREE	12.4	17.5248	49.0155	42.3991	NaN	0.542819	0.495038	0.000258797	no group specified	0.821501	2	465.758	465.755	958.869
171201_0004_RPEs13_2	171201_0004_RPEs13_2.wiff	3wPQ	1	NA	3.42495e-134	0.659495	16	O00391	O00391	KVNWIGCQGSEPHFR	Stripped Sequence	KVNWIGCQGSEPHFR	1	TRUE	0	11	FALSE	FALSE	149.884	NaN	149.884	4.10911e-36	5.50431e-22	0.034262	0.4331	_KVNWIGC[+57]QGSEPHFR_	_KVNWIGC[+57]QGSEPHFR_	FALSE	FALSE	TRUE	LABEL_FREE	24	22.8999	53.148	53.7923	NaN	0.388724	0.354543	0.4331	no group specified	0.476488	4	454.474	454.472	149.884
171201_0004_RPEs13_2	171201_0004_RPEs13_2.wiff	3wPQ	1	NA	3.42495e-134	0.659495	16	O00391	O00391	RVLNTEANVVR	Stripped Sequence	RVLNTEANVVR	1	TRUE	1	12	FALSE	FALSE	22.1525	NaN	22.1525	5.697e-65	5.07653e-35	0.00427751	0.0481371	_RVLNTEANVVR_	_RVLNTEANVVR_	FALSE	FALSE	TRUE	LABEL_FREE	-6.3	-7.27203	24.7987	25.0375	NaN	0.52872	0.482442	0.001212	no group specified	0.640678	2	635.865	635.867	22.1525
171201_0004_RPEs13_2	171201_0004_RPEs13_2.wiff	3wPQ	1	NA	3.42495e-134	0.659495	16	O00391	O00391	FGVTDFPSCYLLFR	Stripped Sequence	FGVTDFPSCYLLFR	0	TRUE	1	13	FALSE	FALSE	366.704	NaN	366.704	6.06775e-42	9.70908e-19	0.00686801	0.0833462	_FGVTDFPSC[+57]YLLFR_	_FGVTDFPSC[+57]YLLFR_	FALSE	FALSE	TRUE	LABEL_FREE	117.2	119.502	144.615	142.796	NaN	0.582041	0.530079	3.37256e-07	no group specified	0.681286	2	861.421	861.431	366.704
171201_0004_RPEs13_2	171201_0004_RPEs13_2.wiff	3wPQ	1	NA	3.42495e-134	0.659495	16	O00391	O00391	SALYSPSDPLTLLQADTVR	Stripped Sequence	SALYSPSDPLTLLQADTVR	0	TRUE	1	14	FALSE	FALSE	1591.47	NaN	1591.47	6.86554e-101	4.53293e-61	0.125	1	_SALYSPSDPLTLLQADTVR_	_SALYSPSDPLTLLQADTVR_	FALSE	FALSE	TRUE	LABEL_FREE	101.05	102.693	130.542	129.435	NaN	0.699156	0.634708	3.47599e-24	no group specified	0.962307	3	683.028	683.032	1591.47
171201_0004_RPEs13_2	171201_0004_RPEs13_2.wiff	3wPQ	1	NA	3.42495e-134	0.659495	16	O00391	O00391	AHFSPSNIILDFPAAGSAAR	Stripped Sequence	AHFSPSNIILDFPAAGSAAR	0	TRUE	1	15	FALSE	FALSE	4794.82	NaN	4794.82	2.96722e-93	2.42706e-48	5.94168e-09	9.50668e-08	_AHFSPSNIILDFPAAGSAAR_	_AHFSPSNIILDFPAAGSAAR_	FALSE	FALSE	TRUE	LABEL_FREE	82.3	81.3822	111.46	112.188	NaN	0.692883	0.629105	3.34042e-23	no group specified	0.981261	3	681.353	681.357	4794.82
171201_0004_RPEs13_2	171201_0004_RPEs13_2.wiff	3wPQ	1	NA	3.42495e-134	0.659495	16	O00391	O00391	DCASHFEQMAAASMHR	Stripped Sequence	DCASHFEQMAAASMHR	0	TRUE	1	16	FALSE	FALSE	351.645	NaN	351.645	2.25853e-79	3.54416e-45	0.4375	1	_DC[+57]ASHFEQMAAASMHR_	_DC[+57]ASHFEQMAAASMHR_	FALSE	FALSE	TRUE	LABEL_FREE	42.2	39.4926	71.5306	73.2128	NaN	0.693174	0.629364	2.9529e-23	no group specified	0.913127	4	462.945	462.942	351.645
171201_0004_RPEs13_2	171201_0004_RPEs13_2.wiff	3wPQ	1	NA	3.42495e-134	0.659495	16	O00391	O00391	DCASHFEQMAAASMHR	Stripped Sequence	DCASHFEQMAAASMHR	0	TRUE	1	16	FALSE	FALSE	251.428	NaN	251.428	1.8288e-103	1.9336e-52	0.5625	1	_DC[+57]ASHFEQMAAASMHR_	_DC[+57]ASHFEQMAAASMHR_	FALSE	FALSE	TRUE	LABEL_FREE	42.2	39.4365	71.5117	73.2128	NaN	NaN	0.0723234	NaN	no group specified	NaN	3	616.924	616.926	251.428
171201_0004_RPEs13_2	171201_0004_RPEs13_2.wiff	3wPQ	1	NA	3.42495e-134	0.659495	16	O00391	O00391	DVQNVAAAPELAMGALELESR	Stripped Sequence	DVQNVAAAPELAMGALELESR	0	TRUE	0	17	FALSE	FALSE	36.4714	NaN	36.4714	2.15312e-05	0.00318238	0.324887	1	_DVQNVAAAPELAMGALELESR_	_DVQNVAAAPELAMGALELESR_	FALSE	FALSE	TRUE	LABEL_FREE	106.2	108.615	135.07	133.212	NaN	0.395885	0.361912	0.365755	no group specified	0.547755	3	728.704	728.709	36.4714
171201_0005_RPEs01_1	171201_0005_RPEs01_1.wiff	C	1	NA	9.59525e-85	0.618599	21	O00410	O00410	VCDIAAELAR	Stripped Sequence	VCDIAAELAR	0	TRUE	1	1	TRUE	FALSE	153.855	NaN	153.855	1.10884e-16	1.50614e-10	0.20764	1	_VC[+57]DIAAELAR_	_VC[+57]DIAAELAR_	FALSE	TRUE	TRUE	LABEL_FREE	34.8	35.9111	67.3953	66.1648	NaN	0.499722	0.499722	2.18012e-10	no group specified	0.608344	2	559.287	559.282	153.855
171201_0005_RPEs01_1	171201_0005_RPEs01_1.wiff	C	1	NA	9.59525e-85	0.618599	21	O00410	O00410	MLVQCMQDQEHPSIR	Stripped Sequence	MLVQCMQDQEHPSIR	0	TRUE	1	2	TRUE	FALSE	66.0169	NaN	66.0169	1.14826e-44	4.56629e-32	0.0946232	0.574184	_MLVQC[+57]MQDQEHPSIR_	_MLVQC[+57]MQDQEHPSIR_	FALSE	TRUE	TRUE	LABEL_FREE	24.65	23.6845	54.5314	55.0502	NaN	0.6186	0.6186	1.14826e-44	no group specified	0.880668	3	624.624	624.621	66.0169
171201_0005_RPEs01_1	171201_0005_RPEs01_1.wiff	C	1	NA	9.59525e-85	0.618599	21	O00410	O00410	SLVEIADTVPK	Stripped Sequence	SLVEIADTVPK	0	TRUE	0	3	TRUE	FALSE	151.466	NaN	151.466	4.30214e-09	0.00493502	0.422049	1	_SLVEIADTVPK_	_SLVEIADTVPK_	FALSE	TRUE	TRUE	LABEL_FREE	47.6	49.403	81.0351	78.8074	NaN	0.437133	0.437133	0.0148482	no group specified	0.580684	2	586.332	586.328	151.466
171201_0004_RPEs13_2	171201_0004_RPEs13_2.wiff	3wPQ	1	NA	9.59525e-85	0.618599	2	O00410	O00410	VIAALLQTMEDQGNQR	Stripped Sequence	VIAALLQTMEDQGNQR	0	TRUE	1	4	FALSE	FALSE	58.1357	NaN	58.1357	2.45953e-36	1.24189e-13	0.112413	1	_VIAALLQTMEDQGNQR_	_VIAALLQTMEDQGNQR_	FALSE	FALSE	TRUE	LABEL_FREE	74.25	73.0223	103.242	104.996	NaN	0.627673	0.570846	1.58606e-12	no group specified	0.695037	3	596.309	596.31	58.1357
171201_0004_RPEs13_2	171201_0004_RPEs13_2.wiff	3wPQ	1	NA	9.59525e-85	0.618599	2	O00410	O00410	LMVPLLK	Stripped Sequence	LMVPLLK	0	FALSE	0	5	FALSE	FALSE	15.2498	NaN	15.2498	2.19618e-36	3.71715e-13	0.404372	1	_LMVPLLK_	_LMVPLLK_	FALSE	FALSE	TRUE	LABEL_FREE	57.6	65.0973	93.9142	88.813	NaN	0.338949	0.31323	0.945305	no group specified	0.428121	2	407.267	407.263	15.2498
171201_0004_RPEs13_2	171201_0004_RPEs13_2.wiff	3wPQ	1	NA	9.59525e-85	0.618599	2	O00410	O00410	LVLPMIK	Stripped Sequence	LVLPMIK	0	TRUE	0	6	FALSE	FALSE	41.0578	NaN	41.0578	5.98807e-13	0.00279767	0.536953	1	_LVLPMIK_	_LVLPMIK_	FALSE	FALSE	TRUE	LABEL_FREE	56.1	62.822	92.2188	87.3601	NaN	0.35446	0.325331	0.780761	no group specified	0.470187	2	407.267	407.263	41.0578
171201_0004_RPEs13_2	171201_0004_RPEs13_2.wiff	3wPQ	1	NA	9.59525e-85	0.618599	2	O00410	O00410	STACQMLVCYAK	Stripped Sequence	STACQMLVCYAK	0	TRUE	0	7	FALSE	FALSE	34.2209	NaN	34.2209	2.68471e-38	5.55074e-18	0.110606	1	_STAC[+57]QMLVC[+57]YAK_	_STAC[+57]QMLVC[+57]YAK_	FALSE	FALSE	TRUE	LABEL_FREE	40.2	37.2261	68.978	72.0445	NaN	0.368667	0.33616	0.629747	no group specified	0.440702	2	716.325	716.33	34.2209
171201_0004_RPEs13_2	171201_0004_RPEs13_2.wiff	3wPQ	1	NA	9.59525e-85	0.618599	2	O00410	O00410	FLFDSVSSQNVGLR	Stripped Sequence	FLFDSVSSQNVGLR	0	TRUE	0	8	FALSE	FALSE	88.8165	NaN	88.8165	1.43192e-33	1.41376e-14	0.157571	1	_FLFDSVSSQNVGLR_	_FLFDSVSSQNVGLR_	FALSE	FALSE	TRUE	LABEL_FREE	71.55	75.1534	105.516	101.831	NaN	0.438995	0.402281	0.0790765	no group specified	0.466932	2	784.907	784.914	88.8165
171201_0004_RPEs13_2	171201_0004_RPEs13_2.wiff	3wPQ	1	NA	9.59525e-85	0.618599	2	O00410	O00410	AIGTEPDSDVLSEIMHSFAK	Stripped Sequence	AIGTEPDSDVLSEIMHSFAK	0	TRUE	1	9	FALSE	FALSE	57.8904	NaN	57.8904	5.5047e-20	1.28248e-12	0.226534	1	_AIGTEPDSDVLSEIMHSFAK_	_AIGTEPDSDVLSEIMHSFAK_	FALSE	FALSE	TRUE	LABEL_FREE	120.9	120.879	146.808	146.861	NaN	0.512235	0.467714	0.00430219	no group specified	0.637624	3	716.349	716.354	57.8904
171201_0004_RPEs13_2	171201_0004_RPEs13_2.wiff	3wPQ	1	NA	9.59525e-85	0.618599	2	O00410	O00410	TKENVNATENCISAVGK	Stripped Sequence	TKENVNATENCISAVGK	1	TRUE	0	10	FALSE	FALSE	24.9826	NaN	24.9826	1.69001e-15	5.07782e-06	0.30771	1	_TKENVNATENC[+57]ISAVGK_	_TKENVNATENC[+57]ISAVGK_	FALSE	FALSE	TRUE	LABEL_FREE	4.05	1.01953	32.0569	35.2766	NaN	0.41724	0.382846	0.185388	no group specified	0.431857	3	612.304	612.305	24.9826
171201_0004_RPEs13_2	171201_0004_RPEs13_2.wiff	3wPQ	1	NA	9.59525e-85	0.618599	2	O00410	O00410	ELKEGFVEYTEQVVK	Stripped Sequence	ELKEGFVEYTEQVVK	1	TRUE	0	11	FALSE	FALSE	6.45196	NaN	6.45196	1.08267e-18	0.000161466	0.509916	1	_ELKEGFVEYTEQVVK_	_ELKEGFVEYTEQVVK_	FALSE	FALSE	TRUE	LABEL_FREE	54	57.3136	88.767	84.8762	NaN	NaN	0.0723234	NaN	no group specified	NaN	3	599.98	599.982	6.45196
171201_0004_RPEs13_2	171201_0004_RPEs13_2.wiff	3wPQ	1	NA	9.59525e-85	0.618599	2	O00410	O00410	TIECISLIGLAVGK	Stripped Sequence	TIECISLIGLAVGK	0	TRUE	0	12	FALSE	FALSE	1	NaN	1	3.47151e-12	2.37232e-05	0.490969	1	_TIEC[+57]ISLIGLAVGK_	_TIEC[+57]ISLIGLAVGK_	FALSE	FALSE	TRUE	LABEL_FREE	93.6	99.9944	128.667	121.921	NaN	NaN	0.0723234	NaN	no group specified	NaN	2	737.421	737.426	1
171201_0004_RPEs13_2	171201_0004_RPEs13_2.wiff	3wPQ	1	NA	9.59525e-85	0.618599	2	O00410	O00410	VQAHAAAALINFTEDCPK	Stripped Sequence	VQAHAAAALINFTEDCPK	0	TRUE	0	13	FALSE	FALSE	10.7306	NaN	10.7306	1.38301e-14	5.57323e-08	0.425917	1	_VQAHAAAALINFTEDC[+57]PK_	_VQAHAAAALINFTEDC[+57]PK_	FALSE	FALSE	TRUE	LABEL_FREE	53.2	57.6459	88.8277	84.0841	NaN	NaN	0.0723234	NaN	no group specified	NaN	3	652.66	652.662	10.7306
171201_0005_RPEs01_1	171201_0005_RPEs01_1.wiff	C	1	NA	1.06704e-116	0.645749	9	O00462	O00462	VNLILEGVDTVSK	Stripped Sequence	VNLILEGVDTVSK	0	TRUE	1	1	TRUE	FALSE	452.617	NaN	452.617	5.65787e-105	1.99056e-61	8.05527e-10	1.28884e-08	_VNLILEGVDTVSK_	_VNLILEGVDTVSK_	FALSE	TRUE	TRUE	LABEL_FREE	72.8	72.1792	102.892	103.345	NaN	0.626269	0.626269	1.17277e-47	no group specified	0.931905	2	693.896	693.896	452.617
171201_0005_RPEs01_1	171201_0005_RPEs01_1.wiff	C	1	NA	1.06704e-116	0.645749	9	O00462	O00462	YSFDITNVVR	Stripped Sequence	YSFDITNVVR	0	TRUE	1	2	TRUE	FALSE	474.715	NaN	474.715	5.20149e-82	3.03011e-47	7.46245e-07	1.19399e-05	_YSFDITNVVR_	_YSFDITNVVR_	FALSE	TRUE	TRUE	LABEL_FREE	68.2	66.4175	96.6641	98.4214	NaN	0.611597	0.611597	5.72435e-42	no group specified	0.865901	2	607.314	607.311	474.715
171201_0005_RPEs01_1	171201_0005_RPEs01_1.wiff	C	1	NA	1.06704e-116	0.645749	9	O00462	O00462	FQSAVLYAAQQSK	Stripped Sequence	FQSAVLYAAQQSK	0	TRUE	1	3	TRUE	FALSE	272.408	NaN	272.408	1.05054e-79	8.84596e-43	6.4459e-06	0.000102592	_FQSAVLYAAQQSK_	_FQSAVLYAAQQSK_	FALSE	TRUE	TRUE	LABEL_FREE	29.4	29.208	60.9713	61.3833	NaN	0.609023	0.609023	5.39614e-41	no group specified	0.822536	2	720.878	720.879	272.408
171201_0004_RPEs13_2	171201_0004_RPEs13_2.wiff	3wPQ	1	NA	1.06704e-116	0.645749	8	O00462	O00462	INGFPIFLK	Stripped Sequence	INGFPIFLK	0	TRUE	1	4	FALSE	FALSE	337.132	NaN	337.132	1.09949e-45	3.63749e-38	5.97475e-05	0.00091545	_INGFPIFLK_	_INGFPIFLK_	FALSE	FALSE	TRUE	LABEL_FREE	81.5	86.598	116.567	111.609	NaN	0.607575	0.55289	6.41284e-10	no group specified	0.711751	2	524.813	524.812	337.132
171201_0004_RPEs13_2	171201_0004_RPEs13_2.wiff	3wPQ	1	NA	1.06704e-116	0.645749	8	O00462	O00462	TILFYPWEPTSK	Stripped Sequence	TILFYPWEPTSK	0	TRUE	1	5	FALSE	FALSE	340.082	NaN	340.082	4.53587e-52	4.73084e-37	1.09624e-07	1.75383e-06	_TILFYPWEPTSK_	_TILFYPWEPTSK_	FALSE	FALSE	TRUE	LABEL_FREE	87.9	91.7937	119.555	117.485	NaN	0.634947	0.577344	1.44294e-13	no group specified	0.756905	2	741.387	741.392	340.082
171201_0004_RPEs13_2	171201_0004_RPEs13_2.wiff	3wPQ	1	NA	1.06704e-116	0.645749	8	O00462	O00462	IEAYNICHLNYFTFSPIYDK	Stripped Sequence	IEAYNICHLNYFTFSPIYDK	0	TRUE	0	6	FALSE	FALSE	41.0578	NaN	41.0578	2.93353e-50	1.5484e-36	0.196982	1	_IEAYNIC[+57]HLNYFTFSPIYDK_	_IEAYNIC[+57]HLNYFTFSPIYDK_	FALSE	FALSE	TRUE	LABEL_FREE	104	96.6306	124.841	131.978	NaN	NaN	NaN	NaN	no group specified	NaN	3	836.735	836.744	41.0578
171201_0004_RPEs13_2	171201_0004_RPEs13_2.wiff	3wPQ	1	NA	1.06704e-116	0.645749	8	O00462	O00462	FASEYGYQSWPSFSTLEK	Stripped Sequence	FASEYGYQSWPSFSTLEK	0	TRUE	1	7	FALSE	FALSE	294.194	NaN	294.194	1.30765e-32	0.000113533	0.0195125	0.20892	_FASEYGYQSWPSFSTLEK_	_FASEYGYQSWPSFSTLEK_	FALSE	FALSE	TRUE	LABEL_FREE	86.1	84.7816	114.777	115.996	NaN	0.593106	0.539964	2.68677e-08	no group specified	0.794466	2	1063.99	1064	294.194
171201_0004_RPEs13_2	171201_0004_RPEs13_2.wiff	3wPQ	1	NA	1.06704e-116	0.645749	8	O00462	O00462	VHTWSSLEPVCSR	Stripped Sequence	VHTWSSLEPVCSR	0	TRUE	1	8	FALSE	FALSE	763.523	NaN	763.523	1.48196e-61	1.2388e-45	7.09148e-06	0.000113463	_VHTWSSLEPVC[+57]SR_	_VHTWSSLEPVC[+57]SR_	FALSE	FALSE	TRUE	LABEL_FREE	24.1	24.2339	53.9943	53.8572	NaN	0.667478	0.606408	8.20819e-19	no group specified	0.914885	3	519.921	519.92	763.523
171201_0004_RPEs13_2	171201_0004_RPEs13_2.wiff	3wPQ	1	NA	1.06704e-116	0.645749	8	O00462	O00462	LLLQSVVDANMNTLR	Stripped Sequence	LLLQSVVDANMNTLR	0	TRUE	1	9	FALSE	FALSE	263.454	NaN	263.454	9.2723e-91	5.26265e-54	0.125	1	_LLLQSVVDANMNTLR_	_LLLQSVVDANMNTLR_	FALSE	FALSE	TRUE	LABEL_FREE	89.8	90.5216	119.068	118.812	NaN	0.680568	0.618102	4.44342e-21	no group specified	0.863094	3	562.978	562.979	263.454
171201_0005_RPEs01_1	171201_0005_RPEs01_1.wiff	C	1	NA	8.70422e-128	0.654498	44	O00468	O00468	LELGIGPGAATR	Stripped Sequence	LELGIGPGAATR	0	TRUE	1	1	TRUE	FALSE	1685.46	NaN	1685.46	2.00649e-44	3.8568e-19	3.28911e-06	3.45672e-05	_LELGIGPGAATR_	_LELGIGPGAATR_	FALSE	TRUE	TRUE	LABEL_FREE	36.5	39.0069	71.1939	68.0389	NaN	0.528138	0.528138	3.66531e-16	no group specified	0.761628	2	577.83	577.826	1685.46
171201_0005_RPEs01_1	171201_0005_RPEs01_1.wiff	C	1	NA	8.70422e-128	0.654498	44	O00468	O00468	VLGAPVPAFEGR	Stripped Sequence	VLGAPVPAFEGR	0	TRUE	1	2	TRUE	FALSE	1603.27	NaN	1603.27	3.65214e-101	1.24908e-52	5.41322e-09	8.66115e-08	_VLGAPVPAFEGR_	_VLGAPVPAFEGR_	FALSE	TRUE	TRUE	LABEL_FREE	45.6	48.4503	80.1161	76.7879	NaN	0.61065	0.61065	1.32322e-41	no group specified	0.974258	2	606.84	606.837	1603.27
171201_0005_RPEs01_1	171201_0005_RPEs01_1.wiff	C	1	NA	8.70422e-128	0.654498	44	O00468	O00468	SFLAFPTLR	Stripped Sequence	SFLAFPTLR	0	TRUE	1	3	TRUE	FALSE	1167.55	NaN	1167.55	1.79077e-89	1.19947e-40	4.02526e-09	6.43929e-08	_SFLAFPTLR_	_SFLAFPTLR_	FALSE	TRUE	TRUE	LABEL_FREE	83.8	86.633	116.253	113.314	NaN	0.565564	0.565564	3.81994e-26	no group specified	0.84478	2	526.3	526.294	1167.55
171201_0004_RPEs13_2	171201_0004_RPEs13_2.wiff	3wPQ	1	NA	8.70422e-128	0.654498	47	O00468	O00468	LLDVNNQR	Stripped Sequence	LLDVNNQR	0	TRUE	1	4	FALSE	FALSE	3246.48	NaN	3246.48	1.62919e-96	1.64037e-48	7.37806e-10	1.18048e-08	_LLDVNNQR_	_LLDVNNQR_	FALSE	FALSE	TRUE	LABEL_FREE	-3.7	-2.8159	27.4221	25.9226	NaN	0.680547	0.618083	4.47662e-21	no group specified	0.969782	2	486.267	486.266	3246.48
171201_0004_RPEs13_2	171201_0004_RPEs13_2.wiff	3wPQ	1	NA	8.70422e-128	0.654498	47	O00468	O00468	SREPVTLGAWTR	Stripped Sequence	SREPVTLGAWTR	1	TRUE	1	5	FALSE	FALSE	2645.78	NaN	2645.78	1.36607e-66	3.37201e-37	8.00522e-08	1.2806e-06	_SREPVTLGAWTR_	_SREPVTLGAWTR_	FALSE	FALSE	TRUE	LABEL_FREE	28.4	27.9433	58.8707	59.2699	NaN	0.639886	0.581758	2.63456e-14	no group specified	0.921217	3	458.249	458.247	2645.78
171201_0004_RPEs13_2	171201_0004_RPEs13_2.wiff	3wPQ	1	NA	8.70422e-128	0.654498	47	O00468	O00468	FGALCEAETGR	Stripped Sequence	FGALCEAETGR	0	TRUE	1	6	FALSE	FALSE	2827.56	NaN	2827.56	9.72592e-95	3.72567e-54	1.82706e-10	2.92329e-09	_FGALC[+57]EAETGR_	_FGALC[+57]EAETGR_	FALSE	FALSE	TRUE	LABEL_FREE	13.1	13.6562	43.7394	43.095	NaN	0.696651	0.632471	8.23603e-24	no group specified	0.978822	2	605.78	605.781	2827.56
171201_0004_RPEs13_2	171201_0004_RPEs13_2.wiff	3wPQ	1	NA	8.70422e-128	0.654498	47	O00468	O00468	FDTGSGPAVLTSAVPVEPGQWHR	Stripped Sequence	FDTGSGPAVLTSAVPVEPGQWHR	0	TRUE	1	7	FALSE	FALSE	2298.01	NaN	2298.01	1.74713e-93	5.61822e-55	3.55338e-09	5.6854e-08	_FDTGSGPAVLTSAVPVEPGQWHR_	_FDTGSGPAVLTSAVPVEPGQWHR_	FALSE	FALSE	TRUE	LABEL_FREE	71.75	72.3709	102.706	102.045	NaN	0.679287	0.616958	7.44463e-21	no group specified	0.927969	3	803.405	803.412	2298.01
171201_0004_RPEs13_2	171201_0004_RPEs13_2.wiff	3wPQ	1	NA	8.70422e-128	0.654498	47	O00468	O00468	SELFGETAR	Stripped Sequence	SELFGETAR	0	TRUE	1	8	FALSE	FALSE	2423.22	NaN	2423.22	4.57641e-87	6.11961e-53	5.6178e-10	8.9883e-09	_SELFGETAR_	_SELFGETAR_	FALSE	FALSE	TRUE	LABEL_FREE	11.2	13.5241	43.5811	41.7188	NaN	0.666343	0.605393	1.28183e-18	no group specified	0.934562	2	505.251	505.25	2423.22
171201_0004_RPEs13_2	171201_0004_RPEs13_2.wiff	3wPQ	1	NA	8.70422e-128	0.654498	47	O00468	O00468	SIESTLDDLFR	Stripped Sequence	SIESTLDDLFR	0	TRUE	1	9	FALSE	FALSE	2229.06	NaN	2229.06	9.59692e-96	4.49556e-56	3.19544e-09	5.1127e-08	_SIESTLDDLFR_	_SIESTLDDLFR_	FALSE	FALSE	TRUE	LABEL_FREE	108.4	108.514	134.999	134.918	NaN	0.688658	0.62533	1.70963e-22	no group specified	0.9597	2	648.328	648.33	2229.06
171201_0004_RPEs13_2	171201_0004_RPEs13_2.wiff	3wPQ	1	NA	8.70422e-128	0.654498	47	O00468	O00468	TDGKGDFVSLALR	Stripped Sequence	TDGKGDFVSLALR	1	TRUE	1	10	FALSE	FALSE	1773.37	NaN	1773.37	8.10664e-56	1.32692e-42	3.12455e-09	4.99924e-08	_TDGKGDFVSLALR_	_TDGKGDFVSLALR_	FALSE	FALSE	TRUE	LABEL_FREE	43.6	45.614	76.0453	74.0136	NaN	0.670626	0.60922	2.34407e-19	no group specified	0.883106	3	460.249	460.246	1773.37
171201_0004_RPEs13_2	171201_0004_RPEs13_2.wiff	3wPQ	1	NA	8.70422e-128	0.654498	47	O00468	O00468	VLPEGGAQCECPLGR	Stripped Sequence	VLPEGGAQCECPLGR	0	TRUE	1	11	FALSE	FALSE	1593.71	NaN	1593.71	1.37119e-84	1.18481e-54	5.9672e-10	9.54751e-09	_VLPEGGAQC[+57]EC[+57]PLGR_	_VLPEGGAQC[+57]EC[+57]PLGR_	FALSE	FALSE	TRUE	LABEL_FREE	18.3	17.5667	49.0923	50.1832	NaN	0.696992	0.632775	7.24908e-24	no group specified	0.94022	2	821.887	821.896	1593.71
171201_0004_RPEs13_2	171201_0004_RPEs13_2.wiff	3wPQ	1	NA	8.70422e-128	0.654498	47	O00468	O00468	GKDFLALALLDGR	Stripped Sequence	GKDFLALALLDGR	1	TRUE	1	12	FALSE	FALSE	1361.87	NaN	1361.87	8.01697e-79	9.14472e-49	1.97323e-09	3.15717e-08	_GKDFLALALLDGR_	_GKDFLALALLDGR_	FALSE	FALSE	TRUE	LABEL_FREE	88.9	91.876	119.784	117.813	NaN	0.671064	0.609611	1.96698e-19	no group specified	0.915288	3	463.601	463.599	1361.87
171201_0004_RPEs13_2	171201_0004_RPEs13_2.wiff	3wPQ	1	NA	8.70422e-128	0.654498	47	O00468	O00468	SADGLTASCLCPATCR	Stripped Sequence	SADGLTASCLCPATCR	0	TRUE	1	13	FALSE	FALSE	1371.25	NaN	1371.25	2.30865e-53	9.7997e-46	1.43558e-06	2.28054e-05	_SADGLTASC[+57]LC[+57]PATC[+57]R_	_SADGLTASC[+57]LC[+57]PATC[+57]R_	FALSE	FALSE	TRUE	LABEL_FREE	25.9	26.3146	57.1475	56.4469	NaN	0.674699	0.612859	4.63561e-20	no group specified	0.890266	2	870.379	870.389	1371.25
171201_0004_RPEs13_2	171201_0004_RPEs13_2.wiff	3wPQ	1	NA	8.70422e-128	0.654498	47	O00468	O00468	VTCDGAYRPVCAQDGR	Stripped Sequence	VTCDGAYRPVCAQDGR	1	TRUE	1	14	FALSE	FALSE	1036.83	NaN	1036.83	2.4581e-59	5.68746e-38	1.18025e-07	1.88841e-06	_VTC[+57]DGAYRPVC[+57]AQDGR_	_VTC[+57]DGAYRPVC[+57]AQDGR_	FALSE	FALSE	TRUE	LABEL_FREE	-5.8	-8.81513	23.3498	25.066	NaN	0.651101	0.591777	4.61866e-16	no group specified	0.921329	3	608.942	608.944	1036.83
171201_0004_RPEs13_2	171201_0004_RPEs13_2.wiff	3wPQ	1	NA	8.70422e-128	0.654498	47	O00468	O00468	TYDSDCWR	Stripped Sequence	TYDSDCWR	0	TRUE	1	15	FALSE	FALSE	888.042	NaN	888.042	7.93206e-96	1.76646e-60	1.81208e-10	2.89933e-09	_TYDSDC[+57]WR_	_TYDSDC[+57]WR_	FALSE	FALSE	TRUE	LABEL_FREE	1.2	0.0656739	30.1703	32.3138	NaN	0.687364	0.624174	2.86486e-22	no group specified	0.938254	2	551.717	551.717	888.042
171201_0004_RPEs13_2	171201_0004_RPEs13_2.wiff	3wPQ	1	NA	8.70422e-128	0.654498	47	O00468	O00468	GLYVAAQGACR	Stripped Sequence	GLYVAAQGACR	0	TRUE	1	16	FALSE	FALSE	909.943	NaN	909.943	5.12747e-64	3.14563e-47	6.8127e-10	9.44893e-09	_GLYVAAQGAC[+57]R_	_GLYVAAQGAC[+57]R_	FALSE	FALSE	TRUE	LABEL_FREE	3	3.60741	34.9746	34.4508	NaN	0.697093	0.632866	7.05589e-24	no group specified	0.912458	2	583.293	583.294	909.943
171201_0004_RPEs13_2	171201_0004_RPEs13_2.wiff	3wPQ	1	NA	8.70422e-128	0.654498	47	O00468	O00468	SAGDVDTLAFDGR	Stripped Sequence	SAGDVDTLAFDGR	0	TRUE	1	17	FALSE	FALSE	762.616	NaN	762.616	6.1069e-91	1.10161e-49	2.3412e-10	3.74592e-09	_SAGDVDTLAFDGR_	_SAGDVDTLAFDGR_	FALSE	FALSE	TRUE	LABEL_FREE	32.4	33.8477	64.1268	63.6204	NaN	0.686255	0.623183	4.48206e-22	no group specified	0.910074	2	662.312	662.315	762.616
171201_0004_RPEs13_2	171201_0004_RPEs13_2.wiff	3wPQ	1	NA	8.70422e-128	0.654498	47	O00468	O00468	AYGTGFVGCLR	Stripped Sequence	AYGTGFVGCLR	0	TRUE	1	18	FALSE	FALSE	698.65	NaN	698.65	2.605e-80	6.13644e-58	4.46097e-10	7.13755e-09	_AYGTGFVGC[+57]LR_	_AYGTGFVGC[+57]LR_	FALSE	FALSE	TRUE	LABEL_FREE	37.9	37.8923	70.3207	70.3397	NaN	0.654303	0.594637	1.38899e-16	no group specified	0.831068	2	600.795	600.797	698.65
171201_0004_RPEs13_2	171201_0004_RPEs13_2.wiff	3wPQ	1	NA	8.70422e-128	0.654498	47	O00468	O00468	GMLCGFGAVCEPNAEGPGR	Stripped Sequence	GMLCGFGAVCEPNAEGPGR	0	TRUE	1	19	FALSE	FALSE	658.616	NaN	658.616	6.34443e-37	2.64353e-23	1.53691e-05	0.000112394	_GMLC[+57]GFGAVC[+57]EPNAEGPGR_	_GMLC[+57]GFGAVC[+57]EPNAEGPGR_	FALSE	FALSE	TRUE	LABEL_FREE	53.9	54.7705	86.0093	84.7679	NaN	0.64367	0.585138	6.9543e-15	no group specified	0.860285	2	989.932	989.945	658.616
171201_0004_RPEs13_2	171201_0004_RPEs13_2.wiff	3wPQ	1	NA	8.70422e-128	0.654498	47	O00468	O00468	VGPTCADEKSPCQPNPCHGAAPCR	Stripped Sequence	VGPTCADEKSPCQPNPCHGAAPCR	1	TRUE	1	20	FALSE	FALSE	510.153	NaN	510.153	4.55001e-90	7.12106e-59	1.77672e-09	2.84276e-08	_VGPTC[+57]ADEKSPC[+57]QPNPC[+57]HGAAPC[+57]R_	_VGPTC[+57]ADEKSPC[+57]QPNPC[+57]HGAAPC[+57]R_	FALSE	FALSE	TRUE	LABEL_FREE	-3.3	-9.84737	22.4707	26.6866	NaN	0.692708	0.628948	3.54856e-23	no group specified	0.933125	4	667.289	667.292	510.153
171201_0004_RPEs13_2	171201_0004_RPEs13_2.wiff	3wPQ	1	NA	8.70422e-128	0.654498	47	O00468	O00468	KSPCPSVVAPVCGSDASTYSNECELQR	Stripped Sequence	KSPCPSVVAPVCGSDASTYSNECELQR	1	TRUE	1	21	FALSE	FALSE	527.017	NaN	527.017	7.47895e-76	1.1303e-53	1.07391e-07	1.71826e-06	_KSPC[+57]PSVVAPVC[+57]GSDASTYSNEC[+57]ELQR_	_KSPC[+57]PSVVAPVC[+57]GSDASTYSNEC[+57]ELQR_	FALSE	FALSE	TRUE	LABEL_FREE	33.2	29.616	61.2148	63.9165	NaN	0.686918	0.623775	3.40445e-22	no group specified	0.931368	3	1000.12	1000.13	527.017
171201_0004_RPEs13_2	171201_0004_RPEs13_2.wiff	3wPQ	1	NA	8.70422e-128	0.654498	47	O00468	O00468	HQGPCDQAPSPCLGVQCAFGATCAVK	Stripped Sequence	HQGPCDQAPSPCLGVQCAFGATCAVK	0	TRUE	1	22	FALSE	FALSE	480.481	NaN	480.481	1.57695e-75	4.50016e-47	6.19327e-08	9.90923e-07	_HQGPC[+57]DQAPSPC[+57]LGVQC[+57]AFGATC[+57]AVK_	_HQGPC[+57]DQAPSPC[+57]LGVQC[+57]AFGATC[+57]AVK_	FALSE	FALSE	TRUE	LABEL_FREE	51.7	50.1003	80.8296	82.8329	NaN	0.688749	0.625411	1.65771e-22	no group specified	0.9443	3	939.417	939.429	480.481
171201_0004_RPEs13_2	171201_0004_RPEs13_2.wiff	3wPQ	1	NA	8.70422e-128	0.654498	47	O00468	O00468	GPSGLLLYNGQK	Stripped Sequence	GPSGLLLYNGQK	0	TRUE	1	23	FALSE	FALSE	524.571	NaN	524.571	5.65621e-85	2.32938e-49	1.49559e-10	2.3843e-09	_GPSGLLLYNGQK_	_GPSGLLLYNGQK_	FALSE	FALSE	TRUE	LABEL_FREE	34.6	36.2665	67.0982	64.4742	NaN	0.706802	0.64154	3.26164e-25	no group specified	0.930045	2	623.843	623.845	524.571
171201_0004_RPEs13_2	171201_0004_RPEs13_2.wiff	3wPQ	1	NA	8.70422e-128	0.654498	47	O00468	O00468	TEATQGLVLWSGK	Stripped Sequence	TEATQGLVLWSGK	0	TRUE	1	24	FALSE	FALSE	476.909	NaN	476.909	1.00168e-67	5.41796e-37	0.000752292	0.0120326	_TEATQGLVLWSGK_	_TEATQGLVLWSGK_	FALSE	FALSE	TRUE	LABEL_FREE	53.5	55.7031	86.9428	84.3598	NaN	0.608668	0.553867	4.73907e-10	no group specified	0.77857	2	695.372	695.377	476.909
171201_0004_RPEs13_2	171201_0004_RPEs13_2.wiff	3wPQ	1	NA	8.70422e-128	0.654498	47	O00468	O00468	GAPEGTVCGSDGADYPGECQLLRR	Stripped Sequence	GAPEGTVCGSDGADYPGECQLLRR	1	TRUE	1	25	FALSE	FALSE	347.366	NaN	347.366	1.55413e-44	3.39172e-30	0.00083819	0.0128211	_GAPEGTVC[+57]GSDGADYPGEC[+57]QLLRR_	_GAPEGTVC[+57]GSDGADYPGEC[+57]QLLRR_	FALSE	FALSE	TRUE	LABEL_FREE	36.5	36.1821	66.895	67.6579	NaN	0.670855	0.609425	2.13837e-19	no group specified	0.899339	3	855.72	855.729	347.366
171201_0004_RPEs13_2	171201_0004_RPEs13_2.wiff	3wPQ	1	NA	8.70422e-128	0.654498	47	O00468	O00468	GSGVGECGDHPCLPNPCHGGAPCQNLEAGR	Stripped Sequence	GSGVGECGDHPCLPNPCHGGAPCQNLEAGR	0	TRUE	1	26	FALSE	FALSE	384.124	NaN	384.124	8.08587e-35	3.12386e-23	0.00502314	0.0557085	_GSGVGEC[+57]GDHPC[+57]LPNPC[+57]HGGAPC[+57]QNLEAGR_	_GSGVGEC[+57]GDHPC[+57]LPNPC[+57]HGGAPC[+57]QNLEAGR_	FALSE	FALSE	TRUE	LABEL_FREE	25.2	21.876	52.4713	55.1942	NaN	0.603723	0.549449	1.82194e-09	no group specified	0.783561	4	790.835	790.843	384.124
171201_0004_RPEs13_2	171201_0004_RPEs13_2.wiff	3wPQ	1	NA	8.70422e-128	0.654498	47	O00468	O00468	ASCYNSALGCCSDGKTPSLDAEGSNCPATK	Stripped Sequence	ASCYNSALGCCSDGKTPSLDAEGSNCPATK	1	TRUE	1	27	FALSE	FALSE	323.399	NaN	323.399	1.15445e-44	1.96432e-40	0.0133021	0.200677	_ASC[+57]YNSALGC[+57]C[+57]SDGKTPSLDAEGSNC[+57]PATK_	_ASC[+57]YNSALGC[+57]C[+57]SDGKTPSLDAEGSNC[+57]PATK_	FALSE	FALSE	TRUE	LABEL_FREE	25.4	21.2272	51.8366	55.5981	NaN	0.663347	0.602717	4.18995e-18	no group specified	0.858937	3	1060.11	1060.13	323.399
171201_0004_RPEs13_2	171201_0004_RPEs13_2.wiff	3wPQ	1	NA	8.70422e-128	0.654498	47	O00468	O00468	EPLYVGGAPDFSK	Stripped Sequence	EPLYVGGAPDFSK	0	TRUE	1	28	FALSE	FALSE	339.593	NaN	339.593	4.32586e-23	4.63744e-17	0.00362949	0.0296598	_EPLYVGGAPDFSK_	_EPLYVGGAPDFSK_	FALSE	FALSE	TRUE	LABEL_FREE	43.8	45.1207	75.0291	74.1261	NaN	0.508745	0.464596	0.00524444	no group specified	0.630576	2	690.346	690.35	339.593
171201_0004_RPEs13_2	171201_0004_RPEs13_2.wiff	3wPQ	1	NA	8.70422e-128	0.654498	47	O00468	O00468	ALQSNHFELSLR	Stripped Sequence	ALQSNHFELSLR	0	TRUE	1	29	FALSE	FALSE	242.675	NaN	242.675	3.3211e-29	4.29745e-20	0.0360616	0.557563	_ALQSNHFELSLR_	_ALQSNHFELSLR_	FALSE	FALSE	TRUE	LABEL_FREE	36.8	37.4413	69.2094	68.3177	NaN	0.595027	0.541681	1.68513e-08	no group specified	0.752042	3	472.253	472.251	242.675
171201_0004_RPEs13_2	171201_0004_RPEs13_2.wiff	3wPQ	1	NA	8.70422e-128	0.654498	47	O00468	O00468	VCGSDGVTYGNECQLK	Stripped Sequence	VCGSDGVTYGNECQLK	0	TRUE	1	30	FALSE	FALSE	385.034	NaN	385.034	4.98564e-69	8.52719e-37	0.0351298	0.244851	_VC[+57]GSDGVTYGNEC[+57]QLK_	_VC[+57]GSDGVTYGNEC[+57]QLK_	FALSE	FALSE	TRUE	LABEL_FREE	10.6	8.42668	39.0245	41.6474	NaN	0.679076	0.61677	8.12922e-21	no group specified	0.859388	2	893.89	893.901	385.034
171201_0004_RPEs13_2	171201_0004_RPEs13_2.wiff	3wPQ	1	NA	8.70422e-128	0.654498	47	O00468	O00468	IFFVNPAPPYLWPAHK	Stripped Sequence	IFFVNPAPPYLWPAHK	0	TRUE	1	31	FALSE	FALSE	619.106	NaN	619.106	1.34592e-41	1.42565e-18	0.0911998	1	_IFFVNPAPPYLWPAHK_	_IFFVNPAPPYLWPAHK_	FALSE	FALSE	TRUE	LABEL_FREE	98.4	100.298	128.898	126.751	NaN	0.658598	0.598474	2.68381e-17	no group specified	0.810032	3	633.01	633.012	619.106
171201_0004_RPEs13_2	171201_0004_RPEs13_2.wiff	3wPQ	1	NA	8.70422e-128	0.654498	47	O00468	O00468	AIVDVHFDPTTAFRAPDVAR	Stripped Sequence	AIVDVHFDPTTAFRAPDVAR	1	TRUE	1	32	FALSE	FALSE	240.304	NaN	240.304	5.33465e-37	3.81581e-15	0.0461422	0.362053	_AIVDVHFDPTTAFRAPDVAR_	_AIVDVHFDPTTAFRAPDVAR_	FALSE	FALSE	TRUE	LABEL_FREE	74.3	76.7524	107.401	105.02	NaN	0.617152	0.561447	4.15558e-11	no group specified	0.789327	4	550.289	550.29	240.304
171201_0004_RPEs13_2	171201_0004_RPEs13_2.wiff	3wPQ	1	NA	8.70422e-128	0.654498	47	O00468	O00468	ESLLDGGNKVVISGFGDPLICDNQVSTGDTR	Stripped Sequence	ESLLDGGNKVVISGFGDPLICDNQVSTGDTR	1	TRUE	1	33	FALSE	FALSE	246.633	NaN	246.633	1.12764e-37	1.99575e-11	0.100993	0.769942	_ESLLDGGNKVVISGFGDPLIC[+57]DNQVSTGDTR_	_ESLLDGGNKVVISGFGDPLIC[+57]DNQVSTGDTR_	FALSE	FALSE	TRUE	LABEL_FREE	91.4	92.0734	120.324	119.282	NaN	0.592187	0.539143	3.35089e-08	no group specified	0.84243	3	1088.53	1088.55	246.633
171201_0004_RPEs13_2	171201_0004_RPEs13_2.wiff	3wPQ	1	NA	8.70422e-128	0.654498	47	O00468	O00468	EGSLQVGNEAPVTGSSPLGATQLDTDGALWLGGLPELPVGPALPK	Stripped Sequence	EGSLQVGNEAPVTGSSPLGATQLDTDGALWLGGLPELPVGPALPK	0	TRUE	1	34	FALSE	FALSE	138.809	NaN	138.809	1.63098e-21	4.60359e-14	0.140373	1	_EGSLQVGNEAPVTGSSPLGATQLDTDGALWLGGLPELPVGPALPK_	_EGSLQVGNEAPVTGSSPLGATQLDTDGALWLGGLPELPVGPALPK_	FALSE	FALSE	TRUE	LABEL_FREE	139.8	145.102	168.015	163.917	NaN	0.629087	0.57211	1.00426e-12	no group specified	0.803741	4	1103.08	1103.09	138.809
171201_0004_RPEs13_2	171201_0004_RPEs13_2.wiff	3wPQ	1	NA	8.70422e-128	0.654498	47	O00468	O00468	HPLHLLEDAVTKPELRPCPTP	Stripped Sequence	HPLHLLEDAVTKPELRPCPTP	2	TRUE	1	35	FALSE	FALSE	233.657	NaN	233.657	1.07217e-35	6.56625e-19	0.102132	0.651898	_HPLHLLEDAVTKPELRPC[+57]PTP_	_HPLHLLEDAVTKPELRPC[+57]PTP_	FALSE	FALSE	TRUE	LABEL_FREE	50.7	52.8717	84.0042	81.527	NaN	0.529308	0.482967	0.00114611	no group specified	0.644552	4	605.824	605.826	233.657
171201_0004_RPEs13_2	171201_0004_RPEs13_2.wiff	3wPQ	1	NA	8.70422e-128	0.654498	47	O00468	O00468	KFDGPCDPCQGALPDPSR	Stripped Sequence	KFDGPCDPCQGALPDPSR	1	TRUE	1	36	FALSE	FALSE	3320.65	NaN	3320.65	7.1006e-96	2.92758e-51	4.09315e-09	6.54904e-08	_KFDGPC[+57]DPC[+57]QGALPDPSR_	_KFDGPC[+57]DPC[+57]QGALPDPSR_	FALSE	FALSE	TRUE	LABEL_FREE	23.45	23.7658	53.7067	53.5641	NaN	0.691294	0.627685	5.98371e-23	no group specified	0.938897	3	672.968	672.971	3320.65
171201_0004_RPEs13_2	171201_0004_RPEs13_2.wiff	3wPQ	1	NA	8.70422e-128	0.654498	47	O00468	O00468	QVDVTSFAGHPCTR	Stripped Sequence	QVDVTSFAGHPCTR	0	TRUE	1	37	FALSE	FALSE	2455.16	NaN	2455.16	2.63183e-77	2.10354e-52	0.0625	1	_QVDVTSFAGHPC[+57]TR_	_QVDVTSFAGHPC[+57]TR_	FALSE	FALSE	TRUE	LABEL_FREE	16.9	17.8034	49.5263	48.4711	NaN	NaN	0.0723234	NaN	no group specified	NaN	3	525.584	525.583	2455.16
171201_0004_RPEs13_2	171201_0004_RPEs13_2.wiff	3wPQ	1	NA	8.70422e-128	0.654498	47	O00468	O00468	QLLTPEHVLR	Stripped Sequence	QLLTPEHVLR	0	TRUE	1	38	FALSE	FALSE	1678.33	NaN	1678.33	1.30009e-79	2.72824e-63	1.03222e-08	1.65155e-07	_QLLTPEHVLR_	_QLLTPEHVLR_	FALSE	FALSE	TRUE	LABEL_FREE	23.85	26.6255	57.8509	53.7375	NaN	0.687637	0.624418	2.58407e-22	no group specified	0.935011	3	402.572	402.568	1678.33
171201_0004_RPEs13_2	171201_0004_RPEs13_2.wiff	3wPQ	1	NA	8.70422e-128	0.654498	47	O00468	O00468	AIVDVHFDPTTAFR	Stripped Sequence	AIVDVHFDPTTAFR	0	TRUE	1	39	FALSE	FALSE	2289.47	NaN	2289.47	2.79638e-81	1.35012e-49	0.25	1	_AIVDVHFDPTTAFR_	_AIVDVHFDPTTAFR_	FALSE	FALSE	TRUE	LABEL_FREE	72.75	75.4046	105.694	103.101	NaN	NaN	0.0723234	NaN	no group specified	NaN	3	530.275	530.275	2289.47
171201_0004_RPEs13_2	171201_0004_RPEs13_2.wiff	3wPQ	1	NA	8.70422e-128	0.654498	47	O00468	O00468	AIVDVHFDPTTAFR	Stripped Sequence	AIVDVHFDPTTAFR	0	TRUE	1	39	FALSE	FALSE	513.152	NaN	513.152	5.29482e-35	1.53406e-08	0.75	1	_AIVDVHFDPTTAFR_	_AIVDVHFDPTTAFR_	FALSE	FALSE	TRUE	LABEL_FREE	72.75	75.4135	105.701	103.101	NaN	0.680466	0.618011	4.60854e-21	no group specified	0.899391	2	794.91	794.917	513.152
171201_0004_RPEs13_2	171201_0004_RPEs13_2.wiff	3wPQ	1	NA	8.70422e-128	0.654498	47	O00468	O00468	AAAVSSGFDGAIQLVSLGGR	Stripped Sequence	AAAVSSGFDGAIQLVSLGGR	0	TRUE	1	40	FALSE	FALSE	1078.59	NaN	1078.59	5.22518e-62	8.68276e-33	0.1875	1	_AAAVSSGFDGAIQLVSLGGR_	_AAAVSSGFDGAIQLVSLGGR_	FALSE	FALSE	TRUE	LABEL_FREE	94	92.8598	121.618	122.022	NaN	0.664044	0.60334	3.17165e-18	no group specified	0.833269	3	626.002	626.004	1078.59
171201_0004_RPEs13_2	171201_0004_RPEs13_2.wiff	3wPQ	1	NA	8.70422e-128	0.654498	47	O00468	O00468	EAAYVCLCPGGFSGPHCEK	Stripped Sequence	EAAYVCLCPGGFSGPHCEK	0	TRUE	1	41	FALSE	FALSE	959.91	NaN	959.91	7.14928e-92	2.55005e-47	5.46451e-10	8.7431e-09	_EAAYVC[+57]LC[+57]PGGFSGPHC[+57]EK_	_EAAYVC[+57]LC[+57]PGGFSGPHC[+57]EK_	FALSE	FALSE	TRUE	LABEL_FREE	40.4	40.3692	72.2112	72.2416	NaN	0.691465	0.627838	5.6886e-23	no group specified	0.958309	3	713.641	713.647	959.91
171201_0004_RPEs13_2	171201_0004_RPEs13_2.wiff	3wPQ	1	NA	8.70422e-128	0.654498	47	O00468	O00468	EAACLQQTQIEEAR	Stripped Sequence	EAACLQQTQIEEAR	0	TRUE	1	42	FALSE	FALSE	885.65	NaN	885.65	4.44883e-102	3.64092e-60	0.0625	1	_EAAC[+57]LQQTQIEEAR_	_EAAC[+57]LQQTQIEEAR_	FALSE	FALSE	TRUE	LABEL_FREE	12.1	9.77902	40.7352	42.3606	NaN	0.682909	0.620194	1.71176e-21	no group specified	0.954653	2	823.894	823.902	885.65
171201_0004_RPEs13_2	171201_0004_RPEs13_2.wiff	3wPQ	1	NA	8.70422e-128	0.654498	47	O00468	O00468	ALEPQGLLLYNGNAR	Stripped Sequence	ALEPQGLLLYNGNAR	0	TRUE	1	43	FALSE	FALSE	513.898	NaN	513.898	2.27279e-88	4.94596e-45	0.1875	1	_ALEPQGLLLYNGNAR_	_ALEPQGLLLYNGNAR_	FALSE	FALSE	TRUE	LABEL_FREE	62.65	65.6097	94.2246	92.1066	NaN	0.668529	0.607347	5.37857e-19	no group specified	0.937289	3	543.63	543.63	513.898
171201_0004_RPEs13_2	171201_0004_RPEs13_2.wiff	3wPQ	1	NA	8.70422e-128	0.654498	47	O00468	O00468	VVISGFGDPLICDNQVSTGDTR	Stripped Sequence	VVISGFGDPLICDNQVSTGDTR	0	TRUE	1	44	FALSE	FALSE	432.621	NaN	432.621	7.09844e-47	2.01422e-37	3.64108e-07	4.61362e-06	_VVISGFGDPLIC[+57]DNQVSTGDTR_	_VVISGFGDPLIC[+57]DNQVSTGDTR_	FALSE	FALSE	TRUE	LABEL_FREE	77.5	77.5879	107.967	107.908	NaN	0.641269	0.582993	1.62545e-14	no group specified	0.864934	3	784.05	784.056	432.621
171201_0004_RPEs13_2	171201_0004_RPEs13_2.wiff	3wPQ	1	NA	8.70422e-128	0.654498	47	O00468	O00468	DQCPEPCR	Stripped Sequence	DQCPEPCR	0	TRUE	1	45	FALSE	FALSE	64.1135	NaN	64.1135	3.65413e-48	7.57993e-08	0.275448	1	_DQC[+57]PEPC[+57]R_	_DQC[+57]PEPC[+57]R_	FALSE	FALSE	TRUE	LABEL_FREE	-28.2	-29.2937	6.92129	7.96702	NaN	0.600485	0.546557	4.26204e-09	no group specified	0.796184	2	531.211	531.21	64.1135
171201_0004_RPEs13_2	171201_0004_RPEs13_2.wiff	3wPQ	1	NA	8.70422e-128	0.654498	47	O00468	O00468	TPSLDAEGSNCPATK	Stripped Sequence	TPSLDAEGSNCPATK	0	TRUE	1	46	FALSE	FALSE	136.882	NaN	136.882	2.78127e-13	0.000223014	0.383816	1	_TPSLDAEGSNC[+57]PATK_	_TPSLDAEGSNC[+57]PATK_	FALSE	FALSE	TRUE	LABEL_FREE	-1.3	-2.94258	27.1969	28.653	NaN	0.598478	0.544763	7.11353e-09	no group specified	0.626087	2	774.354	774.36	136.882
171201_0005_RPEs01_1	171201_0005_RPEs01_1.wiff	C	1	NA	3.10872e-119	0.647792	22	O00469	O00469	SEDYVDIVQGNR	Stripped Sequence	SEDYVDIVQGNR	0	TRUE	1	1	TRUE	FALSE	432.699	NaN	432.699	4.30344e-98	7.3674e-54	7.36777e-10	1.17884e-08	_SEDYVDIVQGNR_	_SEDYVDIVQGNR_	FALSE	TRUE	TRUE	LABEL_FREE	31.9	31.4676	64.2039	64.436	NaN	0.629168	0.629168	8.3962e-49	no group specified	0.88186	2	697.831	697.832	432.699
171201_0005_RPEs01_1	171201_0005_RPEs01_1.wiff	C	1	NA	3.10872e-119	0.647792	22	O00469	O00469	VVFAADGILWPDKR	Stripped Sequence	VVFAADGILWPDKR	1	TRUE	1	2	TRUE	FALSE	382.734	NaN	382.734	5.31279e-78	5.29204e-45	1.0436e-07	1.66976e-06	_VVFAADGILWPDKR_	_VVFAADGILWPDKR_	FALSE	TRUE	TRUE	LABEL_FREE	72.9	75.3954	105.971	103.447	NaN	0.596236	0.596236	2.67714e-36	no group specified	0.840535	3	529.628	529.621	382.734
171201_0005_RPEs01_1	171201_0005_RPEs01_1.wiff	C	1	NA	3.10872e-119	0.647792	22	O00469	O00469	DKLDPDMALCR	Stripped Sequence	DKLDPDMALCR	1	TRUE	1	3	TRUE	FALSE	248.089	NaN	248.089	4.19802e-55	3.4342e-35	2.68075e-06	4.28914e-05	_DKLDPDMALC[+57]R_	_DKLDPDMALC[+57]R_	FALSE	TRUE	TRUE	LABEL_FREE	22.6	22.9419	53.691	53.1668	NaN	0.559959	0.559959	1.77625e-24	no group specified	0.751071	3	445.213	445.204	248.089
171201_0004_RPEs13_2	171201_0004_RPEs13_2.wiff	3wPQ	1	NA	3.10872e-119	0.647792	26	O00469	O00469	IFTENIVEQPCPDVFWFPIFSEK	Stripped Sequence	IFTENIVEQPCPDVFWFPIFSEK	0	TRUE	1	4	FALSE	FALSE	342.136	NaN	342.136	3.64044e-77	3.30506e-45	1.19414e-07	1.91062e-06	_IFTENIVEQPC[+57]PDVFWFPIFSEK_	_IFTENIVEQPC[+57]PDVFWFPIFSEK_	FALSE	FALSE	TRUE	LABEL_FREE	150.7	150.351	174.103	174.526	NaN	0.643195	0.584714	8.23021e-15	no group specified	0.912302	3	948.131	948.143	342.136
171201_0004_RPEs13_2	171201_0004_RPEs13_2.wiff	3wPQ	1	NA	3.10872e-119	0.647792	26	O00469	O00469	ACDELVEEMEHYGK	Stripped Sequence	ACDELVEEMEHYGK	0	TRUE	1	5	FALSE	FALSE	395.25	NaN	395.25	2.84969e-100	2.32717e-53	3.49785e-10	5.59656e-09	_AC[+57]DELVEEMEHYGK_	_AC[+57]DELVEEMEHYGK_	FALSE	FALSE	TRUE	LABEL_FREE	52.8	51.4285	82.2865	83.9883	NaN	0.678731	0.616461	9.30475e-21	no group specified	0.897517	3	570.576	570.577	395.25
171201_0004_RPEs13_2	171201_0004_RPEs13_2.wiff	3wPQ	1	NA	3.10872e-119	0.647792	26	O00469	O00469	VLGQGEEWRGGDGINSIGGGQK	Stripped Sequence	VLGQGEEWRGGDGINSIGGGQK	1	TRUE	1	6	FALSE	FALSE	270.938	NaN	270.938	3.04342e-71	3.55974e-42	4.04638e-06	6.4742e-05	_VLGQGEEWRGGDGINSIGGGQK_	_VLGQGEEWRGGDGINSIGGGQK_	FALSE	FALSE	TRUE	LABEL_FREE	34.1	31.8315	63.4789	64.3746	NaN	0.668608	0.607417	5.21269e-19	no group specified	0.866821	3	738.701	738.706	270.938
171201_0004_RPEs13_2	171201_0004_RPEs13_2.wiff	3wPQ	1	NA	3.10872e-119	0.647792	26	O00469	O00469	NMGMDFCR	Stripped Sequence	NMGMDFCR	0	TRUE	1	7	FALSE	FALSE	223.208	NaN	223.208	6.44576e-65	1.66912e-45	7.4939e-06	0.000119902	_NMGMDFC[+57]R_	_NMGMDFC[+57]R_	FALSE	FALSE	TRUE	LABEL_FREE	17.1	21.0326	51.4181	48.6607	NaN	0.658587	0.598465	2.69294e-17	no group specified	0.849794	2	515.699	515.698	223.208
171201_0004_RPEs13_2	171201_0004_RPEs13_2.wiff	3wPQ	1	NA	3.10872e-119	0.647792	26	O00469	O00469	GGDGINSIGGGQK	Stripped Sequence	GGDGINSIGGGQK	0	TRUE	1	8	FALSE	FALSE	219.235	NaN	219.235	6.2365e-88	4.30053e-55	2.92865e-08	4.67953e-07	_GGDGINSIGGGQK_	_GGDGINSIGGGQK_	FALSE	FALSE	TRUE	LABEL_FREE	-11.5	-10.6599	21.3005	20.2695	NaN	0.638641	0.580645	4.05943e-14	no group specified	0.801237	2	580.289	580.29	219.235
171201_0004_RPEs13_2	171201_0004_RPEs13_2.wiff	3wPQ	1	NA	3.10872e-119	0.647792	26	O00469	O00469	QVDLENVWLHFIR	Stripped Sequence	QVDLENVWLHFIR	0	TRUE	1	9	FALSE	FALSE	124.471	NaN	124.471	4.25978e-86	6.32424e-48	2.42362e-09	3.87779e-08	_QVDLENVWLHFIR_	_QVDLENVWLHFIR_	FALSE	FALSE	TRUE	LABEL_FREE	115.8	117.021	142.719	141.967	NaN	0.687913	0.624665	2.28984e-22	no group specified	0.902457	3	556.967	556.967	124.471
171201_0004_RPEs13_2	171201_0004_RPEs13_2.wiff	3wPQ	1	NA	3.10872e-119	0.647792	26	O00469	O00469	YLNSGGFIGYAPYVNR	Stripped Sequence	YLNSGGFIGYAPYVNR	0	TRUE	1	10	FALSE	FALSE	600.09	NaN	600.09	2.60476e-51	5.76529e-24	0.00197036	0.0311935	_YLNSGGFIGYAPYVNR_	_YLNSGGFIGYAPYVNR_	FALSE	FALSE	TRUE	LABEL_FREE	69.2	68.5187	98.5556	99.268	NaN	0.584604	0.532368	1.92664e-07	no group specified	0.822495	2	895.947	895.957	600.09
171201_0004_RPEs13_2	171201_0004_RPEs13_2.wiff	3wPQ	1	NA	3.10872e-119	0.647792	26	O00469	O00469	EFIAPVTLK	Stripped Sequence	EFIAPVTLK	0	TRUE	1	11	FALSE	FALSE	287.884	NaN	287.884	1.9083e-34	1.06305e-19	0.00875661	0.0760397	_EFIAPVTLK_	_EFIAPVTLK_	FALSE	FALSE	TRUE	LABEL_FREE	47.5	51.6035	82.6388	78.2588	NaN	0.548647	0.500244	0.000120809	no group specified	0.672383	2	509.303	509.302	287.884
171201_0004_RPEs13_2	171201_0004_RPEs13_2.wiff	3wPQ	1	NA	3.10872e-119	0.647792	26	O00469	O00469	VLGQGEEWR	Stripped Sequence	VLGQGEEWR	0	TRUE	1	12	FALSE	FALSE	530.696	NaN	530.696	2.08563e-31	1.76988e-13	0.0283439	0.31707	_VLGQGEEWR_	_VLGQGEEWR_	FALSE	FALSE	TRUE	LABEL_FREE	14.1	13.8456	44.0817	44.5413	NaN	0.616901	0.561222	4.47612e-11	no group specified	0.66545	2	537.272	537.272	530.696
171201_0004_RPEs13_2	171201_0004_RPEs13_2.wiff	3wPQ	1	NA	3.10872e-119	0.647792	26	O00469	O00469	LLVITVATK	Stripped Sequence	LLVITVATK	0	TRUE	1	13	FALSE	FALSE	396.104	NaN	396.104	1.07928e-76	7.95922e-26	0.143421	1	_LLVITVATK_	_LLVITVATK_	FALSE	FALSE	TRUE	LABEL_FREE	38.8	45.7873	76.4161	71.0058	NaN	0.648672	0.589606	1.12889e-15	no group specified	0.866386	2	479.321	479.319	396.104
171201_0004_RPEs13_2	171201_0004_RPEs13_2.wiff	3wPQ	1	NA	3.10872e-119	0.647792	26	O00469	O00469	VFAGYYTK	Stripped Sequence	VFAGYYTK	0	TRUE	1	14	FALSE	FALSE	223.471	NaN	223.471	2.40922e-36	8.6093e-08	0.0974418	1	_VFAGYYTK_	_VFAGYYTK_	FALSE	FALSE	TRUE	LABEL_FREE	8	9.45345	40.2047	38.3872	NaN	0.542775	0.494999	0.000260221	no group specified	0.656036	2	474.745	474.743	223.471
171201_0004_RPEs13_2	171201_0004_RPEs13_2.wiff	3wPQ	1	NA	3.10872e-119	0.647792	26	O00469	O00469	AKNTFYETLPVAINGNGPTK	Stripped Sequence	AKNTFYETLPVAINGNGPTK	1	TRUE	1	15	FALSE	FALSE	143.504	NaN	143.504	6.55806e-30	8.13306e-06	0.0210321	0.190835	_AKNTFYETLPVAINGNGPTK_	_AKNTFYETLPVAINGNGPTK_	FALSE	FALSE	TRUE	LABEL_FREE	56.1	54.3267	85.2306	87.3601	NaN	0.565781	0.515552	8.13306e-06	no group specified	0.680527	3	712.376	712.381	143.504
171201_0004_RPEs13_2	171201_0004_RPEs13_2.wiff	3wPQ	1	NA	3.10872e-119	0.647792	26	O00469	O00469	YIAVSFIDP	Stripped Sequence	YIAVSFIDP	0	TRUE	1	16	FALSE	FALSE	73.9092	NaN	73.9092	3.36816e-20	1.23804e-06	0.188869	1	_YIAVSFIDP_	_YIAVSFIDP_	FALSE	FALSE	TRUE	LABEL_FREE	87.3	92.2702	120.665	117.327	NaN	0.616952	0.561268	4.40919e-11	no group specified	0.731875	2	512.771	512.77	73.9092
171201_0004_RPEs13_2	171201_0004_RPEs13_2.wiff	3wPQ	1	NA	3.10872e-119	0.647792	26	O00469	O00469	IVGPEENLSQAEAR	Stripped Sequence	IVGPEENLSQAEAR	0	TRUE	1	17	FALSE	FALSE	668.349	NaN	668.349	1.2003e-77	2.44232e-56	2.09833e-10	3.35734e-09	_IVGPEENLSQAEAR_	_IVGPEENLSQAEAR_	FALSE	FALSE	TRUE	LABEL_FREE	18.8	17.5088	48.9862	50.5858	NaN	0.691656	0.628009	5.23825e-23	no group specified	0.907593	2	756.886	756.892	668.349
171201_0004_RPEs13_2	171201_0004_RPEs13_2.wiff	3wPQ	1	NA	3.10872e-119	0.647792	26	O00469	O00469	LWSNFWGALSPDGYYAR	Stripped Sequence	LWSNFWGALSPDGYYAR	0	TRUE	1	18	FALSE	FALSE	435.602	NaN	435.602	4.42907e-71	6.98851e-40	0.1875	1	_LWSNFWGALSPDGYYAR_	_LWSNFWGALSPDGYYAR_	FALSE	FALSE	TRUE	LABEL_FREE	114.1	115.406	141.579	140.23	NaN	0.70622	0.64102	3.69541e-25	no group specified	0.915539	3	668.32	668.323	435.602
171201_0004_RPEs13_2	171201_0004_RPEs13_2.wiff	3wPQ	1	NA	3.10872e-119	0.647792	26	O00469	O00469	IVQQWNLQDNDDDQLFYTK	Stripped Sequence	IVQQWNLQDNDDDQLFYTK	0	TRUE	1	19	FALSE	FALSE	436.291	NaN	436.291	6.89934e-62	2.18751e-37	0.0625003	1	_IVQQWNLQDNDDDQLFYTK_	_IVQQWNLQDNDDDQLFYTK_	FALSE	FALSE	TRUE	LABEL_FREE	73.2	72.4417	102.78	103.315	NaN	0.631405	0.57418	4.71771e-13	no group specified	0.826941	3	795.045	795.052	436.291
171201_0004_RPEs13_2	171201_0004_RPEs13_2.wiff	3wPQ	1	NA	3.10872e-119	0.647792	26	O00469	O00469	IFQTLNGAVDEVVLK	Stripped Sequence	IFQTLNGAVDEVVLK	0	TRUE	1	20	FALSE	FALSE	168.68	NaN	168.68	5.95301e-42	4.22223e-25	0.0625478	1	_IFQTLNGAVDEVVLK_	_IFQTLNGAVDEVVLK_	FALSE	FALSE	TRUE	LABEL_FREE	80.3	81.1059	111.001	109.579	NaN	0.670912	0.609476	2.09667e-19	no group specified	0.85525	2	823.462	823.47	168.68
171201_0004_RPEs13_2	171201_0004_RPEs13_2.wiff	3wPQ	1	NA	3.10872e-119	0.647792	26	O00469	O00469	SLRPHHDASTFTINIALNNVGEDFQGGGCK	Stripped Sequence	SLRPHHDASTFTINIALNNVGEDFQGGGCK	1	TRUE	1	21	FALSE	FALSE	260.527	NaN	260.527	4.97394e-46	1.05189e-25	0.076086	1	_SLRPHHDASTFTINIALNNVGEDFQGGGC[+57]K_	_SLRPHHDASTFTINIALNNVGEDFQGGGC[+57]K_	FALSE	FALSE	TRUE	LABEL_FREE	70.6	67.483	97.7285	100.49	NaN	0.586404	0.533976	1.28811e-07	no group specified	0.687162	5	651.918	651.921	260.527
171201_0004_RPEs13_2	171201_0004_RPEs13_2.wiff	3wPQ	1	NA	3.10872e-119	0.647792	26	O00469	O00469	GFALLNFVVK	Stripped Sequence	GFALLNFVVK	0	TRUE	1	22	FALSE	FALSE	70.3373	NaN	70.3373	3.13064e-07	0.000608569	0.137996	1	_GFALLNFVVK_	_GFALLNFVVK_	FALSE	FALSE	TRUE	LABEL_FREE	107	111.192	136.767	133.768	NaN	0.535523	0.48852	0.000608569	no group specified	0.601886	2	554.332	554.332	70.3373
171201_0004_RPEs13_2	171201_0004_RPEs13_2.wiff	3wPQ	1	NA	3.10872e-119	0.647792	26	O00469	O00469	ISGGYENVPTDDIHMK	Stripped Sequence	ISGGYENVPTDDIHMK	0	TRUE	1	23	FALSE	FALSE	557.766	NaN	557.766	5.95815e-62	2.08918e-49	9.55664e-08	1.52906e-06	_ISGGYENVPTDDIHMK_	_ISGGYENVPTDDIHMK_	FALSE	FALSE	TRUE	LABEL_FREE	28.1	26.5738	57.7338	59.0829	NaN	0.683743	0.620939	1.23078e-21	no group specified	0.89834	3	592.614	592.615	557.766
171201_0004_RPEs13_2	171201_0004_RPEs13_2.wiff	3wPQ	1	NA	3.10872e-119	0.647792	26	O00469	O00469	NTFYETLPVAINGNGPTK	Stripped Sequence	NTFYETLPVAINGNGPTK	0	TRUE	1	24	FALSE	FALSE	112.752	NaN	112.752	3.86412e-17	4.06666e-07	0.0957088	1	_NTFYETLPVAINGNGPTK_	_NTFYETLPVAINGNGPTK_	FALSE	FALSE	TRUE	LABEL_FREE	67.9	67.6089	97.958	98.3221	NaN	0.516562	0.47158	0.00324504	no group specified	0.622958	3	645.999	646.001	112.752
171201_0004_RPEs13_2	171201_0004_RPEs13_2.wiff	3wPQ	1	NA	3.10872e-119	0.647792	26	O00469	O00469	VGVWNVPYMANVYLIK	Stripped Sequence	VGVWNVPYMANVYLIK	0	TRUE	1	25	FALSE	FALSE	437.692	NaN	437.692	9.18736e-55	8.73582e-41	0.0625008	1	_VGVWNVPYMANVYLIK_	_VGVWNVPYMANVYLIK_	FALSE	FALSE	TRUE	LABEL_FREE	115.3	116.716	142.581	141.456	NaN	0.626734	0.570007	2.14027e-12	no group specified	0.882263	2	933.503	933.514	437.692
171201_0004_RPEs13_2	171201_0004_RPEs13_2.wiff	3wPQ	1	NA	3.10872e-119	0.647792	26	O00469	O00469	VYIDPLKR	Stripped Sequence	VYIDPLKR	1	TRUE	0	26	FALSE	FALSE	239.952	NaN	239.952	0.000130473	0.0080432	0.239073	1	_VYIDPLKR_	_VYIDPLKR_	FALSE	FALSE	TRUE	LABEL_FREE	11.3	16.0742	47.146	41.8025	NaN	0.434567	0.398326	0.0956892	no group specified	0.523185	2	502.3	502.3	239.952
171201_0004_RPEs13_2	171201_0004_RPEs13_2.wiff	3wPQ	1	NA	3.10872e-119	0.647792	26	O00469	O00469	IFQTLNGAVDEVVLKFENGK	Stripped Sequence	IFQTLNGAVDEVVLKFENGK	1	TRUE	1	27	FALSE	FALSE	139.584	NaN	139.584	3.90087e-05	0.0092636	0.689235	1	_IFQTLNGAVDEVVLKFENGK_	_IFQTLNGAVDEVVLKFENGK_	FALSE	FALSE	TRUE	LABEL_FREE	116.25	114.532	140.526	142.262	NaN	0.495214	0.452508	0.0092636	no group specified	0.644849	3	741.067	741.072	139.584
171201_0005_RPEs01_1	171201_0005_RPEs01_1.wiff	C	1	NA	1.99233e-76	0.610757	5	O00487	O00487	AVAVVVDPIQSVK	Stripped Sequence	AVAVVVDPIQSVK	0	TRUE	1	1	TRUE	FALSE	240.484	NaN	240.484	1.49758e-63	9.33822e-36	0.000266138	0.00420208	_AVAVVVDPIQSVK_	_AVAVVVDPIQSVK_	FALSE	TRUE	TRUE	LABEL_FREE	48.65	51.4075	83.467	80.3813	NaN	0.59471	0.59471	9.33822e-36	no group specified	0.784099	2	662.895	662.894	240.484
171201_0005_RPEs01_1	171201_0005_RPEs01_1.wiff	C	1	NA	1.99233e-76	0.610757	5	O00487	O00487	AVEEEDKMTPEQLAIK	Stripped Sequence	AVEEEDKMTPEQLAIK	1	TRUE	1	2	TRUE	FALSE	73.5096	NaN	73.5096	4.91018e-22	6.52775e-06	0.284918	1	_AVEEEDKMTPEQLAIK_	_AVEEEDKMTPEQLAIK_	FALSE	TRUE	TRUE	LABEL_FREE	29.95	29.5998	61.6982	62.3588	NaN	0.503693	0.503693	4.16618e-11	no group specified	0.666585	3	610.977	610.973	73.5096
171201_0005_RPEs01_1	171201_0005_RPEs01_1.wiff	C	1	NA	1.99233e-76	0.610757	5	O00487	O00487	LINANMMVLGHEPR	Stripped Sequence	LINANMMVLGHEPR	0	TRUE	1	3	TRUE	FALSE	50.3264	NaN	50.3264	2.42276e-14	6.4998e-05	0.278239	1	_LINANMMVLGHEPR_	_LINANMMVLGHEPR_	FALSE	TRUE	TRUE	LABEL_FREE	46.8	47.6619	78.9097	77.9222	NaN	0.465056	0.465056	6.4998e-05	no group specified	0.618878	3	532.278	532.272	50.3264
171201_0005_RPEs01_1	171201_0005_RPEs01_1.wiff	C	1	NA	1.01486e-114	0.644163	10	O00560	O00560	SLMDHTIPEV	Stripped Sequence	SLMDHTIPEV	0	TRUE	1	1	TRUE	FALSE	927.302	NaN	927.302	1.92898e-99	3.63455e-60	1.04392e-10	1.67028e-09	_SLMDHTIPEV_	_SLMDHTIPEV_	FALSE	TRUE	TRUE	LABEL_FREE	53	56.4503	87.8334	84.7084	NaN	0.57148	0.57148	5.7397e-28	no group specified	0.909673	2	571.282	571.277	927.302
171201_0005_RPEs01_1	171201_0005_RPEs01_1.wiff	C	1	NA	1.01486e-114	0.644163	10	O00560	O00560	ANVAVVSGAPLQGQLVARPSSINYMVAPVTGNDVGIR	Stripped Sequence	ANVAVVSGAPLQGQLVARPSSINYMVAPVTGNDVGIR	1	TRUE	1	2	TRUE	FALSE	242.059	NaN	242.059	7.86579e-89	8.38499e-49	5.33457e-08	8.50361e-07	_ANVAVVSGAPLQGQLVARPSSINYMVAPVTGNDVGIR_	_ANVAVVSGAPLQGQLVARPSSINYMVAPVTGNDVGIR_	FALSE	TRUE	TRUE	LABEL_FREE	91.45	90.9425	118.515	119.361	NaN	0.605993	0.605993	7.40006e-40	no group specified	0.891278	4	931.002	931.014	242.059
171201_0005_RPEs01_1	171201_0005_RPEs01_1.wiff	C	1	NA	1.01486e-114	0.644163	10	O00560	O00560	LKSIDNGIFVQLVQANSPASLVGLR	Stripped Sequence	LKSIDNGIFVQLVQANSPASLVGLR	1	TRUE	1	3	TRUE	FALSE	58.5564	NaN	58.5564	2.18676e-80	1.05782e-31	0.000586914	0.00928221	_LKSIDNGIFVQLVQANSPASLVGLR_	_LKSIDNGIFVQLVQANSPASLVGLR_	FALSE	TRUE	TRUE	LABEL_FREE	116.6	119.38	144.403	142.261	NaN	0.514418	0.514418	3.46866e-13	no group specified	0.605027	3	880.501	880.51	58.5564
171201_0004_RPEs13_2	171201_0004_RPEs13_2.wiff	3wPQ	1	NA	1.01486e-114	0.644163	12	O00560	O00560	PSSINYMVAPVTGNDVGIRR	Stripped Sequence	PSSINYMVAPVTGNDVGIRR	1	TRUE	1	4	FALSE	FALSE	85.9374	NaN	85.9374	1.25164e-26	1.02296e-15	0.0234	0.250513	_PSSINYMVAPVTGNDVGIRR_	_PSSINYMVAPVTGNDVGIRR_	FALSE	FALSE	TRUE	LABEL_FREE	52.8	51.086	81.9143	83.9883	NaN	0.57352	0.522466	1.9346e-06	no group specified	0.715733	3	716.041	716.046	85.9374
171201_0004_RPEs13_2	171201_0004_RPEs13_2.wiff	3wPQ	1	NA	1.01486e-114	0.644163	12	O00560	O00560	LYPELSQYMGLSLNEEEIR	Stripped Sequence	LYPELSQYMGLSLNEEEIR	0	TRUE	1	5	FALSE	FALSE	736.911	NaN	736.911	6.00646e-107	3.19497e-58	1.7629e-09	2.82065e-08	_LYPELSQYMGLSLNEEEIR_	_LYPELSQYMGLSLNEEEIR_	FALSE	FALSE	TRUE	LABEL_FREE	103.6	101.947	129.848	131.629	NaN	0.68053	0.618068	4.50088e-21	no group specified	0.932992	3	762.044	762.049	736.911
171201_0004_RPEs13_2	171201_0004_RPEs13_2.wiff	3wPQ	1	NA	1.01486e-114	0.644163	12	O00560	O00560	ANVAVVSGAPLQGQLVAR	Stripped Sequence	ANVAVVSGAPLQGQLVAR	0	TRUE	1	6	FALSE	FALSE	530.243	NaN	530.243	4.13118e-99	1.47852e-60	0.0625	1	_ANVAVVSGAPLQGQLVAR_	_ANVAVVSGAPLQGQLVAR_	FALSE	FALSE	TRUE	LABEL_FREE	51.3	51.5504	82.5319	82.1289	NaN	0.66389	0.603202	3.37141e-18	no group specified	0.902705	2	875.502	875.512	530.243
171201_0004_RPEs13_2	171201_0004_RPEs13_2.wiff	3wPQ	1	NA	1.01486e-114	0.644163	12	O00560	O00560	FGDQVLQINGENCAGWSSDK	Stripped Sequence	FGDQVLQINGENCAGWSSDK	0	TRUE	1	7	FALSE	FALSE	91.3219	NaN	91.3219	2.80189e-16	1.00858e-08	0.251801	1	_FGDQVLQINGENC[+57]AGWSSDK_	_FGDQVLQINGENC[+57]AGWSSDK_	FALSE	FALSE	TRUE	LABEL_FREE	57.75	57.0233	88.4535	88.8666	NaN	0.576467	0.525099	1.07848e-06	no group specified	0.711876	2	1113	1113.02	91.3219
171201_0004_RPEs13_2	171201_0004_RPEs13_2.wiff	3wPQ	1	NA	1.01486e-114	0.644163	12	O00560	O00560	SIDNGIFVQLVQANSPASLVGLR	Stripped Sequence	SIDNGIFVQLVQANSPASLVGLR	0	TRUE	1	8	FALSE	FALSE	1345.37	NaN	1345.37	6.22635e-94	1.25114e-59	5.30479e-10	8.48767e-09	_SIDNGIFVQLVQANSPASLVGLR_	_SIDNGIFVQLVQANSPASLVGLR_	FALSE	FALSE	TRUE	LABEL_FREE	130	130.435	155.935	155.577	NaN	0.699935	0.635405	2.58535e-24	no group specified	0.961334	3	800.108	800.116	1345.37
171201_0004_RPEs13_2	171201_0004_RPEs13_2.wiff	3wPQ	1	NA	1.01486e-114	0.644163	12	O00560	O00560	VIQAQTAFSANPANPAILSEASAPIPHDGNLYPR	Stripped Sequence	VIQAQTAFSANPANPAILSEASAPIPHDGNLYPR	0	TRUE	1	9	FALSE	FALSE	779.366	NaN	779.366	2.33574e-74	2.8951e-55	0.0625	1	_VIQAQTAFSANPANPAILSEASAPIPHDGNLYPR_	_VIQAQTAFSANPANPAILSEASAPIPHDGNLYPR_	FALSE	FALSE	TRUE	LABEL_FREE	86.1	83.3022	113.435	115.996	NaN	0.68236	0.619704	2.15407e-21	no group specified	0.928504	4	883.456	883.466	779.366
171201_0004_RPEs13_2	171201_0004_RPEs13_2.wiff	3wPQ	1	NA	1.01486e-114	0.644163	12	O00560	O00560	EVILCKDQDGK	Stripped Sequence	EVILCKDQDGK	1	TRUE	1	10	FALSE	FALSE	37.5765	NaN	37.5765	1.62099e-05	0.00508049	0.394598	0.849526	_EVILC[+57]KDQDGK_	_EVILC[+57]KDQDGK_	FALSE	FALSE	TRUE	LABEL_FREE	-13.6	-13.2051	18.9955	18.6965	NaN	0.561776	0.511974	1.62099e-05	no group specified	0.70592	2	652.829	652.832	37.5765
171201_0004_RPEs13_2	171201_0004_RPEs13_2.wiff	3wPQ	1	NA	1.01486e-114	0.644163	12	O00560	O00560	PSSINYMVAPVTGNDVGIR	Stripped Sequence	PSSINYMVAPVTGNDVGIR	0	TRUE	1	11	FALSE	FALSE	367.865	NaN	367.865	8.86829e-29	0.000234023	0.347471	1	_PSSINYMVAPVTGNDVGIR_	_PSSINYMVAPVTGNDVGIR_	FALSE	FALSE	TRUE	LABEL_FREE	66	66.4623	95.2515	94.4742	NaN	0.56073	0.511039	1.93057e-05	no group specified	0.690543	3	664.007	664.01	367.865
171201_0004_RPEs13_2	171201_0004_RPEs13_2.wiff	3wPQ	1	NA	1.01486e-114	0.644163	12	O00560	O00560	DSTGHVGFIFK	Stripped Sequence	DSTGHVGFIFK	0	TRUE	0	12	FALSE	FALSE	1	NaN	1	4.17115e-54	1.3422e-05	0.626606	1	_DSTGHVGFIFK_	_DSTGHVGFIFK_	FALSE	FALSE	TRUE	LABEL_FREE	35.8	37.7601	69.9948	65.9428	NaN	NaN	0.0723234	NaN	no group specified	NaN	3	403.208	403.205	1
171201_0005_RPEs01_1	171201_0005_RPEs01_1.wiff	C	1	NA	1.10021e-07	0.506614	2	O00571	O00571	EIQMLAR	Stripped Sequence	EIQMLAR	0	FALSE	0	1	TRUE	FALSE	37.1032	NaN	37.1032	3.34612e-16	0.00538816	0.262981	1	_EIQMLAR_	_EIQMLAR_	FALSE	TRUE	TRUE	LABEL_FREE	9.9	12.628	42.7986	40.9496	NaN	0.406911	0.406911	0.0650504	no group specified	0.413866	2	430.737	430.727	37.1032
171201_0005_RPEs01_1	171201_0005_RPEs01_1.wiff	C	1	NA	1.10021e-07	0.506614	2	O00571	O00571	VRPCVVYGGADIGQQIR	Stripped Sequence	VRPCVVYGGADIGQQIR	1	FALSE	1	2	TRUE	FALSE	31.1179	NaN	31.1179	3.22577e-13	0.00707672	0.612644	1	_VRPC[+57]VVYGGADIGQQIR_	_VRPC[+57]VVYGGADIGQQIR_	FALSE	TRUE	TRUE	LABEL_FREE	35	31.9475	64.4824	66.3117	NaN	0.458918	0.458918	0.000338647	no group specified	0.563982	3	630	629.998	31.1179
171201_0005_RPEs01_1	171201_0005_RPEs01_1.wiff	C	1	NA	4.13756e-117	0.64608	9	O00584	O00584	ELDLNSVLLK	Stripped Sequence	ELDLNSVLLK	0	TRUE	1	1	TRUE	FALSE	612.98	NaN	612.98	7.24967e-111	8.88925e-55	1.39106e-10	2.22569e-09	_ELDLNSVLLK_	_ELDLNSVLLK_	FALSE	TRUE	TRUE	LABEL_FREE	73.8	78.4485	107.938	104.397	NaN	0.60527	0.60527	1.37206e-39	no group specified	0.899975	2	572.335	572.33	612.98
171201_0005_RPEs01_1	171201_0005_RPEs01_1.wiff	C	1	NA	4.13756e-117	0.64608	9	O00584	O00584	LGIKPSINYYQVADFKDALAR	Stripped Sequence	LGIKPSINYYQVADFKDALAR	2	TRUE	1	2	TRUE	FALSE	466.524	NaN	466.524	3.9284e-93	3.56818e-51	1.63562e-09	2.617e-08	_LGIKPSINYYQVADFKDALAR_	_LGIKPSINYYQVADFKDALAR_	FALSE	TRUE	TRUE	LABEL_FREE	78.7	75.874	106.421	108.243	NaN	0.623158	0.623158	1.94707e-46	no group specified	0.918363	4	596.326	596.322	466.524
171201_0005_RPEs01_1	171201_0005_RPEs01_1.wiff	C	1	NA	4.13756e-117	0.64608	9	O00584	O00584	QEVWLANGAAESR	Stripped Sequence	QEVWLANGAAESR	0	TRUE	1	3	TRUE	FALSE	170.513	NaN	170.513	4.24688e-73	5.15725e-32	1.89136e-06	3.02618e-05	_QEVWLANGAAESR_	_QEVWLANGAAESR_	FALSE	TRUE	TRUE	LABEL_FREE	26.4	26.167	56.9909	57.3802	NaN	0.583921	0.583921	5.15725e-32	no group specified	0.788122	2	715.855	715.856	170.513
171201_0004_RPEs13_2	171201_0004_RPEs13_2.wiff	3wPQ	1	NA	4.13756e-117	0.64608	8	O00584	O00584	SWPFNLEEIKDLLPEMR	Stripped Sequence	SWPFNLEEIKDLLPEMR	1	TRUE	1	4	FALSE	FALSE	201.423	NaN	201.423	4.10041e-80	1.47977e-44	3.39153e-07	5.21239e-06	_SWPFNLEEIKDLLPEMR_	_SWPFNLEEIKDLLPEMR_	FALSE	FALSE	TRUE	LABEL_FREE	142.6	141.361	165.078	166.155	NaN	0.646849	0.587978	2.20733e-15	no group specified	0.813369	3	706.363	706.368	201.423
171201_0004_RPEs13_2	171201_0004_RPEs13_2.wiff	3wPQ	1	NA	4.13756e-117	0.64608	8	O00584	O00584	HGTCAAQVDALNSQK	Stripped Sequence	HGTCAAQVDALNSQK	0	TRUE	1	5	FALSE	FALSE	308.116	NaN	308.116	1.29391e-91	2.2573e-56	8.19786e-10	1.31166e-08	_HGTC[+57]AAQVDALNSQK_	_HGTC[+57]AAQVDALNSQK_	FALSE	FALSE	TRUE	LABEL_FREE	-11.15	-10.9083	20.9179	20.5724	NaN	0.680694	0.618215	4.20715e-21	no group specified	0.913282	3	533.923	533.923	308.116
171201_0004_RPEs13_2	171201_0004_RPEs13_2.wiff	3wPQ	1	NA	4.13756e-117	0.64608	8	O00584	O00584	LIMVQHWPETVCEK	Stripped Sequence	LIMVQHWPETVCEK	0	TRUE	1	6	FALSE	FALSE	900.416	NaN	900.416	4.05886e-94	4.38675e-54	2.04249e-08	3.26798e-07	_LIMVQHWPETVC[+57]EK_	_LIMVQHWPETVC[+57]EK_	FALSE	FALSE	TRUE	LABEL_FREE	48.45	47.9945	79.0639	79.8214	NaN	0.667683	0.606591	7.55294e-19	no group specified	0.885471	3	590.629	590.63	900.416
171201_0004_RPEs13_2	171201_0004_RPEs13_2.wiff	3wPQ	1	NA	4.13756e-117	0.64608	8	O00584	O00584	LGIKPSINYYQVADFK	Stripped Sequence	LGIKPSINYYQVADFK	1	TRUE	1	7	FALSE	FALSE	221.41	NaN	221.41	1.94526e-44	1.6633e-37	3.10299e-07	4.96479e-06	_LGIKPSINYYQVADFK_	_LGIKPSINYYQVADFK_	FALSE	FALSE	TRUE	LABEL_FREE	65.4	63.3603	92.805	94.0801	NaN	0.633995	0.576494	1.99159e-13	no group specified	0.842655	3	619.337	619.338	221.41
171201_0004_RPEs13_2	171201_0004_RPEs13_2.wiff	3wPQ	1	NA	4.13756e-117	0.64608	8	O00584	O00584	HGTCAAQVDALNSQKK	Stripped Sequence	HGTCAAQVDALNSQKK	1	TRUE	1	8	FALSE	FALSE	154.279	NaN	154.279	4.89499e-83	1.64889e-39	0.25	1	_HGTC[+57]AAQVDALNSQKK_	_HGTC[+57]AAQVDALNSQKK_	FALSE	FALSE	TRUE	LABEL_FREE	-17.7	-17.6941	15.7557	15.7491	NaN	0.693745	0.629875	2.37879e-23	no group specified	0.913691	4	432.718	432.715	154.279
171201_0004_RPEs13_2	171201_0004_RPEs13_2.wiff	3wPQ	1	NA	4.13756e-117	0.64608	8	O00584	O00584	HGTCAAQVDALNSQKK	Stripped Sequence	HGTCAAQVDALNSQKK	1	TRUE	1	8	FALSE	FALSE	58.308	NaN	58.308	5.33724e-71	2.9586e-16	0.75	1	_HGTC[+57]AAQVDALNSQKK_	_HGTC[+57]AAQVDALNSQKK_	FALSE	FALSE	TRUE	LABEL_FREE	-17.7	-17.7285	15.7168	15.7491	NaN	NaN	0.0723234	NaN	no group specified	NaN	3	576.621	576.622	58.308
171201_0004_RPEs13_2	171201_0004_RPEs13_2.wiff	3wPQ	1	NA	4.13756e-117	0.64608	8	O00584	O00584	VCEDGPVFYPPPKK	Stripped Sequence	VCEDGPVFYPPPKK	1	TRUE	0	9	FALSE	FALSE	565.874	NaN	565.874	2.04256e-10	0.000126869	0.0640422	0.341611	_VC[+57]EDGPVFYPPPKK_	_VC[+57]EDGPVFYPPPKK_	FALSE	FALSE	TRUE	LABEL_FREE	17	18.8173	50.5967	48.5886	NaN	0.476158	0.435483	0.0142318	no group specified	0.486995	3	544.941	544.941	565.874
171201_0005_RPEs01_1	171201_0005_RPEs01_1.wiff	C	1	NA	6.71762e-31	0.556532	1	O00592	O00592	LASVPGSQTVVVK	Stripped Sequence	LASVPGSQTVVVK	0	TRUE	1	1	TRUE	FALSE	94.0551	NaN	94.0551	1.25425e-13	0.00714177	0.122028	0.463657	_LASVPGSQTVVVK_	_LASVPGSQTVVVK_	FALSE	TRUE	TRUE	LABEL_FREE	20.4	20.9562	51.9328	51.5589	NaN	0.466968	0.466968	3.69843e-05	no group specified	0.633398	2	642.88	642.878	94.0551
171201_0005_RPEs01_1	171201_0005_RPEs01_1.wiff	C	1	NA	1.82206e-94	0.627286	21	O00754	O00754	LQETTLVANQLR	Stripped Sequence	LQETTLVANQLR	0	TRUE	1	1	TRUE	FALSE	197.492	NaN	197.492	2.17873e-83	5.89626e-47	7.20487e-09	1.15278e-07	_LQETTLVANQLR_	_LQETTLVANQLR_	FALSE	TRUE	TRUE	LABEL_FREE	33.5	32.6904	65.1706	65.5568	NaN	0.624483	0.624483	5.89626e-47	no group specified	0.879427	2	693.391	693.392	197.492
171201_0005_RPEs01_1	171201_0005_RPEs01_1.wiff	C	1	NA	1.82206e-94	0.627286	21	O00754	O00754	LPVSEGVFVVKDPNGR	Stripped Sequence	LPVSEGVFVVKDPNGR	1	TRUE	1	2	TRUE	FALSE	135.15	NaN	135.15	2.20216e-46	7.63101e-12	0.000763923	0.00824883	_LPVSEGVFVVKDPNGR_	_LPVSEGVFVVKDPNGR_	FALSE	TRUE	TRUE	LABEL_FREE	43.5	46.6158	77.5323	75.2304	NaN	0.460453	0.460453	0.000229727	no group specified	0.544466	3	571.649	571.644	135.15
171201_0005_RPEs01_1	171201_0005_RPEs01_1.wiff	C	1	NA	1.82206e-94	0.627286	21	O00754	O00754	DLFSTFTITR	Stripped Sequence	DLFSTFTITR	0	TRUE	1	3	TRUE	FALSE	130.787	NaN	130.787	2.25344e-65	4.20465e-33	1.81001e-06	2.23983e-05	_DLFSTFTITR_	_DLFSTFTITR_	FALSE	TRUE	TRUE	LABEL_FREE	87.6	92.2952	120.398	117.298	NaN	0.574551	0.574551	6.10992e-29	no group specified	0.74483	2	600.817	600.813	130.787
171201_0004_RPEs13_2	171201_0004_RPEs13_2.wiff	3wPQ	1	NA	1.82206e-94	0.627286	17	O00754	O00754	LEMEQVWR	Stripped Sequence	LEMEQVWR	0	TRUE	1	4	FALSE	FALSE	86.741	NaN	86.741	6.43092e-74	5.71916e-28	0.000264635	0.00419763	_LEMEQVWR_	_LEMEQVWR_	FALSE	FALSE	TRUE	LABEL_FREE	44	45.0123	74.8569	74.2386	NaN	0.605775	0.551283	1.04989e-09	no group specified	0.764812	2	545.771	545.771	86.741
171201_0004_RPEs13_2	171201_0004_RPEs13_2.wiff	3wPQ	1	NA	1.82206e-94	0.627286	17	O00754	O00754	FDTPLETK	Stripped Sequence	FDTPLETK	0	TRUE	1	5	FALSE	FALSE	163.019	NaN	163.019	9.26271e-37	1.49423e-25	0.00474146	0.0736779	_FDTPLETK_	_FDTPLETK_	FALSE	FALSE	TRUE	LABEL_FREE	14.2	17.2314	48.7554	44.6484	NaN	0.580199	0.528433	4.99308e-07	no group specified	0.645101	2	475.745	475.743	163.019
171201_0004_RPEs13_2	171201_0004_RPEs13_2.wiff	3wPQ	1	NA	1.82206e-94	0.627286	17	O00754	O00754	FQVIVYNPLGR	Stripped Sequence	FQVIVYNPLGR	0	TRUE	0	6	FALSE	FALSE	110.192	NaN	110.192	1.64021e-50	3.68129e-14	0.00126892	0.013351	_FQVIVYNPLGR_	_FQVIVYNPLGR_	FALSE	FALSE	TRUE	LABEL_FREE	76.6	79.1431	108.841	107.187	NaN	0.479166	0.438171	0.013351	no group specified	0.528226	2	653.369	653.372	110.192
171201_0004_RPEs13_2	171201_0004_RPEs13_2.wiff	3wPQ	1	NA	1.82206e-94	0.627286	17	O00754	O00754	TVDQYFYGIK	Stripped Sequence	TVDQYFYGIK	0	TRUE	1	7	FALSE	FALSE	96.3278	NaN	96.3278	4.12035e-39	3.44545e-26	0.0105782	0.165016	_TVDQYFYGIK_	_TVDQYFYGIK_	FALSE	FALSE	TRUE	LABEL_FREE	49.4	50.8288	81.6562	80.7995	NaN	0.581188	0.529317	4.04562e-07	no group specified	0.676279	2	617.311	617.313	96.3278
171201_0004_RPEs13_2	171201_0004_RPEs13_2.wiff	3wPQ	1	NA	1.82206e-94	0.627286	17	O00754	O00754	TFLASVQWK	Stripped Sequence	TFLASVQWK	0	TRUE	1	8	FALSE	FALSE	184.398	NaN	184.398	1.60085e-31	1.63369e-10	0.0156116	0.0935452	_TFLASVQWK_	_TFLASVQWK_	FALSE	FALSE	TRUE	LABEL_FREE	56.4	59.1532	90.2441	87.8848	NaN	0.501931	0.458509	0.00725718	no group specified	0.554988	2	540.298	540.298	184.398
171201_0004_RPEs13_2	171201_0004_RPEs13_2.wiff	3wPQ	1	NA	1.82206e-94	0.627286	17	O00754	O00754	VAWHIDPFGHSR	Stripped Sequence	VAWHIDPFGHSR	0	TRUE	1	9	FALSE	FALSE	99.9521	NaN	99.9521	5.09226e-22	2.91084e-09	0.19883	0.920606	_VAWHIDPFGHSR_	_VAWHIDPFGHSR_	FALSE	FALSE	TRUE	LABEL_FREE	41.2	42.3984	73.3657	72.7864	NaN	0.528059	0.481852	0.00128884	no group specified	0.573161	3	474.574	474.572	99.9521
171201_0004_RPEs13_2	171201_0004_RPEs13_2.wiff	3wPQ	1	NA	1.82206e-94	0.627286	17	O00754	O00754	IYITDGNMQLTVLTDR	Stripped Sequence	IYITDGNMQLTVLTDR	0	TRUE	0	10	FALSE	FALSE	55.7618	NaN	55.7618	1.87854e-30	2.08335e-12	0.0370674	0.364932	_IYITDGNMQLTVLTDR_	_IYITDGNMQLTVLTDR_	FALSE	FALSE	TRUE	LABEL_FREE	81.3	81.4523	111.549	111.357	NaN	0.471241	0.431091	0.0162236	no group specified	0.585684	2	926.977	926.988	55.7618
171201_0004_RPEs13_2	171201_0004_RPEs13_2.wiff	3wPQ	1	NA	1.82206e-94	0.627286	17	O00754	O00754	QLAAGWGPCEVLLSNALAR	Stripped Sequence	QLAAGWGPCEVLLSNALAR	0	TRUE	1	11	FALSE	FALSE	186.539	NaN	186.539	2.39039e-32	4.88177e-15	0.0625218	1	_QLAAGWGPC[+57]EVLLSNALAR_	_QLAAGWGPC[+57]EVLLSNALAR_	FALSE	FALSE	TRUE	LABEL_FREE	109.75	108.478	134.973	135.525	NaN	0.609948	0.555011	3.31265e-10	no group specified	0.836024	3	676.023	676.026	186.539
171201_0004_RPEs13_2	171201_0004_RPEs13_2.wiff	3wPQ	1	NA	1.82206e-94	0.627286	17	O00754	O00754	HLVLLDTAQAAAAGHR	Stripped Sequence	HLVLLDTAQAAAAGHR	0	TRUE	1	12	FALSE	FALSE	237.301	NaN	237.301	5.57177e-80	5.8352e-39	3.00386e-08	4.80597e-07	_HLVLLDTAQAAAAGHR_	_HLVLLDTAQAAAAGHR_	FALSE	FALSE	TRUE	LABEL_FREE	36.75	39.9041	71.7803	68.2126	NaN	0.6409	0.582663	1.85232e-14	no group specified	0.794579	3	548.637	548.638	237.301
171201_0004_RPEs13_2	171201_0004_RPEs13_2.wiff	3wPQ	1	NA	1.82206e-94	0.627286	17	O00754	O00754	ELVDYFLNVATAQGR	Stripped Sequence	ELVDYFLNVATAQGR	0	TRUE	1	13	FALSE	FALSE	152.714	NaN	152.714	3.11229e-85	2.85226e-47	2.87249e-07	4.59598e-06	_ELVDYFLNVATAQGR_	_ELVDYFLNVATAQGR_	FALSE	FALSE	TRUE	LABEL_FREE	104.2	106.654	133.524	132.131	NaN	0.683075	0.620342	1.59704e-21	no group specified	0.876923	3	565.962	565.962	152.714
171201_0004_RPEs13_2	171201_0004_RPEs13_2.wiff	3wPQ	1	NA	1.82206e-94	0.627286	17	O00754	O00754	ASTSLKPPTADLFTGVLPNGYNPPR	Stripped Sequence	ASTSLKPPTADLFTGVLPNGYNPPR	1	TRUE	1	14	FALSE	FALSE	257.669	NaN	257.669	3.40476e-08	3.33802e-05	0.0350431	0.201934	_ASTSLKPPTADLFTGVLPNGYNPPR_	_ASTSLKPPTADLFTGVLPNGYNPPR_	FALSE	FALSE	TRUE	LABEL_FREE	85	83.3966	113.574	114.943	NaN	0.523984	0.478211	0.00184133	no group specified	0.647127	3	871.794	871.804	257.669
171201_0004_RPEs13_2	171201_0004_RPEs13_2.wiff	3wPQ	1	NA	1.82206e-94	0.627286	17	O00754	O00754	GSSVHVLYSTPACYLWELNK	Stripped Sequence	GSSVHVLYSTPACYLWELNK	0	TRUE	1	15	FALSE	FALSE	66.6955	NaN	66.6955	3.54044e-40	1.93616e-23	0.0935101	1	_GSSVHVLYSTPAC[+57]YLWELNK_	_GSSVHVLYSTPAC[+57]YLWELNK_	FALSE	FALSE	TRUE	LABEL_FREE	88.85	86.2159	116.185	117.786	NaN	0.522244	0.476656	0.00212358	no group specified	0.667459	3	775.384	775.39	66.6955
171201_0004_RPEs13_2	171201_0004_RPEs13_2.wiff	3wPQ	1	NA	1.82206e-94	0.627286	17	O00754	O00754	FLEDTFGNDGRPR	Stripped Sequence	FLEDTFGNDGRPR	1	TRUE	1	16	FALSE	FALSE	195.818	NaN	195.818	3.31485e-31	1.28467e-06	0.0186137	0.0976581	_FLEDTFGNDGRPR_	_FLEDTFGNDGRPR_	FALSE	FALSE	TRUE	LABEL_FREE	24.65	26.4719	57.5033	54.2657	NaN	0.575594	0.524319	1.28467e-06	no group specified	0.757604	3	508.579	508.579	195.818
171201_0004_RPEs13_2	171201_0004_RPEs13_2.wiff	3wPQ	1	NA	1.82206e-94	0.627286	17	O00754	O00754	DLPPSVHLLTLASWGPEMVLLR	Stripped Sequence	DLPPSVHLLTLASWGPEMVLLR	0	TRUE	1	17	FALSE	FALSE	141.256	NaN	141.256	1.2318e-41	4.15192e-17	0.0479252	0.346107	_DLPPSVHLLTLASWGPEMVLLR_	_DLPPSVHLLTLASWGPEMVLLR_	FALSE	FALSE	TRUE	LABEL_FREE	148.1	149.738	173.341	171.279	NaN	0.598657	0.544924	6.79793e-09	no group specified	0.761193	3	815.451	815.459	141.256
171201_0004_RPEs13_2	171201_0004_RPEs13_2.wiff	3wPQ	1	NA	1.82206e-94	0.627286	17	O00754	O00754	HLELEWSVGPIPVGDTWGK	Stripped Sequence	HLELEWSVGPIPVGDTWGK	0	TRUE	1	18	FALSE	FALSE	100.575	NaN	100.575	1.26199e-21	3.22298e-17	0.135722	1	_HLELEWSVGPIPVGDTWGK_	_HLELEWSVGPIPVGDTWGK_	FALSE	FALSE	TRUE	LABEL_FREE	101.9	98.6987	127.182	129.814	NaN	0.564276	0.514207	1.05827e-05	no group specified	0.669755	3	707.365	707.37	100.575
171201_0004_RPEs13_2	171201_0004_RPEs13_2.wiff	3wPQ	1	NA	1.82206e-94	0.627286	17	O00754	O00754	RSWSPALTIENEHIR	Stripped Sequence	RSWSPALTIENEHIR	1	TRUE	0	19	FALSE	FALSE	5.33717	NaN	5.33717	0.000356188	0.00964295	0.304135	1	_RSWSPALTIENEHIR_	_RSWSPALTIENEHIR_	FALSE	FALSE	TRUE	LABEL_FREE	38.6	35.8169	66.0014	70.898	NaN	NaN	NaN	NaN	no group specified	NaN	4	452.991	452.988	5.33717
171201_0004_RPEs13_2	171201_0004_RPEs13_2.wiff	3wPQ	1	NA	1.82206e-94	0.627286	17	O00754	O00754	HDDFFPYADGPHQFWTGYFSSRPALK	Stripped Sequence	HDDFFPYADGPHQFWTGYFSSRPALK	1	TRUE	1	20	FALSE	FALSE	103.334	NaN	103.334	1.79067e-39	3.43329e-30	0.0042323	0.0259933	_HDDFFPYADGPHQFWTGYFSSRPALK_	_HDDFFPYADGPHQFWTGYFSSRPALK_	FALSE	FALSE	TRUE	LABEL_FREE	92.4	89.327	118.374	120.891	NaN	0.498801	0.455712	0.00820734	no group specified	0.556224	5	618.09	618.092	103.334
171201_0005_RPEs01_1	171201_0005_RPEs01_1.wiff	C	1	NA	2.59849e-46	0.577904	3	O00764	O00764	LNNMNKYDYVLTGYTR	Stripped Sequence	LNNMNKYDYVLTGYTR	1	TRUE	1	1	TRUE	FALSE	66.8797	NaN	66.8797	3.03789e-26	2.18548e-13	0.0848174	1	_LNNMNKYDYVLTGYTR_	_LNNMNKYDYVLTGYTR_	FALSE	TRUE	TRUE	LABEL_FREE	50	47.1585	78.592	81.316	NaN	0.565891	0.565891	3.03789e-26	no group specified	0.661581	3	655.656	655.655	66.8797
171201_0005_RPEs01_1	171201_0005_RPEs01_1.wiff	C	1	NA	2.59849e-46	0.577904	3	O00764	O00764	VVPLADIITPNQFEAELLSGR	Stripped Sequence	VVPLADIITPNQFEAELLSGR	0	TRUE	1	2	TRUE	FALSE	51.3801	NaN	51.3801	1.33876e-36	1.02358e-20	0.278022	1	_VVPLADIITPNQFEAELLSGR_	_VVPLADIITPNQFEAELLSGR_	FALSE	TRUE	TRUE	LABEL_FREE	136	136.285	159.932	159.58	NaN	0.567365	0.567365	1.08221e-26	no group specified	0.697645	3	761.418	761.421	51.3801
171201_0005_RPEs01_1	171201_0005_RPEs01_1.wiff	C	1	NA	8.30535e-59	0.592589	3	O14579	O14579	DVERDVFLYR	Stripped Sequence	DVERDVFLYR	1	TRUE	0	1	TRUE	FALSE	26.2203	NaN	26.2203	9.00057e-14	0.000915158	0.387374	1	_DVERDVFLYR_	_DVERDVFLYR_	FALSE	TRUE	TRUE	LABEL_FREE	40.2	41.5709	73.6937	72.45	NaN	0.392345	0.392345	0.100266	no group specified	0.339629	3	437.895	437.885	26.2203
171201_0005_RPEs01_1	171201_0005_RPEs01_1.wiff	C	1	NA	8.30535e-59	0.592589	3	O14579	O14579	KFGVVLDEIKPSSAPELQAVR	Stripped Sequence	KFGVVLDEIKPSSAPELQAVR	2	TRUE	1	2	TRUE	FALSE	71.7312	NaN	71.7312	9.13717e-43	1.61336e-13	0.161999	1	_KFGVVLDEIKPSSAPELQAVR_	_KFGVVLDEIKPSSAPELQAVR_	FALSE	TRUE	TRUE	LABEL_FREE	64.6	62.6602	92.689	94.1419	NaN	0.562457	0.562457	3.26253e-25	no group specified	0.742321	4	571.573	571.568	71.7312
171201_0005_RPEs01_1	171201_0005_RPEs01_1.wiff	C	1	NA	1.26157e-74	0.609011	7	O14672	O14672	LVDADGPLAR	Stripped Sequence	LVDADGPLAR	0	TRUE	1	1	TRUE	FALSE	195.613	NaN	195.613	5.58341e-41	1.91357e-18	0.0183779	0.262802	_LVDADGPLAR_	_LVDADGPLAR_	FALSE	TRUE	TRUE	LABEL_FREE	10	13.4731	43.3885	41.0287	NaN	0.54289	0.54289	9.05165e-20	no group specified	0.679375	2	513.783	513.776	195.613
171201_0005_RPEs01_1	171201_0005_RPEs01_1.wiff	C	1	NA	1.26157e-74	0.609011	7	O14672	O14672	TITLQPGSPCNDFR	Stripped Sequence	TITLQPGSPCNDFR	0	TRUE	1	2	TRUE	FALSE	124.742	NaN	124.742	2.61147e-34	9.42763e-14	0.012139	0.0634186	_TITLQPGSPC[+57]NDFR_	_TITLQPGSPC[+57]NDFR_	FALSE	TRUE	TRUE	LABEL_FREE	39.6	39.2492	71.5082	71.9117	NaN	0.496142	0.496142	9.32502e-10	no group specified	0.695589	2	803.388	803.393	124.742
171201_0005_RPEs01_1	171201_0005_RPEs01_1.wiff	C	1	NA	1.26157e-74	0.609011	7	O14672	O14672	AIDTIYQTTDFSGIR	Stripped Sequence	AIDTIYQTTDFSGIR	0	TRUE	1	3	TRUE	FALSE	84.1744	NaN	84.1744	8.00628e-24	2.31107e-19	0.00263941	0.0422227	_AIDTIYQTTDFSGIR_	_AIDTIYQTTDFSGIR_	FALSE	TRUE	TRUE	LABEL_FREE	63	63.5678	93.5234	92.985	NaN	0.553211	0.553211	1.50832e-22	no group specified	0.759237	2	850.928	850.936	84.1744
171201_0004_RPEs13_2	171201_0004_RPEs13_2.wiff	3wPQ	1	NA	1.26157e-74	0.609011	4	O14672	O14672	EAVIAQISSHVK	Stripped Sequence	EAVIAQISSHVK	0	TRUE	1	4	FALSE	FALSE	80.0565	NaN	80.0565	1.33826e-63	2.77491e-32	0.00189323	0.0157495	_EAVIAQISSHVK_	_EAVIAQISSHVK_	FALSE	FALSE	TRUE	LABEL_FREE	26.95	26.6754	57.9638	58.2041	NaN	0.522744	0.477103	0.00204053	no group specified	0.641339	3	427.91	427.907	80.0565
171201_0004_RPEs13_2	171201_0004_RPEs13_2.wiff	3wPQ	1	NA	1.26157e-74	0.609011	4	O14672	O14672	GGTFYVEPAER	Stripped Sequence	GGTFYVEPAER	0	TRUE	0	5	FALSE	FALSE	125.448	NaN	125.448	1.8903e-06	0.00142147	0.11128	0.909249	_GGTFYVEPAER_	_GGTFYVEPAER_	FALSE	FALSE	TRUE	LABEL_FREE	18.1	18.4997	50.3926	49.9735	NaN	0.486687	0.44489	0.0115572	no group specified	0.635531	2	613.296	613.298	125.448
171201_0004_RPEs13_2	171201_0004_RPEs13_2.wiff	3wPQ	1	NA	1.26157e-74	0.609011	4	O14672	O14672	GYCDVFMR	Stripped Sequence	GYCDVFMR	0	TRUE	0	6	FALSE	FALSE	44.4702	NaN	44.4702	5.04656e-11	0.00179986	0.106258	0.588357	_GYC[+57]DVFMR_	_GYC[+57]DVFMR_	FALSE	FALSE	TRUE	LABEL_FREE	33.4	36.1437	66.8015	63.9241	NaN	0.461294	0.422204	0.0246681	no group specified	0.526342	2	524.223	524.222	44.4702
171201_0004_RPEs13_2	171201_0004_RPEs13_2.wiff	3wPQ	1	NA	1.26157e-74	0.609011	4	O14672	O14672	NTCQLYIQTDHLFFK	Stripped Sequence	NTCQLYIQTDHLFFK	0	TRUE	0	7	FALSE	FALSE	28.7299	NaN	28.7299	1.78646e-24	0.00227755	0.213444	1	_NTC[+57]QLYIQTDHLFFK_	_NTC[+57]QLYIQTDHLFFK_	FALSE	FALSE	TRUE	LABEL_FREE	74.75	75.409	105.698	105.242	NaN	0.453896	0.415595	0.0366836	no group specified	0.591475	3	643.317	643.32	28.7299
171201_0005_RPEs01_1	171201_0005_RPEs01_1.wiff	C	1	NA	4.89936e-106	0.637087	9	O14745	O14745	SVDPDSPAEASGLR	Stripped Sequence	SVDPDSPAEASGLR	0	TRUE	1	1	TRUE	FALSE	337.338	NaN	337.338	1.10634e-63	7.47905e-56	4.60733e-07	7.24009e-06	_SVDPDSPAEASGLR_	_SVDPDSPAEASGLR_	FALSE	TRUE	TRUE	LABEL_FREE	9.6	8.71427	39.6947	40.6988	NaN	0.605477	0.605477	1.15141e-39	no group specified	0.841267	2	700.836	700.837	337.338
171201_0005_RPEs01_1	171201_0005_RPEs01_1.wiff	C	1	NA	4.89936e-106	0.637087	9	O14745	O14745	LVEPGSPAEK	Stripped Sequence	LVEPGSPAEK	0	TRUE	1	2	TRUE	FALSE	231.334	NaN	231.334	1.14077e-79	2.85032e-42	2.82416e-08	4.04169e-07	_LVEPGSPAEK_	_LVEPGSPAEK_	FALSE	TRUE	TRUE	LABEL_FREE	-10.5	-11.0121	20.7609	21.3647	NaN	0.612387	0.612387	2.85032e-42	no group specified	0.91813	2	513.777	513.77	231.334
171201_0005_RPEs01_1	171201_0005_RPEs01_1.wiff	C	1	NA	4.89936e-106	0.637087	9	O14745	O14745	IVEVNGVCMEGK	Stripped Sequence	IVEVNGVCMEGK	0	TRUE	1	3	TRUE	FALSE	116.915	NaN	116.915	2.53683e-52	8.12027e-36	1.38803e-06	1.86644e-05	_IVEVNGVC[+57]MEGK_	_IVEVNGVC[+57]MEGK_	FALSE	TRUE	TRUE	LABEL_FREE	20.6	20.9771	51.9554	51.6934	NaN	0.59488	0.59488	8.12027e-36	no group specified	0.812313	2	667.826	667.825	116.915
171201_0004_RPEs13_2	171201_0004_RPEs13_2.wiff	3wPQ	1	NA	4.89936e-106	0.637087	8	O14745	O14745	KNELFSNL	Stripped Sequence	KNELFSNL	1	TRUE	1	4	FALSE	FALSE	49.5047	NaN	49.5047	9.88683e-25	4.22064e-05	0.152772	1	_KNELFSNL_	_KNELFSNL_	FALSE	FALSE	TRUE	LABEL_FREE	46	46.9341	77.7153	76.8284	NaN	NaN	NaN	NaN	no group specified	NaN	2	482.759	482.757	49.5047
171201_0004_RPEs13_2	171201_0004_RPEs13_2.wiff	3wPQ	1	NA	4.89936e-106	0.637087	8	O14745	O14745	LLVVDPETDEQLQK	Stripped Sequence	LLVVDPETDEQLQK	0	TRUE	1	5	FALSE	FALSE	387.729	NaN	387.729	1.37159e-57	6.82775e-26	0.0570101	0.892196	_LLVVDPETDEQLQK_	_LLVVDPETDEQLQK_	FALSE	FALSE	TRUE	LABEL_FREE	43.85	45.701	76.2448	74.1542	NaN	0.665991	0.605079	1.47327e-18	no group specified	0.846803	2	813.933	813.941	387.729
171201_0004_RPEs13_2	171201_0004_RPEs13_2.wiff	3wPQ	1	NA	4.89936e-106	0.637087	8	O14745	O14745	LLVVDRETDEFFKK	Stripped Sequence	LLVVDRETDEFFKK	2	TRUE	1	6	FALSE	FALSE	39.7275	NaN	39.7275	8.2677e-31	7.02315e-10	0.283185	1	_LLVVDRETDEFFKK_	_LLVVDRETDEFFKK_	FALSE	FALSE	TRUE	LABEL_FREE	47.8	50.2081	80.9625	78.6184	NaN	0.607242	0.552593	7.02315e-10	no group specified	0.732635	4	435.49	435.487	39.7275
171201_0004_RPEs13_2	171201_0004_RPEs13_2.wiff	3wPQ	1	NA	4.89936e-106	0.637087	8	O14745	O14745	EALAEAALESPRPALVR	Stripped Sequence	EALAEAALESPRPALVR	1	TRUE	1	7	FALSE	FALSE	248.48	NaN	248.48	8.28633e-60	3.99376e-45	9.51015e-07	1.52162e-05	_EALAEAALESPRPALVR_	_EALAEAALESPRPALVR_	FALSE	FALSE	TRUE	LABEL_FREE	49.5	50.2458	81.0089	80.8	NaN	0.658232	0.598147	3.1009e-17	no group specified	0.860512	3	598.335	598.337	248.48
171201_0004_RPEs13_2	171201_0004_RPEs13_2.wiff	3wPQ	1	NA	4.89936e-106	0.637087	8	O14745	O14745	AGLLAGDRLVEVNGENVEKETHQQVVSR	Stripped Sequence	AGLLAGDRLVEVNGENVEKETHQQVVSR	2	TRUE	0	8	FALSE	FALSE	44.2784	NaN	44.2784	5.45038e-41	0.000786112	0.309658	1	_AGLLAGDRLVEVNGENVEKETHQQVVSR_	_AGLLAGDRLVEVNGENVEKETHQQVVSR_	FALSE	FALSE	TRUE	LABEL_FREE	47.35	45.0694	74.9476	78.1573	NaN	0.415873	0.381625	0.194555	no group specified	0.562154	5	610.323	610.325	44.2784
171201_0004_RPEs13_2	171201_0004_RPEs13_2.wiff	3wPQ	1	NA	4.89936e-106	0.637087	8	O14745	O14745	LVEVNGENVEKETHQQVVSR	Stripped Sequence	LVEVNGENVEKETHQQVVSR	1	TRUE	1	9	FALSE	FALSE	59.7644	NaN	59.7644	4.08477e-31	3.9458e-05	0.388937	1	_LVEVNGENVEKETHQQVVSR_	_LVEVNGENVEKETHQQVVSR_	FALSE	FALSE	TRUE	LABEL_FREE	19	15.8213	46.6932	50.7117	NaN	0.509119	0.464931	0.00513909	no group specified	0.549093	4	574.299	574.3	59.7644
171201_0005_RPEs01_1	171201_0005_RPEs01_1.wiff	C	1	NA	1.67305e-116	0.645592	15	O14773	O14773	QRPEPQVTGTVGLHLGVTPSVIR	Stripped Sequence	QRPEPQVTGTVGLHLGVTPSVIR	1	TRUE	1	1	TRUE	FALSE	4442.37	NaN	4442.37	1.84683e-88	1.46407e-28	1.60885e-06	2.35782e-05	_QRPEPQVTGTVGLHLGVTPSVIR_	_QRPEPQVTGTVGLHLGVTPSVIR_	FALSE	TRUE	TRUE	LABEL_FREE	55.8	54.8784	86.1981	87.1029	NaN	0.571431	0.571431	5.94578e-28	no group specified	0.956122	4	611.096	611.093	4442.37
171201_0005_RPEs01_1	171201_0005_RPEs01_1.wiff	C	1	NA	1.67305e-116	0.645592	15	O14773	O14773	LSELVQAVSDPSSPQYGK	Stripped Sequence	LSELVQAVSDPSSPQYGK	0	TRUE	1	2	TRUE	FALSE	2972.58	NaN	2972.58	1.02922e-97	2.40421e-54	3.79865e-09	6.07784e-08	_LSELVQAVSDPSSPQYGK_	_LSELVQAVSDPSSPQYGK_	FALSE	TRUE	TRUE	LABEL_FREE	43	43.2577	74.9338	74.7307	NaN	0.618848	0.618848	9.20418e-45	no group specified	0.951415	2	952.984	952.997	2972.58
171201_0005_RPEs01_1	171201_0005_RPEs01_1.wiff	C	1	NA	1.67305e-116	0.645592	15	O14773	O14773	QAELLLPGAEFHHYVGGPTETHVVR	Stripped Sequence	QAELLLPGAEFHHYVGGPTETHVVR	0	TRUE	1	3	TRUE	FALSE	2507.12	NaN	2507.12	2.2156e-72	2.51507e-26	4.53704e-06	6.11937e-05	_QAELLLPGAEFHHYVGGPTETHVVR_	_QAELLLPGAEFHHYVGGPTETHVVR_	FALSE	TRUE	TRUE	LABEL_FREE	54	52.606	84.5785	85.1496	NaN	0.524636	0.524636	2.28334e-15	no group specified	0.883311	5	552.288	552.283	2507.12
171201_0004_RPEs13_2	171201_0004_RPEs13_2.wiff	3wPQ	1	NA	1.67305e-116	0.645592	15	O14773	O14773	YLTLENVADLVRPSPLTLHTVQK	Stripped Sequence	YLTLENVADLVRPSPLTLHTVQK	1	TRUE	1	4	FALSE	FALSE	2976.28	NaN	2976.28	1.94201e-88	2.50387e-43	1.86055e-07	2.97685e-06	_YLTLENVADLVRPSPLTLHTVQK_	_YLTLENVADLVRPSPLTLHTVQK_	FALSE	FALSE	TRUE	LABEL_FREE	99.9	98.4519	126.826	128.548	NaN	0.665967	0.605057	1.4869e-18	no group specified	0.965118	4	652.618	652.621	2976.28
171201_0004_RPEs13_2	171201_0004_RPEs13_2.wiff	3wPQ	1	NA	1.67305e-116	0.645592	15	O14773	O14773	VNTELMK	Stripped Sequence	VNTELMK	0	TRUE	1	5	FALSE	FALSE	2311.51	NaN	2311.51	5.25797e-101	2.52349e-54	7.83322e-10	1.25331e-08	_VNTELMK_	_VNTELMK_	FALSE	FALSE	TRUE	LABEL_FREE	-10.7	-3.80613	25.6038	21.2274	NaN	0.670742	0.609323	2.23811e-19	no group specified	0.950016	2	417.723	417.72	2311.51
171201_0004_RPEs13_2	171201_0004_RPEs13_2.wiff	3wPQ	1	NA	1.67305e-116	0.645592	15	O14773	O14773	GCHESCLDEEVEGQGFCSGPGWDPVTGWGTPNFPALLK	Stripped Sequence	GCHESCLDEEVEGQGFCSGPGWDPVTGWGTPNFPALLK	0	TRUE	1	6	FALSE	FALSE	1819.21	NaN	1819.21	2.00387e-93	2.05906e-51	1.35574e-08	2.16902e-07	_GC[+57]HESC[+57]LDEEVEGQGFC[+57]SGPGWDPVTGWGTPNFPALLK_	_GC[+57]HESC[+57]LDEEVEGQGFC[+57]SGPGWDPVTGWGTPNFPALLK_	FALSE	FALSE	TRUE	LABEL_FREE	124.6	120.362	145.505	149.943	NaN	0.687924	0.624674	2.28757e-22	no group specified	0.95989	4	1048.46	1048.48	1819.21
171201_0004_RPEs13_2	171201_0004_RPEs13_2.wiff	3wPQ	1	NA	1.67305e-116	0.645592	15	O14773	O14773	PSYQEEAVTK	Stripped Sequence	PSYQEEAVTK	0	TRUE	1	7	FALSE	FALSE	114.309	NaN	114.309	2.69047e-101	8.70123e-67	9.07042e-11	1.45127e-09	_PSYQEEAVTK_	_PSYQEEAVTK_	FALSE	FALSE	TRUE	LABEL_FREE	-10.9	-13.051	19.1167	20.9298	NaN	0.706046	0.640864	3.86777e-25	no group specified	0.90315	2	576.283	576.284	114.309
171201_0004_RPEs13_2	171201_0004_RPEs13_2.wiff	3wPQ	1	NA	1.67305e-116	0.645592	15	O14773	O14773	VPIPWVSGTSASTPVFGGILSLINEHR	Stripped Sequence	VPIPWVSGTSASTPVFGGILSLINEHR	0	TRUE	1	8	FALSE	FALSE	2693.81	NaN	2693.81	3.35482e-95	1.4e-47	0.3125	1	_VPIPWVSGTSASTPVFGGILSLINEHR_	_VPIPWVSGTSASTPVFGGILSLINEHR_	FALSE	FALSE	TRUE	LABEL_FREE	146.35	147.955	171.117	169.34	NaN	NaN	0.0723234	NaN	no group specified	NaN	3	945.511	945.523	2693.81
171201_0004_RPEs13_2	171201_0004_RPEs13_2.wiff	3wPQ	1	NA	1.67305e-116	0.645592	15	O14773	O14773	VPIPWVSGTSASTPVFGGILSLINEHR	Stripped Sequence	VPIPWVSGTSASTPVFGGILSLINEHR	0	TRUE	1	8	FALSE	FALSE	1272.53	NaN	1272.53	1.48629e-44	5.88785e-23	0.6875	1	_VPIPWVSGTSASTPVFGGILSLINEHR_	_VPIPWVSGTSASTPVFGGILSLINEHR_	FALSE	FALSE	TRUE	LABEL_FREE	146.35	147.934	171.095	169.34	NaN	0.691358	0.627742	5.88785e-23	no group specified	0.943733	4	709.385	709.391	1272.53
171201_0004_RPEs13_2	171201_0004_RPEs13_2.wiff	3wPQ	1	NA	1.67305e-116	0.645592	15	O14773	O14773	LYQQHGAGLFDVTR	Stripped Sequence	LYQQHGAGLFDVTR	0	TRUE	1	9	FALSE	FALSE	1587.69	NaN	1587.69	5.09339e-104	9.13577e-67	0.125	1	_LYQQHGAGLFDVTR_	_LYQQHGAGLFDVTR_	FALSE	FALSE	TRUE	LABEL_FREE	33.55	35.6294	65.3531	63.9299	NaN	0.683137	0.620397	1.56223e-21	no group specified	0.926794	2	802.913	802.92	1587.69
171201_0004_RPEs13_2	171201_0004_RPEs13_2.wiff	3wPQ	1	NA	1.67305e-116	0.645592	15	O14773	O14773	LFGGNFAHQASVAR	Stripped Sequence	LFGGNFAHQASVAR	0	TRUE	1	10	FALSE	FALSE	748.623	NaN	748.623	9.2416e-80	3.25272e-45	0.0625	1	_LFGGNFAHQASVAR_	_LFGGNFAHQASVAR_	FALSE	FALSE	TRUE	LABEL_FREE	24.95	24.2283	53.9885	54.5583	NaN	0.66629	0.605346	1.30856e-18	no group specified	0.929562	2	737.881	737.886	748.623
171201_0004_RPEs13_2	171201_0004_RPEs13_2.wiff	3wPQ	1	NA	1.67305e-116	0.645592	15	O14773	O14773	AYPDVAALSDGYWVVSNR	Stripped Sequence	AYPDVAALSDGYWVVSNR	0	TRUE	1	11	FALSE	FALSE	1006.26	NaN	1006.26	4.43686e-85	1.73863e-60	3.85993e-10	6.17589e-09	_AYPDVAALSDGYWVVSNR_	_AYPDVAALSDGYWVVSNR_	FALSE	FALSE	TRUE	LABEL_FREE	92	91.9369	119.954	120.129	NaN	0.676759	0.614699	2.03189e-20	no group specified	0.926487	2	991.984	991.997	1006.26
171201_0004_RPEs13_2	171201_0004_RPEs13_2.wiff	3wPQ	1	NA	1.67305e-116	0.645592	15	O14773	O14773	ILSGRPPLGFLNPR	Stripped Sequence	ILSGRPPLGFLNPR	1	TRUE	1	12	FALSE	FALSE	574.678	NaN	574.678	6.77217e-73	7.41215e-38	0.0625004	1	_ILSGRPPLGFLNPR_	_ILSGRPPLGFLNPR_	FALSE	FALSE	TRUE	LABEL_FREE	60.15	61.4021	91.4362	90.8792	NaN	0.637587	0.579703	5.85904e-14	no group specified	0.836369	2	768.954	768.96	574.678
171201_0004_RPEs13_2	171201_0004_RPEs13_2.wiff	3wPQ	1	NA	1.67305e-116	0.645592	15	O14773	O14773	GLTLLFASGDSGAGCWSVSGR	Stripped Sequence	GLTLLFASGDSGAGCWSVSGR	0	TRUE	1	13	FALSE	FALSE	764.013	NaN	764.013	5.77612e-88	4.65943e-46	4.31608e-09	6.90573e-08	_GLTLLFASGDSGAGC[+57]WSVSGR_	_GLTLLFASGDSGAGC[+57]WSVSGR_	FALSE	FALSE	TRUE	LABEL_FREE	97.35	96.7865	125.006	125.322	NaN	0.657538	0.597527	4.0543e-17	no group specified	0.875944	3	700.006	700.01	764.013
171201_0004_RPEs13_2	171201_0004_RPEs13_2.wiff	3wPQ	1	NA	1.67305e-116	0.645592	15	O14773	O14773	AYPDVAALSDGYWVVSNRVPIPWVSGTSASTPVFGGILSLINEHR	Stripped Sequence	AYPDVAALSDGYWVVSNRVPIPWVSGTSASTPVFGGILSLINEHR	1	TRUE	1	14	FALSE	FALSE	310.979	NaN	310.979	2.99128e-69	2.68593e-41	0.125	1	_AYPDVAALSDGYWVVSNRVPIPWVSGTSASTPVFGGILSLINEHR_	_AYPDVAALSDGYWVVSNRVPIPWVSGTSASTPVFGGILSLINEHR_	FALSE	FALSE	TRUE	LABEL_FREE	167.55	160.338	183.179	185.406	NaN	0.676074	0.614088	2.68698e-20	no group specified	0.896236	5	960.498	960.511	310.979
171201_0004_RPEs13_2	171201_0004_RPEs13_2.wiff	3wPQ	1	NA	1.67305e-116	0.645592	15	O14773	O14773	SPHPYQLPQALAPHVDFVGGLHR	Stripped Sequence	SPHPYQLPQALAPHVDFVGGLHR	0	TRUE	1	15	FALSE	FALSE	2098.83	NaN	2098.83	6.02697e-80	8.94501e-44	0.3125	1	_SPHPYQLPQALAPHVDFVGGLHR_	_SPHPYQLPQALAPHVDFVGGLHR_	FALSE	FALSE	TRUE	LABEL_FREE	65.8	66.4897	95.354	94.3557	NaN	NaN	0.0723234	NaN	no group specified	NaN	5	508.07	508.069	2098.83
171201_0004_RPEs13_2	171201_0004_RPEs13_2.wiff	3wPQ	1	NA	1.67305e-116	0.645592	15	O14773	O14773	SPHPYQLPQALAPHVDFVGGLHR	Stripped Sequence	SPHPYQLPQALAPHVDFVGGLHR	0	TRUE	1	15	FALSE	FALSE	1576.38	NaN	1576.38	9.17353e-41	6.08906e-11	0.6875	1	_SPHPYQLPQALAPHVDFVGGLHR_	_SPHPYQLPQALAPHVDFVGGLHR_	FALSE	FALSE	TRUE	LABEL_FREE	65.8	66.5058	95.4142	94.3557	NaN	0.676696	0.614643	2.08371e-20	no group specified	0.913322	4	634.836	634.838	1576.38
171201_0005_RPEs01_1	171201_0005_RPEs01_1.wiff	C	1	NA	8.27914e-10	0.513442	2	O14786	O14786	FVSDYETHGAGFSIR	Stripped Sequence	FVSDYETHGAGFSIR	0	TRUE	1	1	TRUE	FALSE	80.1942	NaN	80.1942	3.48379e-17	0.00454604	0.455535	1	_FVSDYETHGAGFSIR_	_FVSDYETHGAGFSIR_	FALSE	TRUE	TRUE	LABEL_FREE	36.3	37.0601	69.0732	67.8414	NaN	0.513442	0.513442	5.47532e-13	no group specified	0.621247	3	562.602	562.597	80.1942
171201_0005_RPEs01_1	171201_0005_RPEs01_1.wiff	C	1	NA	8.27914e-10	0.513442	2	O14786	O14786	SFEGNNNYDTPELR	Stripped Sequence	SFEGNNNYDTPELR	0	TRUE	1	2	TRUE	FALSE	18.6757	NaN	18.6757	6.91563e-12	0.00419042	0.474111	1	_SFEGNNNYDTPELR_	_SFEGNNNYDTPELR_	FALSE	TRUE	TRUE	LABEL_FREE	25.1	24.1486	54.8142	55.497	NaN	0.496827	0.496827	7.08323e-10	no group specified	0.705043	2	828.368	828.374	18.6757
171201_0005_RPEs01_1	171201_0005_RPEs01_1.wiff	C	1	NA	3.72996e-81	0.615262	2	O14817	O14817	KGLHLYGTQGNVGLTNAWSIIQTDFR	Stripped Sequence	KGLHLYGTQGNVGLTNAWSIIQTDFR	1	TRUE	1	1	TRUE	FALSE	101.862	NaN	101.862	2.73713e-27	5.93416e-19	8.58853e-06	0.000116472	_KGLHLYGTQGNVGLTNAWSIIQTDFR_	_KGLHLYGTQGNVGLTNAWSIIQTDFR_	FALSE	TRUE	TRUE	LABEL_FREE	106.8	103.375	130.868	133.893	NaN	0.535729	0.535729	5.76421e-18	no group specified	0.712054	4	723.131	723.132	101.862
171201_0005_RPEs01_1	171201_0005_RPEs01_1.wiff	C	1	NA	3.72996e-81	0.615262	2	O14817	O14817	GLHLYGTQGNVGLTNAWSIIQTDFR	Stripped Sequence	GLHLYGTQGNVGLTNAWSIIQTDFR	0	TRUE	1	2	TRUE	FALSE	383.035	NaN	383.035	4.92619e-47	1.55171e-24	0.25	1	_GLHLYGTQGNVGLTNAWSIIQTDFR_	_GLHLYGTQGNVGLTNAWSIIQTDFR_	FALSE	TRUE	TRUE	LABEL_FREE	119.9	116.545	142.24	145.32	NaN	0.521209	0.521209	1.29624e-14	no group specified	0.835892	3	921.14	921.152	383.035
171201_0005_RPEs01_1	171201_0005_RPEs01_1.wiff	C	1	NA	3.72996e-81	0.615262	2	O14817	O14817	GLHLYGTQGNVGLTNAWSIIQTDFR	Stripped Sequence	GLHLYGTQGNVGLTNAWSIIQTDFR	0	TRUE	1	2	TRUE	FALSE	76.7638	NaN	76.7638	7.58702e-72	4.33499e-05	0.750003	1	_GLHLYGTQGNVGLTNAWSIIQTDFR_	_GLHLYGTQGNVGLTNAWSIIQTDFR_	FALSE	TRUE	TRUE	LABEL_FREE	119.9	116.581	142.254	145.32	NaN	NaN	0.0723234	NaN	no group specified	NaN	4	691.107	691.107	76.7638
171201_0005_RPEs01_1	171201_0005_RPEs01_1.wiff	C	1	NA	1.04893e-100	0.632631	13	O14818	O14818	ALLEVVQSGGK	Stripped Sequence	ALLEVVQSGGK	0	FALSE	1	1	TRUE	FALSE	434.119	NaN	434.119	1.45332e-58	9.71032e-42	3.12547e-07	5.00075e-06	_ALLEVVQSGGK_	_ALLEVVQSGGK_	FALSE	TRUE	TRUE	LABEL_FREE	27.9	31.1635	63.8934	59.2952	NaN	0.611001	0.611001	9.71032e-42	no group specified	0.821195	2	550.819	550.814	434.119
171201_0005_RPEs01_1	171201_0005_RPEs01_1.wiff	C	1	NA	1.04893e-100	0.632631	13	O14818	O14818	RPFGISALIVGFDFDGTPR	Stripped Sequence	RPFGISALIVGFDFDGTPR	1	TRUE	1	2	TRUE	FALSE	89.2672	NaN	89.2672	8.37355e-25	2.02429e-11	0.0821411	1	_RPFGISALIVGFDFDGTPR_	_RPFGISALIVGFDFDGTPR_	FALSE	TRUE	TRUE	LABEL_FREE	117.2	117.157	142.586	142.616	NaN	0.504917	0.504917	2.47352e-11	no group specified	0.691415	3	689.034	689.034	89.2672
171201_0005_RPEs01_1	171201_0005_RPEs01_1.wiff	C	1	NA	1.04893e-100	0.632631	13	O14818	O14818	ILNPEEIEK	Stripped Sequence	ILNPEEIEK	0	TRUE	1	3	TRUE	FALSE	165.853	NaN	165.853	6.54448e-45	3.88258e-11	0.176795	1	_ILNPEEIEK_	_ILNPEEIEK_	FALSE	TRUE	TRUE	LABEL_FREE	22.3	23.0297	53.9231	53.0963	NaN	0.554144	0.554144	8.28208e-23	no group specified	0.716069	2	542.798	542.792	165.853
171201_0004_RPEs13_2	171201_0004_RPEs13_2.wiff	3wPQ	1	NA	1.04893e-100	0.632631	8	O14818	O14818	NIELAVMR	Stripped Sequence	NIELAVMR	0	TRUE	1	4	FALSE	FALSE	295.566	NaN	295.566	1.73139e-38	3.58928e-25	0.0160967	0.256891	_NIELAVMR_	_NIELAVMR_	FALSE	FALSE	TRUE	LABEL_FREE	38	40.2036	72.048	70.4587	NaN	0.623176	0.566829	6.58331e-12	no group specified	0.691206	2	473.263	473.261	295.566
171201_0004_RPEs13_2	171201_0004_RPEs13_2.wiff	3wPQ	1	NA	1.04893e-100	0.632631	8	O14818	O14818	AITVFSPDGHLFQVEYAQEAVKK	Stripped Sequence	AITVFSPDGHLFQVEYAQEAVKK	1	FALSE	1	5	FALSE	FALSE	50.8987	NaN	50.8987	2.07632e-52	4.99152e-43	0.0565859	0.88755	_AITVFSPDGHLFQVEYAQEAVKK_	_AITVFSPDGHLFQVEYAQEAVKK_	FALSE	FALSE	TRUE	LABEL_FREE	77	75.2796	105.606	107.709	NaN	0.666389	0.605435	1.25817e-18	no group specified	0.867927	4	645.089	645.092	50.8987
171201_0004_RPEs13_2	171201_0004_RPEs13_2.wiff	3wPQ	1	NA	1.04893e-100	0.632631	8	O14818	O14818	GRDIVVLGVEKK	Stripped Sequence	GRDIVVLGVEKK	2	TRUE	0	6	FALSE	FALSE	50.9198	NaN	50.9198	2.78693e-11	0.00742463	0.345213	1	_GRDIVVLGVEKK_	_GRDIVVLGVEKK_	FALSE	FALSE	TRUE	LABEL_FREE	2.5	8.36648	38.9201	34.0962	NaN	0.395266	0.361267	0.371379	no group specified	0.542019	3	438.27	438.267	50.9198
171201_0004_RPEs13_2	171201_0004_RPEs13_2.wiff	3wPQ	1	NA	1.04893e-100	0.632631	8	O14818	O14818	NYTDEAIETDDLTIK	Stripped Sequence	NYTDEAIETDDLTIK	0	TRUE	1	7	FALSE	FALSE	129.308	NaN	129.308	7.45833e-68	3.3402e-24	0.0733413	1	_NYTDEAIETDDLTIK_	_NYTDEAIETDDLTIK_	FALSE	FALSE	TRUE	LABEL_FREE	48.65	48.2012	79.5373	80.0174	NaN	0.535887	0.488845	0.000585446	no group specified	0.604209	2	870.912	870.922	129.308
171201_0004_RPEs13_2	171201_0004_RPEs13_2.wiff	3wPQ	1	NA	1.04893e-100	0.632631	8	O14818	O14818	LYQTDPSGTYHAWK	Stripped Sequence	LYQTDPSGTYHAWK	0	FALSE	1	8	FALSE	FALSE	120.68	NaN	120.68	1.50977e-56	3.23483e-46	0.000490516	0.00748669	_LYQTDPSGTYHAWK_	_LYQTDPSGTYHAWK_	FALSE	FALSE	TRUE	LABEL_FREE	18.9	17.8202	49.5571	50.6488	NaN	0.681245	0.618707	3.35298e-21	no group specified	0.846806	3	556.267	556.267	120.68
171201_0004_RPEs13_2	171201_0004_RPEs13_2.wiff	3wPQ	1	NA	1.04893e-100	0.632631	8	O14818	O14818	KICALDDNVCMAFAGLTADAR	Stripped Sequence	KICALDDNVCMAFAGLTADAR	1	TRUE	0	9	FALSE	FALSE	140.029	NaN	140.029	6.58204e-20	0.00110176	0.290699	1	_KIC[+57]ALDDNVC[+57]MAFAGLTADAR_	_KIC[+57]ALDDNVC[+57]MAFAGLTADAR_	FALSE	FALSE	TRUE	LABEL_FREE	85.7	85.4032	115.098	115.415	NaN	0.474961	0.434414	0.0146503	no group specified	0.551529	3	771.366	771.372	140.029
171201_0004_RPEs13_2	171201_0004_RPEs13_2.wiff	3wPQ	1	NA	1.04893e-100	0.632631	8	O14818	O14818	LTVEDPVTVEYITR	Stripped Sequence	LTVEDPVTVEYITR	0	FALSE	1	10	FALSE	FALSE	167.172	NaN	167.172	3.38941e-23	7.56043e-09	0.0515695	0.356067	_LTVEDPVTVEYITR_	_LTVEDPVTVEYITR_	FALSE	FALSE	TRUE	LABEL_FREE	65.1	66.4701	95.2808	93.9154	NaN	0.598233	0.544545	7.56043e-09	no group specified	0.773436	2	817.935	817.943	167.172
171201_0005_RPEs01_1	171201_0005_RPEs01_1.wiff	C	1	NA	2.10146e-24	0.545814	2	O14936	O14936	FTSSPGLSTEDLKR	Stripped Sequence	FTSSPGLSTEDLKR	1	TRUE	1	1	TRUE	FALSE	36.574	NaN	36.574	7.71039e-25	5.54194e-05	0.311427	1	_FTSSPGLSTEDLKR_	_FTSSPGLSTEDLKR_	FALSE	TRUE	TRUE	LABEL_FREE	18.2	16.3809	47.4058	50.1355	NaN	0.479063	0.479063	6.41758e-07	no group specified	0.551086	3	513.267	513.26	36.574
171201_0005_RPEs01_1	171201_0005_RPEs01_1.wiff	C	1	NA	2.10146e-24	0.545814	2	O14936	O14936	ITVYEALNHPWLK	Stripped Sequence	ITVYEALNHPWLK	0	TRUE	1	2	TRUE	FALSE	20.2901	NaN	20.2901	3.82834e-15	0.00494677	0.27602	0.873339	_ITVYEALNHPWLK_	_ITVYEALNHPWLK_	FALSE	TRUE	TRUE	LABEL_FREE	77.6	78.5281	108.035	107.665	NaN	0.503621	0.503621	4.29415e-11	no group specified	0.569475	3	528.624	528.618	20.2901
171201_0005_RPEs01_1	171201_0005_RPEs01_1.wiff	C	1	NA	2.22215e-101	0.633201	8	O14950;P19105	O14950;P19105	LNGTDPEDVIR	Stripped Sequence	LNGTDPEDVIR	0	FALSE	1	1	TRUE	FALSE	1256.37	NaN	1256.37	7.12783e-71	8.12335e-48	5.55177e-05	0.000646517	_LNGTDPEDVIR_	_LNGTDPEDVIR_	FALSE	TRUE	TRUE	LABEL_FREE	21.2	22.7991	53.3136	52.2165	NaN	0.626671	0.626671	8.12335e-48	no group specified	0.913329	2	614.812	614.809	1256.37
171201_0005_RPEs01_1	171201_0005_RPEs01_1.wiff	C	1	NA	2.22215e-101	0.633201	8	O14950;P19105	O14950;P19105	GNFNYIEFTR	Stripped Sequence	GNFNYIEFTR	0	FALSE	1	2	TRUE	FALSE	749.704	NaN	749.704	2.37703e-64	1.21661e-36	1.62087e-07	2.59003e-06	_GNFNYIEFTR_	_GNFNYIEFTR_	FALSE	TRUE	TRUE	LABEL_FREE	54.8	54.9546	86.3102	86.0828	NaN	0.568437	0.568437	5.07361e-27	no group specified	0.893588	2	630.804	630.802	749.704
171201_0005_RPEs01_1	171201_0005_RPEs01_1.wiff	C	1	NA	2.22215e-101	0.633201	8	O14950;P19105	O14950;P19105	ELLTTMGDRFTDEEVDELYR	Stripped Sequence	ELLTTMGDRFTDEEVDELYR	1	FALSE	1	3	TRUE	FALSE	216.494	NaN	216.494	1.31309e-60	2.65472e-43	3.58879e-06	5.73082e-05	_ELLTTMGDRFTDEEVDELYR_	_ELLTTMGDRFTDEEVDELYR_	FALSE	TRUE	TRUE	LABEL_FREE	83.6	81.9234	111.829	113.276	NaN	0.615077	0.615077	2.65472e-43	no group specified	0.919469	3	811.381	811.386	216.494
171201_0004_RPEs13_2	171201_0004_RPEs13_2.wiff	3wPQ	1	NA	2.22215e-101	0.633201	6	O14950;P19105	O14950;P19105	FTDEEVDELYR	Stripped Sequence	FTDEEVDELYR	0	FALSE	1	4	FALSE	FALSE	73.307	NaN	73.307	3.10966e-53	1.17214e-34	1.28334e-05	0.000205005	_FTDEEVDELYR_	_FTDEEVDELYR_	FALSE	FALSE	TRUE	LABEL_FREE	42.75	41.1096	72.7089	73.8026	NaN	0.60612	0.551591	9.56119e-10	no group specified	0.782679	2	708.32	708.325	73.307
171201_0004_RPEs13_2	171201_0004_RPEs13_2.wiff	3wPQ	1	NA	2.22215e-101	0.633201	6	O14950;P19105	O14950;P19105	ELLTTMGDR	Stripped Sequence	ELLTTMGDR	0	FALSE	0	5	FALSE	FALSE	149.177	NaN	149.177	6.60876e-40	2.33806e-24	0.0425252	0.472341	_ELLTTMGDR_	_ELLTTMGDR_	FALSE	FALSE	TRUE	LABEL_FREE	16.1	19.5017	50.8524	47.1921	NaN	0.465353	0.42583	0.0203012	no group specified	0.629291	2	518.261	518.26	149.177
171201_0004_RPEs13_2	171201_0004_RPEs13_2.wiff	3wPQ	1	NA	2.22215e-101	0.633201	6	O14950;P19105	O14950;P19105	NAFACFDEEATGTIQEDYLR	Stripped Sequence	NAFACFDEEATGTIQEDYLR	0	FALSE	0	6	FALSE	FALSE	199.164	NaN	199.164	6.97075e-11	7.51735e-09	0.0328215	0.308807	_NAFAC[+57]FDEEATGTIQEDYLR_	_NAFAC[+57]FDEEATGTIQEDYLR_	FALSE	FALSE	TRUE	LABEL_FREE	95.3	86.1995	116.158	123.079	NaN	0.487562	0.445671	0.0113437	no group specified	0.584256	3	784.015	784.021	199.164
171201_0004_RPEs13_2	171201_0004_RPEs13_2.wiff	3wPQ	1	NA	2.22215e-101	0.633201	6	O14950;P19105	O14950;P19105	EAFNMIDQNR	Stripped Sequence	EAFNMIDQNR	0	FALSE	1	7	FALSE	FALSE	96.8052	NaN	96.8052	1.65369e-10	2.91707e-08	0.172839	1	_EAFNMIDQNR_	_EAFNMIDQNR_	FALSE	FALSE	TRUE	LABEL_FREE	23.1	25.0876	54.9082	53.2255	NaN	0.539599	0.492161	0.000383042	no group specified	0.623605	2	619.285	619.287	96.8052
171201_0004_RPEs13_2	171201_0004_RPEs13_2.wiff	3wPQ	1	NA	2.22215e-101	0.633201	6	O14950;P19105	O14950;P19105	ATSNVFAMFDQSQIQEFK	Stripped Sequence	ATSNVFAMFDQSQIQEFK	0	FALSE	1	8	FALSE	FALSE	86.5669	NaN	86.5669	3.24164e-45	1.99385e-30	0.0210296	0.256375	_ATSNVFAMFDQSQIQEFK_	_ATSNVFAMFDQSQIQEFK_	FALSE	FALSE	TRUE	LABEL_FREE	101.1	100.681	129.125	129.477	NaN	0.603075	0.548871	2.16128e-09	no group specified	0.718023	3	697.667	697.671	86.5669
171201_0005_RPEs01_1	171201_0005_RPEs01_1.wiff	C	1	NA	1.1317e-44	0.575827	1	O14964	O14964	ALQNAVTTFVNR	Stripped Sequence	ALQNAVTTFVNR	0	TRUE	1	1	TRUE	FALSE	55.0912	NaN	55.0912	2.0105e-35	4.20957e-19	0.0661058	1	_ALQNAVTTFVNR_	_ALQNAVTTFVNR_	FALSE	TRUE	TRUE	LABEL_FREE	45.45	44.9608	75.8286	76.539	NaN	0.554155	0.554155	8.22222e-23	no group specified	0.751268	2	667.365	667.364	55.0912
171201_0005_RPEs01_1	171201_0005_RPEs01_1.wiff	C	1	NA	1.89803e-54	0.587665	2	O14979	O14979	FGEVVDCTIK	Stripped Sequence	FGEVVDCTIK	0	FALSE	1	1	TRUE	FALSE	77.2678	NaN	77.2678	1.19815e-18	4.37377e-05	0.323324	1	_FGEVVDC[+57]TIK_	_FGEVVDC[+57]TIK_	FALSE	TRUE	TRUE	LABEL_FREE	26.2	29.2723	61.1147	57.046	NaN	0.510316	0.510316	2.29199e-12	no group specified	0.568105	2	584.289	584.285	77.2678
171201_0005_RPEs01_1	171201_0005_RPEs01_1.wiff	C	1	NA	1.89803e-54	0.587665	2	O14979	O14979	GFGFVLFK	Stripped Sequence	GFGFVLFK	0	FALSE	1	2	TRUE	FALSE	52.7301	NaN	52.7301	1.19088e-40	2.13691e-15	0.153638	1	_GFGFVLFK_	_GFGFVLFK_	FALSE	TRUE	TRUE	LABEL_FREE	88.5	94.5594	121.828	117.46	NaN	0.524764	0.524764	2.13691e-15	no group specified	0.590353	2	457.76	457.752	52.7301
171201_0005_RPEs01_1	171201_0005_RPEs01_1.wiff	C	1	NA	2.42523e-56	0.589834	8	O14980	O14980	LISGWVSR	Stripped Sequence	LISGWVSR	0	TRUE	1	1	TRUE	FALSE	181.409	NaN	181.409	3.94782e-19	3.76858e-11	0.014703	0.139385	_LISGWVSR_	_LISGWVSR_	FALSE	TRUE	TRUE	LABEL_FREE	26.7	28.3228	59.5527	57.9835	NaN	0.491989	0.491989	4.82271e-09	no group specified	0.613589	2	459.264	459.255	181.409
171201_0005_RPEs01_1	171201_0005_RPEs01_1.wiff	C	1	NA	2.42523e-56	0.589834	8	O14980	O14980	AVGHPFVIQLGR	Stripped Sequence	AVGHPFVIQLGR	0	TRUE	1	2	TRUE	FALSE	65.446	NaN	65.446	8.095e-38	5.54352e-20	0.012625	0.19026	_AVGHPFVIQLGR_	_AVGHPFVIQLGR_	FALSE	TRUE	TRUE	LABEL_FREE	43	45.0544	75.9503	74.7307	NaN	0.543712	0.543712	5.54352e-20	no group specified	0.733855	3	431.919	431.91	65.446
171201_0005_RPEs01_1	171201_0005_RPEs01_1.wiff	C	1	NA	2.42523e-56	0.589834	8	O14980	O14980	IYLDMLNVYK	Stripped Sequence	IYLDMLNVYK	0	TRUE	1	3	TRUE	FALSE	67.9736	NaN	67.9736	3.30352e-15	0.000397919	0.26056	1	_IYLDMLNVYK_	_IYLDMLNVYK_	FALSE	TRUE	TRUE	LABEL_FREE	81.2	83.2707	112.875	110.994	NaN	0.523915	0.523915	3.30352e-15	no group specified	0.639377	2	636.339	636.337	67.9736
171201_0004_RPEs13_2	171201_0004_RPEs13_2.wiff	3wPQ	1	NA	2.42523e-56	0.589834	4	O14980	O14980	YYGLQILENVIK	Stripped Sequence	YYGLQILENVIK	0	TRUE	1	4	FALSE	FALSE	57.2203	NaN	57.2203	1.24203e-39	3.50375e-16	0.119195	1	_YYGLQILENVIK_	_YYGLQILENVIK_	FALSE	FALSE	TRUE	LABEL_FREE	114.25	115.316	141.474	140.332	NaN	0.586858	0.534382	1.16339e-07	no group specified	0.679017	2	726.909	726.914	57.2203
171201_0004_RPEs13_2	171201_0004_RPEs13_2.wiff	3wPQ	1	NA	2.42523e-56	0.589834	4	O14980	O14980	QMLPLNTNIR	Stripped Sequence	QMLPLNTNIR	0	TRUE	0	5	FALSE	FALSE	131.446	NaN	131.446	2.43742e-16	9.04336e-06	0.0850746	0.44074	_QMLPLNTNIR_	_QMLPLNTNIR_	FALSE	FALSE	TRUE	LABEL_FREE	42.7	44.3967	74.4394	73.7966	NaN	NaN	NaN	NaN	no group specified	NaN	2	600.332	600.333	131.446
171201_0004_RPEs13_2	171201_0004_RPEs13_2.wiff	3wPQ	1	NA	2.42523e-56	0.589834	4	O14980	O14980	NVDILKDPETVK	Stripped Sequence	NVDILKDPETVK	1	TRUE	0	6	FALSE	FALSE	65.5159	NaN	65.5159	1.41276e-41	3.94259e-10	0.274637	1	_NVDILKDPETVK_	_NVDILKDPETVK_	FALSE	FALSE	TRUE	LABEL_FREE	22.95	24.0913	53.8483	53.166	NaN	0.454673	0.416288	0.0351562	no group specified	0.498664	3	457.589	457.586	65.5159
171201_0004_RPEs13_2	171201_0004_RPEs13_2.wiff	3wPQ	1	NA	2.42523e-56	0.589834	4	O14980	O14980	YMLLPNQVWDSIIQQATK	Stripped Sequence	YMLLPNQVWDSIIQQATK	0	TRUE	1	7	FALSE	FALSE	36.1525	NaN	36.1525	1.09107e-36	4.76247e-06	0.35153	1	_YMLLPNQVWDSIIQQATK_	_YMLLPNQVWDSIIQQATK_	FALSE	FALSE	TRUE	LABEL_FREE	142.55	143.908	166.94	166.117	NaN	0.492619	0.45019	0.00999962	no group specified	0.606569	3	716.71	716.716	36.1525
171201_0005_RPEs01_1	171201_0005_RPEs01_1.wiff	C	1	NA	1.07644e-63	0.597881	17	O15020	O15020	NQDAAQQFLGR	Stripped Sequence	NQDAAQQFLGR	0	TRUE	1	1	TRUE	FALSE	31.5547	NaN	31.5547	2.22273e-40	1.32271e-23	0.125892	1	_NQDAAQQFLGR_	_NQDAAQQFLGR_	FALSE	TRUE	TRUE	LABEL_FREE	22.4	21.8806	52.9006	53.1064	NaN	0.572946	0.572946	1.98091e-28	no group specified	0.753204	2	624.31	624.307	31.5547
171201_0005_RPEs01_1	171201_0005_RPEs01_1.wiff	C	1	NA	1.07644e-63	0.597881	17	O15020	O15020	LISDINK	Stripped Sequence	LISDINK	0	FALSE	1	2	TRUE	FALSE	59.4721	NaN	59.4721	1.24635e-23	2.99295e-07	0.235822	1	_LISDINK_	_LISDINK_	FALSE	TRUE	TRUE	LABEL_FREE	-10.5	-4.63187	25.7681	21.3647	NaN	0.540597	0.540597	3.51061e-19	no group specified	0.700344	2	401.737	401.727	59.4721
171201_0005_RPEs01_1	171201_0005_RPEs01_1.wiff	C	1	NA	1.07644e-63	0.597881	17	O15020	O15020	ETWLSENQR	Stripped Sequence	ETWLSENQR	0	FALSE	1	3	TRUE	FALSE	95.3869	NaN	95.3869	8.17166e-11	1.46033e-05	0.169827	1	_ETWLSENQR_	_ETWLSENQR_	FALSE	TRUE	TRUE	LABEL_FREE	10.8	12.0433	42.4188	41.4775	NaN	0.455402	0.455402	0.000775991	no group specified	0.617984	2	581.778	581.774	95.3869
171201_0004_RPEs13_2	171201_0004_RPEs13_2.wiff	3wPQ	1	NA	1.07644e-63	0.597881	3	O15020	O15020	MLTAQDVSYDEAR	Stripped Sequence	MLTAQDVSYDEAR	0	TRUE	0	4	FALSE	FALSE	93.9474	NaN	93.9474	1.41237e-08	0.000229705	0.465478	1	_MLTAQDVSYDEAR_	_MLTAQDVSYDEAR_	FALSE	FALSE	TRUE	LABEL_FREE	25	23.4337	53.5563	54.6855	NaN	0.35339	0.324378	0.793171	no group specified	0.505903	2	749.846	749.851	93.9474
171201_0004_RPEs13_2	171201_0004_RPEs13_2.wiff	3wPQ	1	NA	1.07644e-63	0.597881	3	O15020	O15020	LVSSPELGHDEFSTQALAR	Stripped Sequence	LVSSPELGHDEFSTQALAR	0	TRUE	0	5	FALSE	FALSE	36.7787	NaN	36.7787	6.2493e-11	0.0077876	0.362828	1	_LVSSPELGHDEFSTQALAR_	_LVSSPELGHDEFSTQALAR_	FALSE	FALSE	TRUE	LABEL_FREE	46.7	46.1124	77.0463	77.4188	NaN	0.478828	0.437869	0.0134408	no group specified	0.571548	3	686.348	686.352	36.7787
171201_0004_RPEs13_2	171201_0004_RPEs13_2.wiff	3wPQ	1	NA	1.07644e-63	0.597881	3	O15020	O15020	FQIQDISVETEDNKEK	Stripped Sequence	FQIQDISVETEDNKEK	1	FALSE	0	6	FALSE	FALSE	40.2793	NaN	40.2793	1.20388e-14	0.000360713	0.333841	1	_FQIQDISVETEDNKEK_	_FQIQDISVETEDNKEK_	FALSE	FALSE	TRUE	LABEL_FREE	41.6	39.9728	71.8365	73.0252	NaN	0.483344	0.441904	0.0123605	no group specified	0.647997	3	641.65	641.652	40.2793
171201_0004_RPEs13_2	171201_0004_RPEs13_2.wiff	3wPQ	1	NA	1.07644e-63	0.597881	3	O15020	O15020	EYRPCDPQLVSER	Stripped Sequence	EYRPCDPQLVSER	1	TRUE	0	7	FALSE	FALSE	21.6088	NaN	21.6088	5.21813e-18	0.000680808	0.460128	1	_EYRPC[+57]DPQLVSER_	_EYRPC[+57]DPQLVSER_	FALSE	FALSE	TRUE	LABEL_FREE	11.4	9.52393	40.3147	41.8861	NaN	0.291056	0.267277	1	no group specified	0.42004	3	550.263	550.263	21.6088
171201_0004_RPEs13_2	171201_0004_RPEs13_2.wiff	3wPQ	1	NA	1.07644e-63	0.597881	3	O15020	O15020	AASAGVPYHGEVPVSLAR	Stripped Sequence	AASAGVPYHGEVPVSLAR	0	TRUE	0	8	FALSE	FALSE	36.2517	NaN	36.2517	1.13669e-11	0.00806271	0.471518	1	_AASAGVPYHGEVPVSLAR_	_AASAGVPYHGEVPVSLAR_	FALSE	FALSE	TRUE	LABEL_FREE	38.1	36.8716	68.468	70.5419	NaN	0.405813	0.372259	0.275283	no group specified	0.465685	3	594.316	594.318	36.2517
171201_0004_RPEs13_2	171201_0004_RPEs13_2.wiff	3wPQ	1	NA	1.07644e-63	0.597881	3	O15020	O15020	LEALAEER	Stripped Sequence	LEALAEER	0	TRUE	1	9	FALSE	FALSE	28.7038	NaN	28.7038	4.7387e-07	0.000192002	0.254573	1	_LEALAEER_	_LEALAEER_	FALSE	FALSE	TRUE	LABEL_FREE	-1.3	-2.49114	27.9995	28.653	NaN	0.517918	0.472792	0.00294492	no group specified	0.545679	2	465.748	465.746	28.7038
171201_0004_RPEs13_2	171201_0004_RPEs13_2.wiff	3wPQ	1	NA	1.07644e-63	0.597881	3	O15020	O15020	GQVLAAAYELQR	Stripped Sequence	GQVLAAAYELQR	0	TRUE	0	10	FALSE	FALSE	21.4365	NaN	21.4365	1.37559e-11	1.15502e-05	0.523488	1	_GQVLAAAYELQR_	_GQVLAAAYELQR_	FALSE	FALSE	TRUE	LABEL_FREE	39.8	39.0142	71.2023	71.6951	NaN	0.297742	0.27435	1	no group specified	0.332743	2	659.859	659.862	21.4365
171201_0004_RPEs13_2	171201_0004_RPEs13_2.wiff	3wPQ	1	NA	1.07644e-63	0.597881	3	O15020	O15020	LLEVLSGEILPKPTK	Stripped Sequence	LLEVLSGEILPKPTK	1	TRUE	0	11	FALSE	FALSE	21.146	NaN	21.146	2.1416e-29	0.00565549	0.713376	1	_LLEVLSGEILPKPTK_	_LLEVLSGEILPKPTK_	FALSE	FALSE	TRUE	LABEL_FREE	71.3	75.9296	106.084	101.565	NaN	0.309514	0.284965	1	no group specified	0.472035	3	546.334	546.334	21.146
171201_0004_RPEs13_2	171201_0004_RPEs13_2.wiff	3wPQ	1	NA	1.07644e-63	0.597881	3	O15020	O15020	DALLLWCQMK	Stripped Sequence	DALLLWCQMK	0	FALSE	0	15	FALSE	FALSE	76.3619	NaN	76.3619	2.1595e-11	0.00643682	0.245274	1	_DALLLWC[+57]QMK_	_DALLLWC[+57]QMK_	FALSE	FALSE	TRUE	LABEL_FREE	82.6	85.599	115.307	112.517	NaN	0.457067	0.418427	0.030909	no group specified	0.510317	2	639.323	639.325	76.3619
171201_0005_RPEs01_1	171201_0005_RPEs01_1.wiff	C	1	NA	2.25776e-121	0.649469	19	O15031	O15031	EASPNPEDGIVR	Stripped Sequence	EASPNPEDGIVR	0	TRUE	1	1	TRUE	FALSE	215.725	NaN	215.725	1.7541e-73	3.52489e-49	4.46205e-10	7.13755e-09	_EASPNPEDGIVR_	_EASPNPEDGIVR_	FALSE	TRUE	TRUE	LABEL_FREE	5.5	6.33279	37.266	36.6537	NaN	0.584016	0.584016	4.78889e-32	no group specified	0.777321	2	642.315	642.313	215.725
171201_0005_RPEs01_1	171201_0005_RPEs01_1.wiff	C	1	NA	2.25776e-121	0.649469	19	O15031	O15031	LFYEDGSGEK	Stripped Sequence	LFYEDGSGEK	0	TRUE	1	2	TRUE	FALSE	260.858	NaN	260.858	2.32306e-57	7.11962e-30	1.26071e-06	1.9421e-05	_LFYEDGSGEK_	_LFYEDGSGEK_	FALSE	TRUE	TRUE	LABEL_FREE	6.3	8.89522	39.9394	37.2139	NaN	0.5573	0.5573	1.04821e-23	no group specified	0.699943	2	572.761	572.757	260.858
171201_0005_RPEs01_1	171201_0005_RPEs01_1.wiff	C	1	NA	2.25776e-121	0.649469	19	O15031	O15031	RGNIFLTSYQYPFYDCR	Stripped Sequence	RGNIFLTSYQYPFYDCR	1	TRUE	1	3	TRUE	FALSE	102.574	NaN	102.574	4.91837e-77	9.14332e-41	3.16933e-07	5.06697e-06	_RGNIFLTSYQYPFYDC[+57]R_	_RGNIFLTSYQYPFYDC[+57]R_	FALSE	TRUE	TRUE	LABEL_FREE	78.8	76.1986	106.783	108.3	NaN	0.608416	0.608416	9.14332e-41	no group specified	0.864187	3	734.014	734.016	102.574
171201_0004_RPEs13_2	171201_0004_RPEs13_2.wiff	3wPQ	1	NA	2.25776e-121	0.649469	20	O15031	O15031	VYLTPDGTSSEYDSILVEINKR	Stripped Sequence	VYLTPDGTSSEYDSILVEINKR	1	TRUE	1	4	FALSE	FALSE	208.033	NaN	208.033	2.25099e-58	1.80918e-37	1.25285e-06	1.97818e-05	_VYLTPDGTSSEYDSILVEINKR_	_VYLTPDGTSSEYDSILVEINKR_	FALSE	FALSE	TRUE	LABEL_FREE	86.7	83.9599	113.664	116.659	NaN	0.641962	0.583612	1.27277e-14	no group specified	0.813014	3	833.759	833.767	208.033
171201_0004_RPEs13_2	171201_0004_RPEs13_2.wiff	3wPQ	1	NA	2.25776e-121	0.649469	20	O15031	O15031	AMTLQEAEAFVGAER	Stripped Sequence	AMTLQEAEAFVGAER	0	TRUE	1	5	FALSE	FALSE	155.988	NaN	155.988	1.09038e-47	3.82125e-19	3.76966e-05	0.000575737	_AMTLQEAEAFVGAER_	_AMTLQEAEAFVGAER_	FALSE	FALSE	TRUE	LABEL_FREE	80.8	76.7101	107.342	110.456	NaN	0.569965	0.51929	3.81189e-06	no group specified	0.741253	2	811.896	811.904	155.988
171201_0004_RPEs13_2	171201_0004_RPEs13_2.wiff	3wPQ	1	NA	2.25776e-121	0.649469	20	O15031	O15031	WTCQWDLR	Stripped Sequence	WTCQWDLR	0	TRUE	1	6	FALSE	FALSE	203.167	NaN	203.167	6.81926e-49	1.22488e-16	3.93286e-05	0.000523693	_WTC[+57]QWDLR_	_WTC[+57]QWDLR_	FALSE	FALSE	TRUE	LABEL_FREE	44.3	45.0268	74.88	74.3941	NaN	0.594274	0.541008	2.02558e-08	no group specified	0.766142	2	582.766	582.768	203.167
171201_0004_RPEs13_2	171201_0004_RPEs13_2.wiff	3wPQ	1	NA	2.25776e-121	0.649469	20	O15031	O15031	DSQDPYCGWCVVEGR	Stripped Sequence	DSQDPYCGWCVVEGR	0	TRUE	1	7	FALSE	FALSE	203.026	NaN	203.026	1.52041e-88	4.97015e-53	1.51567e-07	2.42507e-06	_DSQDPYC[+57]GWC[+57]VVEGR_	_DSQDPYC[+57]GWC[+57]VVEGR_	FALSE	FALSE	TRUE	LABEL_FREE	53.2	53.9296	84.8	84.0841	NaN	0.652788	0.593284	2.46663e-16	no group specified	0.83371	2	914.375	914.386	203.026
171201_0004_RPEs13_2	171201_0004_RPEs13_2.wiff	3wPQ	1	NA	2.25776e-121	0.649469	20	O15031	O15031	VLYAVFSR	Stripped Sequence	VLYAVFSR	0	TRUE	1	8	FALSE	FALSE	244.977	NaN	244.977	3.90502e-66	1.82128e-30	0.0022985	0.0358402	_VLYAVFSR_	_VLYAVFSR_	FALSE	FALSE	TRUE	LABEL_FREE	42.4	45.3454	75.4296	73.368	NaN	0.538354	0.491049	0.000442653	no group specified	0.591894	2	477.774	477.772	244.977
171201_0004_RPEs13_2	171201_0004_RPEs13_2.wiff	3wPQ	1	NA	2.25776e-121	0.649469	20	O15031	O15031	CAWCGGQSR	Stripped Sequence	CAWCGGQSR	0	TRUE	1	9	FALSE	FALSE	67.4289	NaN	67.4289	4.70833e-26	4.47699e-11	0.00730687	0.0698116	_C[+57]AWC[+57]GGQSR_	_C[+57]AWC[+57]GGQSR_	FALSE	FALSE	TRUE	LABEL_FREE	-19.4	-17.348	16.1459	14.4731	NaN	0.573123	0.522111	2.09061e-06	no group specified	0.756461	2	541.219	541.219	67.4289
171201_0004_RPEs13_2	171201_0004_RPEs13_2.wiff	3wPQ	1	NA	2.25776e-121	0.649469	20	O15031	O15031	GSSLHVGSDLLK	Stripped Sequence	GSSLHVGSDLLK	0	TRUE	0	10	FALSE	FALSE	5.00403	NaN	5.00403	1.00224e-32	4.95544e-13	0.037851	0.508283	_GSSLHVGSDLLK_	_GSSLHVGSDLLK_	FALSE	FALSE	TRUE	LABEL_FREE	19	25.6562	56.0492	50.7117	NaN	NaN	NaN	NaN	no group specified	NaN	2	606.833	606.834	5.00403
171201_0004_RPEs13_2	171201_0004_RPEs13_2.wiff	3wPQ	1	NA	2.25776e-121	0.649469	20	O15031	O15031	AEEASHWLWSR	Stripped Sequence	AEEASHWLWSR	0	TRUE	1	11	FALSE	FALSE	86.1813	NaN	86.1813	1.90927e-14	2.25106e-06	0.134518	0.719893	_AEEASHWLWSR_	_AEEASHWLWSR_	FALSE	FALSE	TRUE	LABEL_FREE	36.7	41.2252	72.8079	68.1076	NaN	0.507863	0.463809	0.00549431	no group specified	0.596178	2	686.326	686.33	86.1813
171201_0004_RPEs13_2	171201_0004_RPEs13_2.wiff	3wPQ	1	NA	2.25776e-121	0.649469	20	O15031	O15031	LQLEQQVATGPALDNKK	Stripped Sequence	LQLEQQVATGPALDNKK	1	TRUE	1	12	FALSE	FALSE	215.633	NaN	215.633	8.16612e-28	3.17922e-23	4.87453e-07	3.5912e-06	_LQLEQQVATGPALDNKK_	_LQLEQQVATGPALDNKK_	FALSE	FALSE	TRUE	LABEL_FREE	23.75	26.2362	56.972	53.7009	NaN	0.615013	0.559535	7.78722e-11	no group specified	0.760518	3	618.342	618.344	215.633
171201_0004_RPEs13_2	171201_0004_RPEs13_2.wiff	3wPQ	1	NA	2.25776e-121	0.649469	20	O15031	O15031	FGAQLQCVTGPQATR	Stripped Sequence	FGAQLQCVTGPQATR	0	TRUE	1	13	FALSE	FALSE	214.524	NaN	214.524	3.61929e-41	2.59176e-29	1.3103e-05	0.000208662	_FGAQLQC[+57]VTGPQATR_	_FGAQLQC[+57]VTGPQATR_	FALSE	FALSE	TRUE	LABEL_FREE	29.3	28.8659	60.0837	60.8113	NaN	0.640466	0.582276	2.15264e-14	no group specified	0.795223	2	817.409	817.417	214.524
171201_0004_RPEs13_2	171201_0004_RPEs13_2.wiff	3wPQ	1	NA	2.25776e-121	0.649469	20	O15031	O15031	LPVQECLSYPTCTQCR	Stripped Sequence	LPVQECLSYPTCTQCR	0	TRUE	1	14	FALSE	FALSE	199.585	NaN	199.585	2.48763e-63	1.36412e-33	0.000318462	0.00266839	_LPVQEC[+57]LSYPTC[+57]TQC[+57]R_	_LPVQEC[+57]LSYPTC[+57]TQC[+57]R_	FALSE	FALSE	TRUE	LABEL_FREE	38.4	37.7085	69.8678	70.7901	NaN	0.550911	0.502267	8.79394e-05	no group specified	0.601005	3	671.306	671.309	199.585
171201_0004_RPEs13_2	171201_0004_RPEs13_2.wiff	3wPQ	1	NA	2.25776e-121	0.649469	20	O15031	O15031	EAFEAYTDHATYK	Stripped Sequence	EAFEAYTDHATYK	0	TRUE	1	15	FALSE	FALSE	120.84	NaN	120.84	1.65535e-53	2.35175e-35	9.08173e-10	1.45239e-08	_EAFEAYTDHATYK_	_EAFEAYTDHATYK_	FALSE	FALSE	TRUE	LABEL_FREE	16.65	16.1214	47.2305	48.0917	NaN	0.64608	0.587291	2.91886e-15	no group specified	0.836496	3	515.9	515.899	120.84
171201_0004_RPEs13_2	171201_0004_RPEs13_2.wiff	3wPQ	1	NA	2.25776e-121	0.649469	20	O15031	O15031	VFRLPVQECLSYPTCTQCR	Stripped Sequence	VFRLPVQECLSYPTCTQCR	1	TRUE	1	16	FALSE	FALSE	109.098	NaN	109.098	4.03681e-41	5.92599e-07	0.113958	1	_VFRLPVQEC[+57]LSYPTC[+57]TQC[+57]R_	_VFRLPVQEC[+57]LSYPTC[+57]TQC[+57]R_	FALSE	FALSE	TRUE	LABEL_FREE	64.6	63.0121	92.4053	93.6871	NaN	0.579377	0.527699	5.92599e-07	no group specified	0.683557	3	805.385	805.393	109.098
171201_0004_RPEs13_2	171201_0004_RPEs13_2.wiff	3wPQ	1	NA	2.25776e-121	0.649469	20	O15031	O15031	GNGPHDNGIIVSTR	Stripped Sequence	GNGPHDNGIIVSTR	0	TRUE	1	17	FALSE	FALSE	196.641	NaN	196.641	2.78233e-39	6.00668e-15	0.00956672	0.102626	_GNGPHDNGIIVSTR_	_GNGPHDNGIIVSTR_	FALSE	FALSE	TRUE	LABEL_FREE	-6.1	-3.56765	26.3202	25.0489	NaN	0.50914	0.464949	0.00513344	no group specified	0.580632	3	479.58	479.578	196.641
171201_0004_RPEs13_2	171201_0004_RPEs13_2.wiff	3wPQ	1	NA	2.25776e-121	0.649469	20	O15031	O15031	GNIFLTSYQYPFYDCR	Stripped Sequence	GNIFLTSYQYPFYDCR	0	TRUE	1	18	FALSE	FALSE	107.26	NaN	107.26	2.70227e-07	0.000313328	0.424088	1	_GNIFLTSYQYPFYDC[+57]R_	_GNIFLTSYQYPFYDC[+57]R_	FALSE	FALSE	TRUE	LABEL_FREE	95.05	92.9832	121.807	122.79	NaN	0.541265	0.49365	0.000313328	no group specified	0.692379	3	681.98	681.984	107.26
171201_0004_RPEs13_2	171201_0004_RPEs13_2.wiff	3wPQ	1	NA	2.25776e-121	0.649469	20	O15031	O15031	GNIFLTSYQYPFYDCR	Stripped Sequence	GNIFLTSYQYPFYDCR	0	TRUE	1	18	FALSE	FALSE	101.511	NaN	101.511	6.05679e-28	0.000518309	0.627327	1	_GNIFLTSYQYPFYDC[+57]R_	_GNIFLTSYQYPFYDC[+57]R_	FALSE	FALSE	TRUE	LABEL_FREE	95.05	92.9584	121.769	122.79	NaN	NaN	0.0723234	NaN	no group specified	NaN	2	1022.47	1022.48	101.511
171201_0004_RPEs13_2	171201_0004_RPEs13_2.wiff	3wPQ	1	NA	2.25776e-121	0.649469	20	O15031	O15031	DIFYKPFHGDIQCGGHAPGSSK	Stripped Sequence	DIFYKPFHGDIQCGGHAPGSSK	1	TRUE	1	19	FALSE	FALSE	99.937	NaN	99.937	4.63333e-17	3.84416e-13	0.0106227	0.10858	_DIFYKPFHGDIQC[+57]GGHAPGSSK_	_DIFYKPFHGDIQC[+57]GGHAPGSSK_	FALSE	FALSE	TRUE	LABEL_FREE	29.5	29.5575	61.1076	61.0023	NaN	0.512611	0.46805	0.00420689	no group specified	0.590275	4	605.288	605.289	99.937
171201_0004_RPEs13_2	171201_0004_RPEs13_2.wiff	3wPQ	1	NA	2.25776e-121	0.649469	20	O15031	O15031	FMEPVTMQESGTFAFR	Stripped Sequence	FMEPVTMQESGTFAFR	0	TRUE	0	20	FALSE	FALSE	133.559	NaN	133.559	7.36018e-05	0.00958873	0.129098	0.917424	_FMEPVTMQESGTFAFR_	_FMEPVTMQESGTFAFR_	FALSE	FALSE	TRUE	LABEL_FREE	79.8	80.3125	109.605	108.95	NaN	0.468025	0.428217	0.0181517	no group specified	0.636542	2	939.432	939.443	133.559
171201_0004_RPEs13_2	171201_0004_RPEs13_2.wiff	3wPQ	1	NA	2.25776e-121	0.649469	20	O15031	O15031	FAMVVIAEPLQSWQPPR	Stripped Sequence	FAMVVIAEPLQSWQPPR	0	TRUE	1	22	FALSE	FALSE	58.4489	NaN	58.4489	6.78495e-29	4.65545e-09	0.164259	1	_FAMVVIAEPLQSWQPPR_	_FAMVVIAEPLQSWQPPR_	FALSE	FALSE	TRUE	LABEL_FREE	108.45	108.45	134.953	134.954	NaN	0.570702	0.519949	3.31633e-06	no group specified	0.670388	3	657.017	657.02	58.4489
171201_0005_RPEs01_1	171201_0005_RPEs01_1.wiff	C	1	NA	1.04678e-15	0.528615	2	O15067	O15067	LSFAHPPSAEVEAIALATLHDR	Stripped Sequence	LSFAHPPSAEVEAIALATLHDR	0	TRUE	1	1	TRUE	FALSE	13.0527	NaN	13.0527	2.84686e-16	0.00948595	0.345325	1	_LSFAHPPSAEVEAIALATLHDR_	_LSFAHPPSAEVEAIALATLHDR_	FALSE	TRUE	TRUE	LABEL_FREE	98.15	94.6716	121.908	126.168	NaN	0.528615	0.528615	2.84686e-16	no group specified	0.697984	4	587.062	587.058	13.0527
171201_0005_RPEs01_1	171201_0005_RPEs01_1.wiff	C	1	NA	2.8578e-115	0.644618	11	O15143	O15143	NAYVWTLK	Stripped Sequence	NAYVWTLK	0	TRUE	1	1	TRUE	FALSE	236.061	NaN	236.061	4.73042e-39	1.43633e-30	0.091049	1	_NAYVWTLK_	_NAYVWTLK_	FALSE	TRUE	TRUE	LABEL_FREE	44.1	45.5164	76.6492	75.303	NaN	0.591527	0.591527	1.24443e-34	no group specified	0.798799	2	497.771	497.764	236.061
171201_0005_RPEs01_1	171201_0005_RPEs01_1.wiff	C	1	NA	2.8578e-115	0.644618	11	O15143	O15143	WAPNENKFAVGSGSR	Stripped Sequence	WAPNENKFAVGSGSR	1	TRUE	1	2	TRUE	FALSE	85.146	NaN	85.146	2.46737e-48	1.05336e-27	0.138227	1	_WAPNENKFAVGSGSR_	_WAPNENKFAVGSGSR_	FALSE	TRUE	TRUE	LABEL_FREE	17.6	14.6914	44.7829	49.8142	NaN	0.590598	0.590598	2.62891e-34	no group specified	0.795467	3	540.602	540.596	85.146
171201_0005_RPEs01_1	171201_0005_RPEs01_1.wiff	C	1	NA	2.8578e-115	0.644618	11	O15143	O15143	NSVSQISVLSGGK	Stripped Sequence	NSVSQISVLSGGK	0	TRUE	1	3	TRUE	FALSE	212.238	NaN	212.238	9.07409e-110	3.44654e-54	1.53671e-06	2.45872e-05	_NSVSQISVLSGGK_	_NSVSQISVLSGGK_	FALSE	TRUE	TRUE	LABEL_FREE	25.55	27.0247	58.6876	56.1146	NaN	0.64277	0.64277	3.44654e-54	no group specified	0.907633	2	638.349	638.347	212.238
171201_0004_RPEs13_2	171201_0004_RPEs13_2.wiff	3wPQ	1	NA	2.8578e-115	0.644618	6	O15143	O15143	ASSEGGTAAGAGLDSLHK	Stripped Sequence	ASSEGGTAAGAGLDSLHK	0	TRUE	1	4	FALSE	FALSE	57.0105	NaN	57.0105	1.27547e-79	2.8798e-57	0.000178071	0.00284817	_ASSEGGTAAGAGLDSLHK_	_ASSEGGTAAGAGLDSLHK_	FALSE	FALSE	TRUE	LABEL_FREE	4.15	1.73962	33.0718	35.338	NaN	0.689014	0.625648	1.49085e-22	no group specified	0.890672	3	543.601	543.601	57.0105
171201_0004_RPEs13_2	171201_0004_RPEs13_2.wiff	3wPQ	1	NA	2.8578e-115	0.644618	6	O15143	O15143	TWKPTLVILR	Stripped Sequence	TWKPTLVILR	1	TRUE	0	5	FALSE	FALSE	48.7074	NaN	48.7074	9.28722e-66	1.15697e-21	0.256666	1	_TWKPTLVILR_	_TWKPTLVILR_	FALSE	FALSE	TRUE	LABEL_FREE	61.3	60.7855	91.1323	91.3859	NaN	0.37287	0.339616	0.586943	no group specified	0.419513	3	409.592	409.589	48.7074
171201_0004_RPEs13_2	171201_0004_RPEs13_2.wiff	3wPQ	1	NA	2.8578e-115	0.644618	6	O15143	O15143	VHELKEHNGQVTGIDWAPESNR	Stripped Sequence	VHELKEHNGQVTGIDWAPESNR	1	TRUE	1	6	FALSE	FALSE	50.8785	NaN	50.8785	4.11467e-21	4.16476e-06	0.295081	1	_VHELKEHNGQVTGIDWAPESNR_	_VHELKEHNGQVTGIDWAPESNR_	FALSE	FALSE	TRUE	LABEL_FREE	20.9	18.9934	50.7075	51.3145	NaN	0.569485	0.518861	4.16476e-06	no group specified	0.707858	4	629.812	629.814	50.8785
171201_0004_RPEs13_2	171201_0004_RPEs13_2.wiff	3wPQ	1	NA	2.8578e-115	0.644618	6	O15143	O15143	EVEERPAPTPWGSK	Stripped Sequence	EVEERPAPTPWGSK	1	TRUE	0	7	FALSE	FALSE	94.7063	NaN	94.7063	1.93128e-07	0.00269057	0.328494	1	_EVEERPAPTPWGSK_	_EVEERPAPTPWGSK_	FALSE	FALSE	TRUE	LABEL_FREE	9.8	9.34528	40.036	40.7748	NaN	0.378639	0.344506	0.527911	no group specified	0.407895	3	528.267	528.266	94.7063
171201_0004_RPEs13_2	171201_0004_RPEs13_2.wiff	3wPQ	1	NA	2.8578e-115	0.644618	6	O15143	O15143	STVLSLDWHPNNVLLAAGSCDFK	Stripped Sequence	STVLSLDWHPNNVLLAAGSCDFK	0	FALSE	1	8	FALSE	FALSE	76.12	NaN	76.12	5.02675e-42	1.0124e-10	0.175605	1	_STVLSLDWHPNNVLLAAGSC[+57]DFK_	_STVLSLDWHPNNVLLAAGSC[+57]DFK_	FALSE	FALSE	TRUE	LABEL_FREE	103	99.1715	127.706	130.948	NaN	0.578573	0.52698	7.00601e-07	no group specified	0.689665	3	848.757	848.766	76.12
171201_0004_RPEs13_2	171201_0004_RPEs13_2.wiff	3wPQ	1	NA	2.8578e-115	0.644618	6	O15143	O15143	VAWVSHDSTVCLADADKK	Stripped Sequence	VAWVSHDSTVCLADADKK	1	TRUE	1	9	FALSE	FALSE	233.753	NaN	233.753	1.74533e-23	1.23289e-08	0.471616	1	_VAWVSHDSTVC[+57]LADADKK_	_VAWVSHDSTVC[+57]LADADKK_	FALSE	FALSE	TRUE	LABEL_FREE	25	23.3065	53.4484	54.6855	NaN	NaN	0.0723234	NaN	no group specified	NaN	4	501.248	501.247	233.753
171201_0004_RPEs13_2	171201_0004_RPEs13_2.wiff	3wPQ	1	NA	2.8578e-115	0.644618	6	O15143	O15143	VAWVSHDSTVCLADADKK	Stripped Sequence	VAWVSHDSTVCLADADKK	1	TRUE	1	9	FALSE	FALSE	27.1877	NaN	27.1877	1.46958e-23	0.000556831	0.628356	1	_VAWVSHDSTVC[+57]LADADKK_	_VAWVSHDSTVC[+57]LADADKK_	FALSE	FALSE	TRUE	LABEL_FREE	25	23.289	53.4295	54.6855	NaN	0.524615	0.478774	0.00174568	no group specified	0.610535	3	667.995	667.998	27.1877
171201_0004_RPEs13_2	171201_0004_RPEs13_2.wiff	3wPQ	1	NA	2.8578e-115	0.644618	6	O15143	O15143	VISICYFEQENDWWVCK	Stripped Sequence	VISICYFEQENDWWVCK	0	TRUE	0	10	FALSE	FALSE	19.4111	NaN	19.4111	4.73032e-13	0.000529655	0.314446	1	_VISIC[+57]YFEQENDWWVC[+57]K_	_VISIC[+57]YFEQENDWWVC[+57]K_	FALSE	FALSE	TRUE	LABEL_FREE	112.2	116.569	142.481	138.71	NaN	NaN	0.0723234	NaN	no group specified	NaN	3	759.343	759.349	19.4111
171201_0004_RPEs13_2	171201_0004_RPEs13_2.wiff	3wPQ	1	NA	2.8578e-115	0.644618	6	O15143	O15143	EHNGQVTGIDWAPESNR	Stripped Sequence	EHNGQVTGIDWAPESNR	0	TRUE	0	11	FALSE	FALSE	57.8601	NaN	57.8601	2.69239e-05	0.00272861	0.53051	1	_EHNGQVTGIDWAPESNR_	_EHNGQVTGIDWAPESNR_	FALSE	FALSE	TRUE	LABEL_FREE	28	27.677	58.54	58.9475	NaN	0.399121	0.365284	0.335502	no group specified	0.42619	3	637.298	637.3	57.8601
171201_0005_RPEs01_1	171201_0005_RPEs01_1.wiff	C	1	NA	1.91326e-98	0.630708	9	O15144	O15144	NCFASVFEK	Stripped Sequence	NCFASVFEK	0	TRUE	1	1	TRUE	FALSE	448.474	NaN	448.474	2.73233e-37	8.39805e-33	0.000397219	0.00593449	_NC[+57]FASVFEK_	_NC[+57]FASVFEK_	FALSE	TRUE	TRUE	LABEL_FREE	40.3	41.7272	73.8628	72.5409	NaN	0.58624	0.58624	8.39805e-33	no group specified	0.804791	2	551.255	551.25	448.474
171201_0005_RPEs01_1	171201_0005_RPEs01_1.wiff	C	1	NA	1.91326e-98	0.630708	9	O15144	O15144	VFMQEFK	Stripped Sequence	VFMQEFK	0	TRUE	1	2	TRUE	FALSE	255.169	NaN	255.169	3.36141e-59	2.05376e-49	1.26512e-05	0.00015558	_VFMQEFK_	_VFMQEFK_	FALSE	TRUE	TRUE	LABEL_FREE	24.4	28.6726	59.9258	54.9268	NaN	0.630708	0.630708	2.05376e-49	no group specified	0.881468	2	464.733	464.725	255.169
171201_0005_RPEs01_1	171201_0005_RPEs01_1.wiff	C	1	NA	1.91326e-98	0.630708	9	O15144	O15144	IIEETLALK	Stripped Sequence	IIEETLALK	0	TRUE	1	3	TRUE	FALSE	185.558	NaN	185.558	2.03041e-50	6.27024e-36	0.296985	1	_IIEETLALK_	_IIEETLALK_	FALSE	TRUE	TRUE	LABEL_FREE	34.4	36.9797	68.8742	65.9701	NaN	0.625607	0.625607	2.13665e-47	no group specified	0.908255	2	515.313	515.307	185.558
171201_0004_RPEs13_2	171201_0004_RPEs13_2.wiff	3wPQ	1	NA	1.91326e-98	0.630708	5	O15144	O15144	DNTINLIHTFR	Stripped Sequence	DNTINLIHTFR	0	TRUE	1	4	FALSE	FALSE	143.822	NaN	143.822	1.3373e-65	1.61716e-45	3.62552e-07	5.80079e-06	_DNTINLIHTFR_	_DNTINLIHTFR_	FALSE	FALSE	TRUE	LABEL_FREE	50.95	53.294	84.1705	81.7778	NaN	0.625679	0.569065	3.0036e-12	no group specified	0.796671	3	448.574	448.571	143.822
171201_0004_RPEs13_2	171201_0004_RPEs13_2.wiff	3wPQ	1	NA	1.91326e-98	0.630708	5	O15144	O15144	YFQFQEEGKEGENR	Stripped Sequence	YFQFQEEGKEGENR	1	TRUE	1	5	FALSE	FALSE	99.8639	NaN	99.8639	5.4381e-63	3.04596e-43	0.000486488	0.00707833	_YFQFQEEGKEGENR_	_YFQFQEEGKEGENR_	FALSE	FALSE	TRUE	LABEL_FREE	13.9	13.7161	43.8476	44.18	NaN	0.665703	0.604822	1.65411e-18	no group specified	0.818293	3	587.601	587.602	99.8639
171201_0004_RPEs13_2	171201_0004_RPEs13_2.wiff	3wPQ	1	NA	1.91326e-98	0.630708	5	O15144	O15144	VYGSFLVNPESGYNVSLLYDLENLPASK	Stripped Sequence	VYGSFLVNPESGYNVSLLYDLENLPASK	0	TRUE	0	6	FALSE	FALSE	62.2161	NaN	62.2161	3.05472e-13	0.00185427	0.397367	1	_VYGSFLVNPESGYNVSLLYDLENLPASK_	_VYGSFLVNPESGYNVSLLYDLENLPASK_	FALSE	FALSE	TRUE	LABEL_FREE	137.7	136.083	160.634	162.123	NaN	NaN	NaN	NaN	no group specified	NaN	3	1030.19	1030.2	62.2161
171201_0004_RPEs13_2	171201_0004_RPEs13_2.wiff	3wPQ	1	NA	1.91326e-98	0.630708	5	O15144	O15144	DSIVHQAGMLKR	Stripped Sequence	DSIVHQAGMLKR	1	TRUE	0	7	FALSE	FALSE	29.4183	NaN	29.4183	8.48115e-26	9.74096e-10	0.206652	1	_DSIVHQAGMLKR_	_DSIVHQAGMLKR_	FALSE	FALSE	TRUE	LABEL_FREE	6.15	5.99036	36.5999	36.718	NaN	0.434354	0.398136	0.0964858	no group specified	0.396873	3	452.247	452.244	29.4183
171201_0004_RPEs13_2	171201_0004_RPEs13_2.wiff	3wPQ	1	NA	1.91326e-98	0.630708	5	O15144	O15144	MILLEVNNR	Stripped Sequence	MILLEVNNR	0	TRUE	0	8	FALSE	FALSE	199.79	NaN	199.79	1.32422e-08	7.16483e-06	0.092373	0.893601	_MILLEVNNR_	_MILLEVNNR_	FALSE	FALSE	TRUE	LABEL_FREE	42.1	45.8198	76.4792	73.1815	NaN	0.452228	0.414104	0.0401983	no group specified	0.641049	2	551.308	551.308	199.79
171201_0005_RPEs01_1	171201_0005_RPEs01_1.wiff	C	1	NA	1.08993e-122	0.650533	7	O15145	O15145	AYLQQLR	Stripped Sequence	AYLQQLR	0	TRUE	1	1	TRUE	FALSE	145.024	NaN	145.024	1.59e-92	7.80443e-40	0.00135807	0.0205754	_AYLQQLR_	_AYLQQLR_	FALSE	TRUE	TRUE	LABEL_FREE	9.2	10.9861	41.6208	40.2952	NaN	0.595539	0.595539	4.72718e-36	no group specified	0.761874	2	446.256	446.247	145.024
171201_0005_RPEs01_1	171201_0005_RPEs01_1.wiff	C	1	NA	1.08993e-122	0.650533	7	O15145	O15145	VFDPQNDKPSK	Stripped Sequence	VFDPQNDKPSK	1	TRUE	1	2	TRUE	FALSE	90.3981	NaN	90.3981	1.32901e-76	5.52805e-42	0.0335071	0.530468	_VFDPQNDKPSK_	_VFDPQNDKPSK_	FALSE	TRUE	TRUE	LABEL_FREE	-15.45	-15.2843	17.7084	17.3569	NaN	0.645924	0.645924	2.09794e-55	no group specified	0.910104	3	425.551	425.541	90.3981
171201_0005_RPEs01_1	171201_0005_RPEs01_1.wiff	C	1	NA	1.08993e-122	0.650533	7	O15145	O15145	ETKDTDIVDEAIYYFK	Stripped Sequence	ETKDTDIVDEAIYYFK	1	TRUE	1	3	TRUE	FALSE	104.912	NaN	104.912	4.48506e-65	2.90717e-34	0.00276945	0.0263383	_ETKDTDIVDEAIYYFK_	_ETKDTDIVDEAIYYFK_	FALSE	TRUE	TRUE	LABEL_FREE	96.8	97.3713	125.02	124.448	NaN	0.634542	0.634542	6.28226e-51	no group specified	0.862765	3	650.651	650.65	104.912
171201_0004_RPEs13_2	171201_0004_RPEs13_2.wiff	3wPQ	1	NA	1.08993e-122	0.650533	5	O15145	O15145	LIGNMALLPIR	Stripped Sequence	LIGNMALLPIR	0	TRUE	1	4	FALSE	FALSE	232.573	NaN	232.573	7.36867e-75	4.446e-57	1.24548e-08	1.97702e-07	_LIGNMALLPIR_	_LIGNMALLPIR_	FALSE	FALSE	TRUE	LABEL_FREE	82.1	86.7094	116.668	112.098	NaN	0.6735	0.611788	7.43238e-20	no group specified	0.866604	2	605.871	605.872	232.573
171201_0004_RPEs13_2	171201_0004_RPEs13_2.wiff	3wPQ	1	NA	1.08993e-122	0.650533	5	O15145	O15145	PAYHSSLMDPDTK	Stripped Sequence	PAYHSSLMDPDTK	0	TRUE	1	5	FALSE	FALSE	60.6221	NaN	60.6221	4.67027e-30	6.31946e-09	0.180662	0.829679	_PAYHSSLMDPDTK_	_PAYHSSLMDPDTK_	FALSE	FALSE	TRUE	LABEL_FREE	3.4	4.02056	35.2585	34.7957	NaN	0.537435	0.490228	0.000491821	no group specified	0.580413	3	487.894	487.893	60.6221
171201_0004_RPEs13_2	171201_0004_RPEs13_2.wiff	3wPQ	1	NA	1.08993e-122	0.650533	5	O15145	O15145	DTDIVDEAIYYFK	Stripped Sequence	DTDIVDEAIYYFK	0	TRUE	0	6	FALSE	FALSE	240.131	NaN	240.131	0.000794987	0.00793098	0.281712	1	_DTDIVDEAIYYFK_	_DTDIVDEAIYYFK_	FALSE	FALSE	TRUE	LABEL_FREE	112.9	115.927	142.05	139.571	NaN	0.405101	0.371516	0.281616	no group specified	0.511102	2	796.38	796.387	240.131
171201_0004_RPEs13_2	171201_0004_RPEs13_2.wiff	3wPQ	1	NA	1.08993e-122	0.650533	5	O15145	O15145	NYEIKNEADR	Stripped Sequence	NYEIKNEADR	1	TRUE	0	7	FALSE	FALSE	3.72748	NaN	3.72748	4.21856e-19	0.00177174	0.563237	1	_NYEIKNEADR_	_NYEIKNEADR_	FALSE	FALSE	TRUE	LABEL_FREE	-15.3	-17.7934	15.6435	17.7897	NaN	0.389705	0.355521	0.423708	no group specified	0.436792	3	417.87	417.867	3.72748
171201_0005_RPEs01_1	171201_0005_RPEs01_1.wiff	C	1	NA	1.20654e-114	0.644103	37	O15230	O15230	AGALLPAIHEQLR	Stripped Sequence	AGALLPAIHEQLR	0	TRUE	1	1	TRUE	FALSE	116.719	NaN	116.719	9.40667e-51	7.76922e-44	9.66931e-09	1.49036e-07	_AGALLPAIHEQLR_	_AGALLPAIHEQLR_	FALSE	TRUE	TRUE	LABEL_FREE	40.8	42.1781	74.3778	73.0518	NaN	0.586446	0.586446	7.14902e-33	no group specified	0.808686	3	463.605	463.597	116.719
171201_0005_RPEs01_1	171201_0005_RPEs01_1.wiff	C	1	NA	1.20654e-114	0.644103	37	O15230	O15230	ITRDDAAICTTEYSR	Stripped Sequence	ITRDDAAICTTEYSR	1	TRUE	1	2	TRUE	FALSE	141.157	NaN	141.157	1.44639e-84	6.65532e-43	2.50735e-08	4.01175e-07	_ITRDDAAIC[+57]TTEYSR_	_ITRDDAAIC[+57]TTEYSR_	FALSE	TRUE	TRUE	LABEL_FREE	6.1	3.70289	34.9663	37.035	NaN	0.583554	0.583554	6.83529e-32	no group specified	0.84727	3	591.281	591.277	141.157
171201_0005_RPEs01_1	171201_0005_RPEs01_1.wiff	C	1	NA	1.20654e-114	0.644103	37	O15230	O15230	LVGGPVAGGDPNQTIR	Stripped Sequence	LVGGPVAGGDPNQTIR	0	TRUE	1	3	TRUE	FALSE	130.551	NaN	130.551	9.60623e-77	3.22722e-42	8.58619e-06	0.00012676	_LVGGPVAGGDPNQTIR_	_LVGGPVAGGDPNQTIR_	FALSE	TRUE	TRUE	LABEL_FREE	17.1	16.9692	48.4258	48.6729	NaN	0.575729	0.575729	2.56206e-29	no group specified	0.822223	2	775.918	775.922	130.551
171201_0004_RPEs13_2	171201_0004_RPEs13_2.wiff	3wPQ	1	NA	1.20654e-114	0.644103	51	O15230	O15230	GALDQLCGAGGLCR	Stripped Sequence	GALDQLCGAGGLCR	0	TRUE	1	4	FALSE	FALSE	302.548	NaN	302.548	7.97865e-39	8.04267e-22	3.26868e-05	0.000417459	_GALDQLC[+57]GAGGLC[+57]R_	_GALDQLC[+57]GAGGLC[+57]R_	FALSE	FALSE	TRUE	LABEL_FREE	41.4	41.1428	72.7373	72.9577	NaN	0.629732	0.572686	8.13472e-13	no group specified	0.826483	2	724.343	724.348	302.548
171201_0004_RPEs13_2	171201_0004_RPEs13_2.wiff	3wPQ	1	NA	1.20654e-114	0.644103	51	O15230	O15230	IAASATCGEEAPAR	Stripped Sequence	IAASATCGEEAPAR	0	TRUE	1	5	FALSE	FALSE	257.367	NaN	257.367	4.36281e-80	3.05162e-64	7.16089e-11	1.14574e-09	_IAASATC[+57]GEEAPAR_	_IAASATC[+57]GEEAPAR_	FALSE	FALSE	TRUE	LABEL_FREE	-10.7	-13.6368	18.6686	21.2274	NaN	0.700352	0.635777	2.21574e-24	no group specified	0.935758	2	702.333	702.338	257.367
171201_0004_RPEs13_2	171201_0004_RPEs13_2.wiff	3wPQ	1	NA	1.20654e-114	0.644103	51	O15230	O15230	GFGEPFVLNPGTWALR	Stripped Sequence	GFGEPFVLNPGTWALR	0	TRUE	1	6	FALSE	FALSE	218.76	NaN	218.76	1.04395e-47	1.59719e-36	1.1251e-05	0.000179616	_GFGEPFVLNPGTWALR_	_GFGEPFVLNPGTWALR_	FALSE	FALSE	TRUE	LABEL_FREE	114.8	116.952	142.69	140.837	NaN	0.6181	0.562293	3.13003e-11	no group specified	0.854333	2	880.96	880.969	218.76
171201_0004_RPEs13_2	171201_0004_RPEs13_2.wiff	3wPQ	1	NA	1.20654e-114	0.644103	51	O15230	O15230	VGFEGATCDR	Stripped Sequence	VGFEGATCDR	0	TRUE	1	7	FALSE	FALSE	266.73	NaN	266.73	2.60553e-92	6.87775e-51	2.24018e-09	3.57405e-08	_VGFEGATC[+57]DR_	_VGFEGATC[+57]DR_	FALSE	FALSE	TRUE	LABEL_FREE	-2.4	-2.65348	27.7108	28.0881	NaN	0.660096	0.599813	1.49865e-17	no group specified	0.892928	2	556.245	556.246	266.73
171201_0004_RPEs13_2	171201_0004_RPEs13_2.wiff	3wPQ	1	NA	1.20654e-114	0.644103	51	O15230	O15230	FGFNPLEFENFSWR	Stripped Sequence	FGFNPLEFENFSWR	0	TRUE	1	8	FALSE	FALSE	235.608	NaN	235.608	1.56012e-77	8.01529e-45	1.82706e-07	2.91446e-06	_FGFNPLEFENFSWR_	_FGFNPLEFENFSWR_	FALSE	FALSE	TRUE	LABEL_FREE	125.8	126.427	152.992	151.827	NaN	0.641722	0.583398	1.38592e-14	no group specified	0.86234	2	895.42	895.431	235.608
171201_0004_RPEs13_2	171201_0004_RPEs13_2.wiff	3wPQ	1	NA	1.20654e-114	0.644103	51	O15230	O15230	CDIGGALGQSCEPR	Stripped Sequence	CDIGGALGQSCEPR	0	TRUE	1	9	FALSE	FALSE	281.282	NaN	281.282	7.06298e-51	1.00328e-37	0.000622105	0.00594759	_C[+57]DIGGALGQSC[+57]EPR_	_C[+57]DIGGALGQSC[+57]EPR_	FALSE	FALSE	TRUE	LABEL_FREE	15.8	14.3628	44.7946	46.6551	NaN	0.619837	0.563845	1.85173e-11	no group specified	0.788742	2	760.335	760.341	281.282
171201_0004_RPEs13_2	171201_0004_RPEs13_2.wiff	3wPQ	1	NA	1.20654e-114	0.644103	51	O15230	O15230	FANSPRPDLWVLER	Stripped Sequence	FANSPRPDLWVLER	1	FALSE	1	10	FALSE	FALSE	1	NaN	1	5.41434e-78	1.47344e-43	2.02362e-08	3.2375e-07	_FANSPRPDLWVLER_	_FANSPRPDLWVLER_	FALSE	FALSE	TRUE	LABEL_FREE	66.1	65.6265	94.2361	94.5333	NaN	NaN	NaN	NaN	no group specified	NaN	3	567.302	567.303	1
171201_0004_RPEs13_2	171201_0004_RPEs13_2.wiff	3wPQ	1	NA	1.20654e-114	0.644103	51	O15230	O15230	DQASQLLAGTEATLGHAK	Stripped Sequence	DQASQLLAGTEATLGHAK	0	TRUE	1	11	FALSE	FALSE	236.065	NaN	236.065	1.66878e-55	2.85029e-41	1.85347e-09	2.91448e-08	_DQASQLLAGTEATLGHAK_	_DQASQLLAGTEATLGHAK_	FALSE	FALSE	TRUE	LABEL_FREE	60.6	60.7739	91.1266	91.0551	NaN	0.652118	0.592685	3.17084e-16	no group specified	0.872013	3	604.315	604.316	236.065
171201_0004_RPEs13_2	171201_0004_RPEs13_2.wiff	3wPQ	1	NA	1.20654e-114	0.644103	51	O15230	O15230	AIQVFLLGGSR	Stripped Sequence	AIQVFLLGGSR	0	TRUE	1	12	FALSE	FALSE	176.209	NaN	176.209	2.47461e-87	1.94446e-47	6.1866e-08	9.89077e-07	_AIQVFLLGGSR_	_AIQVFLLGGSR_	FALSE	FALSE	TRUE	LABEL_FREE	69.9	73.7891	103.691	99.9368	NaN	0.664446	0.603699	2.70941e-18	no group specified	0.910279	2	580.843	580.844	176.209
171201_0004_RPEs13_2	171201_0004_RPEs13_2.wiff	3wPQ	1	NA	1.20654e-114	0.644103	51	O15230	O15230	AVAAEAQDTATR	Stripped Sequence	AVAAEAQDTATR	0	TRUE	1	13	FALSE	FALSE	151.966	NaN	151.966	1.69866e-59	1.07427e-32	1.15806e-10	1.76855e-09	_AVAAEAQDTATR_	_AVAAEAQDTATR_	FALSE	FALSE	TRUE	LABEL_FREE	-20.2	-23.0944	11.7395	13.72	NaN	0.671754	0.610228	1.48662e-19	no group specified	0.89921	2	602.302	602.303	151.966
171201_0004_RPEs13_2	171201_0004_RPEs13_2.wiff	3wPQ	1	NA	1.20654e-114	0.644103	51	O15230	O15230	HVPEAVPEAFPELYWQAPPSYLGDR	Stripped Sequence	HVPEAVPEAFPELYWQAPPSYLGDR	0	TRUE	1	14	FALSE	FALSE	493.528	NaN	493.528	7.17939e-47	1.53419e-26	0.0267673	0.358503	_HVPEAVPEAFPELYWQAPPSYLGDR_	_HVPEAVPEAFPELYWQAPPSYLGDR_	FALSE	FALSE	TRUE	LABEL_FREE	100.9	100.961	129.36	129.309	NaN	0.676029	0.614047	2.73261e-20	no group specified	0.886256	3	956.805	956.817	493.528
171201_0004_RPEs13_2	171201_0004_RPEs13_2.wiff	3wPQ	1	NA	1.20654e-114	0.644103	51	O15230	O15230	APQQGLLSLHPCLYSTLCR	Stripped Sequence	APQQGLLSLHPCLYSTLCR	0	TRUE	1	15	FALSE	FALSE	261.561	NaN	261.561	1.39016e-23	3.18377e-14	0.0180179	0.273805	_APQQGLLSLHPC[+57]LYSTLC[+57]R_	_APQQGLLSLHPC[+57]LYSTLC[+57]R_	FALSE	FALSE	TRUE	LABEL_FREE	74.4	72.3937	102.73	105.07	NaN	0.620826	0.564729	1.36806e-11	no group specified	0.812259	3	738.71	738.715	261.561
171201_0004_RPEs13_2	171201_0004_RPEs13_2.wiff	3wPQ	1	NA	1.20654e-114	0.644103	51	O15230	O15230	TPPYLQLQVTEK	Stripped Sequence	TPPYLQLQVTEK	0	TRUE	1	16	FALSE	FALSE	108.055	NaN	108.055	1.06402e-42	2.10938e-29	0.0634012	1	_TPPYLQLQVTEK_	_TPPYLQLQVTEK_	FALSE	FALSE	TRUE	LABEL_FREE	49.4	50.2172	80.9738	80.7995	NaN	0.549021	0.500579	0.000114677	no group specified	0.536623	2	708.89	708.895	108.055
171201_0004_RPEs13_2	171201_0004_RPEs13_2.wiff	3wPQ	1	NA	1.20654e-114	0.644103	51	O15230	O15230	ISFDSQISTTK	Stripped Sequence	ISFDSQISTTK	0	TRUE	1	17	FALSE	FALSE	169.075	NaN	169.075	8.31892e-38	4.70235e-18	0.0258589	0.362006	_ISFDSQISTTK_	_ISFDSQISTTK_	FALSE	FALSE	TRUE	LABEL_FREE	23.8	24.3698	54.1334	53.7192	NaN	0.616566	0.560923	4.94336e-11	no group specified	0.785334	2	613.817	613.819	169.075
171201_0004_RPEs13_2	171201_0004_RPEs13_2.wiff	3wPQ	1	NA	1.20654e-114	0.644103	51	O15230	O15230	CATGYWGFPNCRPCDCGAR	Stripped Sequence	CATGYWGFPNCRPCDCGAR	1	TRUE	1	18	FALSE	FALSE	165.679	NaN	165.679	2.81626e-45	6.93127e-23	0.0180319	0.221015	_C[+57]ATGYWGFPNC[+57]RPC[+57]DC[+57]GAR_	_C[+57]ATGYWGFPNC[+57]RPC[+57]DC[+57]GAR_	FALSE	FALSE	TRUE	LABEL_FREE	42.2	39.668	71.5895	73.2128	NaN	0.638677	0.580677	4.0128e-14	no group specified	0.851621	3	768.977	768.983	165.679
171201_0004_RPEs13_2	171201_0004_RPEs13_2.wiff	3wPQ	1	NA	1.20654e-114	0.644103	51	O15230	O15230	TLAEVER	Stripped Sequence	TLAEVER	0	TRUE	1	19	FALSE	FALSE	201.72	NaN	201.72	2.12836e-54	3.72085e-20	0.054795	0.818711	_TLAEVER_	_TLAEVER_	FALSE	FALSE	TRUE	LABEL_FREE	-15.9	-12.9249	19.2269	17.0526	NaN	0.607686	0.55299	6.21728e-10	no group specified	0.744075	2	409.224	409.221	201.72
171201_0004_RPEs13_2	171201_0004_RPEs13_2.wiff	3wPQ	1	NA	1.20654e-114	0.644103	51	O15230	O15230	TLQFGHMSVTVER	Stripped Sequence	TLQFGHMSVTVER	0	TRUE	1	20	FALSE	FALSE	152.155	NaN	152.155	9.89716e-36	3.3256e-24	0.00395009	0.0500807	_TLQFGHMSVTVER_	_TLQFGHMSVTVER_	FALSE	FALSE	TRUE	LABEL_FREE	42	41.1916	72.7792	73.1503	NaN	0.673235	0.611551	8.24713e-20	no group specified	0.889596	3	502.257	502.257	152.155
171201_0004_RPEs13_2	171201_0004_RPEs13_2.wiff	3wPQ	1	NA	1.20654e-114	0.644103	51	O15230	O15230	DTLASVFR	Stripped Sequence	DTLASVFR	0	TRUE	1	21	FALSE	FALSE	489.959	NaN	489.959	9.17843e-46	1.29725e-30	0.00815866	0.0753938	_DTLASVFR_	_DTLASVFR_	FALSE	FALSE	TRUE	LABEL_FREE	43.2	45.9355	76.7033	73.852	NaN	0.657218	0.597242	4.57828e-17	no group specified	0.844987	2	454.745	454.743	489.959
171201_0004_RPEs13_2	171201_0004_RPEs13_2.wiff	3wPQ	1	NA	1.20654e-114	0.644103	51	O15230	O15230	CKPGFWGLSPSNPEGCTR	Stripped Sequence	CKPGFWGLSPSNPEGCTR	1	TRUE	1	22	FALSE	FALSE	350.755	NaN	350.755	4.49275e-21	1.11881e-10	0.0291072	0.285424	_C[+57]KPGFWGLSPSNPEGC[+57]TR_	_C[+57]KPGFWGLSPSNPEGC[+57]TR_	FALSE	FALSE	TRUE	LABEL_FREE	44.4	41.4945	72.9922	74.4409	NaN	0.635202	0.577573	1.3264e-13	no group specified	0.862121	3	683.98	683.984	350.755
171201_0004_RPEs13_2	171201_0004_RPEs13_2.wiff	3wPQ	1	NA	1.20654e-114	0.644103	51	O15230	O15230	TFQLDTAVDRPCAR	Stripped Sequence	TFQLDTAVDRPCAR	1	TRUE	1	23	FALSE	FALSE	287.013	NaN	287.013	2.4538e-40	4.2614e-19	0.0144589	0.117483	_TFQLDTAVDRPC[+57]AR_	_TFQLDTAVDRPC[+57]AR_	FALSE	FALSE	TRUE	LABEL_FREE	26	27.8215	58.7057	56.6031	NaN	0.669125	0.607879	4.2614e-19	no group specified	0.839157	3	550.607	550.607	287.013
171201_0004_RPEs13_2	171201_0004_RPEs13_2.wiff	3wPQ	1	NA	1.20654e-114	0.644103	51	O15230	O15230	DLADLAAYTALK	Stripped Sequence	DLADLAAYTALK	0	TRUE	1	24	FALSE	FALSE	257.325	NaN	257.325	7.34751e-41	1.73191e-16	0.0229179	0.329	_DLADLAAYTALK_	_DLADLAAYTALK_	FALSE	FALSE	TRUE	LABEL_FREE	80.7	83.9621	113.667	110.301	NaN	0.606892	0.552281	7.73998e-10	no group specified	0.679392	2	632.843	632.845	257.325
171201_0004_RPEs13_2	171201_0004_RPEs13_2.wiff	3wPQ	1	NA	1.20654e-114	0.644103	51	O15230	O15230	AIEASNAYSR	Stripped Sequence	AIEASNAYSR	0	TRUE	1	25	FALSE	FALSE	239.081	NaN	239.081	2.18434e-48	1.6598e-27	0.0337034	0.462005	_AIEASNAYSR_	_AIEASNAYSR_	FALSE	FALSE	TRUE	LABEL_FREE	-13.2	-13.695	18.6245	18.9994	NaN	0.669204	0.60795	4.12261e-19	no group specified	0.843147	2	541.267	541.267	239.081
171201_0004_RPEs13_2	171201_0004_RPEs13_2.wiff	3wPQ	1	NA	1.20654e-114	0.644103	51	O15230	O15230	TQCLCKPGYAGASCER	Stripped Sequence	TQCLCKPGYAGASCER	1	TRUE	1	26	FALSE	FALSE	218.774	NaN	218.774	9.87354e-48	1.12857e-23	0.0645885	0.955226	_TQC[+57]LC[+57]KPGYAGASC[+57]ER_	_TQC[+57]LC[+57]KPGYAGASC[+57]ER_	FALSE	FALSE	TRUE	LABEL_FREE	-5.6	-10.1865	22.1619	25.0775	NaN	0.647747	0.58878	1.58841e-15	no group specified	0.817833	3	619.94	619.941	218.774
171201_0004_RPEs13_2	171201_0004_RPEs13_2.wiff	3wPQ	1	NA	1.20654e-114	0.644103	51	O15230	O15230	LGLVWAALQGAR	Stripped Sequence	LGLVWAALQGAR	0	TRUE	1	27	FALSE	FALSE	621.806	NaN	621.806	3.19424e-45	5.95473e-23	0.0504764	0.626344	_LGLVWAALQGAR_	_LGLVWAALQGAR_	FALSE	FALSE	TRUE	LABEL_FREE	87.6	91.1657	119.241	117.359	NaN	0.662738	0.602173	5.3263e-18	no group specified	0.856737	2	627.87	627.872	621.806
171201_0004_RPEs13_2	171201_0004_RPEs13_2.wiff	3wPQ	1	NA	1.20654e-114	0.644103	51	O15230	O15230	LELEEAATPEGHAVR	Stripped Sequence	LELEEAATPEGHAVR	0	TRUE	1	28	FALSE	FALSE	201.109	NaN	201.109	4.57941e-47	9.98645e-17	0.05517	0.596921	_LELEEAATPEGHAVR_	_LELEEAATPEGHAVR_	FALSE	FALSE	TRUE	LABEL_FREE	17.8	17.1143	48.671	49.5201	NaN	0.609337	0.554465	3.93922e-10	no group specified	0.773569	3	541.278	541.278	201.109
171201_0004_RPEs13_2	171201_0004_RPEs13_2.wiff	3wPQ	1	NA	1.20654e-114	0.644103	51	O15230	O15230	ASPDGLCQVSLQQGR	Stripped Sequence	ASPDGLCQVSLQQGR	0	TRUE	1	29	FALSE	FALSE	139.529	NaN	139.529	1.78036e-36	7.71043e-20	0.0738391	1	_ASPDGLC[+57]QVSLQQGR_	_ASPDGLC[+57]QVSLQQGR_	FALSE	FALSE	TRUE	LABEL_FREE	24.1	23.8691	53.7444	53.8572	NaN	0.578261	0.526701	7.47549e-07	no group specified	0.73976	2	808.396	808.404	139.529
171201_0004_RPEs13_2	171201_0004_RPEs13_2.wiff	3wPQ	1	NA	1.20654e-114	0.644103	51	O15230	O15230	LAASLDGAR	Stripped Sequence	LAASLDGAR	0	TRUE	1	30	FALSE	FALSE	371.956	NaN	371.956	7.04817e-30	5.73355e-22	0.0257408	0.233015	_LAASLDGAR_	_LAASLDGAR_	FALSE	FALSE	TRUE	LABEL_FREE	-4.8	-2.68685	27.6515	25.1231	NaN	0.670536	0.60914	2.4296e-19	no group specified	0.901353	2	437.243	437.24	371.956
171201_0004_RPEs13_2	171201_0004_RPEs13_2.wiff	3wPQ	1	NA	1.20654e-114	0.644103	51	O15230	O15230	LCDELTGQCICPPR	Stripped Sequence	LCDELTGQCICPPR	0	TRUE	1	31	FALSE	FALSE	286.414	NaN	286.414	1.77772e-36	1.38094e-14	0.0595683	0.321529	_LC[+57]DELTGQC[+57]IC[+57]PPR_	_LC[+57]DELTGQC[+57]IC[+57]PPR_	FALSE	FALSE	TRUE	LABEL_FREE	36.5	36.5315	67.7335	67.6579	NaN	0.635052	0.577438	1.39349e-13	no group specified	0.759997	2	859.887	859.896	286.414
171201_0004_RPEs13_2	171201_0004_RPEs13_2.wiff	3wPQ	1	NA	1.20654e-114	0.644103	51	O15230	O15230	DGFFGLDQADYFGCR	Stripped Sequence	DGFFGLDQADYFGCR	0	TRUE	1	32	FALSE	FALSE	120.551	NaN	120.551	1.25673e-26	5.15011e-13	0.246758	1	_DGFFGLDQADYFGC[+57]R_	_DGFFGLDQADYFGC[+57]R_	FALSE	FALSE	TRUE	LABEL_FREE	94.5	98.8791	127.414	122.277	NaN	0.59222	0.539172	3.32447e-08	no group specified	0.716666	2	884.375	884.385	120.551
171201_0004_RPEs13_2	171201_0004_RPEs13_2.wiff	3wPQ	1	NA	1.20654e-114	0.644103	51	O15230	O15230	VQSQLQAMQENVER	Stripped Sequence	VQSQLQAMQENVER	0	TRUE	1	33	FALSE	FALSE	111.79	NaN	111.79	7.18004e-19	3.51136e-15	0.102828	0.795517	_VQSQLQAMQENVER_	_VQSQLQAMQENVER_	FALSE	FALSE	TRUE	LABEL_FREE	26.5	24.0806	53.8374	57.5669	NaN	0.654817	0.595097	1.14404e-16	no group specified	0.829841	2	830.41	830.418	111.79
171201_0004_RPEs13_2	171201_0004_RPEs13_2.wiff	3wPQ	1	NA	1.20654e-114	0.644103	51	O15230	O15230	AHPASNAIDGTER	Stripped Sequence	AHPASNAIDGTER	0	TRUE	1	34	FALSE	FALSE	330.094	NaN	330.094	1.56853e-47	4.03343e-33	3.9923e-05	0.000629893	_AHPASNAIDGTER_	_AHPASNAIDGTER_	FALSE	FALSE	TRUE	LABEL_FREE	-24.5	-26.3339	9.98934	10.7418	NaN	0.630079	0.572996	7.28656e-13	no group specified	0.860802	3	446.885	446.882	330.094
171201_0004_RPEs13_2	171201_0004_RPEs13_2.wiff	3wPQ	1	NA	1.20654e-114	0.644103	51	O15230	O15230	FFLHGVTLVPIEEFSPEFVEPR	Stripped Sequence	FFLHGVTLVPIEEFSPEFVEPR	0	TRUE	1	35	FALSE	FALSE	408.226	NaN	408.226	6.91928e-48	6.63679e-46	2.82521e-05	0.000422061	_FFLHGVTLVPIEEFSPEFVEPR_	_FFLHGVTLVPIEEFSPEFVEPR_	FALSE	FALSE	TRUE	LABEL_FREE	126.75	126.257	152.796	153.172	NaN	0.60605	0.551529	9.74419e-10	no group specified	0.832569	3	863.784	863.794	408.226
171201_0004_RPEs13_2	171201_0004_RPEs13_2.wiff	3wPQ	1	NA	1.20654e-114	0.644103	51	O15230	O15230	GQLQLVEGNFR	Stripped Sequence	GQLQLVEGNFR	0	TRUE	0	36	FALSE	FALSE	2296.19	NaN	2296.19	1.88783e-42	3.18808e-23	0.374261	1	_GQLQLVEGNFR_	_GQLQLVEGNFR_	FALSE	FALSE	TRUE	LABEL_FREE	44	44.8965	74.6728	74.2386	NaN	0.402011	0.368296	0.30918	no group specified	0.655019	2	630.838	630.84	2296.19
171201_0004_RPEs13_2	171201_0004_RPEs13_2.wiff	3wPQ	1	NA	1.20654e-114	0.644103	51	O15230	O15230	QATGDYMGVSLR	Stripped Sequence	QATGDYMGVSLR	0	TRUE	1	37	FALSE	FALSE	188.305	NaN	188.305	6.67186e-37	3.03901e-05	0.0528506	0.239981	_QATGDYMGVSLR_	_QATGDYMGVSLR_	FALSE	FALSE	TRUE	LABEL_FREE	32.9	32.7715	63.7106	63.8049	NaN	0.627099	0.570333	1.90392e-12	no group specified	0.827295	2	649.314	649.317	188.305
171201_0004_RPEs13_2	171201_0004_RPEs13_2.wiff	3wPQ	1	NA	1.20654e-114	0.644103	51	O15230	O15230	NQERLEEALQR	Stripped Sequence	NQERLEEALQR	1	TRUE	1	38	FALSE	FALSE	124.554	NaN	124.554	1.87168e-14	2.33201e-06	0.246172	1	_NQERLEEALQR_	_NQERLEEALQR_	FALSE	FALSE	TRUE	LABEL_FREE	5.4	4.48045	35.541	36.1415	NaN	0.572552	0.521602	2.33201e-06	no group specified	0.63858	3	462.576	462.573	124.554
171201_0004_RPEs13_2	171201_0004_RPEs13_2.wiff	3wPQ	1	NA	1.20654e-114	0.644103	51	O15230	O15230	LPVTVGFSGCVK	Stripped Sequence	LPVTVGFSGCVK	0	TRUE	1	39	FALSE	FALSE	83.8889	NaN	83.8889	3.9437e-10	1.5341e-05	0.322853	1	_LPVTVGFSGC[+57]VK_	_LPVTVGFSGC[+57]VK_	FALSE	FALSE	TRUE	LABEL_FREE	45.8	47.0932	77.9168	76.4408	NaN	0.495637	0.452886	0.00914088	no group specified	0.523063	2	632.342	632.344	83.8889
171201_0004_RPEs13_2	171201_0004_RPEs13_2.wiff	3wPQ	1	NA	1.20654e-114	0.644103	51	O15230	O15230	YAFLLHGYQPAHPTFPVEVLINAGR	Stripped Sequence	YAFLLHGYQPAHPTFPVEVLINAGR	0	TRUE	1	40	FALSE	FALSE	543.374	NaN	543.374	1.82228e-53	2.64365e-27	0.000768119	0.0120626	_YAFLLHGYQPAHPTFPVEVLINAGR_	_YAFLLHGYQPAHPTFPVEVLINAGR_	FALSE	FALSE	TRUE	LABEL_FREE	106.2	104.552	132.35	133.212	NaN	0.658855	0.598704	2.43174e-17	no group specified	0.891477	4	703.375	703.38	543.374
171201_0004_RPEs13_2	171201_0004_RPEs13_2.wiff	3wPQ	1	NA	1.20654e-114	0.644103	51	O15230	O15230	AVPLQPPPPLTSASK	Stripped Sequence	AVPLQPPPPLTSASK	0	TRUE	1	41	FALSE	FALSE	648.706	NaN	648.706	8.17791e-30	1.41151e-05	0.377262	1	_AVPLQPPPPLTSASK_	_AVPLQPPPPLTSASK_	FALSE	FALSE	TRUE	LABEL_FREE	42.9	41.9244	73.1266	73.8038	NaN	0.526729	0.480663	0.00145309	no group specified	0.632399	2	751.932	751.938	648.706
171201_0004_RPEs13_2	171201_0004_RPEs13_2.wiff	3wPQ	1	NA	1.20654e-114	0.644103	51	O15230	O15230	DLGAPQAAAEAELAAAQR	Stripped Sequence	DLGAPQAAAEAELAAAQR	0	TRUE	1	42	FALSE	FALSE	226.095	NaN	226.095	9.8464e-24	7.28965e-10	0.408749	1	_DLGAPQAAAEAELAAAQR_	_DLGAPQAAAEAELAAAQR_	FALSE	FALSE	TRUE	LABEL_FREE	58.6	58.5896	89.3276	89.3489	NaN	0.644731	0.586086	4.75368e-15	no group specified	0.773193	3	584.967	584.969	226.095
171201_0004_RPEs13_2	171201_0004_RPEs13_2.wiff	3wPQ	1	NA	1.20654e-114	0.644103	51	O15230	O15230	DLGAPQAAAEAELAAAQR	Stripped Sequence	DLGAPQAAAEAELAAAQR	0	TRUE	1	42	FALSE	FALSE	172.113	NaN	172.113	1.37803e-32	0.000191855	0.625675	1	_DLGAPQAAAEAELAAAQR_	_DLGAPQAAAEAELAAAQR_	FALSE	FALSE	TRUE	LABEL_FREE	58.6	58.5738	89.2949	89.3489	NaN	NaN	0.0723234	NaN	no group specified	NaN	2	876.947	876.957	172.113
171201_0004_RPEs13_2	171201_0004_RPEs13_2.wiff	3wPQ	1	NA	1.20654e-114	0.644103	51	O15230	O15230	WQGQYEGLR	Stripped Sequence	WQGQYEGLR	0	TRUE	1	43	FALSE	FALSE	357	NaN	357	6.17697e-08	8.05204e-05	0.130428	0.64637	_WQGQYEGLR_	_WQGQYEGLR_	FALSE	FALSE	TRUE	LABEL_FREE	14.2	13.6458	43.7208	44.6484	NaN	0.570913	0.520137	3.19079e-06	no group specified	0.784048	2	568.778	568.778	357
171201_0004_RPEs13_2	171201_0004_RPEs13_2.wiff	3wPQ	1	NA	1.20654e-114	0.644103	51	O15230	O15230	CYCRPNFSGER	Stripped Sequence	CYCRPNFSGER	1	TRUE	0	44	FALSE	FALSE	139.069	NaN	139.069	3.06531e-05	0.000403065	0.247301	1	_C[+57]YC[+57]RPNFSGER_	_C[+57]YC[+57]RPNFSGER_	FALSE	FALSE	TRUE	LABEL_FREE	-2.8	-7.44132	24.6157	27.4503	NaN	0.445747	0.408314	0.056881	no group specified	0.730525	3	482.54	482.538	139.069
171201_0004_RPEs13_2	171201_0004_RPEs13_2.wiff	3wPQ	1	NA	1.20654e-114	0.644103	51	O15230	O15230	GQDLGQAVLDAGHSVSTLEK	Stripped Sequence	GQDLGQAVLDAGHSVSTLEK	0	TRUE	1	45	FALSE	FALSE	253.012	NaN	253.012	1.28352e-11	0.000328588	0.434295	1	_GQDLGQAVLDAGHSVSTLEK_	_GQDLGQAVLDAGHSVSTLEK_	FALSE	FALSE	TRUE	LABEL_FREE	62.8	63.4453	92.9026	92.2044	NaN	0.521007	0.475551	0.00234339	no group specified	0.639042	3	675.68	675.683	253.012
171201_0004_RPEs13_2	171201_0004_RPEs13_2.wiff	3wPQ	1	NA	1.20654e-114	0.644103	51	O15230	O15230	GYAQMAPVQPR	Stripped Sequence	GYAQMAPVQPR	0	TRUE	1	46	FALSE	FALSE	448.943	NaN	448.943	1.80446e-33	1.08746e-06	0.049612	0.621294	_GYAQMAPVQPR_	_GYAQMAPVQPR_	FALSE	FALSE	TRUE	LABEL_FREE	14.3	13.0306	42.9846	44.7382	NaN	0.506741	0.462806	0.0058229	no group specified	0.613063	2	609.308	609.31	448.943
171201_0004_RPEs13_2	171201_0004_RPEs13_2.wiff	3wPQ	1	NA	1.20654e-114	0.644103	51	O15230	O15230	STGDPWLTDGSYLDGTGFAR	Stripped Sequence	STGDPWLTDGSYLDGTGFAR	0	TRUE	1	47	FALSE	FALSE	214.207	NaN	214.207	1.7208e-17	1.30751e-07	0.295655	1	_STGDPWLTDGSYLDGTGFAR_	_STGDPWLTDGSYLDGTGFAR_	FALSE	FALSE	TRUE	LABEL_FREE	83.55	84.7311	114.703	113.586	NaN	0.561816	0.512009	1.61007e-05	no group specified	0.726615	2	1058.48	1058.5	214.207
171201_0004_RPEs13_2	171201_0004_RPEs13_2.wiff	3wPQ	1	NA	1.20654e-114	0.644103	51	O15230	O15230	VQEQLSSLWEENQALATQTR	Stripped Sequence	VQEQLSSLWEENQALATQTR	0	TRUE	1	48	FALSE	FALSE	207.697	NaN	207.697	1.02239e-06	0.00270258	0.620683	1	_VQEQLSSLWEENQALATQTR_	_VQEQLSSLWEENQALATQTR_	FALSE	FALSE	TRUE	LABEL_FREE	73.25	71.5396	101.82	103.327	NaN	0.576729	0.525333	1.02239e-06	no group specified	0.728696	3	777.724	777.73	207.697
171201_0004_RPEs13_2	171201_0004_RPEs13_2.wiff	3wPQ	1	NA	1.20654e-114	0.644103	51	O15230	O15230	QEVGVAVHTPQR	Stripped Sequence	QEVGVAVHTPQR	0	TRUE	1	49	FALSE	FALSE	120.203	NaN	120.203	8.50946e-09	0.00130734	0.180439	1	_QEVGVAVHTPQR_	_QEVGVAVHTPQR_	FALSE	FALSE	TRUE	LABEL_FREE	-4.5	-7.27524	24.7952	25.1403	NaN	0.568797	0.518246	4.73031e-06	no group specified	0.757731	3	440.905	440.902	120.203
171201_0004_RPEs13_2	171201_0004_RPEs13_2.wiff	3wPQ	1	NA	1.20654e-114	0.644103	51	O15230	O15230	LLHSLDQAKEELER	Stripped Sequence	LLHSLDQAKEELER	1	TRUE	0	50	FALSE	FALSE	67.0553	NaN	67.0553	0.000863024	0.00727379	0.662052	1	_LLHSLDQAKEELER_	_LLHSLDQAKEELER_	FALSE	FALSE	TRUE	LABEL_FREE	30.15	29.1924	60.7272	62.0766	NaN	NaN	0.0723234	NaN	no group specified	NaN	4	420.978	420.975	67.0553
171201_0004_RPEs13_2	171201_0004_RPEs13_2.wiff	3wPQ	1	NA	1.20654e-114	0.644103	51	O15230	O15230	ILQAVQAAEDAAGQALQQADHTWATVVR	Stripped Sequence	ILQAVQAAEDAAGQALQQADHTWATVVR	0	TRUE	1	51	FALSE	FALSE	119.922	NaN	119.922	1.67805e-08	0.00885713	0.658538	1	_ILQAVQAAEDAAGQALQQADHTWATVVR_	_ILQAVQAAEDAAGQALQQADHTWATVVR_	FALSE	FALSE	TRUE	LABEL_FREE	147.25	145.247	168.167	170.337	NaN	NaN	0.0723234	NaN	no group specified	NaN	4	741.135	741.14	119.922
171201_0004_RPEs13_2	171201_0004_RPEs13_2.wiff	3wPQ	1	NA	1.20654e-114	0.644103	51	O15230	O15230	SYDFISHCAAQGYHISPSSSSLFCR	Stripped Sequence	SYDFISHCAAQGYHISPSSSSLFCR	0	TRUE	0	54	FALSE	FALSE	489.868	NaN	489.868	1.76264e-20	0.00961537	0.410637	1	_SYDFISHC[+57]AAQGYHISPSSSSLFC[+57]R_	_SYDFISHC[+57]AAQGYHISPSSSSLFC[+57]R_	FALSE	FALSE	TRUE	LABEL_FREE	66.35	66.498	95.3851	94.832	NaN	NaN	NaN	NaN	no group specified	NaN	4	720.073	720.079	489.868
171201_0005_RPEs01_1	171201_0005_RPEs01_1.wiff	C	1	NA	1.2239e-36	0.565028	1	O15264;P45983;P45984;P53778;P53779;Q15759;Q16539	O15264;P45983;P45984;P53778;P53779;Q15759;Q16539	ILDFGLAR	Stripped Sequence	ILDFGLAR	0	FALSE	1	1	TRUE	FALSE	39.4251	NaN	39.4251	1.7242e-23	3.72339e-10	0.152836	1	_ILDFGLAR_	_ILDFGLAR_	FALSE	TRUE	TRUE	LABEL_FREE	54.5	57.2252	88.8244	85.7905	NaN	NaN	NaN	NaN	no group specified	NaN	2	452.766	452.757	39.4251
171201_0005_RPEs01_1	171201_0005_RPEs01_1.wiff	C	1	NA	8.2132e-20	0.537261	1	O15347	O15347	MSAYAFFVQTCR	Stripped Sequence	MSAYAFFVQTCR	0	TRUE	1	1	TRUE	FALSE	78.2498	NaN	78.2498	8.39565e-11	2.58443e-06	0.306659	1	_M[+16]SAYAFFVQTC[+57]R_	_M[+16]SAYAFFVQTC[+57]R_	FALSE	TRUE	TRUE	LABEL_FREE	58.35	60.3884	91.0846	89.1255	NaN	0.500146	0.500146	1.83159e-10	no group specified	0.541474	2	748.837	748.839	78.2498
171201_0005_RPEs01_1	171201_0005_RPEs01_1.wiff	C	1	NA	8.06342e-23	0.542971	1	O15394	O15394	IIELSQTTAK	Stripped Sequence	IIELSQTTAK	0	TRUE	1	1	TRUE	FALSE	74.7969	NaN	74.7969	8.62758e-20	6.43577e-19	0.0936685	0.432895	_IIELSQTTAK_	_IIELSQTTAK_	FALSE	TRUE	TRUE	LABEL_FREE	6.7	11.2597	41.826	37.8501	NaN	0.542971	0.542971	8.62758e-20	no group specified	0.729643	2	552.319	552.314	74.7969
171201_0005_RPEs01_1	171201_0005_RPEs01_1.wiff	C	1	NA	7.43844e-07	0.503607	1	O15438;P33527	O15438;P33527	LNTIMDYTR	Stripped Sequence	LNTIMDYTR	0	FALSE	1	1	TRUE	FALSE	392.67	NaN	392.67	4.56232e-20	5.58756e-06	0.0092913	0.0438103	_LNTIMDYTR_	_LNTIMDYTR_	FALSE	TRUE	TRUE	LABEL_FREE	29.4	27.4181	58.993	61.3833	NaN	0.472882	0.472882	5.58756e-06	no group specified	0.758465	2	563.782	563.777	392.67
171201_0005_RPEs01_1	171201_0005_RPEs01_1.wiff	C	1	NA	4.35646e-19	0.535816	5	O15460	O15460	TGVLTVASYR	Stripped Sequence	TGVLTVASYR	0	TRUE	1	1	TRUE	FALSE	79.1466	NaN	79.1466	1.04028e-13	0.00138351	0.394372	1	_TGVLTVASYR_	_TGVLTVASYR_	FALSE	TRUE	TRUE	LABEL_FREE	26.3	26.6288	57.829	57.2131	NaN	0.487615	0.487615	2.62441e-08	no group specified	0.718259	2	533.798	533.792	79.1466
171201_0005_RPEs01_1	171201_0005_RPEs01_1.wiff	C	1	NA	4.35646e-19	0.535816	5	O15460	O15460	YFEQLLEEEREK	Stripped Sequence	YFEQLLEEEREK	1	TRUE	1	2	TRUE	FALSE	18.8837	NaN	18.8837	4.58191e-09	0.000865909	0.47903	1	_YFEQLLEEEREK_	_YFEQLLEEEREK_	FALSE	TRUE	TRUE	LABEL_FREE	48.1	48.8481	80.6151	79.6297	NaN	0.475076	0.475076	2.64155e-06	no group specified	0.621323	3	538.267	538.261	18.8837
171201_0005_RPEs01_1	171201_0005_RPEs01_1.wiff	C	1	NA	4.35646e-19	0.535816	5	O15460	O15460	QLDAGEEATTTK	Stripped Sequence	QLDAGEEATTTK	0	TRUE	1	3	TRUE	FALSE	14.4076	NaN	14.4076	5.48888e-18	9.69715e-06	0.448041	1	_QLDAGEEATTTK_	_QLDAGEEATTTK_	FALSE	TRUE	TRUE	LABEL_FREE	-19.6	-17.354	15.9995	14.5326	NaN	0.535816	0.535816	5.48888e-18	no group specified	0.705503	2	632.307	632.304	14.4076
171201_0004_RPEs13_2	171201_0004_RPEs13_2.wiff	3wPQ	1	NA	4.35646e-19	0.535816	0	O15460	O15460	SSWLEEDDDPVVAR	Stripped Sequence	SSWLEEDDDPVVAR	0	TRUE	0	4	FALSE	FALSE	27.9356	NaN	27.9356	1.19625e-09	0.00899761	0.483948	1	_SSWLEEDDDPVVAR_	_SSWLEEDDDPVVAR_	FALSE	FALSE	TRUE	LABEL_FREE	48.4	50.2529	81.0177	79.7724	NaN	NaN	NaN	NaN	no group specified	NaN	2	809.373	809.381	27.9356
171201_0005_RPEs01_1	171201_0005_RPEs01_1.wiff	C	1	NA	7.09543e-11	0.516522	0	O15498	O15498	LYSLSVLYK	Stripped Sequence	LYSLSVLYK	0	TRUE	0	1	TRUE	FALSE	65.8362	NaN	65.8362	2.52047e-07	0.00296935	0.137157	0.909648	_LYSLSVLYK_	_LYSLSVLYK_	FALSE	TRUE	TRUE	LABEL_FREE	62.9	65.7219	95.2013	92.8982	NaN	0.421031	0.421031	0.0439846	no group specified	0.587098	2	543.316	543.31	65.8362
171201_0005_RPEs01_1	171201_0005_RPEs01_1.wiff	C	1	NA	6.06283e-96	0.628563	2	O15511	O15511	ALAAGGVGSIVR	Stripped Sequence	ALAAGGVGSIVR	0	TRUE	1	1	TRUE	FALSE	182.869	NaN	182.869	2.65246e-62	7.42482e-35	0.000371618	0.00348297	_ALAAGGVGSIVR_	_ALAAGGVGSIVR_	FALSE	TRUE	TRUE	LABEL_FREE	26	27.0154	58.6675	56.7119	NaN	0.592167	0.592167	7.42482e-35	no group specified	0.830085	2	535.819	535.813	182.869
171201_0005_RPEs01_1	171201_0005_RPEs01_1.wiff	C	1	NA	6.06283e-96	0.628563	2	O15511	O15511	GFESPSDNSSAMLLQWHEK	Stripped Sequence	GFESPSDNSSAMLLQWHEK	0	TRUE	1	2	TRUE	FALSE	65.9178	NaN	65.9178	1.87095e-08	0.00934635	0.475013	1	_GFESPSDNSSAMLLQWHEK_	_GFESPSDNSSAMLLQWHEK_	FALSE	TRUE	TRUE	LABEL_FREE	61.3	60.3656	91.073	91.298	NaN	0.488495	0.488495	1.87095e-08	no group specified	0.62276	3	721.665	721.667	65.9178
171201_0005_RPEs01_1	171201_0005_RPEs01_1.wiff	C	1	NA	0.000277204	0.495395	1	O43143	O43143	FTDILVR	Stripped Sequence	FTDILVR	0	TRUE	1	1	TRUE	FALSE	52.8769	NaN	52.8769	4.7922e-07	0.000268972	0.297158	1	_FTDILVR_	_FTDILVR_	FALSE	TRUE	TRUE	LABEL_FREE	33.6	37.2352	69.368	65.5766	NaN	0.479866	0.479866	4.7922e-07	no group specified	0.442384	2	432.253	432.243	52.8769
171201_0005_RPEs01_1	171201_0005_RPEs01_1.wiff	C	1	NA	0.000277204	0.495395	1	O43143	O43143	TCTDIKPEWLVK	Stripped Sequence	TCTDIKPEWLVK	1	TRUE	0	2	TRUE	FALSE	16.4782	NaN	16.4782	0.00286348	0.00817267	0.522788	1	_TC[+57]TDIKPEWLVK_	_TC[+57]TDIKPEWLVK_	FALSE	TRUE	TRUE	LABEL_FREE	40	41.8889	74.0693	72.2812	NaN	0.394624	0.394624	0.0921603	no group specified	0.502777	3	497.262	497.255	16.4782
171201_0005_RPEs01_1	171201_0005_RPEs01_1.wiff	C	1	NA	4.14355e-85	0.618935	16	O43242	O43242	ISLADIAQK	Stripped Sequence	ISLADIAQK	0	TRUE	1	1	TRUE	FALSE	182.946	NaN	182.946	2.09998e-42	2.07208e-18	0.0923599	1	_ISLADIAQK_	_ISLADIAQK_	FALSE	TRUE	TRUE	LABEL_FREE	37.1	39.2754	71.5423	69.1721	NaN	0.612734	0.612734	2.09998e-42	no group specified	0.821601	2	479.782	479.774	182.946
171201_0005_RPEs01_1	171201_0005_RPEs01_1.wiff	C	1	NA	4.14355e-85	0.618935	16	O43242	O43242	ISDDLMQK	Stripped Sequence	ISDDLMQK	0	TRUE	1	2	TRUE	FALSE	71.7457	NaN	71.7457	1.97695e-42	5.30306e-12	0.198704	1	_ISDDLMQK_	_ISDDLMQK_	FALSE	TRUE	TRUE	LABEL_FREE	2.4	4.35943	35.5058	34.0489	NaN	0.524975	0.524975	1.9181e-15	no group specified	0.66616	2	475.237	475.229	71.7457
171201_0005_RPEs01_1	171201_0005_RPEs01_1.wiff	C	1	NA	4.14355e-85	0.618935	16	O43242	O43242	AVQGFFTSNNATR	Stripped Sequence	AVQGFFTSNNATR	0	TRUE	1	3	TRUE	FALSE	148.512	NaN	148.512	1.59037e-32	1.0612e-14	0.113585	1	_AVQGFFTSNNATR_	_AVQGFFTSNNATR_	FALSE	TRUE	TRUE	LABEL_FREE	25.9	26.909	58.4367	56.5667	NaN	0.521609	0.521609	1.0612e-14	no group specified	0.680937	2	706.849	706.851	148.512
171201_0004_RPEs13_2	171201_0004_RPEs13_2.wiff	3wPQ	1	NA	4.14355e-85	0.618935	8	O43242	O43242	ALDLVAAK	Stripped Sequence	ALDLVAAK	0	TRUE	1	4	FALSE	FALSE	120.528	NaN	120.528	7.97056e-11	2.51994e-05	0.185354	0.913945	_ALDLVAAK_	_ALDLVAAK_	FALSE	FALSE	TRUE	LABEL_FREE	11.6	16.3931	47.7018	42.0535	NaN	0.512205	0.467687	0.00430952	no group specified	0.598829	2	400.747	400.744	120.528
171201_0004_RPEs13_2	171201_0004_RPEs13_2.wiff	3wPQ	1	NA	4.14355e-85	0.618935	8	O43242	O43242	FNQVLDQFGEK	Stripped Sequence	FNQVLDQFGEK	0	TRUE	0	5	FALSE	FALSE	87.9607	NaN	87.9607	6.58042e-20	9.24609e-07	0.113939	1	_FNQVLDQFGEK_	_FNQVLDQFGEK_	FALSE	FALSE	TRUE	LABEL_FREE	41.3	41.9903	73.1472	72.872	NaN	0.491585	0.449266	0.0102845	no group specified	0.516653	2	662.83	662.833	87.9607
171201_0004_RPEs13_2	171201_0004_RPEs13_2.wiff	3wPQ	1	NA	4.14355e-85	0.618935	8	O43242	O43242	VYEFLDKLDVVR	Stripped Sequence	VYEFLDKLDVVR	1	TRUE	1	6	FALSE	FALSE	63.374	NaN	63.374	3.00878e-43	6.2763e-17	0.0831532	1	_VYEFLDKLDVVR_	_VYEFLDKLDVVR_	FALSE	FALSE	TRUE	LABEL_FREE	74.4	76.0541	106.299	105.07	NaN	0.567767	0.517326	5.70582e-06	no group specified	0.658904	3	499.277	499.276	63.374
171201_0004_RPEs13_2	171201_0004_RPEs13_2.wiff	3wPQ	1	NA	4.14355e-85	0.618935	8	O43242	O43242	HDADGQATLLNLLLR	Stripped Sequence	HDADGQATLLNLLLR	0	TRUE	1	7	FALSE	FALSE	68.3875	NaN	68.3875	7.05599e-55	4.75336e-31	0.176336	1	_HDADGQATLLNLLLR_	_HDADGQATLLNLLLR_	FALSE	FALSE	TRUE	LABEL_FREE	105.5	108.784	135.191	132.917	NaN	0.627984	0.571124	1.43419e-12	no group specified	0.721454	3	550.637	550.638	68.3875
171201_0004_RPEs13_2	171201_0004_RPEs13_2.wiff	3wPQ	1	NA	4.14355e-85	0.618935	8	O43242	O43242	LQLDSPEDAEFIVAK	Stripped Sequence	LQLDSPEDAEFIVAK	0	TRUE	1	8	FALSE	FALSE	93.6124	NaN	93.6124	5.86606e-29	1.7456e-16	0.151389	0.924945	_LQLDSPEDAEFIVAK_	_LQLDSPEDAEFIVAK_	FALSE	FALSE	TRUE	LABEL_FREE	68.5	69.4923	99.6313	98.5389	NaN	0.499218	0.456085	0.00808789	no group specified	0.655742	2	837.933	837.941	93.6124
171201_0004_RPEs13_2	171201_0004_RPEs13_2.wiff	3wPQ	1	NA	4.14355e-85	0.618935	8	O43242	O43242	AIQLEYSEAR	Stripped Sequence	AIQLEYSEAR	0	TRUE	0	9	FALSE	FALSE	65.458	NaN	65.458	0.000269512	0.00384968	0.478622	1	_AIQLEYSEAR_	_AIQLEYSEAR_	FALSE	FALSE	TRUE	LABEL_FREE	19.7	19.8908	50.9615	50.908	NaN	0.364981	0.333344	0.666276	no group specified	0.427581	2	590.304	590.305	65.458
171201_0004_RPEs13_2	171201_0004_RPEs13_2.wiff	3wPQ	1	NA	4.14355e-85	0.618935	8	O43242	O43242	NYLHYSLYDQAEK	Stripped Sequence	NYLHYSLYDQAEK	0	TRUE	0	10	FALSE	FALSE	97.3398	NaN	97.3398	8.65594e-29	2.56947e-07	0.218277	1	_NYLHYSLYDQAEK_	_NYLHYSLYDQAEK_	FALSE	FALSE	TRUE	LABEL_FREE	30.2	29.9417	61.7924	62.1447	NaN	0.443143	0.405988	0.0650019	no group specified	0.586273	3	548.595	548.595	97.3398
171201_0004_RPEs13_2	171201_0004_RPEs13_2.wiff	3wPQ	1	NA	4.14355e-85	0.618935	8	O43242	O43242	SVFPEQANNNEWAR	Stripped Sequence	SVFPEQANNNEWAR	0	TRUE	0	11	FALSE	FALSE	57.6516	NaN	57.6516	9.20559e-18	4.80873e-09	0.444874	1	_SVFPEQANNNEWAR_	_SVFPEQANNNEWAR_	FALSE	FALSE	TRUE	LABEL_FREE	36.95	36.6045	67.9069	68.6327	NaN	0.491272	0.448986	0.0103691	no group specified	0.562351	2	831.387	831.395	57.6516
171201_0004_RPEs13_2	171201_0004_RPEs13_2.wiff	3wPQ	1	NA	4.14355e-85	0.618935	8	O43242	O43242	AIQLEYSEARR	Stripped Sequence	AIQLEYSEARR	1	TRUE	0	13	FALSE	FALSE	58.2832	NaN	58.2832	1.82535e-12	0.00313801	0.399649	1	_AIQLEYSEARR_	_AIQLEYSEARR_	FALSE	FALSE	TRUE	LABEL_FREE	6.95	8.35631	38.9025	37.7533	NaN	0.388482	0.354302	0.435276	no group specified	0.3641	3	445.905	445.902	58.2832
171201_0004_RPEs13_2	171201_0004_RPEs13_2.wiff	3wPQ	1	NA	4.14355e-85	0.618935	8	O43242	O43242	EMIDIYSTREPQLAFHQR	Stripped Sequence	EMIDIYSTREPQLAFHQR	1	TRUE	0	14	FALSE	FALSE	45.0884	NaN	45.0884	2.29441e-20	0.000775941	0.516433	1	_EMIDIYSTREPQLAFHQR_	_EMIDIYSTREPQLAFHQR_	FALSE	FALSE	TRUE	LABEL_FREE	54	52.6548	83.8882	84.8762	NaN	0.363005	0.331835	0.688336	no group specified	0.451299	4	559.281	559.282	45.0884
171201_0004_RPEs13_2	171201_0004_RPEs13_2.wiff	3wPQ	1	NA	4.14355e-85	0.618935	8	O43242	O43242	ELDTVTLEDIKEHVK	Stripped Sequence	ELDTVTLEDIKEHVK	1	TRUE	0	15	FALSE	FALSE	16.9527	NaN	16.9527	5.35744e-21	4.08539e-05	0.41942	1	_ELDTVTLEDIKEHVK_	_ELDTVTLEDIKEHVK_	FALSE	FALSE	TRUE	LABEL_FREE	55.2	51.5585	82.5481	86.6454	NaN	0.396191	0.362231	0.362722	no group specified	0.445112	4	442.989	442.986	16.9527
171201_0004_RPEs13_2	171201_0004_RPEs13_2.wiff	3wPQ	1	NA	4.14355e-85	0.618935	8	O43242	O43242	AIRDGVIEASINHEK	Stripped Sequence	AIRDGVIEASINHEK	1	TRUE	0	16	FALSE	FALSE	11.7814	NaN	11.7814	3.42548e-08	8.61592e-05	0.630023	1	_AIRDGVIEASINHEK_	_AIRDGVIEASINHEK_	FALSE	FALSE	TRUE	LABEL_FREE	9.65	9.31905	39.9951	40.5114	NaN	0.310686	0.286499	1	no group specified	0.391011	4	413.725	413.721	11.7814
171201_0004_RPEs13_2	171201_0004_RPEs13_2.wiff	3wPQ	1	NA	4.14355e-85	0.618935	8	O43242	O43242	SLMPYFLLTQAVR	Stripped Sequence	SLMPYFLLTQAVR	0	TRUE	1	17	FALSE	FALSE	67.2806	NaN	67.2806	1.42464e-06	0.000329708	0.239324	1	_SLMPYFLLTQAVR_	_SLMPYFLLTQAVR_	FALSE	FALSE	TRUE	LABEL_FREE	113.75	118.207	143.172	140.03	NaN	0.505722	0.461896	0.00612046	no group specified	0.584503	2	769.924	769.93	67.2806
171201_0004_RPEs13_2	171201_0004_RPEs13_2.wiff	3wPQ	1	NA	4.14355e-85	0.618935	8	O43242	O43242	ISFCLDIHNMSVK	Stripped Sequence	ISFCLDIHNMSVK	0	TRUE	0	18	FALSE	FALSE	456.956	NaN	456.956	1.65579e-07	0.00399261	0.567815	1	_ISFC[+57]LDIHNMSVK_	_ISFC[+57]LDIHNMSVK_	FALSE	FALSE	TRUE	LABEL_FREE	68.95	66.6134	95.8162	98.9573	NaN	NaN	0.0723234	NaN	no group specified	NaN	3	521.927	521.926	456.956
171201_0005_RPEs01_1	171201_0005_RPEs01_1.wiff	C	1	NA	3.06647e-34	0.561569	1	O43390	O43390	GYAFITFCGK	Stripped Sequence	GYAFITFCGK	0	TRUE	1	1	TRUE	FALSE	14.9005	NaN	14.9005	2.13022e-19	1.86939e-09	0.106591	0.75676	_GYAFITFC[+57]GK_	_GYAFITFC[+57]GK_	FALSE	TRUE	TRUE	LABEL_FREE	60.2	61.8666	91.8522	90.989	NaN	0.516549	0.516549	1.26435e-13	no group specified	0.610455	2	582.281	582.277	14.9005
171201_0005_RPEs01_1	171201_0005_RPEs01_1.wiff	C	1	NA	3.06647e-34	0.561569	1	O43390	O43390	HLGVCISVANNR	Stripped Sequence	HLGVCISVANNR	0	TRUE	0	2	TRUE	FALSE	30.4408	NaN	30.4408	1.40751e-16	0.000344882	0.196336	1	_HLGVC[+57]ISVANNR_	_HLGVC[+57]ISVANNR_	FALSE	TRUE	TRUE	LABEL_FREE	14.45	14.8143	44.9286	44.5507	NaN	0.431295	0.431295	0.0250016	no group specified	0.471438	3	447.235	447.226	30.4408
171201_0005_RPEs01_1	171201_0005_RPEs01_1.wiff	C	1	NA	1.6209e-39	0.569021	5	O43396	O43396	IFINLPR	Stripped Sequence	IFINLPR	0	TRUE	1	1	TRUE	FALSE	121.858	NaN	121.858	3.20861e-23	3.09564e-08	0.209087	1	_IFINLPR_	_IFINLPR_	FALSE	TRUE	TRUE	LABEL_FREE	53	56.4274	87.7993	84.7084	NaN	0.555599	0.555599	3.20861e-23	no group specified	0.683896	2	436.771	436.762	121.858
171201_0005_RPEs01_1	171201_0005_RPEs01_1.wiff	C	1	NA	1.6209e-39	0.569021	5	O43396	O43396	VGVKPVGSDPDFQPELSGAGSR	Stripped Sequence	VGVKPVGSDPDFQPELSGAGSR	1	TRUE	1	2	TRUE	FALSE	119.314	NaN	119.314	7.35831e-39	9.75275e-14	0.328139	1	_VGVKPVGSDPDFQPELSGAGSR_	_VGVKPVGSDPDFQPELSGAGSR_	FALSE	TRUE	TRUE	LABEL_FREE	36.2	36.6989	68.2972	67.7547	NaN	0.552403	0.552403	2.52638e-22	no group specified	0.749477	3	733.706	733.708	119.314
171201_0005_RPEs01_1	171201_0005_RPEs01_1.wiff	C	1	NA	1.11146e-56	0.590217	3	O43488	O43488	ALQAAYGASAPSVTSAALR	Stripped Sequence	ALQAAYGASAPSVTSAALR	0	TRUE	1	1	TRUE	FALSE	43.5836	NaN	43.5836	6.85707e-31	1.84487e-08	0.438381	1	_ALQAAYGASAPSVTSAALR_	_ALQAAYGASAPSVTSAALR_	FALSE	TRUE	TRUE	LABEL_FREE	42.55	41.1544	73.4211	74.5908	NaN	0.55296	0.55296	1.77202e-22	no group specified	0.753324	2	902.981	902.992	43.5836
171201_0005_RPEs01_1	171201_0005_RPEs01_1.wiff	C	1	NA	1.11146e-56	0.590217	3	O43488	O43488	ALQAAYGASAPSVTSAALR	Stripped Sequence	ALQAAYGASAPSVTSAALR	0	TRUE	1	1	TRUE	FALSE	73.6999	NaN	73.6999	9.68978e-42	1.19347e-08	0.639408	1	_ALQAAYGASAPSVTSAALR_	_ALQAAYGASAPSVTSAALR_	FALSE	TRUE	TRUE	LABEL_FREE	42.55	41.1422	73.4084	74.5908	NaN	NaN	0.0723234	NaN	no group specified	NaN	3	602.323	602.32	73.6999
171201_0005_RPEs01_1	171201_0005_RPEs01_1.wiff	C	1	NA	1.11146e-56	0.590217	3	O43488	O43488	FFGNSWAETYR	Stripped Sequence	FFGNSWAETYR	0	TRUE	1	2	TRUE	FALSE	78.3804	NaN	78.3804	5.80955e-13	0.00733578	0.551978	1	_FFGNSWAETYR_	_FFGNSWAETYR_	FALSE	TRUE	TRUE	LABEL_FREE	54.8	55.009	86.3901	86.0828	NaN	0.513314	0.513314	5.80955e-13	no group specified	0.60872	2	689.315	689.315	78.3804
171201_0005_RPEs01_1	171201_0005_RPEs01_1.wiff	C	1	NA	1.11146e-56	0.590217	3	O43488	O43488	FYAYNPLAGGLLTGK	Stripped Sequence	FYAYNPLAGGLLTGK	0	FALSE	1	3	TRUE	FALSE	81.297	NaN	81.297	2.74568e-26	0.00115133	0.313028	1	_FYAYNPLAGGLLTGK_	_FYAYNPLAGGLLTGK_	FALSE	TRUE	TRUE	LABEL_FREE	89.55	92.4167	120.572	117.917	NaN	0.523878	0.523878	3.36521e-15	no group specified	0.624272	2	792.925	792.93	81.297
171201_0005_RPEs01_1	171201_0005_RPEs01_1.wiff	C	1	NA	4.14004e-58	0.591816	1	O43504	O43504	GTLSDEHAGVISVLAQQAAK	Stripped Sequence	GTLSDEHAGVISVLAQQAAK	0	TRUE	1	1	TRUE	FALSE	48.311	NaN	48.311	9.8612e-35	7.54439e-07	0.169432	1	_GTLSDEHAGVISVLAQQAAK_	_GTLSDEHAGVISVLAQQAAK_	FALSE	TRUE	TRUE	LABEL_FREE	58.05	58.5705	89.3823	88.9392	NaN	0.591816	0.591816	9.8612e-35	no group specified	0.793036	3	665.688	665.687	48.311
171201_0005_RPEs01_1	171201_0005_RPEs01_1.wiff	C	1	NA	3.33188e-107	0.638056	4	O43505	O43505	TALASGGVLDASGDYR	Stripped Sequence	TALASGGVLDASGDYR	0	TRUE	1	1	TRUE	FALSE	731.698	NaN	731.698	5.71303e-61	1.49646e-51	2.88957e-08	2.91627e-07	_TALASGGVLDASGDYR_	_TALASGGVLDASGDYR_	FALSE	TRUE	TRUE	LABEL_FREE	34.3	34.7955	66.1626	65.9214	NaN	0.622599	0.622599	3.208e-46	no group specified	0.95449	2	776.884	776.888	731.698
171201_0005_RPEs01_1	171201_0005_RPEs01_1.wiff	C	1	NA	3.33188e-107	0.638056	4	O43505	O43505	TTMDPNDVILATHASVDNLLHLSGLLER	Stripped Sequence	TTMDPNDVILATHASVDNLLHLSGLLER	0	TRUE	1	2	TRUE	FALSE	369.797	NaN	369.797	6.02618e-78	3.88106e-50	3.10708e-07	4.97132e-06	_TTMDPNDVILATHASVDNLLHLSGLLER_	_TTMDPNDVILATHASVDNLLHLSGLLER_	FALSE	TRUE	TRUE	LABEL_FREE	148.8	148.877	171.937	171.825	NaN	0.574129	0.574129	8.33364e-29	no group specified	0.895066	4	762.147	762.151	369.797
171201_0005_RPEs01_1	171201_0005_RPEs01_1.wiff	C	1	NA	3.33188e-107	0.638056	4	O43505	O43505	ISQACELHVAGFDFEVLNEGFLVHK	Stripped Sequence	ISQACELHVAGFDFEVLNEGFLVHK	0	TRUE	1	3	TRUE	FALSE	294.296	NaN	294.296	9.75133e-82	2.819e-46	6.03215e-09	9.65144e-08	_ISQAC[+57]ELHVAGFDFEVLNEGFLVHK_	_ISQAC[+57]ELHVAGFDFEVLNEGFLVHK_	FALSE	TRUE	TRUE	LABEL_FREE	110.4	108.407	135.134	135.726	NaN	0.622744	0.622744	2.819e-46	no group specified	0.9359	4	715.609	715.61	294.296
171201_0004_RPEs13_2	171201_0004_RPEs13_2.wiff	3wPQ	1	NA	3.33188e-107	0.638056	4	O43505	O43505	YEAAVPDPR	Stripped Sequence	YEAAVPDPR	0	TRUE	1	4	FALSE	FALSE	327.975	NaN	327.975	4.03855e-64	3.90344e-50	4.25246e-08	6.79613e-07	_YEAAVPDPR_	_YEAAVPDPR_	FALSE	FALSE	TRUE	LABEL_FREE	2.3	2.68574	34.192	33.993	NaN	0.67403	0.612261	6.03987e-20	no group specified	0.845018	2	509.254	509.253	327.975
171201_0005_RPEs01_1	171201_0005_RPEs01_1.wiff	C	1	NA	2.84009e-15	0.527626	2	O43617	O43617	RIEDNLPAGEE	Stripped Sequence	RIEDNLPAGEE	1	TRUE	1	1	TRUE	FALSE	34.1356	NaN	34.1356	4.80834e-16	6.77895e-06	0.259968	1	_RIEDNLPAGEE_	_RIEDNLPAGEE_	FALSE	TRUE	TRUE	LABEL_FREE	5.8	6.13612	37.0609	36.8202	NaN	0.527626	0.527626	4.80834e-16	no group specified	0.632488	2	621.802	621.799	34.1356
171201_0005_RPEs01_1	171201_0005_RPEs01_1.wiff	C	1	NA	8.02082e-17	0.531078	2	O43681	O43681	GADKVNTFSALLLEPYKPPSAQ	Stripped Sequence	GADKVNTFSALLLEPYKPPSAQ	2	TRUE	1	1	TRUE	FALSE	81.1035	NaN	81.1035	9.16072e-07	0.000732009	0.303869	1	_GADKVNTFSALLLEPYKPPSAQ_	_GADKVNTFSALLLEPYKPPSAQ_	FALSE	TRUE	TRUE	LABEL_FREE	86	85.9499	115.716	115.756	NaN	0.458578	0.458578	0.000368329	no group specified	0.617144	3	782.75	782.754	81.1035
171201_0005_RPEs01_1	171201_0005_RPEs01_1.wiff	C	1	NA	8.02082e-17	0.531078	2	O43681	O43681	LIQELAK	Stripped Sequence	LIQELAK	0	TRUE	0	2	TRUE	FALSE	63.2792	NaN	63.2792	3.66208e-06	0.00107235	0.375989	1	_LIQELAK_	_LIQELAK_	FALSE	TRUE	TRUE	LABEL_FREE	0	4.68561	36.1991	30.5607	NaN	0.360981	0.360981	0.277228	no group specified	0.513148	2	407.755	407.745	63.2792
171201_0005_RPEs01_1	171201_0005_RPEs01_1.wiff	C	1	NA	8.02082e-17	0.531078	2	O43681	O43681	LLNFPTIVER	Stripped Sequence	LLNFPTIVER	0	TRUE	1	3	TRUE	FALSE	138.529	NaN	138.529	7.70155e-10	0.00618054	0.399608	1	_LLNFPTIVER_	_LLNFPTIVER_	FALSE	TRUE	TRUE	LABEL_FREE	74.2	76.3514	106.947	104.902	NaN	0.46219	0.46219	0.000145139	no group specified	0.596957	2	601.351	601.347	138.529
171201_0005_RPEs01_1	171201_0005_RPEs01_1.wiff	C	1	NA	3.42495e-134	0.659495	74	O43707	O43707	VQQLVPK	Stripped Sequence	VQQLVPK	0	TRUE	1	1	TRUE	FALSE	425.049	NaN	425.049	2.56424e-76	3.03613e-53	0.000335952	0.00531924	_VQQLVPK_	_VQQLVPK_	FALSE	TRUE	TRUE	LABEL_FREE	-11	-7.13689	24.902	20.7751	NaN	0.640394	0.640394	3.03613e-53	no group specified	0.935441	2	406.255	406.245	425.049
171201_0005_RPEs01_1	171201_0005_RPEs01_1.wiff	C	1	NA	3.42495e-134	0.659495	74	O43707	O43707	RQFASQANVVGPWIQTK	Stripped Sequence	RQFASQANVVGPWIQTK	1	TRUE	1	2	TRUE	FALSE	405.441	NaN	405.441	1.79122e-86	5.7946e-45	5.42912e-08	8.6866e-07	_RQFASQANVVGPWIQTK_	_RQFASQANVVGPWIQTK_	FALSE	TRUE	TRUE	LABEL_FREE	48	47.1957	78.6088	79.4683	NaN	0.611684	0.611684	5.30434e-42	no group specified	0.934854	3	644.015	644.013	405.441
171201_0005_RPEs01_1	171201_0005_RPEs01_1.wiff	C	1	NA	3.42495e-134	0.659495	74	O43707	O43707	EAILAIHK	Stripped Sequence	EAILAIHK	0	TRUE	1	3	TRUE	FALSE	286.116	NaN	286.116	6.57785e-91	3.70942e-37	3.87861e-07	6.19856e-06	_EAILAIHK_	_EAILAIHK_	FALSE	TRUE	TRUE	LABEL_FREE	3.1	6.80175	37.9536	34.377	NaN	0.592849	0.592849	4.26097e-35	no group specified	0.795889	2	447.774	447.765	286.116
171201_0004_RPEs13_2	171201_0004_RPEs13_2.wiff	3wPQ	1	NA	3.42495e-134	0.659495	65	O43707	O43707	DYETATLSDIK	Stripped Sequence	DYETATLSDIK	0	TRUE	1	4	FALSE	FALSE	288.729	NaN	288.729	2.08237e-30	3.9757e-24	1.71975e-05	0.00013766	_DYETATLSDIK_	_DYETATLSDIK_	FALSE	FALSE	TRUE	LABEL_FREE	34.2	33.9116	64.2058	64.3945	NaN	0.596707	0.543181	1.10842e-08	no group specified	0.873496	2	628.306	628.308	288.729
171201_0004_RPEs13_2	171201_0004_RPEs13_2.wiff	3wPQ	1	NA	3.42495e-134	0.659495	65	O43707	O43707	EGLLLWCQR	Stripped Sequence	EGLLLWCQR	0	FALSE	1	5	FALSE	FALSE	595.21	NaN	595.21	1.1527e-75	9.07492e-39	0.00063135	0.0100863	_EGLLLWC[+57]QR_	_EGLLLWC[+57]QR_	FALSE	FALSE	TRUE	LABEL_FREE	64.8	69.944	99.9695	93.7784	NaN	0.669711	0.608403	3.38024e-19	no group specified	0.881325	2	587.805	587.807	595.21
171201_0004_RPEs13_2	171201_0004_RPEs13_2.wiff	3wPQ	1	NA	3.42495e-134	0.659495	65	O43707	O43707	SFSTALYGESDL	Stripped Sequence	SFSTALYGESDL	0	TRUE	1	6	FALSE	FALSE	140.168	NaN	140.168	8.80505e-37	7.35035e-18	0.0127098	0.20325	_SFSTALYGESDL_	_SFSTALYGESDL_	FALSE	FALSE	TRUE	LABEL_FREE	68.7	69.6554	99.7547	98.7174	NaN	0.593224	0.540069	2.61018e-08	no group specified	0.770544	2	645.298	645.301	140.168
171201_0004_RPEs13_2	171201_0004_RPEs13_2.wiff	3wPQ	1	NA	3.42495e-134	0.659495	65	O43707	O43707	MVSDINNGWQHLEQAEKGYEEWLLNEIR	Stripped Sequence	MVSDINNGWQHLEQAEKGYEEWLLNEIR	1	TRUE	1	7	FALSE	FALSE	184.655	NaN	184.655	1.09645e-47	2.27508e-19	0.00118373	0.0100984	_M[+16]VSDINNGWQHLEQAEKGYEEWLLNEIR_	_M[+16]VSDINNGWQHLEQAEKGYEEWLLNEIR_	FALSE	FALSE	TRUE	LABEL_FREE	135.8	132.824	157.21	160.151	NaN	0.579238	0.527574	6.10243e-07	no group specified	0.758347	4	855.16	855.169	184.655
171201_0004_RPEs13_2	171201_0004_RPEs13_2.wiff	3wPQ	1	NA	3.42495e-134	0.659495	65	O43707	O43707	LSGSNPYTTVTPQIINSKWEK	Stripped Sequence	LSGSNPYTTVTPQIINSKWEK	1	TRUE	1	8	FALSE	FALSE	76.9684	NaN	76.9684	3.14624e-45	2.52342e-38	0.00183797	0.0165847	_LSGSNPYTTVTPQIINSKWEK_	_LSGSNPYTTVTPQIINSKWEK_	FALSE	FALSE	TRUE	LABEL_FREE	59.3	57.0658	88.4794	90.3638	NaN	0.649743	0.590563	7.62742e-16	no group specified	0.808559	3	788.413	788.42	76.9684
171201_0004_RPEs13_2	171201_0004_RPEs13_2.wiff	3wPQ	1	NA	3.42495e-134	0.659495	65	O43707	O43707	NFITAEELRR	Stripped Sequence	NFITAEELRR	1	TRUE	1	9	FALSE	FALSE	108.613	NaN	108.613	3.60942e-23	3.56538e-08	0.0571248	0.58507	_NFITAEELRR_	_NFITAEELRR_	FALSE	FALSE	TRUE	LABEL_FREE	22.9	24.28	54.0415	53.1481	NaN	0.516745	0.471744	0.00320519	no group specified	0.674165	3	416.895	416.891	108.613
171201_0004_RPEs13_2	171201_0004_RPEs13_2.wiff	3wPQ	1	NA	3.42495e-134	0.659495	65	O43707	O43707	ALDFIASK	Stripped Sequence	ALDFIASK	0	FALSE	1	10	FALSE	FALSE	1183.03	NaN	1183.03	8.40645e-41	8.73493e-17	0.166342	1	_ALDFIASK_	_ALDFIASK_	FALSE	FALSE	TRUE	LABEL_FREE	25.8	30.194	62.1366	56.2908	NaN	0.513033	0.468427	0.00410244	no group specified	0.779122	2	432.745	432.742	1183.03
171201_0004_RPEs13_2	171201_0004_RPEs13_2.wiff	3wPQ	1	NA	3.42495e-134	0.659495	65	O43707	O43707	SIVDYKPNLDLLEQQHQLIQEALIFDNKHTNYTMEHIR	Stripped Sequence	SIVDYKPNLDLLEQQHQLIQEALIFDNKHTNYTMEHIR	2	TRUE	1	11	FALSE	FALSE	102.254	NaN	102.254	3.58501e-29	2.16433e-08	0.0725699	0.372899	_SIVDYKPNLDLLEQQHQLIQEALIFDNKHTNYTMEHIR_	_SIVDYKPNLDLLEQQHQLIQEALIFDNKHTNYTMEHIR_	FALSE	FALSE	TRUE	LABEL_FREE	104.8	101.039	129.425	132.554	NaN	0.5328	0.486087	0.000811149	no group specified	0.658215	6	768.729	768.735	102.254
171201_0004_RPEs13_2	171201_0004_RPEs13_2.wiff	3wPQ	1	NA	3.42495e-134	0.659495	65	O43707	O43707	GISQEQMQEFR	Stripped Sequence	GISQEQMQEFR	0	TRUE	2	12	FALSE	FALSE	748.808	NaN	748.808	2.2386e-89	1.47588e-63	1.9315e-09	3.09039e-08	_GISQEQMQEFR_	_GISQEQMQEFR_	FALSE	FALSE	TRUE	LABEL_FREE	20.05	18.4793	50.3712	51.0062	NaN	0.666437	0.605477	1.23504e-18	no group specified	0.888583	2	676.817	676.82	748.808
171201_0004_RPEs13_2	171201_0004_RPEs13_2.wiff	3wPQ	1	NA	3.42495e-134	0.659495	65	O43707	O43707	GISQEQMQEFR	Stripped Sequence	GISQEQMQEFR	0	TRUE	2	12	FALSE	FALSE	20.8325	NaN	20.8325	6.08002e-27	1.37858e-15	0.236535	1	_GISQEQM[+16]QEFR_	_GISQEQM[+16]QEFR_	FALSE	FALSE	TRUE	LABEL_FREE	-0.7	-2.84289	27.3741	28.8829	NaN	0.520381	0.474992	0.00245704	no group specified	0.59105	2	684.814	684.818	20.8325
171201_0004_RPEs13_2	171201_0004_RPEs13_2.wiff	3wPQ	1	NA	3.42495e-134	0.659495	65	O43707	O43707	VGWEQLLTTIAR	Stripped Sequence	VGWEQLLTTIAR	0	FALSE	1	13	FALSE	FALSE	4923.36	NaN	4923.36	1.14335e-96	1.19105e-29	0.4375	1	_VGWEQLLTTIAR_	_VGWEQLLTTIAR_	FALSE	FALSE	TRUE	LABEL_FREE	116.65	116.774	142.613	142.536	NaN	0.659517	0.599295	1.87772e-17	no group specified	0.965563	2	693.891	693.895	4923.36
171201_0004_RPEs13_2	171201_0004_RPEs13_2.wiff	3wPQ	1	NA	3.42495e-134	0.659495	65	O43707	O43707	VGWEQLLTTIAR	Stripped Sequence	VGWEQLLTTIAR	0	FALSE	1	13	FALSE	FALSE	921.866	NaN	921.866	2.40806e-77	8.24006e-31	0.5625	1	_VGWEQLLTTIAR_	_VGWEQLLTTIAR_	FALSE	FALSE	TRUE	LABEL_FREE	116.65	116.74	142.598	142.536	NaN	NaN	0.0723234	NaN	no group specified	NaN	3	462.93	462.927	921.866
171201_0004_RPEs13_2	171201_0004_RPEs13_2.wiff	3wPQ	1	NA	3.42495e-134	0.659495	65	O43707	O43707	TINEVENQILTR	Stripped Sequence	TINEVENQILTR	0	FALSE	1	14	FALSE	FALSE	874.855	NaN	874.855	9.88669e-63	2.0647e-43	0.4375	1	_TINEVENQILTR_	_TINEVENQILTR_	FALSE	FALSE	TRUE	LABEL_FREE	43.15	41.6282	73.034	73.8392	NaN	NaN	0.0723234	NaN	no group specified	NaN	3	477.26	477.258	874.855
171201_0004_RPEs13_2	171201_0004_RPEs13_2.wiff	3wPQ	1	NA	3.42495e-134	0.659495	65	O43707	O43707	TINEVENQILTR	Stripped Sequence	TINEVENQILTR	0	FALSE	1	14	FALSE	FALSE	3350.48	NaN	3350.48	2.0952e-95	6.18707e-23	0.5625	1	_TINEVENQILTR_	_TINEVENQILTR_	FALSE	FALSE	TRUE	LABEL_FREE	43.15	41.7377	73.0682	73.8392	NaN	0.66768	0.606588	7.55773e-19	no group specified	0.965059	2	715.386	715.391	3350.48
171201_0004_RPEs13_2	171201_0004_RPEs13_2.wiff	3wPQ	1	NA	3.42495e-134	0.659495	65	O43707	O43707	TIPWLEDRVPQK	Stripped Sequence	TIPWLEDRVPQK	1	TRUE	1	15	FALSE	FALSE	1460.35	NaN	1460.35	1.93553e-54	6.40411e-32	0.125542	1	_TIPWLEDRVPQK_	_TIPWLEDRVPQK_	FALSE	FALSE	TRUE	LABEL_FREE	48.95	50.8092	81.6366	80.4209	NaN	0.631596	0.574351	4.42799e-13	no group specified	0.751873	3	494.609	494.608	1460.35
171201_0004_RPEs13_2	171201_0004_RPEs13_2.wiff	3wPQ	1	NA	3.42495e-134	0.659495	65	O43707	O43707	ETTDTDTADQVIASFK	Stripped Sequence	ETTDTDTADQVIASFK	0	TRUE	1	16	FALSE	FALSE	1620.05	NaN	1620.05	1.93372e-64	5.75851e-34	0.25	1	_ETTDTDTADQVIASFK_	_ETTDTDTADQVIASFK_	FALSE	FALSE	TRUE	LABEL_FREE	61.5	62.0113	91.7365	91.4845	NaN	0.658069	0.598002	3.29726e-17	no group specified	0.846536	2	871.41	871.42	1620.05
171201_0004_RPEs13_2	171201_0004_RPEs13_2.wiff	3wPQ	1	NA	3.42495e-134	0.659495	65	O43707	O43707	ETTDTDTADQVIASFK	Stripped Sequence	ETTDTDTADQVIASFK	0	TRUE	1	16	FALSE	FALSE	308.913	NaN	308.913	9.79061e-49	1.07878e-20	0.75	1	_ETTDTDTADQVIASFK_	_ETTDTDTADQVIASFK_	FALSE	FALSE	TRUE	LABEL_FREE	61.5	61.6086	91.538	91.4845	NaN	NaN	0.0723234	NaN	no group specified	NaN	3	581.276	581.277	308.913
171201_0004_RPEs13_2	171201_0004_RPEs13_2.wiff	3wPQ	1	NA	3.42495e-134	0.659495	65	O43707	O43707	LSGSNPYTTVTPQIINSK	Stripped Sequence	LSGSNPYTTVTPQIINSK	0	TRUE	1	17	FALSE	FALSE	938.526	NaN	938.526	4.16798e-105	1.49281e-47	0.125	1	_LSGSNPYTTVTPQIINSK_	_LSGSNPYTTVTPQIINSK_	FALSE	FALSE	TRUE	LABEL_FREE	48.1	47.6238	78.3427	79.3055	NaN	0.685663	0.622654	5.68755e-22	no group specified	0.930098	2	960.507	960.519	938.526
171201_0004_RPEs13_2	171201_0004_RPEs13_2.wiff	3wPQ	1	NA	3.42495e-134	0.659495	65	O43707	O43707	FAIQDISVEETSAK	Stripped Sequence	FAIQDISVEETSAK	0	FALSE	1	18	FALSE	FALSE	521.387	NaN	521.387	1.18256e-88	1.64096e-51	1.22463e-07	1.9563e-06	_FAIQDISVEETSAK_	_FAIQDISVEETSAK_	FALSE	FALSE	TRUE	LABEL_FREE	52.8	52.6293	83.8533	83.9883	NaN	0.666708	0.60572	1.11001e-18	no group specified	0.855056	2	769.391	769.397	521.387
171201_0004_RPEs13_2	171201_0004_RPEs13_2.wiff	3wPQ	1	NA	3.42495e-134	0.659495	65	O43707	O43707	QFASQANVVGPWIQTK	Stripped Sequence	QFASQANVVGPWIQTK	0	TRUE	1	19	FALSE	FALSE	823.542	NaN	823.542	3.0116e-61	3.93155e-47	0.3125	1	_QFASQANVVGPWIQTK_	_QFASQANVVGPWIQTK_	FALSE	FALSE	TRUE	LABEL_FREE	63.15	63.4976	92.9627	92.5636	NaN	NaN	0.0723234	NaN	no group specified	NaN	2	887.468	887.478	823.542
171201_0004_RPEs13_2	171201_0004_RPEs13_2.wiff	3wPQ	1	NA	3.42495e-134	0.659495	65	O43707	O43707	QFASQANVVGPWIQTK	Stripped Sequence	QFASQANVVGPWIQTK	0	TRUE	1	19	FALSE	FALSE	651.839	NaN	651.839	1.19452e-87	8.74691e-49	0.6875	1	_QFASQANVVGPWIQTK_	_QFASQANVVGPWIQTK_	FALSE	FALSE	TRUE	LABEL_FREE	63.15	63.51	92.9769	92.5636	NaN	0.698672	0.634276	4.0541e-24	no group specified	0.912228	3	591.981	591.982	651.839
171201_0004_RPEs13_2	171201_0004_RPEs13_2.wiff	3wPQ	1	NA	3.42495e-134	0.659495	65	O43707	O43707	LASDLLEWIR	Stripped Sequence	LASDLLEWIR	0	FALSE	1	20	FALSE	FALSE	544.899	NaN	544.899	6.11776e-103	1.39185e-70	5.50739e-11	8.81183e-10	_LASDLLEWIR_	_LASDLLEWIR_	FALSE	FALSE	TRUE	LABEL_FREE	100.9	104.047	132.018	129.309	NaN	0.71564	0.649435	1.3876e-26	no group specified	0.94593	2	608.34	608.342	544.899
171201_0004_RPEs13_2	171201_0004_RPEs13_2.wiff	3wPQ	1	NA	3.42495e-134	0.659495	65	O43707	O43707	ICDQWDALGSLTHSR	Stripped Sequence	ICDQWDALGSLTHSR	0	TRUE	1	21	FALSE	FALSE	1051.41	NaN	1051.41	7.90525e-98	5.86243e-45	0.3125	1	_IC[+57]DQWDALGSLTHSR_	_IC[+57]DQWDALGSLTHSR_	FALSE	FALSE	TRUE	LABEL_FREE	59.65	59.6897	90.6451	90.6213	NaN	0.684147	0.6213	1.0372e-21	no group specified	0.934677	3	586.946	586.947	1051.41
171201_0004_RPEs13_2	171201_0004_RPEs13_2.wiff	3wPQ	1	NA	3.42495e-134	0.659495	65	O43707	O43707	ICDQWDALGSLTHSR	Stripped Sequence	ICDQWDALGSLTHSR	0	TRUE	1	21	FALSE	FALSE	139.771	NaN	139.771	8.65058e-53	9.90018e-25	0.6875	1	_IC[+57]DQWDALGSLTHSR_	_IC[+57]DQWDALGSLTHSR_	FALSE	FALSE	TRUE	LABEL_FREE	59.65	59.7428	90.677	90.6213	NaN	NaN	0.0723234	NaN	no group specified	NaN	2	879.915	879.925	139.771
171201_0004_RPEs13_2	171201_0004_RPEs13_2.wiff	3wPQ	1	NA	3.42495e-134	0.659495	65	O43707	O43707	KDDPVTNLNNAFEVAEK	Stripped Sequence	KDDPVTNLNNAFEVAEK	1	TRUE	1	22	FALSE	FALSE	536.507	NaN	536.507	2.49279e-48	2.14753e-29	0.0628608	1	_KDDPVTNLNNAFEVAEK_	_KDDPVTNLNNAFEVAEK_	FALSE	FALSE	TRUE	LABEL_FREE	53.8	53.7931	84.6522	84.6597	NaN	0.632579	0.575229	3.19517e-13	no group specified	0.790896	3	635.318	635.32	536.507
171201_0004_RPEs13_2	171201_0004_RPEs13_2.wiff	3wPQ	1	NA	3.42495e-134	0.659495	65	O43707	O43707	VLAGDKNFITAEELRR	Stripped Sequence	VLAGDKNFITAEELRR	2	TRUE	1	23	FALSE	FALSE	630.116	NaN	630.116	1.25647e-94	5.80836e-56	0.1875	1	_VLAGDKNFITAEELRR_	_VLAGDKNFITAEELRR_	FALSE	FALSE	TRUE	LABEL_FREE	32.65	31.4757	63.2473	63.6477	NaN	0.682318	0.619666	2.18072e-21	no group specified	0.942012	4	458.756	458.753	630.116
171201_0004_RPEs13_2	171201_0004_RPEs13_2.wiff	3wPQ	1	NA	3.42495e-134	0.659495	65	O43707	O43707	DGLAFNALIHR	Stripped Sequence	DGLAFNALIHR	0	FALSE	1	24	FALSE	FALSE	599.791	NaN	599.791	4.31596e-74	3.29918e-43	0.4375	1	_DGLAFNALIHR_	_DGLAFNALIHR_	FALSE	FALSE	TRUE	LABEL_FREE	58.4	61.3836	91.4271	89.1092	NaN	0.653721	0.594117	1.73047e-16	no group specified	0.92038	3	409.56	409.556	599.791
171201_0004_RPEs13_2	171201_0004_RPEs13_2.wiff	3wPQ	1	NA	3.42495e-134	0.659495	65	O43707	O43707	DGLAFNALIHR	Stripped Sequence	DGLAFNALIHR	0	FALSE	1	24	FALSE	FALSE	187.586	NaN	187.586	5.20093e-46	1.35571e-40	0.5625	1	_DGLAFNALIHR_	_DGLAFNALIHR_	FALSE	FALSE	TRUE	LABEL_FREE	58.4	61.3548	91.4129	89.1092	NaN	NaN	0.0723234	NaN	no group specified	NaN	2	613.836	613.837	187.586
171201_0004_RPEs13_2	171201_0004_RPEs13_2.wiff	3wPQ	1	NA	3.42495e-134	0.659495	65	O43707	O43707	VLAGDKNFITAEELR	Stripped Sequence	VLAGDKNFITAEELR	1	TRUE	1	25	FALSE	FALSE	410.597	NaN	410.597	5.21297e-84	9.78572e-53	2.95428e-08	4.72679e-07	_VLAGDKNFITAEELR_	_VLAGDKNFITAEELR_	FALSE	FALSE	TRUE	LABEL_FREE	43.3	43.3361	73.891	73.8775	NaN	0.653811	0.594198	1.67208e-16	no group specified	0.847888	3	559.305	559.306	410.597
171201_0004_RPEs13_2	171201_0004_RPEs13_2.wiff	3wPQ	1	NA	3.42495e-134	0.659495	65	O43707	O43707	GYEEWLLNEIR	Stripped Sequence	GYEEWLLNEIR	0	FALSE	1	26	FALSE	FALSE	437.031	NaN	437.031	7.62624e-62	2.07704e-31	0.5	1	_GYEEWLLNEIR_	_GYEEWLLNEIR_	FALSE	FALSE	TRUE	LABEL_FREE	96.1	95.4905	123.293	124.137	NaN	0.658584	0.598462	2.69524e-17	no group specified	0.86154	2	711.357	711.362	437.031
171201_0004_RPEs13_2	171201_0004_RPEs13_2.wiff	3wPQ	1	NA	3.42495e-134	0.659495	65	O43707	O43707	GYEEWLLNEIR	Stripped Sequence	GYEEWLLNEIR	0	FALSE	1	26	FALSE	FALSE	175.405	NaN	175.405	1.66946e-53	4.29431e-34	0.5	1	_GYEEWLLNEIR_	_GYEEWLLNEIR_	FALSE	FALSE	TRUE	LABEL_FREE	96.1	95.4928	123.296	124.137	NaN	NaN	0.0723234	NaN	no group specified	NaN	3	474.574	474.572	175.405
171201_0004_RPEs13_2	171201_0004_RPEs13_2.wiff	3wPQ	1	NA	3.42495e-134	0.659495	65	O43707	O43707	CQLEINFNTLQTK	Stripped Sequence	CQLEINFNTLQTK	0	FALSE	1	27	FALSE	FALSE	296.067	NaN	296.067	1.94339e-110	3.02703e-54	0.1875	1	_C[+57]QLEINFNTLQTK_	_C[+57]QLEINFNTLQTK_	FALSE	FALSE	TRUE	LABEL_FREE	63.6	63.694	93.1365	93.0612	NaN	0.696932	0.632721	7.39357e-24	no group specified	0.892274	3	536.94	536.94	296.067
171201_0004_RPEs13_2	171201_0004_RPEs13_2.wiff	3wPQ	1	NA	3.42495e-134	0.659495	65	O43707	O43707	LVSIGAEEIVDGNAK	Stripped Sequence	LVSIGAEEIVDGNAK	0	TRUE	1	28	FALSE	FALSE	343.516	NaN	343.516	1.19483e-76	7.59199e-39	6.21933e-05	0.000882024	_LVSIGAEEIVDGNAK_	_LVSIGAEEIVDGNAK_	FALSE	FALSE	TRUE	LABEL_FREE	48.1	48.0737	79.2453	79.3055	NaN	0.620792	0.564698	1.38234e-11	no group specified	0.770896	2	757.907	757.912	343.516
171201_0004_RPEs13_2	171201_0004_RPEs13_2.wiff	3wPQ	1	NA	3.42495e-134	0.659495	65	O43707	O43707	LASDLLEWIRR	Stripped Sequence	LASDLLEWIRR	1	FALSE	1	29	FALSE	FALSE	261.298	NaN	261.298	9.2118e-67	5.68105e-40	2.11296e-05	0.000188987	_LASDLLEWIRR_	_LASDLLEWIRR_	FALSE	FALSE	TRUE	LABEL_FREE	83.6	86.2827	116.282	113.59	NaN	0.663628	0.602968	3.74395e-18	no group specified	0.880981	3	457.93	457.927	261.298
171201_0004_RPEs13_2	171201_0004_RPEs13_2.wiff	3wPQ	1	NA	3.42495e-134	0.659495	65	O43707	O43707	ACLISLGYDVENDRQGEAEFNR	Stripped Sequence	ACLISLGYDVENDRQGEAEFNR	1	TRUE	1	30	FALSE	FALSE	376.316	NaN	376.316	2.62161e-77	1.20462e-34	0.250001	1	_AC[+57]LISLGYDVENDRQGEAEFNR_	_AC[+57]LISLGYDVENDRQGEAEFNR_	FALSE	FALSE	TRUE	LABEL_FREE	63.95	63.3438	92.7861	93.3417	NaN	0.644585	0.585955	5.01226e-15	no group specified	0.898662	3	852.731	852.74	376.316
171201_0004_RPEs13_2	171201_0004_RPEs13_2.wiff	3wPQ	1	NA	3.42495e-134	0.659495	65	O43707	O43707	ACLISLGYDVENDRQGEAEFNR	Stripped Sequence	ACLISLGYDVENDRQGEAEFNR	1	TRUE	1	30	FALSE	FALSE	80.4517	NaN	80.4517	1.2181e-56	1.04732e-14	0.75	1	_AC[+57]LISLGYDVENDRQGEAEFNR_	_AC[+57]LISLGYDVENDRQGEAEFNR_	FALSE	FALSE	TRUE	LABEL_FREE	63.95	63.2733	92.7052	93.3417	NaN	NaN	0.0723234	NaN	no group specified	NaN	4	639.8	639.803	80.4517
171201_0004_RPEs13_2	171201_0004_RPEs13_2.wiff	3wPQ	1	NA	3.42495e-134	0.659495	65	O43707	O43707	HRDYETATLSDIK	Stripped Sequence	HRDYETATLSDIK	1	TRUE	1	31	FALSE	FALSE	220.528	NaN	220.528	1.29537e-77	4.22599e-44	8.12666e-06	9.2015e-05	_HRDYETATLSDIK_	_HRDYETATLSDIK_	FALSE	FALSE	TRUE	LABEL_FREE	7.6	6.70424	37.4084	38.1808	NaN	0.611184	0.556115	2.34108e-10	no group specified	0.770208	3	516.927	516.926	220.528
171201_0004_RPEs13_2	171201_0004_RPEs13_2.wiff	3wPQ	1	NA	3.42495e-134	0.659495	65	O43707	O43707	ICDQWDALGSLTHSRR	Stripped Sequence	ICDQWDALGSLTHSRR	1	TRUE	1	32	FALSE	FALSE	250.834	NaN	250.834	4.1953e-61	1.57178e-34	9.71829e-05	0.00126539	_IC[+57]DQWDALGSLTHSRR_	_IC[+57]DQWDALGSLTHSRR_	FALSE	FALSE	TRUE	LABEL_FREE	47.95	49.1314	80.6915	78.962	NaN	0.640895	0.582659	1.85461e-14	no group specified	0.803862	4	479.486	479.485	250.834
171201_0004_RPEs13_2	171201_0004_RPEs13_2.wiff	3wPQ	1	NA	3.42495e-134	0.659495	65	O43707	O43707	AGTQIENIDEDFRDGLK	Stripped Sequence	AGTQIENIDEDFRDGLK	1	TRUE	1	33	FALSE	FALSE	162.481	NaN	162.481	1.50226e-56	7.22768e-50	8.41386e-09	1.30703e-07	_AGTQIENIDEDFRDGLK_	_AGTQIENIDEDFRDGLK_	FALSE	FALSE	TRUE	LABEL_FREE	55.05	54.6831	85.8324	86.4324	NaN	0.645151	0.586461	4.09173e-15	no group specified	0.812623	3	640.981	640.984	162.481
171201_0004_RPEs13_2	171201_0004_RPEs13_2.wiff	3wPQ	1	NA	3.42495e-134	0.659495	65	O43707	O43707	KAGTQIENIDEDFRDGLK	Stripped Sequence	KAGTQIENIDEDFRDGLK	2	TRUE	1	34	FALSE	FALSE	166.984	NaN	166.984	9.46478e-71	6.25589e-42	1.72705e-07	2.76328e-06	_KAGTQIENIDEDFRDGLK_	_KAGTQIENIDEDFRDGLK_	FALSE	FALSE	TRUE	LABEL_FREE	45.4	41.1504	72.7439	75.5547	NaN	0.665045	0.604234	2.14688e-18	no group specified	0.86909	4	513.012	513.011	166.984
171201_0004_RPEs13_2	171201_0004_RPEs13_2.wiff	3wPQ	1	NA	3.42495e-134	0.659495	65	O43707	O43707	ASIHEAWTDGKEAMLK	Stripped Sequence	ASIHEAWTDGKEAMLK	1	TRUE	1	35	FALSE	FALSE	180.34	NaN	180.34	1.27438e-62	1.08192e-39	0.187622	1	_ASIHEAWTDGKEAMLK_	_ASIHEAWTDGKEAMLK_	FALSE	FALSE	TRUE	LABEL_FREE	28.2	27.8673	58.7677	59.1923	NaN	0.645682	0.586935	3.3761e-15	no group specified	0.852254	4	447.475	447.472	180.34
171201_0004_RPEs13_2	171201_0004_RPEs13_2.wiff	3wPQ	1	NA	3.42495e-134	0.659495	65	O43707	O43707	RDHALLEEQSK	Stripped Sequence	RDHALLEEQSK	1	TRUE	1	36	FALSE	FALSE	139.212	NaN	139.212	1.41606e-63	2.96137e-39	0.00100442	0.00856938	_RDHALLEEQSK_	_RDHALLEEQSK_	FALSE	FALSE	TRUE	LABEL_FREE	-23.05	-21.9821	12.5039	11.7764	NaN	0.632443	0.575108	3.34494e-13	no group specified	0.776578	3	442.565	442.562	139.212
171201_0004_RPEs13_2	171201_0004_RPEs13_2.wiff	3wPQ	1	NA	3.42495e-134	0.659495	65	O43707	O43707	TFTAWCNSHLR	Stripped Sequence	TFTAWCNSHLR	0	FALSE	1	37	FALSE	FALSE	100.811	NaN	100.811	1.43865e-47	9.68014e-29	5.53029e-05	0.000647792	_TFTAWC[+57]NSHLR_	_TFTAWC[+57]NSHLR_	FALSE	FALSE	TRUE	LABEL_FREE	22.65	23.41	53.545	53.0584	NaN	0.6015	0.547464	3.27393e-09	no group specified	0.781327	3	464.887	464.885	100.811
171201_0004_RPEs13_2	171201_0004_RPEs13_2.wiff	3wPQ	1	NA	3.42495e-134	0.659495	65	O43707	O43707	QLEAIDQLHLEYAK	Stripped Sequence	QLEAIDQLHLEYAK	0	TRUE	1	38	FALSE	FALSE	396.958	NaN	396.958	3.40902e-37	2.64701e-27	0.00134647	0.0214204	_QLEAIDQLHLEYAK_	_QLEAIDQLHLEYAK_	FALSE	FALSE	TRUE	LABEL_FREE	56.15	56.3696	87.8317	87.4475	NaN	0.55681	0.507538	3.6219e-05	no group specified	0.780179	3	557.63	557.63	396.958
171201_0004_RPEs13_2	171201_0004_RPEs13_2.wiff	3wPQ	1	NA	3.42495e-134	0.659495	65	O43707	O43707	ELPPDQAEYCIAR	Stripped Sequence	ELPPDQAEYCIAR	0	FALSE	1	39	FALSE	FALSE	4645.53	NaN	4645.53	1.69008e-25	3.00741e-12	0.0358419	0.318696	_ELPPDQAEYC[+57]IAR_	_ELPPDQAEYC[+57]IAR_	FALSE	FALSE	TRUE	LABEL_FREE	28.95	28.6956	59.603	60.3213	NaN	0.562272	0.512417	1.49141e-05	no group specified	0.708086	2	781.369	781.376	4645.53
171201_0004_RPEs13_2	171201_0004_RPEs13_2.wiff	3wPQ	1	NA	3.42495e-134	0.659495	65	O43707	O43707	NVNVQNFHISWK	Stripped Sequence	NVNVQNFHISWK	0	TRUE	1	40	FALSE	FALSE	223.578	NaN	223.578	1.52662e-62	1.86125e-47	0.0654842	1	_NVNVQNFHISWK_	_NVNVQNFHISWK_	FALSE	FALSE	TRUE	LABEL_FREE	55	54.7068	85.8805	86.3574	NaN	0.576946	0.525526	9.7862e-07	no group specified	0.670182	3	495.925	495.924	223.578
171201_0004_RPEs13_2	171201_0004_RPEs13_2.wiff	3wPQ	1	NA	3.42495e-134	0.659495	65	O43707	O43707	FAIQDISVEETSAKEGLLLWCQR	Stripped Sequence	FAIQDISVEETSAKEGLLLWCQR	1	FALSE	0	41	FALSE	FALSE	33.5372	NaN	33.5372	1.69382e-43	8.60233e-21	0.172627	1	_FAIQDISVEETSAKEGLLLWC[+57]QR_	_FAIQDISVEETSAKEGLLLWC[+57]QR_	FALSE	FALSE	TRUE	LABEL_FREE	108.6	104.26	132.168	135.06	NaN	0.484124	0.4426	0.0121765	no group specified	0.609903	3	898.458	898.469	33.5372
171201_0004_RPEs13_2	171201_0004_RPEs13_2.wiff	3wPQ	1	NA	3.42495e-134	0.659495	65	O43707	O43707	VLAVNQENEHLMEDYEKLASDLLEWIR	Stripped Sequence	VLAVNQENEHLMEDYEKLASDLLEWIR	1	TRUE	1	42	FALSE	FALSE	5.56274	NaN	5.56274	1.71573e-07	0.00400017	0.347056	1	_VLAVNQENEHLMEDYEKLASDLLEWIR_	_VLAVNQENEHLMEDYEKLASDLLEWIR_	FALSE	FALSE	TRUE	LABEL_FREE	176	163.391	184.121	188.016	NaN	NaN	NaN	NaN	no group specified	NaN	4	815.159	815.167	5.56274
171201_0004_RPEs13_2	171201_0004_RPEs13_2.wiff	3wPQ	1	NA	3.42495e-134	0.659495	65	O43707	O43707	ASIHEAWTDGK	Stripped Sequence	ASIHEAWTDGK	0	FALSE	1	43	FALSE	FALSE	177.518	NaN	177.518	5.93872e-48	2.56635e-17	0.0812655	1	_ASIHEAWTDGK_	_ASIHEAWTDGK_	FALSE	FALSE	TRUE	LABEL_FREE	-1.6	-1.63221	28.3664	28.3962	NaN	0.559574	0.510007	2.33519e-05	no group specified	0.691552	3	405.532	405.528	177.518
171201_0004_RPEs13_2	171201_0004_RPEs13_2.wiff	3wPQ	1	NA	3.42495e-134	0.659495	65	O43707	O43707	GYEEWLLNEIRR	Stripped Sequence	GYEEWLLNEIRR	1	FALSE	1	44	FALSE	FALSE	138.309	NaN	138.309	1.74875e-40	4.85463e-18	0.102396	0.926696	_GYEEWLLNEIRR_	_GYEEWLLNEIRR_	FALSE	FALSE	TRUE	LABEL_FREE	84.35	82.9615	112.937	114.163	NaN	0.551459	0.502757	8.1281e-05	no group specified	0.6589	3	526.607	526.606	138.309
171201_0004_RPEs13_2	171201_0004_RPEs13_2.wiff	3wPQ	1	NA	3.42495e-134	0.659495	65	O43707	O43707	HRPELIEYDKLR	Stripped Sequence	HRPELIEYDKLR	2	TRUE	0	45	FALSE	FALSE	83.1014	NaN	83.1014	6.01528e-53	1.04348e-27	0.154148	1	_HRPELIEYDKLR_	_HRPELIEYDKLR_	FALSE	FALSE	TRUE	LABEL_FREE	12.9	13.4186	43.4629	42.7766	NaN	0.387362	0.353184	0.445968	no group specified	0.387887	3	523.623	523.622	83.1014
171201_0004_RPEs13_2	171201_0004_RPEs13_2.wiff	3wPQ	1	NA	3.42495e-134	0.659495	65	O43707	O43707	KTFTAWCNSHLR	Stripped Sequence	KTFTAWCNSHLR	1	FALSE	1	46	FALSE	FALSE	28.6273	NaN	28.6273	7.64181e-59	3.26205e-14	0.231894	1	_KTFTAWC[+57]NSHLR_	_KTFTAWC[+57]NSHLR_	FALSE	FALSE	TRUE	LABEL_FREE	9.8	7.90701	38.3383	40.7748	NaN	0.506419	0.462519	0.00591639	no group specified	0.547696	3	507.586	507.585	28.6273
171201_0004_RPEs13_2	171201_0004_RPEs13_2.wiff	3wPQ	1	NA	3.42495e-134	0.659495	65	O43707	O43707	SIVDYKPNLDLLEQQHQLIQEALIFDNK	Stripped Sequence	SIVDYKPNLDLLEQQHQLIQEALIFDNK	1	TRUE	1	47	FALSE	FALSE	499.203	NaN	499.203	2.0618e-41	2.88502e-32	6.18867e-05	0.000988923	_SIVDYKPNLDLLEQQHQLIQEALIFDNK_	_SIVDYKPNLDLLEQQHQLIQEALIFDNK_	FALSE	FALSE	TRUE	LABEL_FREE	117.3	116.989	142.706	142.837	NaN	0.615502	0.559973	6.76102e-11	no group specified	0.868397	4	831.942	831.951	499.203
171201_0004_RPEs13_2	171201_0004_RPEs13_2.wiff	3wPQ	1	NA	3.42495e-134	0.659495	65	O43707	O43707	ISIEMNGTLEDQLSHLK	Stripped Sequence	ISIEMNGTLEDQLSHLK	0	TRUE	1	48	FALSE	FALSE	245.093	NaN	245.093	1.53465e-42	1.99732e-37	6.47066e-05	0.000900943	_ISIEMNGTLEDQLSHLK_	_ISIEMNGTLEDQLSHLK_	FALSE	FALSE	TRUE	LABEL_FREE	78.85	77.6109	107.983	108.798	NaN	0.606782	0.552182	7.97753e-10	no group specified	0.785277	3	643.331	643.334	245.093
171201_0004_RPEs13_2	171201_0004_RPEs13_2.wiff	3wPQ	1	NA	3.42495e-134	0.659495	65	O43707	O43707	IMSLVDPNHSGLVTFQAFIDFMSR	Stripped Sequence	IMSLVDPNHSGLVTFQAFIDFMSR	0	TRUE	1	49	FALSE	FALSE	114.475	NaN	114.475	1.70423e-46	1.22024e-36	0.00106994	0.0166631	_IMSLVDPNHSGLVTFQAFIDFMSR_	_IMSLVDPNHSGLVTFQAFIDFMSR_	FALSE	FALSE	TRUE	LABEL_FREE	155.5	159.141	182.385	179.518	NaN	0.659795	0.599544	1.68671e-17	no group specified	0.796731	3	909.121	909.131	114.475
171201_0004_RPEs13_2	171201_0004_RPEs13_2.wiff	3wPQ	1	NA	3.42495e-134	0.659495	65	O43707	O43707	ASFNHFDKDHGGALGPEEFK	Stripped Sequence	ASFNHFDKDHGGALGPEEFK	1	TRUE	1	50	FALSE	FALSE	250.435	NaN	250.435	4.60526e-67	3.11778e-41	0.5	1	_ASFNHFDKDHGGALGPEEFK_	_ASFNHFDKDHGGALGPEEFK_	FALSE	FALSE	TRUE	LABEL_FREE	25.1	25.1375	55.0353	54.9398	NaN	NaN	0.0723234	NaN	no group specified	NaN	5	441.41	441.407	250.435
171201_0004_RPEs13_2	171201_0004_RPEs13_2.wiff	3wPQ	1	NA	3.42495e-134	0.659495	65	O43707	O43707	ASFNHFDKDHGGALGPEEFK	Stripped Sequence	ASFNHFDKDHGGALGPEEFK	1	TRUE	1	50	FALSE	FALSE	279.77	NaN	279.77	9.05301e-63	3.376e-15	0.508613	1	_ASFNHFDKDHGGALGPEEFK_	_ASFNHFDKDHGGALGPEEFK_	FALSE	FALSE	TRUE	LABEL_FREE	25.1	25.0917	54.9189	54.9398	NaN	0.623236	0.566882	6.46551e-12	no group specified	0.834821	4	551.511	551.511	279.77
171201_0004_RPEs13_2	171201_0004_RPEs13_2.wiff	3wPQ	1	NA	3.42495e-134	0.659495	65	O43707	O43707	MAPYQGPDAVPGALDYK	Stripped Sequence	MAPYQGPDAVPGALDYK	0	TRUE	1	51	FALSE	FALSE	1058.34	NaN	1058.34	5.70584e-66	7.40205e-49	0.1875	1	_MAPYQGPDAVPGALDYK_	_MAPYQGPDAVPGALDYK_	FALSE	FALSE	TRUE	LABEL_FREE	50.7	50.4654	81.2796	81.527	NaN	0.620241	0.564206	1.63873e-11	no group specified	0.785375	2	896.932	896.943	1058.34
171201_0004_RPEs13_2	171201_0004_RPEs13_2.wiff	3wPQ	1	NA	3.42495e-134	0.659495	65	O43707	O43707	QLEAIDQLHLEYAKR	Stripped Sequence	QLEAIDQLHLEYAKR	1	TRUE	0	52	FALSE	FALSE	233.044	NaN	233.044	4.439e-62	1.22023e-42	0.0176787	0.271663	_QLEAIDQLHLEYAKR_	_QLEAIDQLHLEYAKR_	FALSE	FALSE	TRUE	LABEL_FREE	44.8	45.6458	76.1182	74.6248	NaN	0.489694	0.447576	0.0107997	no group specified	0.559055	4	457.499	457.497	233.044
171201_0004_RPEs13_2	171201_0004_RPEs13_2.wiff	3wPQ	1	NA	3.42495e-134	0.659495	65	O43707	O43707	VLAVNQENEHLMEDYEK	Stripped Sequence	VLAVNQENEHLMEDYEK	0	TRUE	1	53	FALSE	FALSE	242.968	NaN	242.968	2.27893e-64	8.68225e-43	0.0201805	0.295819	_VLAVNQENEHLMEDYEK_	_VLAVNQENEHLMEDYEK_	FALSE	FALSE	TRUE	LABEL_FREE	36.4	33.7527	64.0093	67.4182	NaN	0.50859	0.464458	0.00528935	no group specified	0.638087	3	687.658	687.662	242.968
171201_0004_RPEs13_2	171201_0004_RPEs13_2.wiff	3wPQ	1	NA	3.42495e-134	0.659495	65	O43707	O43707	HRPELIEYDK	Stripped Sequence	HRPELIEYDK	1	TRUE	0	54	FALSE	FALSE	102.509	NaN	102.509	6.08627e-18	2.98874e-07	0.212537	1	_HRPELIEYDK_	_HRPELIEYDK_	FALSE	FALSE	TRUE	LABEL_FREE	-3.95	-2.80128	27.4481	25.1717	NaN	0.39571	0.361729	0.36737	no group specified	0.399767	3	433.895	433.891	102.509
171201_0004_RPEs13_2	171201_0004_RPEs13_2.wiff	3wPQ	1	NA	3.42495e-134	0.659495	65	O43707	O43707	VEQIAAIAQELNELDYYDSHNVNTR	Stripped Sequence	VEQIAAIAQELNELDYYDSHNVNTR	0	TRUE	1	55	FALSE	FALSE	65.0475	NaN	65.0475	1.1252e-38	3.26675e-18	0.194837	1	_VEQIAAIAQELNELDYYDSHNVNTR_	_VEQIAAIAQELNELDYYDSHNVNTR_	FALSE	FALSE	TRUE	LABEL_FREE	105.45	102.989	130.933	132.905	NaN	0.537296	0.490104	0.000499683	no group specified	0.651263	4	727.104	727.11	65.0475
171201_0004_RPEs13_2	171201_0004_RPEs13_2.wiff	3wPQ	1	NA	3.42495e-134	0.659495	65	O43707	O43707	TIQEMQQK	Stripped Sequence	TIQEMQQK	0	TRUE	1	56	FALSE	FALSE	34.711	NaN	34.711	1.16936e-37	1.24459e-11	0.355207	1	_TIQEMQQK_	_TIQEMQQK_	FALSE	FALSE	TRUE	LABEL_FREE	-22.1	-22.3418	12.2677	12.4265	NaN	0.61445	0.559032	9.16685e-11	no group specified	0.724972	2	503.255	503.255	34.711
171201_0004_RPEs13_2	171201_0004_RPEs13_2.wiff	3wPQ	1	NA	3.42495e-134	0.659495	65	O43707	O43707	AIMTYVSSFYHAFSGAQK	Stripped Sequence	AIMTYVSSFYHAFSGAQK	0	FALSE	1	57	FALSE	FALSE	871.998	NaN	871.998	7.7291e-89	1.76504e-48	1.86188e-09	2.97901e-08	_AIMTYVSSFYHAFSGAQK_	_AIMTYVSSFYHAFSGAQK_	FALSE	FALSE	TRUE	LABEL_FREE	100.9	99.0493	127.584	129.309	NaN	0.679006	0.616707	8.35684e-21	no group specified	0.93509	3	669.993	669.996	871.998
171201_0004_RPEs13_2	171201_0004_RPEs13_2.wiff	3wPQ	1	NA	3.42495e-134	0.659495	65	O43707	O43707	AIMTYVSSFYHAFSGAQK	Stripped Sequence	AIMTYVSSFYHAFSGAQK	0	FALSE	1	57	FALSE	FALSE	14.889	NaN	14.889	1.88942e-05	0.00701849	0.529898	1	_AIM[+16]TYVSSFYHAFSGAQK_	_AIM[+16]TYVSSFYHAFSGAQK_	FALSE	FALSE	TRUE	LABEL_FREE	82.7	82.4519	112.353	112.627	NaN	0.365194	0.333507	0.663858	no group specified	0.58972	3	675.324	675.327	14.889
171201_0004_RPEs13_2	171201_0004_RPEs13_2.wiff	3wPQ	1	NA	3.42495e-134	0.659495	65	O43707	O43707	LSNRPAFMPSEGK	Stripped Sequence	LSNRPAFMPSEGK	1	TRUE	1	58	FALSE	FALSE	1674.53	NaN	1674.53	6.21423e-84	4.32994e-42	0.3125	1	_LSNRPAFMPSEGK_	_LSNRPAFMPSEGK_	FALSE	FALSE	TRUE	LABEL_FREE	10.3	11.1248	41.6982	41.6183	NaN	0.677802	0.615631	1.3399e-20	no group specified	0.952228	3	478.578	478.577	1674.53
171201_0004_RPEs13_2	171201_0004_RPEs13_2.wiff	3wPQ	1	NA	3.42495e-134	0.659495	65	O43707	O43707	LSNRPAFMPSEGK	Stripped Sequence	LSNRPAFMPSEGK	1	TRUE	1	58	FALSE	FALSE	159.685	NaN	159.685	5.60016e-81	3.50033e-22	0.6875	1	_LSNRPAFMPSEGK_	_LSNRPAFMPSEGK_	FALSE	FALSE	TRUE	LABEL_FREE	10.3	11.0976	41.6956	41.6183	NaN	NaN	0.0723234	NaN	no group specified	NaN	2	717.364	717.369	159.685
171201_0004_RPEs13_2	171201_0004_RPEs13_2.wiff	3wPQ	1	NA	3.42495e-134	0.659495	65	O43707	O43707	KHEAFESDLAAHQDRVEQIAAIAQELNELDYYDSHNVNTR	Stripped Sequence	KHEAFESDLAAHQDRVEQIAAIAQELNELDYYDSHNVNTR	2	TRUE	1	59	FALSE	FALSE	413.63	NaN	413.63	8.32971e-46	1.38021e-23	0.125044	1	_KHEAFESDLAAHQDRVEQIAAIAQELNELDYYDSHNVNTR_	_KHEAFESDLAAHQDRVEQIAAIAQELNELDYYDSHNVNTR_	FALSE	FALSE	TRUE	LABEL_FREE	94.9	92.1997	120.543	122.616	NaN	0.63376	0.576284	2.15576e-13	no group specified	0.83185	6	774.207	774.213	413.63
171201_0004_RPEs13_2	171201_0004_RPEs13_2.wiff	3wPQ	1	NA	3.42495e-134	0.659495	65	O43707	O43707	MLDAEDIVNTARPDEK	Stripped Sequence	MLDAEDIVNTARPDEK	1	TRUE	1	60	FALSE	FALSE	484.153	NaN	484.153	4.37983e-84	1.96846e-47	0.125001	1	_MLDAEDIVNTARPDEK_	_MLDAEDIVNTARPDEK_	FALSE	FALSE	TRUE	LABEL_FREE	48.2	48.5437	79.9132	79.5345	NaN	0.65486	0.595135	1.1262e-16	no group specified	0.834707	3	606.296	606.298	484.153
171201_0004_RPEs13_2	171201_0004_RPEs13_2.wiff	3wPQ	1	NA	3.42495e-134	0.659495	65	O43707	O43707	HTNYTMEHIR	Stripped Sequence	HTNYTMEHIR	0	FALSE	1	61	FALSE	FALSE	226.664	NaN	226.664	3.47978e-89	3.67671e-60	5.02854e-10	8.04567e-09	_HTNYTMEHIR_	_HTNYTMEHIR_	FALSE	FALSE	TRUE	LABEL_FREE	-16.2	-15.1978	17.93	17.0135	NaN	0.682997	0.620272	1.65146e-21	no group specified	0.912003	3	434.54	434.537	226.664
171201_0004_RPEs13_2	171201_0004_RPEs13_2.wiff	3wPQ	1	NA	3.42495e-134	0.659495	65	O43707	O43707	MVSDINNGWQHLEQAEK	Stripped Sequence	MVSDINNGWQHLEQAEK	0	TRUE	1	62	FALSE	FALSE	132.896	NaN	132.896	6.38416e-44	4.04948e-39	3.68224e-05	0.000588605	_MVSDINNGWQHLEQAEK_	_MVSDINNGWQHLEQAEK_	FALSE	FALSE	TRUE	LABEL_FREE	43.45	41.0835	72.6866	73.9424	NaN	0.585095	0.532807	1.72641e-07	no group specified	0.786781	3	666.983	666.986	132.896
171201_0004_RPEs13_2	171201_0004_RPEs13_2.wiff	3wPQ	1	NA	3.42495e-134	0.659495	65	O43707	O43707	LMLLLEVISGER	Stripped Sequence	LMLLLEVISGER	0	FALSE	1	63	FALSE	FALSE	61.5395	NaN	61.5395	5.25125e-38	3.43287e-27	0.26503	1	_LMLLLEVISGER_	_LMLLLEVISGER_	FALSE	FALSE	TRUE	LABEL_FREE	126.5	130.514	156	153.032	NaN	0.565744	0.515519	8.18588e-06	no group specified	0.637612	2	686.897	686.901	61.5395
171201_0004_RPEs13_2	171201_0004_RPEs13_2.wiff	3wPQ	1	NA	3.42495e-134	0.659495	65	O43707	O43707	DHALLEEQSK	Stripped Sequence	DHALLEEQSK	0	TRUE	1	64	FALSE	FALSE	24.2978	NaN	24.2978	5.73888e-11	0.00898861	0.450626	1	_DHALLEEQSK_	_DHALLEEQSK_	FALSE	FALSE	TRUE	LABEL_FREE	-14.15	-11.9384	20.0389	18.4282	NaN	0.496178	0.453369	0.00898861	no group specified	0.594667	2	585.293	585.295	24.2978
171201_0004_RPEs13_2	171201_0004_RPEs13_2.wiff	3wPQ	1	NA	3.42495e-134	0.659495	65	O43707	O43707	KHEAFESDLAAHQDR	Stripped Sequence	KHEAFESDLAAHQDR	1	FALSE	0	65	FALSE	FALSE	57.3397	NaN	57.3397	6.60876e-37	2.08273e-11	0.176268	1	_KHEAFESDLAAHQDR_	_KHEAFESDLAAHQDR_	FALSE	FALSE	TRUE	LABEL_FREE	-5.2	-11.5875	20.2252	25.1003	NaN	0.362904	0.331757	0.689448	no group specified	0.363527	4	439.212	439.209	57.3397
171201_0004_RPEs13_2	171201_0004_RPEs13_2.wiff	3wPQ	1	NA	3.42495e-134	0.659495	65	O43707	O43707	LRKDDPVTNLNNAFEVAEK	Stripped Sequence	LRKDDPVTNLNNAFEVAEK	2	TRUE	1	66	FALSE	FALSE	58.9567	NaN	58.9567	6.6014e-36	3.51075e-14	0.220595	1	_LRKDDPVTNLNNAFEVAEK_	_LRKDDPVTNLNNAFEVAEK_	FALSE	FALSE	TRUE	LABEL_FREE	47	47.1142	77.9436	77.7988	NaN	0.535646	0.48863	0.000600852	no group specified	0.605137	4	544.037	544.037	58.9567
171201_0004_RPEs13_2	171201_0004_RPEs13_2.wiff	3wPQ	1	NA	3.42495e-134	0.659495	65	O43707	O43707	KDDPVTNLNNAFEVAEKYLDIPK	Stripped Sequence	KDDPVTNLNNAFEVAEKYLDIPK	2	TRUE	0	67	FALSE	FALSE	13.8948	NaN	13.8948	2.0892e-26	0.00754089	0.502991	1	_KDDPVTNLNNAFEVAEKYLDIPK_	_KDDPVTNLNNAFEVAEKYLDIPK_	FALSE	FALSE	TRUE	LABEL_FREE	127.4	125.573	151.419	153.374	NaN	0.390704	0.356517	0.413813	no group specified	0.479132	4	659.092	659.095	13.8948
171201_0004_RPEs13_2	171201_0004_RPEs13_2.wiff	3wPQ	1	NA	3.42495e-134	0.659495	65	O43707	O43707	ISIEMNGTLEDQLSHLKQYER	Stripped Sequence	ISIEMNGTLEDQLSHLKQYER	1	TRUE	0	68	FALSE	FALSE	40.1089	NaN	40.1089	8.50563e-16	0.000123518	0.368998	1	_ISIEMNGTLEDQLSHLKQYER_	_ISIEMNGTLEDQLSHLKQYER_	FALSE	FALSE	TRUE	LABEL_FREE	81.8	84.2569	114.044	111.963	NaN	0.452231	0.414107	0.0401944	no group specified	0.415379	4	626.817	626.819	40.1089
171201_0004_RPEs13_2	171201_0004_RPEs13_2.wiff	3wPQ	1	NA	3.42495e-134	0.659495	65	O43707	O43707	LMLLLEVISGERLPKPER	Stripped Sequence	LMLLLEVISGERLPKPER	2	TRUE	1	69	FALSE	FALSE	83.9967	NaN	83.9967	3.13296e-35	2.76586e-09	0.542411	1	_LMLLLEVISGERLPKPER_	_LMLLLEVISGERLPKPER_	FALSE	FALSE	TRUE	LABEL_FREE	106.55	107.884	134.533	133.457	NaN	0.5504	0.501811	9.44951e-05	no group specified	0.650703	4	524.059	524.058	83.9967
171201_0005_RPEs01_1	171201_0005_RPEs01_1.wiff	C	1	NA	1.78447e-25	0.547677	5	O43747	O43747	LVPQLVR	Stripped Sequence	LVPQLVR	0	TRUE	1	1	TRUE	FALSE	43.8488	NaN	43.8488	1.5024e-28	8.22833e-08	0.387761	1	_LVPQLVR_	_LVPQLVR_	FALSE	TRUE	TRUE	LABEL_FREE	17.6	23.8985	54.7006	49.8142	NaN	0.521505	0.521505	1.11748e-14	no group specified	0.662867	2	412.771	412.761	43.8488
171201_0005_RPEs01_1	171201_0005_RPEs01_1.wiff	C	1	NA	1.78447e-25	0.547677	5	O43747	O43747	ADCASGIFLAAEK	Stripped Sequence	ADCASGIFLAAEK	0	TRUE	0	2	TRUE	FALSE	20.4938	NaN	20.4938	0.00107883	0.00645699	0.391103	1	_ADC[+57]ASGIFLAAEK_	_ADC[+57]ASGIFLAAEK_	FALSE	TRUE	TRUE	LABEL_FREE	42.8	45.0323	75.9216	74.6685	NaN	0.407894	0.407894	0.0636734	no group specified	0.576721	2	676.829	676.829	20.4938
171201_0005_RPEs01_1	171201_0005_RPEs01_1.wiff	C	1	NA	1.78447e-25	0.547677	5	O43747	O43747	DLAGEVEK	Stripped Sequence	DLAGEVEK	0	TRUE	1	3	TRUE	FALSE	50.5046	NaN	50.5046	2.03405e-06	0.000417872	0.28799	1	_DLAGEVEK_	_DLAGEVEK_	FALSE	TRUE	TRUE	LABEL_FREE	-5.5	-1.76207	28.0747	25.5628	NaN	0.475827	0.475827	2.03405e-06	no group specified	0.605266	2	430.722	430.712	50.5046
171201_0004_RPEs13_2	171201_0004_RPEs13_2.wiff	3wPQ	1	NA	1.78447e-25	0.547677	2	O43747	O43747	SSFREEDNTYR	Stripped Sequence	SSFREEDNTYR	1	TRUE	0	4	FALSE	FALSE	19.9996	NaN	19.9996	1.78888e-14	3.60731e-07	0.0584863	0.450575	_SSFREEDNTYR_	_SSFREEDNTYR_	FALSE	FALSE	TRUE	LABEL_FREE	-13.3	-16.8676	16.6624	18.9236	NaN	0.457236	0.418578	0.0306348	no group specified	0.531715	3	468.544	468.542	19.9996
171201_0005_RPEs01_1	171201_0005_RPEs01_1.wiff	C	1	NA	1.43747e-41	0.571785	2	O43765	O43765	AICIDPAYSK	Stripped Sequence	AICIDPAYSK	0	TRUE	1	1	TRUE	FALSE	86.3646	NaN	86.3646	4.6051e-28	1.08567e-07	0.171808	1	_AIC[+57]IDPAYSK_	_AIC[+57]IDPAYSK_	FALSE	TRUE	TRUE	LABEL_FREE	22.4	23.145	54.0645	53.1064	NaN	0.571785	0.571785	4.6051e-28	no group specified	0.789486	2	569.284	569.279	86.3646
171201_0005_RPEs01_1	171201_0005_RPEs01_1.wiff	C	1	NA	1.43747e-41	0.571785	2	O43765	O43765	LGNYAGAVQDCER	Stripped Sequence	LGNYAGAVQDCER	0	TRUE	1	2	TRUE	FALSE	49.6975	NaN	49.6975	1.95051e-22	0.000392859	0.452376	1	_LGNYAGAVQDC[+57]ER_	_LGNYAGAVQDC[+57]ER_	FALSE	TRUE	TRUE	LABEL_FREE	7.9	4.56703	35.9471	38.8631	NaN	0.552809	0.552809	1.95051e-22	no group specified	0.673797	2	726.83	726.832	49.6975
171201_0005_RPEs01_1	171201_0005_RPEs01_1.wiff	C	1	NA	2.61106e-28	0.552417	3	O43776	O43776	IGALEGYR	Stripped Sequence	IGALEGYR	0	TRUE	1	1	TRUE	FALSE	179.584	NaN	179.584	1.37058e-21	1.90291e-13	0.0732049	1	_IGALEGYR_	_IGALEGYR_	FALSE	TRUE	TRUE	LABEL_FREE	7.6	9.12201	40.2121	38.5853	NaN	0.515693	0.515693	1.90291e-13	no group specified	0.660921	2	439.74	439.731	179.584
171201_0005_RPEs01_1	171201_0005_RPEs01_1.wiff	C	1	NA	2.61106e-28	0.552417	3	O43776	O43776	IFDSEEILAGYKR	Stripped Sequence	IFDSEEILAGYKR	1	TRUE	1	2	TRUE	FALSE	69.354	NaN	69.354	6.10106e-16	3.21019e-06	0.194165	1	_IFDSEEILAGYKR_	_IFDSEEILAGYKR_	FALSE	TRUE	TRUE	LABEL_FREE	54	55.2605	86.7122	85.1496	NaN	0.445106	0.445106	0.00534575	no group specified	0.519528	3	514.272	514.265	69.354
171201_0005_RPEs01_1	171201_0005_RPEs01_1.wiff	C	1	NA	2.61106e-28	0.552417	3	O43776	O43776	FLTWILNR	Stripped Sequence	FLTWILNR	0	TRUE	0	3	TRUE	FALSE	43.4938	NaN	43.4938	2.16457e-19	0.00498802	0.321427	1	_FLTWILNR_	_FLTWILNR_	FALSE	TRUE	TRUE	LABEL_FREE	83.8	88.3776	117.433	113.314	NaN	0.398461	0.398461	0.0811212	no group specified	0.508202	2	531.808	531.802	43.4938
171201_0004_RPEs13_2	171201_0004_RPEs13_2.wiff	3wPQ	1	NA	2.61106e-28	0.552417	2	O43776	O43776	ALMTVGKEPFPTIYVDSQKENER	Stripped Sequence	ALMTVGKEPFPTIYVDSQKENER	2	TRUE	1	5	FALSE	FALSE	42.6054	NaN	42.6054	3.09089e-26	0.00145472	0.269518	1	_ALMTVGKEPFPTIYVDSQKENER_	_ALMTVGKEPFPTIYVDSQKENER_	FALSE	FALSE	TRUE	LABEL_FREE	62.05	58.916	89.935	91.7556	NaN	0.53726	0.490071	0.000501475	no group specified	0.634939	4	663.839	663.842	42.6054
171201_0004_RPEs13_2	171201_0004_RPEs13_2.wiff	3wPQ	1	NA	2.61106e-28	0.552417	2	O43776	O43776	LMTDTINEPILLCR	Stripped Sequence	LMTDTINEPILLCR	0	TRUE	0	6	FALSE	FALSE	94.8825	NaN	94.8825	4.65499e-27	0.00285093	0.391057	1	_LMTDTINEPILLC[+57]R_	_LMTDTINEPILLC[+57]R_	FALSE	FALSE	TRUE	LABEL_FREE	72.45	74.433	105.086	102.789	NaN	0.433204	0.397108	0.101012	no group specified	0.509906	2	844.939	844.948	94.8825
171201_0005_RPEs01_1	171201_0005_RPEs01_1.wiff	C	1	NA	3.65168e-109	0.639667	6	O43852	O43852	WIYEDVER	Stripped Sequence	WIYEDVER	0	TRUE	1	1	TRUE	FALSE	880.33	NaN	880.33	6.2176e-101	4.43604e-59	8.72693e-10	1.39631e-08	_WIYEDVER_	_WIYEDVER_	FALSE	TRUE	TRUE	LABEL_FREE	33.8	33.9159	65.7332	65.6756	NaN	0.605982	0.605982	7.47025e-40	no group specified	0.928461	2	555.267	555.261	880.33
171201_0005_RPEs01_1	171201_0005_RPEs01_1.wiff	C	1	NA	3.65168e-109	0.639667	6	O43852	O43852	TFDQLTPEESKER	Stripped Sequence	TFDQLTPEESKER	1	TRUE	1	2	TRUE	FALSE	466.533	NaN	466.533	1.52235e-79	3.84649e-55	5.24401e-07	8.39041e-06	_TFDQLTPEESKER_	_TFDQLTPEESKER_	FALSE	TRUE	TRUE	LABEL_FREE	7.4	7.37929	38.4144	38.4304	NaN	0.630166	0.630166	3.36473e-49	no group specified	0.909121	3	527.258	527.252	466.533
171201_0005_RPEs01_1	171201_0005_RPEs01_1.wiff	C	1	NA	3.65168e-109	0.639667	6	O43852	O43852	EQFVEFR	Stripped Sequence	EQFVEFR	0	TRUE	1	3	TRUE	FALSE	370.286	NaN	370.286	1.00055e-66	6.94643e-40	5.32538e-10	8.52002e-09	_EQFVEFR_	_EQFVEFR_	FALSE	TRUE	TRUE	LABEL_FREE	27.1	28.4126	59.6095	58.7667	NaN	0.601605	0.601605	3.09117e-38	no group specified	0.865958	2	477.738	477.73	370.286
171201_0004_RPEs13_2	171201_0004_RPEs13_2.wiff	3wPQ	1	NA	3.65168e-109	0.639667	6	O43852	O43852	IDGDKDGFVTVDELKDWIK	Stripped Sequence	IDGDKDGFVTVDELKDWIK	2	TRUE	1	4	FALSE	FALSE	120.766	NaN	120.766	1.21252e-55	3.72845e-32	1.60265e-06	2.00787e-05	_IDGDKDGFVTVDELKDWIK_	_IDGDKDGFVTVDELKDWIK_	FALSE	FALSE	TRUE	LABEL_FREE	93.2	92.6924	121.36	121.857	NaN	0.61069	0.555674	2.69106e-10	no group specified	0.766735	4	549.032	549.033	120.766
171201_0004_RPEs13_2	171201_0004_RPEs13_2.wiff	3wPQ	1	NA	3.65168e-109	0.639667	6	O43852	O43852	MDKEETKDWILPSDYDHAEAEAR	Stripped Sequence	MDKEETKDWILPSDYDHAEAEAR	2	TRUE	1	5	FALSE	FALSE	144.704	NaN	144.704	4.4335e-75	2.34082e-33	0.500003	1	_MDKEETKDWILPSDYDHAEAEAR_	_MDKEETKDWILPSDYDHAEAEAR_	FALSE	FALSE	TRUE	LABEL_FREE	42.6	39.3202	71.4727	73.6537	NaN	NaN	0.0723234	NaN	no group specified	NaN	4	688.066	688.07	144.704
171201_0004_RPEs13_2	171201_0004_RPEs13_2.wiff	3wPQ	1	NA	3.65168e-109	0.639667	6	O43852	O43852	MDKEETKDWILPSDYDHAEAEAR	Stripped Sequence	MDKEETKDWILPSDYDHAEAEAR	2	TRUE	1	5	FALSE	FALSE	124.674	NaN	124.674	4.97453e-73	2.81794e-18	0.5	1	_MDKEETKDWILPSDYDHAEAEAR_	_MDKEETKDWILPSDYDHAEAEAR_	FALSE	FALSE	TRUE	LABEL_FREE	42.6	39.4406	71.5131	73.6537	NaN	0.637804	0.579897	5.436e-14	no group specified	0.83253	5	550.654	550.654	124.674
171201_0004_RPEs13_2	171201_0004_RPEs13_2.wiff	3wPQ	1	NA	3.65168e-109	0.639667	6	O43852	O43852	MDKEETKDWILPSDYDHAEAEAR	Stripped Sequence	MDKEETKDWILPSDYDHAEAEAR	2	TRUE	1	5	FALSE	FALSE	108.028	NaN	108.028	4.37188e-09	6.07118e-06	0.166118	0.893424	_M[+16]DKEETKDWILPSDYDHAEAEAR_	_M[+16]DKEETKDWILPSDYDHAEAEAR_	FALSE	FALSE	TRUE	LABEL_FREE	40.5	39.2928	71.4634	72.3383	NaN	0.421497	0.386649	0.158033	no group specified	0.460879	4	692.064	692.069	108.028
171201_0004_RPEs13_2	171201_0004_RPEs13_2.wiff	3wPQ	1	NA	3.65168e-109	0.639667	6	O43852	O43852	LTKEEIVDKYDLFVGSQATDFGEALVR	Stripped Sequence	LTKEEIVDKYDLFVGSQATDFGEALVR	2	TRUE	1	6	FALSE	FALSE	113.988	NaN	113.988	8.09984e-24	5.36655e-11	0.0272344	0.26918	_LTKEEIVDKYDLFVGSQATDFGEALVR_	_LTKEEIVDKYDLFVGSQATDFGEALVR_	FALSE	FALSE	TRUE	LABEL_FREE	102.55	98.5607	126.983	130.388	NaN	0.550159	0.501595	9.77585e-05	no group specified	0.669725	4	761.646	761.652	113.988
171201_0005_RPEs01_1	171201_0005_RPEs01_1.wiff	C	1	NA	1.09793e-62	0.596804	5	O43854	O43854	VTGIITQGAK	Stripped Sequence	VTGIITQGAK	0	TRUE	1	1	TRUE	FALSE	71.3832	NaN	71.3832	9.68191e-48	7.85513e-36	0.000176623	0.00232819	_VTGIITQGAK_	_VTGIITQGAK_	FALSE	TRUE	TRUE	LABEL_FREE	-7.3	-1.80503	28.0449	24.7624	NaN	0.59492	0.59492	7.85513e-36	no group specified	0.856829	2	494.295	494.288	71.3832
171201_0005_RPEs01_1	171201_0005_RPEs01_1.wiff	C	1	NA	1.09793e-62	0.596804	5	O43854	O43854	NVIDPPIYAR	Stripped Sequence	NVIDPPIYAR	0	TRUE	1	2	TRUE	FALSE	308.91	NaN	308.91	7.19537e-50	2.40863e-18	0.0499737	0.253075	_NVIDPPIYAR_	_NVIDPPIYAR_	FALSE	TRUE	TRUE	LABEL_FREE	32.6	36.2559	67.8032	65.1278	NaN	0.503316	0.503316	4.88437e-11	no group specified	0.646095	2	579.319	579.315	308.91
171201_0005_RPEs01_1	171201_0005_RPEs01_1.wiff	C	1	NA	1.09793e-62	0.596804	5	O43854	O43854	DFGHVQFVGSYK	Stripped Sequence	DFGHVQFVGSYK	0	TRUE	1	3	TRUE	FALSE	92.7224	NaN	92.7224	5.53495e-57	1.44983e-28	0.0368293	0.581916	_DFGHVQFVGSYK_	_DFGHVQFVGSYK_	FALSE	TRUE	TRUE	LABEL_FREE	38.9	40.7286	72.9773	71.1249	NaN	0.557176	0.557176	1.1377e-23	no group specified	0.713497	3	461.895	461.886	92.7224
171201_0004_RPEs13_2	171201_0004_RPEs13_2.wiff	3wPQ	1	NA	1.09793e-62	0.596804	3	O43854	O43854	SGHIQDYQITASSIFR	Stripped Sequence	SGHIQDYQITASSIFR	0	TRUE	1	4	FALSE	FALSE	84.7743	NaN	84.7743	5.96421e-39	2.5771e-27	0.0073117	0.0568613	_SGHIQDYQITASSIFR_	_SGHIQDYQITASSIFR_	FALSE	FALSE	TRUE	LABEL_FREE	58.15	57.8551	88.9059	89.0162	NaN	0.540811	0.493244	0.000331242	no group specified	0.635592	3	608.308	608.309	84.7743
171201_0005_RPEs01_1	171201_0005_RPEs01_1.wiff	C	1	NA	1.42564e-17	0.532685	3	O60437	O60437	FTEVYAINR	Stripped Sequence	FTEVYAINR	0	TRUE	0	1	TRUE	FALSE	39.0789	NaN	39.0789	4.56325e-08	0.00803907	0.356212	1	_FTEVYAINR_	_FTEVYAINR_	FALSE	TRUE	TRUE	LABEL_FREE	22.9	25.5737	56.1452	53.5803	NaN	0.363955	0.363955	0.257183	no group specified	0.472568	2	556.79	556.785	39.0789
171201_0005_RPEs01_1	171201_0005_RPEs01_1.wiff	C	1	NA	1.42564e-17	0.532685	3	O60437	O60437	EAEVLLLQQR	Stripped Sequence	EAEVLLLQQR	0	TRUE	0	2	TRUE	FALSE	34.6291	NaN	34.6291	3.6155e-14	0.000165639	0.489309	1	_EAEVLLLQQR_	_EAEVLLLQQR_	FALSE	TRUE	TRUE	LABEL_FREE	38.2	42.9528	74.716	70.5361	NaN	0.438065	0.438065	0.0134331	no group specified	0.468587	2	599.843	599.839	34.6291
171201_0005_RPEs01_1	171201_0005_RPEs01_1.wiff	C	1	NA	3.47936e-80	0.614346	2	O60462	O60462	VFQANNDATEVVLNK	Stripped Sequence	VFQANNDATEVVLNK	0	TRUE	1	1	TRUE	FALSE	33.0663	NaN	33.0663	1.54363e-66	6.42549e-18	0.0281687	0.140863	_VFQANNDATEVVLNK_	_VFQANNDATEVVLNK_	FALSE	TRUE	TRUE	LABEL_FREE	34.3	32.7297	65.1892	65.9214	NaN	0.499994	0.499994	1.94853e-10	no group specified	0.597736	2	831.428	831.434	33.0663
171201_0005_RPEs01_1	171201_0005_RPEs01_1.wiff	C	1	NA	3.47936e-80	0.614346	2	O60462	O60462	GGDSITAVEAR	Stripped Sequence	GGDSITAVEAR	0	TRUE	0	2	TRUE	FALSE	85.0833	NaN	85.0833	3.86308e-16	0.000259421	0.255252	1	_GGDSITAVEAR_	_GGDSITAVEAR_	FALSE	TRUE	TRUE	LABEL_FREE	-1.6	-0.52827	29.5054	28.1873	NaN	0.429377	0.429377	0.0286295	no group specified	0.544754	2	538.273	538.266	85.0833
171201_0005_RPEs01_1	171201_0005_RPEs01_1.wiff	C	1	NA	3.47936e-80	0.614346	2	O60462	O60462	YYLVHQEPLENFQCNVPLGMESGR	Stripped Sequence	YYLVHQEPLENFQCNVPLGMESGR	0	TRUE	1	3	TRUE	FALSE	123.4	NaN	123.4	1.42408e-27	0.00200127	0.25925	1	_YYLVHQEPLENFQC[+57]NVPLGMESGR_	_YYLVHQEPLENFQC[+57]NVPLGMESGR_	FALSE	TRUE	TRUE	LABEL_FREE	78.2	75.5525	106.113	107.722	NaN	0.492883	0.492883	3.39783e-09	no group specified	0.623773	3	960.786	960.8	123.4
171201_0005_RPEs01_1	171201_0005_RPEs01_1.wiff	C	1	NA	1.75153e-26	0.549396	1	O60476	O60476	GGLTFIGEWK	Stripped Sequence	GGLTFIGEWK	0	TRUE	1	1	TRUE	FALSE	19.0434	NaN	19.0434	5.68139e-25	1.66709e-14	0.116291	1	_GGLTFIGEWK_	_GGLTFIGEWK_	FALSE	TRUE	TRUE	LABEL_FREE	67.2	73.0834	103.634	97.5987	NaN	0.525054	0.525054	1.84191e-15	no group specified	0.724197	2	554.295	554.29	19.0434
171201_0005_RPEs01_1	171201_0005_RPEs01_1.wiff	C	1	NA	2.13228e-68	0.602784	5	O60506	O60506	LFVGSIPK	Stripped Sequence	LFVGSIPK	0	FALSE	1	1	TRUE	FALSE	178.671	NaN	178.671	1.94886e-19	1.92255e-07	0.236535	1	_LFVGSIPK_	_LFVGSIPK_	FALSE	TRUE	TRUE	LABEL_FREE	33.3	35.931	67.4274	65.5173	NaN	0.447724	0.447724	0.00350289	no group specified	0.631699	2	430.766	430.756	178.671
171201_0005_RPEs01_1	171201_0005_RPEs01_1.wiff	C	1	NA	2.13228e-68	0.602784	5	O60506	O60506	AGPIWDLR	Stripped Sequence	AGPIWDLR	0	FALSE	1	2	TRUE	FALSE	169.597	NaN	169.597	2.23861e-17	3.07991e-05	0.344612	1	_AGPIWDLR_	_AGPIWDLR_	FALSE	TRUE	TRUE	LABEL_FREE	49	52.0911	83.9971	80.7944	NaN	0.469933	0.469933	1.46964e-05	no group specified	0.531343	2	464.256	464.248	169.597
171201_0005_RPEs01_1	171201_0005_RPEs01_1.wiff	C	1	NA	2.13228e-68	0.602784	5	O60506	O60506	TGYTLDVTTGQR	Stripped Sequence	TGYTLDVTTGQR	0	FALSE	1	3	TRUE	FALSE	86.3495	NaN	86.3495	1.79418e-38	6.25468e-32	0.00038676	0.00512257	_TGYTLDVTTGQR_	_TGYTLDVTTGQR_	FALSE	TRUE	TRUE	LABEL_FREE	20.25	20.6871	51.7519	51.4581	NaN	0.587614	0.587614	2.84635e-33	no group specified	0.736016	2	656.331	656.33	86.3495
171201_0004_RPEs13_2	171201_0004_RPEs13_2.wiff	3wPQ	1	NA	2.13228e-68	0.602784	4	O60506	O60506	NLANTVTEEILEK	Stripped Sequence	NLANTVTEEILEK	0	TRUE	1	4	FALSE	FALSE	66.2413	NaN	66.2413	1.12422e-22	1.20172e-08	0.369646	1	_NLANTVTEEILEK_	_NLANTVTEEILEK_	FALSE	FALSE	TRUE	LABEL_FREE	76.95	75.8324	106.01	107.68	NaN	NaN	0.0723234	NaN	no group specified	NaN	2	737.393	737.398	66.2413
171201_0004_RPEs13_2	171201_0004_RPEs13_2.wiff	3wPQ	1	NA	2.13228e-68	0.602784	4	O60506	O60506	HIGVCISVANNR	Stripped Sequence	HIGVCISVANNR	0	TRUE	0	5	FALSE	FALSE	64.5182	NaN	64.5182	1.04392e-16	0.000322025	0.193625	1	_HIGVC[+57]ISVANNR_	_HIGVC[+57]ISVANNR_	FALSE	FALSE	TRUE	LABEL_FREE	15.1	14.7314	45.1772	45.6759	NaN	0.456279	0.417723	0.0322785	no group specified	0.539294	3	447.235	447.232	64.5182
171201_0004_RPEs13_2	171201_0004_RPEs13_2.wiff	3wPQ	1	NA	2.13228e-68	0.602784	4	O60506	O60506	LMMDPLTGLNR	Stripped Sequence	LMMDPLTGLNR	0	TRUE	1	6	FALSE	FALSE	12.3149	NaN	12.3149	2.50177e-47	1.98649e-11	0.198836	1	_LMMDPLTGLNR_	_LMMDPLTGLNR_	FALSE	FALSE	TRUE	LABEL_FREE	67.8	70.3381	100.278	98.3049	NaN	NaN	NaN	NaN	no group specified	NaN	2	630.826	630.828	12.3149
171201_0004_RPEs13_2	171201_0004_RPEs13_2.wiff	3wPQ	1	NA	2.13228e-68	0.602784	4	O60506	O60506	DLFEDELVPLFEK	Stripped Sequence	DLFEDELVPLFEK	0	TRUE	0	7	FALSE	FALSE	114.493	NaN	114.493	1.44598e-06	0.00554249	0.468573	1	_DLFEDELVPLFEK_	_DLFEDELVPLFEK_	FALSE	FALSE	TRUE	LABEL_FREE	121.65	120.611	146.132	147.522	NaN	NaN	NaN	NaN	no group specified	NaN	2	797.406	797.414	114.493
171201_0005_RPEs01_1	171201_0005_RPEs01_1.wiff	C	1	NA	9.43699e-119	0.647391	29	O60568	O60568	LVGPEEALSPGEAR	Stripped Sequence	LVGPEEALSPGEAR	0	TRUE	1	1	TRUE	FALSE	968.999	NaN	968.999	2.80334e-90	3.67812e-56	1.368e-10	2.1888e-09	_LVGPEEALSPGEAR_	_LVGPEEALSPGEAR_	FALSE	TRUE	TRUE	LABEL_FREE	29.4	30.1313	62.7581	61.3833	NaN	0.609189	0.609189	4.67042e-41	no group specified	0.875752	2	712.873	712.874	968.999
171201_0005_RPEs01_1	171201_0005_RPEs01_1.wiff	C	1	NA	9.43699e-119	0.647391	29	O60568	O60568	LYLDPGLR	Stripped Sequence	LYLDPGLR	0	TRUE	1	2	TRUE	FALSE	930.904	NaN	930.904	2.19009e-59	4.6326e-39	2.61396e-07	4.18223e-06	_LYLDPGLR_	_LYLDPGLR_	FALSE	TRUE	TRUE	LABEL_FREE	38	42.0164	74.2319	70.2399	NaN	0.575705	0.575705	2.60626e-29	no group specified	0.779042	2	473.771	473.763	930.904
171201_0005_RPEs01_1	171201_0005_RPEs01_1.wiff	C	1	NA	9.43699e-119	0.647391	29	O60568	O60568	SEDYVELVQR	Stripped Sequence	SEDYVELVQR	0	TRUE	1	3	TRUE	FALSE	588.522	NaN	588.522	1.9895e-88	6.6164e-46	8.20182e-10	1.31166e-08	_SEDYVELVQR_	_SEDYVELVQR_	FALSE	TRUE	TRUE	LABEL_FREE	33.8	32.8436	65.2649	65.6756	NaN	0.599099	0.599099	2.50854e-37	no group specified	0.910178	2	619.307	619.303	588.522
171201_0004_RPEs13_2	171201_0004_RPEs13_2.wiff	3wPQ	1	NA	9.43699e-119	0.647391	28	O60568	O60568	TLPGGQPPPR	Stripped Sequence	TLPGGQPPPR	0	TRUE	1	4	FALSE	FALSE	741.619	NaN	741.619	1.19808e-65	9.15711e-21	0.000975184	0.0095118	_TLPGGQPPPR_	_TLPGGQPPPR_	FALSE	FALSE	TRUE	LABEL_FREE	-8.3	-11.7721	20.1317	23.9251	NaN	0.542455	0.494713	0.000270826	no group specified	0.638235	2	510.285	510.285	741.619
171201_0004_RPEs13_2	171201_0004_RPEs13_2.wiff	3wPQ	1	NA	9.43699e-119	0.647391	28	O60568	O60568	YDCVISSPR	Stripped Sequence	YDCVISSPR	0	TRUE	1	5	FALSE	FALSE	659.432	NaN	659.432	5.67926e-106	3.36291e-65	1.10534e-10	1.76855e-09	_YDC[+57]VISSPR_	_YDC[+57]VISSPR_	FALSE	FALSE	TRUE	LABEL_FREE	4.6	4.60196	35.6157	35.6145	NaN	0.680421	0.617971	4.69434e-21	no group specified	0.905348	2	548.758	548.759	659.432
171201_0004_RPEs13_2	171201_0004_RPEs13_2.wiff	3wPQ	1	NA	9.43699e-119	0.647391	28	O60568	O60568	TLGLGEEWR	Stripped Sequence	TLGLGEEWR	0	TRUE	1	6	FALSE	FALSE	640.077	NaN	640.077	8.34196e-55	1.0311e-38	8.80756e-10	1.40921e-08	_TLGLGEEWR_	_TLGLGEEWR_	FALSE	FALSE	TRUE	LABEL_FREE	40.3	42.6994	73.7957	72.143	NaN	0.641974	0.583623	1.26774e-14	no group specified	0.8297	2	530.775	530.774	640.077
171201_0004_RPEs13_2	171201_0004_RPEs13_2.wiff	3wPQ	1	NA	9.43699e-119	0.647391	28	O60568	O60568	GLDYEGGGCR	Stripped Sequence	GLDYEGGGCR	0	TRUE	1	7	FALSE	FALSE	358.194	NaN	358.194	5.35971e-76	6.89203e-56	3.60562e-09	5.73835e-08	_GLDYEGGGC[+57]R_	_GLDYEGGGC[+57]R_	FALSE	FALSE	TRUE	LABEL_FREE	-8.8	-10.7531	21.1398	23.3667	NaN	0.610667	0.555653	2.70847e-10	no group specified	0.818349	2	542.23	542.23	358.194
171201_0004_RPEs13_2	171201_0004_RPEs13_2.wiff	3wPQ	1	NA	9.43699e-119	0.647391	28	O60568	O60568	TLGLGEEWRGGDVAR	Stripped Sequence	TLGLGEEWRGGDVAR	1	TRUE	1	8	FALSE	FALSE	339.47	NaN	339.47	1.33248e-58	2.835e-31	4.85505e-06	6.06079e-05	_TLGLGEEWRGGDVAR_	_TLGLGEEWRGGDVAR_	FALSE	FALSE	TRUE	LABEL_FREE	36.4	36.8335	68.388	67.4182	NaN	0.630119	0.573031	7.19684e-13	no group specified	0.799002	3	539.278	539.278	339.47
171201_0004_RPEs13_2	171201_0004_RPEs13_2.wiff	3wPQ	1	NA	9.43699e-119	0.647391	28	O60568	O60568	DMAMDLCR	Stripped Sequence	DMAMDLCR	0	TRUE	1	9	FALSE	FALSE	226.178	NaN	226.178	1.86774e-79	1.45343e-36	5.87673e-09	5.40027e-08	_DMAMDLC[+57]R_	_DMAMDLC[+57]R_	FALSE	FALSE	TRUE	LABEL_FREE	19.3	21.7854	52.3711	50.7958	NaN	0.691355	0.627739	5.88785e-23	no group specified	0.890148	2	506.206	506.206	226.178
171201_0004_RPEs13_2	171201_0004_RPEs13_2.wiff	3wPQ	1	NA	9.43699e-119	0.647391	28	O60568	O60568	IFQNLNGALDEVVLKFDR	Stripped Sequence	IFQNLNGALDEVVLKFDR	1	TRUE	1	10	FALSE	FALSE	102.607	NaN	102.607	2.45195e-63	7.12568e-46	4.97171e-05	0.000794596	_IFQNLNGALDEVVLKFDR_	_IFQNLNGALDEVVLKFDR_	FALSE	FALSE	TRUE	LABEL_FREE	116	112.478	139.122	142.098	NaN	0.628651	0.57172	1.15711e-12	no group specified	0.794521	3	697.713	697.717	102.607
171201_0004_RPEs13_2	171201_0004_RPEs13_2.wiff	3wPQ	1	NA	9.43699e-119	0.647391	28	O60568	O60568	IRNVAYDTLPIVVHGNGPTK	Stripped Sequence	IRNVAYDTLPIVVHGNGPTK	1	TRUE	1	11	FALSE	FALSE	108.899	NaN	108.899	3.5986e-57	6.16873e-31	1.31217e-05	0.000207046	_IRNVAYDTLPIVVHGNGPTK_	_IRNVAYDTLPIVVHGNGPTK_	FALSE	FALSE	TRUE	LABEL_FREE	41.4	41.1326	72.7286	72.9577	NaN	0.595377	0.541993	1.54559e-08	no group specified	0.778525	4	541.802	541.802	108.899
171201_0004_RPEs13_2	171201_0004_RPEs13_2.wiff	3wPQ	1	NA	9.43699e-119	0.647391	28	O60568	O60568	LQLNYLGNYVPNGWTPEGGCGFCNQDRR	Stripped Sequence	LQLNYLGNYVPNGWTPEGGCGFCNQDRR	1	TRUE	1	12	FALSE	FALSE	118.31	NaN	118.31	3.09676e-28	2.77043e-18	0.0455024	0.456318	_LQLNYLGNYVPNGWTPEGGC[+57]GFC[+57]NQDRR_	_LQLNYLGNYVPNGWTPEGGC[+57]GFC[+57]NQDRR_	FALSE	FALSE	TRUE	LABEL_FREE	92.5	87.0024	117.071	121.065	NaN	0.551717	0.502987	7.82845e-05	no group specified	0.676165	3	1095.84	1095.85	118.31
171201_0004_RPEs13_2	171201_0004_RPEs13_2.wiff	3wPQ	1	NA	9.43699e-119	0.647391	28	O60568	O60568	RVGVWNVPYISQAYVIR	Stripped Sequence	RVGVWNVPYISQAYVIR	1	TRUE	0	13	FALSE	FALSE	117.003	NaN	117.003	5.00253e-14	1.47794e-07	0.0732445	0.978481	_RVGVWNVPYISQAYVIR_	_RVGVWNVPYISQAYVIR_	FALSE	FALSE	TRUE	LABEL_FREE	86.5	85.9178	115.698	116.478	NaN	0.490788	0.448554	0.0105041	no group specified	0.49338	3	674.042	674.046	117.003
171201_0004_RPEs13_2	171201_0004_RPEs13_2.wiff	3wPQ	1	NA	9.43699e-119	0.647391	28	O60568	O60568	VGVWNVPYISQAYVIR	Stripped Sequence	VGVWNVPYISQAYVIR	0	TRUE	1	14	FALSE	FALSE	672.37	NaN	672.37	2.59899e-38	1.705e-20	0.25	1	_VGVWNVPYISQAYVIR_	_VGVWNVPYISQAYVIR_	FALSE	FALSE	TRUE	LABEL_FREE	102.65	103.845	131.847	130.495	NaN	0.569833	0.519172	3.90611e-06	no group specified	0.715345	2	932.509	932.521	672.37
171201_0004_RPEs13_2	171201_0004_RPEs13_2.wiff	3wPQ	1	NA	9.43699e-119	0.647391	28	O60568	O60568	VGVWNVPYISQAYVIR	Stripped Sequence	VGVWNVPYISQAYVIR	0	TRUE	1	14	FALSE	FALSE	392.957	NaN	392.957	9.17714e-22	1.52463e-05	0.750001	1	_VGVWNVPYISQAYVIR_	_VGVWNVPYISQAYVIR_	FALSE	FALSE	TRUE	LABEL_FREE	102.65	103.831	131.835	130.495	NaN	NaN	0.0723234	NaN	no group specified	NaN	3	622.009	622.011	392.957
171201_0004_RPEs13_2	171201_0004_RPEs13_2.wiff	3wPQ	1	NA	9.43699e-119	0.647391	28	O60568	O60568	YKDDDDDQLFYTR	Stripped Sequence	YKDDDDDQLFYTR	1	TRUE	1	15	FALSE	FALSE	544.469	NaN	544.469	2.64528e-39	4.6139e-26	0.312715	1	_YKDDDDDQLFYTR_	_YKDDDDDQLFYTR_	FALSE	FALSE	TRUE	LABEL_FREE	24.5	24.3015	54.0634	54.2335	NaN	0.579583	0.527883	5.67831e-07	no group specified	0.697286	3	565.25	565.25	544.469
171201_0004_RPEs13_2	171201_0004_RPEs13_2.wiff	3wPQ	1	NA	9.43699e-119	0.647391	28	O60568	O60568	YKDDDDDQLFYTR	Stripped Sequence	YKDDDDDQLFYTR	1	TRUE	1	15	FALSE	FALSE	100.709	NaN	100.709	1.38857e-35	3.69901e-05	0.687721	1	_YKDDDDDQLFYTR_	_YKDDDDDQLFYTR_	FALSE	FALSE	TRUE	LABEL_FREE	24.5	24.3423	54.1053	54.2335	NaN	NaN	0.0723234	NaN	no group specified	NaN	2	847.371	847.38	100.709
171201_0004_RPEs13_2	171201_0004_RPEs13_2.wiff	3wPQ	1	NA	9.43699e-119	0.647391	28	O60568	O60568	LAGGYENVPTVDIHMK	Stripped Sequence	LAGGYENVPTVDIHMK	0	TRUE	1	16	FALSE	FALSE	424.804	NaN	424.804	1.74443e-34	1.17251e-21	1.67485e-05	0.000178458	_LAGGYENVPTVDIHMK_	_LAGGYENVPTVDIHMK_	FALSE	FALSE	TRUE	LABEL_FREE	45.25	45.6483	76.1239	75.2348	NaN	0.596415	0.54292	1.19279e-08	no group specified	0.696156	3	581.963	581.964	424.804
171201_0004_RPEs13_2	171201_0004_RPEs13_2.wiff	3wPQ	1	NA	9.43699e-119	0.647391	28	O60568	O60568	QVGYEDQWLQLLR	Stripped Sequence	QVGYEDQWLQLLR	0	TRUE	1	17	FALSE	FALSE	297.237	NaN	297.237	2.58189e-100	2.01085e-57	0.0625	1	_QVGYEDQWLQLLR_	_QVGYEDQWLQLLR_	FALSE	FALSE	TRUE	LABEL_FREE	107.1	105.329	132.874	133.847	NaN	0.696619	0.632443	8.24331e-24	no group specified	0.886005	2	824.428	824.436	297.237
171201_0004_RPEs13_2	171201_0004_RPEs13_2.wiff	3wPQ	1	NA	9.43699e-119	0.647391	28	O60568	O60568	FLNSGGFIGFATTIHQIVR	Stripped Sequence	FLNSGGFIGFATTIHQIVR	0	TRUE	1	18	FALSE	FALSE	333.582	NaN	333.582	1.35752e-76	5.65192e-46	6.76167e-05	0.00108187	_FLNSGGFIGFATTIHQIVR_	_FLNSGGFIGFATTIHQIVR_	FALSE	FALSE	TRUE	LABEL_FREE	108.6	108.441	134.947	135.06	NaN	0.618066	0.562263	3.16133e-11	no group specified	0.831474	3	693.378	693.382	333.582
171201_0004_RPEs13_2	171201_0004_RPEs13_2.wiff	3wPQ	1	NA	9.43699e-119	0.647391	28	O60568	O60568	LWSNFWGALSPDEYYAR	Stripped Sequence	LWSNFWGALSPDEYYAR	0	TRUE	1	19	FALSE	FALSE	309.822	NaN	309.822	8.71723e-56	3.63152e-30	2.09595e-05	0.000289787	_LWSNFWGALSPDEYYAR_	_LWSNFWGALSPDEYYAR_	FALSE	FALSE	TRUE	LABEL_FREE	117.15	116.397	142.363	142.775	NaN	0.60616	0.551627	9.45632e-10	no group specified	0.767222	2	1037.99	1038	309.822
171201_0004_RPEs13_2	171201_0004_RPEs13_2.wiff	3wPQ	1	NA	9.43699e-119	0.647391	28	O60568	O60568	LTHYHEGLPTTWGTR	Stripped Sequence	LTHYHEGLPTTWGTR	0	TRUE	1	20	FALSE	FALSE	217.532	NaN	217.532	3.25041e-75	5.41581e-34	0.25	1	_LTHYHEGLPTTWGTR_	_LTHYHEGLPTTWGTR_	FALSE	FALSE	TRUE	LABEL_FREE	22.25	20.9647	51.3497	52.8389	NaN	0.620172	0.564145	1.67109e-11	no group specified	0.820819	4	442.975	442.972	217.532
171201_0004_RPEs13_2	171201_0004_RPEs13_2.wiff	3wPQ	1	NA	9.43699e-119	0.647391	28	O60568	O60568	LTHYHEGLPTTWGTR	Stripped Sequence	LTHYHEGLPTTWGTR	0	TRUE	1	20	FALSE	FALSE	239.56	NaN	239.56	4.08605e-43	5.36629e-05	0.750003	1	_LTHYHEGLPTTWGTR_	_LTHYHEGLPTTWGTR_	FALSE	FALSE	TRUE	LABEL_FREE	22.25	20.9794	51.3576	52.8389	NaN	NaN	0.0723234	NaN	no group specified	NaN	3	590.297	590.298	239.56
171201_0004_RPEs13_2	171201_0004_RPEs13_2.wiff	3wPQ	1	NA	9.43699e-119	0.647391	28	O60568	O60568	LLFSAESFCWPEWGLAEQYPEVGTGKR	Stripped Sequence	LLFSAESFCWPEWGLAEQYPEVGTGKR	1	TRUE	1	21	FALSE	FALSE	192.529	NaN	192.529	4.34526e-72	8.42644e-41	0.0625003	1	_LLFSAESFC[+57]WPEWGLAEQYPEVGTGKR_	_LLFSAESFC[+57]WPEWGLAEQYPEVGTGKR_	FALSE	FALSE	TRUE	LABEL_FREE	129.3	124.82	150.314	154.982	NaN	0.675249	0.613351	3.71274e-20	no group specified	0.860827	4	790.133	790.14	192.529
171201_0004_RPEs13_2	171201_0004_RPEs13_2.wiff	3wPQ	1	NA	9.43699e-119	0.647391	28	O60568	O60568	VFLAVFVEQPTPFLPR	Stripped Sequence	VFLAVFVEQPTPFLPR	0	TRUE	1	22	FALSE	FALSE	207.588	NaN	207.588	8.64695e-59	9.33822e-36	0.125436	1	_VFLAVFVEQPTPFLPR_	_VFLAVFVEQPTPFLPR_	FALSE	FALSE	TRUE	LABEL_FREE	126	126.822	153.212	152.251	NaN	0.637635	0.579746	5.76503e-14	no group specified	0.778269	3	620.685	620.687	207.588
171201_0004_RPEs13_2	171201_0004_RPEs13_2.wiff	3wPQ	1	NA	9.43699e-119	0.647391	28	O60568	O60568	IFQNLNGALDEVVLK	Stripped Sequence	IFQNLNGALDEVVLK	0	TRUE	0	23	FALSE	FALSE	337.743	NaN	337.743	3.8748e-41	5.68361e-06	0.503039	1	_IFQNLNGALDEVVLK_	_IFQNLNGALDEVVLK_	FALSE	FALSE	TRUE	LABEL_FREE	92.25	98.0176	126.158	120.63	NaN	NaN	0.0723234	NaN	no group specified	NaN	2	836.967	836.976	337.743
171201_0004_RPEs13_2	171201_0004_RPEs13_2.wiff	3wPQ	1	NA	9.43699e-119	0.647391	28	O60568	O60568	IFQNLNGALDEVVLK	Stripped Sequence	IFQNLNGALDEVVLK	0	TRUE	0	23	FALSE	FALSE	96.9843	NaN	96.9843	3.50214e-10	0.00206051	0.518549	1	_IFQNLNGALDEVVLK_	_IFQNLNGALDEVVLK_	FALSE	FALSE	TRUE	LABEL_FREE	92.25	92.0255	120.2	120.63	NaN	NaN	NaN	NaN	no group specified	NaN	3	558.314	558.314	96.9843
171201_0004_RPEs13_2	171201_0004_RPEs13_2.wiff	3wPQ	1	NA	9.43699e-119	0.647391	28	O60568	O60568	NVAYDTLPIVVHGNGPTK	Stripped Sequence	NVAYDTLPIVVHGNGPTK	0	TRUE	1	24	FALSE	FALSE	449.942	NaN	449.942	1.88897e-82	4.49286e-45	4.0482e-07	6.47711e-06	_NVAYDTLPIVVHGNGPTK_	_NVAYDTLPIVVHGNGPTK_	FALSE	FALSE	TRUE	LABEL_FREE	47.8	47.9845	79.0409	78.6184	NaN	0.64289	0.584441	9.1447e-15	no group specified	0.806133	3	632.339	632.341	449.942
171201_0004_RPEs13_2	171201_0004_RPEs13_2.wiff	3wPQ	1	NA	9.43699e-119	0.647391	28	O60568	O60568	TYVGPMTESLFPGYHTK	Stripped Sequence	TYVGPMTESLFPGYHTK	0	TRUE	1	25	FALSE	FALSE	465.05	NaN	465.05	5.17664e-65	2.29118e-43	3.01113e-07	4.77673e-06	_TYVGPMTESLFPGYHTK_	_TYVGPMTESLFPGYHTK_	FALSE	FALSE	TRUE	LABEL_FREE	62	63.8352	93.2497	91.7309	NaN	0.677776	0.615608	1.35298e-20	no group specified	0.910301	3	643.313	643.316	465.05
171201_0004_RPEs13_2	171201_0004_RPEs13_2.wiff	3wPQ	1	NA	9.43699e-119	0.647391	28	O60568	O60568	DVFSGSDTDPDMAFCK	Stripped Sequence	DVFSGSDTDPDMAFCK	0	TRUE	1	26	FALSE	FALSE	265.795	NaN	265.795	2.9846e-94	1.83764e-53	9.92117e-10	1.58739e-08	_DVFSGSDTDPDMAFC[+57]K_	_DVFSGSDTDPDMAFC[+57]K_	FALSE	FALSE	TRUE	LABEL_FREE	52.2	55.1284	86.55	83.2942	NaN	0.68835	0.625055	1.91319e-22	no group specified	0.862641	2	896.364	896.374	265.795
171201_0004_RPEs13_2	171201_0004_RPEs13_2.wiff	3wPQ	1	NA	9.43699e-119	0.647391	28	O60568	O60568	GIFLHLSNQHEFGR	Stripped Sequence	GIFLHLSNQHEFGR	0	TRUE	1	27	FALSE	FALSE	81.475	NaN	81.475	2.1106e-55	4.78842e-33	3.51889e-06	5.61013e-05	_GIFLHLSNQHEFGR_	_GIFLHLSNQHEFGR_	FALSE	FALSE	TRUE	LABEL_FREE	40.3	41.0292	72.64	72.143	NaN	0.662596	0.602046	5.63854e-18	no group specified	0.841551	4	414.467	414.463	81.475
171201_0004_RPEs13_2	171201_0004_RPEs13_2.wiff	3wPQ	1	NA	9.43699e-119	0.647391	28	O60568	O60568	LSLNLDHK	Stripped Sequence	LSLNLDHK	0	TRUE	0	28	FALSE	FALSE	116.883	NaN	116.883	1.78911e-14	2.02583e-06	0.223715	0.935429	_LSLNLDHK_	_LSLNLDHK_	FALSE	FALSE	TRUE	LABEL_FREE	7.1	12.8178	42.6457	37.9639	NaN	0.400892	0.36713	0.319277	no group specified	0.516621	2	470.267	470.264	116.883
171201_0004_RPEs13_2	171201_0004_RPEs13_2.wiff	3wPQ	1	NA	9.43699e-119	0.647391	28	O60568	O60568	DKGIFLHLSNQHEFGR	Stripped Sequence	DKGIFLHLSNQHEFGR	1	TRUE	1	29	FALSE	FALSE	88.7443	NaN	88.7443	2.85705e-25	1.42781e-12	0.15335	1	_DKGIFLHLSNQHEFGR_	_DKGIFLHLSNQHEFGR_	FALSE	FALSE	TRUE	LABEL_FREE	35.65	35.6897	65.5614	65.4242	NaN	0.585773	0.533412	1.48423e-07	no group specified	0.666495	4	475.247	475.245	88.7443
171201_0004_RPEs13_2	171201_0004_RPEs13_2.wiff	3wPQ	1	NA	9.43699e-119	0.647391	28	O60568	O60568	LLVITVATAETEGYLR	Stripped Sequence	LLVITVATAETEGYLR	0	TRUE	1	30	FALSE	FALSE	200.475	NaN	200.475	4.60561e-18	4.56962e-05	0.183391	1	_LLVITVATAETEGYLR_	_LLVITVATAETEGYLR_	FALSE	FALSE	TRUE	LABEL_FREE	98.6	98.828	127.363	127.039	NaN	0.564343	0.514267	1.04635e-05	no group specified	0.60389	3	583.665	583.666	200.475
171201_0004_RPEs13_2	171201_0004_RPEs13_2.wiff	3wPQ	1	NA	9.43699e-119	0.647391	28	O60568	O60568	VTLFLHNNEVFHEPHIADSWPQLQDHFSAVK	Stripped Sequence	VTLFLHNNEVFHEPHIADSWPQLQDHFSAVK	0	TRUE	1	31	FALSE	FALSE	197.816	NaN	197.816	2.42256e-11	9.30939e-06	0.30944	1	_VTLFLHNNEVFHEPHIADSWPQLQDHFSAVK_	_VTLFLHNNEVFHEPHIADSWPQLQDHFSAVK_	FALSE	FALSE	TRUE	LABEL_FREE	87.3	83.1315	113.186	117.327	NaN	0.50767	0.463636	0.005552	no group specified	0.671569	6	610.141	610.142	197.816
171201_0005_RPEs01_1	171201_0005_RPEs01_1.wiff	C	1	NA	3.70174e-98	0.630461	2	O60613	O60613	WNTDSVEEFLSEKLER	Stripped Sequence	WNTDSVEEFLSEKLER	1	TRUE	1	1	TRUE	FALSE	44.6481	NaN	44.6481	1.27778e-38	7.09305e-21	0.0566593	0.905714	_WNTDSVEEFLSEKLER_	_WNTDSVEEFLSEKLER_	FALSE	TRUE	TRUE	LABEL_FREE	96.7	95.0633	122.469	124.403	NaN	0.547093	0.547093	7.09305e-21	no group specified	0.722325	3	661.322	661.321	44.6481
171201_0005_RPEs01_1	171201_0005_RPEs01_1.wiff	C	1	NA	3.70174e-98	0.630461	2	O60613	O60613	LLDDNGNIAEELSILK	Stripped Sequence	LLDDNGNIAEELSILK	0	TRUE	1	2	TRUE	FALSE	50.8637	NaN	50.8637	4.72229e-46	4.42612e-37	0.0034341	0.0295113	_LLDDNGNIAEELSILK_	_LLDDNGNIAEELSILK_	FALSE	TRUE	TRUE	LABEL_FREE	97.4	99.7135	127.616	125.07	NaN	0.566459	0.566459	2.04004e-26	no group specified	0.749358	2	878.97	878.979	50.8637
171201_0005_RPEs01_1	171201_0005_RPEs01_1.wiff	C	1	NA	3.70174e-98	0.630461	2	O60613	O60613	GCCQEEAQFETK	Stripped Sequence	GCCQEEAQFETK	0	TRUE	0	3	TRUE	FALSE	7.93239	NaN	7.93239	1.80327e-09	0.00795053	0.42562	1	_GC[+57]C[+57]QEEAQFETK_	_GC[+57]C[+57]QEEAQFETK_	FALSE	TRUE	TRUE	LABEL_FREE	-4.2	-8.15558	24.1264	25.8702	NaN	0.422557	0.422557	0.0413441	no group specified	0.517151	2	743.8	743.803	7.93239
171201_0005_RPEs01_1	171201_0005_RPEs01_1.wiff	C	1	NA	1.9541e-39	0.56891	2	O60749	O60749	AVNTQALSGAGILR	Stripped Sequence	AVNTQALSGAGILR	0	TRUE	1	1	TRUE	FALSE	17.8386	NaN	17.8386	2.12423e-13	0.00340093	0.425841	1	_AVNTQALSGAGILR_	_AVNTQALSGAGILR_	FALSE	TRUE	TRUE	LABEL_FREE	44.7	44.8486	75.6828	75.5514	NaN	0.477268	0.477268	1.22467e-06	no group specified	0.632771	2	685.891	685.891	17.8386
171201_0005_RPEs01_1	171201_0005_RPEs01_1.wiff	C	1	NA	3.11085e-64	0.598454	9	O60763	O60763	IVAFENAFER	Stripped Sequence	IVAFENAFER	0	TRUE	1	1	TRUE	FALSE	168.548	NaN	168.548	5.9791e-35	4.72041e-29	0.0859392	0.990075	_IVAFENAFER_	_IVAFENAFER_	FALSE	TRUE	TRUE	LABEL_FREE	52.7	54.6585	85.9292	84.6292	NaN	0.592434	0.592434	5.9791e-35	no group specified	0.771757	2	598.309	598.305	168.548
171201_0005_RPEs01_1	171201_0005_RPEs01_1.wiff	C	1	NA	3.11085e-64	0.598454	9	O60763	O60763	SQLNSQSVEITK	Stripped Sequence	SQLNSQSVEITK	0	TRUE	1	2	TRUE	FALSE	42.1329	NaN	42.1329	7.1513e-31	3.31628e-06	0.338161	1	_SQLNSQSVEITK_	_SQLNSQSVEITK_	FALSE	TRUE	TRUE	LABEL_FREE	5.3	4.6425	36.1075	36.5476	NaN	0.567583	0.567583	9.2775e-27	no group specified	0.736356	2	667.352	667.351	42.1329
171201_0005_RPEs01_1	171201_0005_RPEs01_1.wiff	C	1	NA	3.11085e-64	0.598454	9	O60763	O60763	LSALLQETK	Stripped Sequence	LSALLQETK	0	TRUE	1	3	TRUE	FALSE	63.517	NaN	63.517	1.1645e-16	5.45829e-05	0.317104	1	_LSALLQETK_	_LSALLQETK_	FALSE	TRUE	TRUE	LABEL_FREE	14.8	17.1627	48.7955	44.9116	NaN	0.513662	0.513662	4.94414e-13	no group specified	0.70192	2	501.795	501.788	63.517
171201_0004_RPEs13_2	171201_0004_RPEs13_2.wiff	3wPQ	1	NA	3.11085e-64	0.598454	7	O60763	O60763	DSEQVAELKQELATLK	Stripped Sequence	DSEQVAELKQELATLK	1	TRUE	1	4	FALSE	FALSE	31.3635	NaN	31.3635	4.2105e-16	9.2108e-10	0.319863	1	_DSEQVAELKQELATLK_	_DSEQVAELKQELATLK_	FALSE	FALSE	TRUE	LABEL_FREE	75.2	71.6639	101.953	105.549	NaN	0.550706	0.502084	9.0469e-05	no group specified	0.68998	3	601.323	601.324	31.3635
171201_0004_RPEs13_2	171201_0004_RPEs13_2.wiff	3wPQ	1	NA	3.11085e-64	0.598454	7	O60763	O60763	EVIRNDGVLLLQALTR	Stripped Sequence	EVIRNDGVLLLQALTR	1	TRUE	1	5	FALSE	FALSE	73.4331	NaN	73.4331	2.82772e-43	4.56545e-20	0.0954938	1	_EVIRNDGVLLLQALTR_	_EVIRNDGVLLLQALTR_	FALSE	FALSE	TRUE	LABEL_FREE	97.65	97.7566	125.725	125.548	NaN	0.574583	0.523416	1.57085e-06	no group specified	0.606211	3	604.023	604.024	73.4331
171201_0004_RPEs13_2	171201_0004_RPEs13_2.wiff	3wPQ	1	NA	3.11085e-64	0.598454	7	O60763	O60763	VTNLHLMLQLVR	Stripped Sequence	VTNLHLMLQLVR	0	TRUE	0	6	FALSE	FALSE	14.9165	NaN	14.9165	9.31431e-40	4.45346e-05	0.302512	1	_VTNLHLMLQLVR_	_VTNLHLMLQLVR_	FALSE	FALSE	TRUE	LABEL_FREE	75.4	73.7378	103.542	105.691	NaN	0.424082	0.388959	0.14371	no group specified	0.504001	3	479.618	479.617	14.9165
171201_0004_RPEs13_2	171201_0004_RPEs13_2.wiff	3wPQ	1	NA	3.11085e-64	0.598454	7	O60763	O60763	SSQTSGTNEQSSAIVSAR	Stripped Sequence	SSQTSGTNEQSSAIVSAR	0	TRUE	0	8	FALSE	FALSE	27.4994	NaN	27.4994	2.27874e-45	0.00404666	0.356016	1	_SSQTSGTNEQSSAIVSAR_	_SSQTSGTNEQSSAIVSAR_	FALSE	FALSE	TRUE	LABEL_FREE	-5.8	-8.27956	23.9479	25.066	NaN	0.482909	0.441515	0.012458	no group specified	0.53841	3	603.957	603.959	27.4994
171201_0004_RPEs13_2	171201_0004_RPEs13_2.wiff	3wPQ	1	NA	3.11085e-64	0.598454	7	O60763	O60763	VASSTLLDDRR	Stripped Sequence	VASSTLLDDRR	1	TRUE	1	9	FALSE	FALSE	53.1832	NaN	53.1832	8.33469e-06	0.00289943	0.35652	1	_VASSTLLDDRR_	_VASSTLLDDRR_	FALSE	FALSE	TRUE	LABEL_FREE	-4.35	-2.56421	27.8696	25.1488	NaN	0.562854	0.512937	1.3491e-05	no group specified	0.717679	3	411.558	411.554	53.1832
171201_0005_RPEs01_1	171201_0005_RPEs01_1.wiff	C	1	NA	4.20061e-100	0.632118	2	O60814;P57053;P58876;P62807;Q5QNW6;Q93079;Q99877;Q99879;Q99880	O60814;P57053;P58876;P62807;Q5QNW6;Q93079;Q99877;Q99879;Q99880	ESYSVYVYK	Stripped Sequence	ESYSVYVYK	0	FALSE	1	1	TRUE	FALSE	388.864	NaN	388.864	1.37089e-97	6.36331e-51	8.33442e-10	1.3335e-08	_ESYSVYVYK_	_ESYSVYVYK_	FALSE	TRUE	TRUE	LABEL_FREE	23.5	23.207	54.0921	54.2962	NaN	0.602506	0.602506	1.44623e-38	no group specified	0.872766	2	569.277	569.272	388.864
171201_0005_RPEs01_1	171201_0005_RPEs01_1.wiff	C	1	NA	4.20061e-100	0.632118	2	O60814;P57053;P58876;P62807;Q5QNW6;Q93079;Q99877;Q99879;Q99880	O60814;P57053;P58876;P62807;Q5QNW6;Q93079;Q99877;Q99879;Q99880	KESYSVYVYK	Stripped Sequence	KESYSVYVYK	1	FALSE	1	2	TRUE	FALSE	188.597	NaN	188.597	1.24586e-45	1.57455e-26	0.0722903	1	_KESYSVYVYK_	_KESYSVYVYK_	FALSE	TRUE	TRUE	LABEL_FREE	9.9	8.91033	39.9599	40.9496	NaN	0.58517	0.58517	1.95137e-32	no group specified	0.758195	3	422.552	422.542	188.597
171201_0005_RPEs01_1	171201_0005_RPEs01_1.wiff	C	1	NA	4.07273e-13	0.522456	1	O60831	O60831	ALDDFVLGSAR	Stripped Sequence	ALDDFVLGSAR	0	TRUE	1	1	TRUE	FALSE	46.6262	NaN	46.6262	2.25529e-08	1.9382e-06	0.208341	1	_ALDDFVLGSAR_	_ALDDFVLGSAR_	FALSE	TRUE	TRUE	LABEL_FREE	56.7	61.6667	91.5942	88.2826	NaN	0.463744	0.463744	9.45576e-05	no group specified	0.508535	2	582.306	582.302	46.6262
171201_0005_RPEs01_1	171201_0005_RPEs01_1.wiff	C	1	NA	1.95122e-13	0.523255	1	O60841	O60841	IEPIPGESPK	Stripped Sequence	IEPIPGESPK	0	TRUE	1	1	TRUE	FALSE	25.4	NaN	25.4	5.66817e-18	0.0093464	0.511369	1	_IEPIPGESPK_	_IEPIPGESPK_	FALSE	TRUE	TRUE	LABEL_FREE	4.2	6.30803	37.2267	35.4017	NaN	0.441134	0.441134	0.0093464	no group specified	0.513367	2	533.793	533.786	25.4
171201_0005_RPEs01_1	171201_0005_RPEs01_1.wiff	C	1	NA	2.0201e-12	0.520684	1	O60884	O60884	VIEPGCVR	Stripped Sequence	VIEPGCVR	0	TRUE	1	1	TRUE	FALSE	56.2496	NaN	56.2496	1.49985e-06	0.000205728	0.296007	0.990215	_VIEPGC[+57]VR_	_VIEPGC[+57]VR_	FALSE	TRUE	TRUE	LABEL_FREE	-9.3	-3.85293	26.2351	22.8455	NaN	0.460876	0.460876	0.000205728	no group specified	0.591417	2	465.247	465.239	56.2496
171201_0005_RPEs01_1	171201_0005_RPEs01_1.wiff	C	1	NA	2.98052e-110	0.640551	5	O60888	O60888	TQSSLVPALTDFVR	Stripped Sequence	TQSSLVPALTDFVR	0	TRUE	1	1	TRUE	FALSE	3545.77	NaN	3545.77	2.55822e-89	3.29707e-44	0.375	1	_TQSSLVPALTDFVR_	_TQSSLVPALTDFVR_	FALSE	TRUE	TRUE	LABEL_FREE	92.65	95.4892	122.736	120.906	NaN	NaN	0.0723234	NaN	no group specified	NaN	2	767.417	767.421	3545.77
171201_0005_RPEs01_1	171201_0005_RPEs01_1.wiff	C	1	NA	2.98052e-110	0.640551	5	O60888	O60888	TQSSLVPALTDFVR	Stripped Sequence	TQSSLVPALTDFVR	0	TRUE	1	1	TRUE	FALSE	781.191	NaN	781.191	9.84855e-57	2.27374e-23	0.625	1	_TQSSLVPALTDFVR_	_TQSSLVPALTDFVR_	FALSE	TRUE	TRUE	LABEL_FREE	92.65	95.46	122.72	120.906	NaN	0.613809	0.613809	8.16902e-43	no group specified	0.868561	3	511.947	511.941	781.191
171201_0005_RPEs01_1	171201_0005_RPEs01_1.wiff	C	1	NA	2.98052e-110	0.640551	5	O60888	O60888	LAACVNLIPQITSIYEWK	Stripped Sequence	LAACVNLIPQITSIYEWK	0	TRUE	1	2	TRUE	FALSE	815.886	NaN	815.886	1.22411e-95	2.94485e-51	0.125	1	_LAAC[+57]VNLIPQITSIYEWK_	_LAAC[+57]VNLIPQITSIYEWK_	FALSE	TRUE	TRUE	LABEL_FREE	125	124.825	150.133	150.434	NaN	NaN	0.0723234	NaN	no group specified	NaN	3	707.047	707.048	815.886
171201_0005_RPEs01_1	171201_0005_RPEs01_1.wiff	C	1	NA	2.98052e-110	0.640551	5	O60888	O60888	GKIEEDSEVLMMIK	Stripped Sequence	GKIEEDSEVLMMIK	1	TRUE	1	3	TRUE	FALSE	669.658	NaN	669.658	7.24592e-89	2.03462e-56	2.19426e-10	3.51081e-09	_GKIEEDSEVLMMIK_	_GKIEEDSEVLMMIK_	FALSE	TRUE	TRUE	LABEL_FREE	62.3	60.2758	91.0274	92.3404	NaN	0.63357	0.63357	1.50116e-50	no group specified	0.926842	3	541.277	541.271	669.658
171201_0004_RPEs13_2	171201_0004_RPEs13_2.wiff	3wPQ	1	NA	2.98052e-110	0.640551	5	O60888	O60888	SVHPYEVAEVIALPVEQGNFPYLQWVR	Stripped Sequence	SVHPYEVAEVIALPVEQGNFPYLQWVR	0	TRUE	1	4	FALSE	FALSE	112.974	NaN	112.974	1.04603e-84	2.81522e-40	0.125	1	_SVHPYEVAEVIALPVEQGNFPYLQWVR_	_SVHPYEVAEVIALPVEQGNFPYLQWVR_	FALSE	FALSE	TRUE	LABEL_FREE	134.1	133.717	157.764	158.055	NaN	0.693416	0.629581	2.6803e-23	no group specified	0.922165	5	628.93	628.932	112.974
171201_0004_RPEs13_2	171201_0004_RPEs13_2.wiff	3wPQ	1	NA	2.98052e-110	0.640551	5	O60888	O60888	RLAACVNLIPQITSIYEWK	Stripped Sequence	RLAACVNLIPQITSIYEWK	1	TRUE	1	5	FALSE	FALSE	330.344	NaN	330.344	5.37869e-65	2.00624e-08	0.00815008	0.050473	_RLAAC[+57]VNLIPQITSIYEWK_	_RLAAC[+57]VNLIPQITSIYEWK_	FALSE	FALSE	TRUE	LABEL_FREE	108.5	108.332	134.87	134.989	NaN	0.50749	0.463475	0.00560568	no group specified	0.648818	3	759.08	759.086	330.344
171201_0005_RPEs01_1	171201_0005_RPEs01_1.wiff	C	1	NA	1.67351e-97	0.6299	2	O60911	O60911	SGIYFEPDCSSK	Stripped Sequence	SGIYFEPDCSSK	0	TRUE	1	1	TRUE	FALSE	5974.23	NaN	5974.23	4.96284e-91	3.74655e-50	8.30737e-08	1.32918e-06	_SGIYFEPDC[+57]SSK_	_SGIYFEPDC[+57]SSK_	FALSE	TRUE	TRUE	LABEL_FREE	25.4	26.5429	57.6427	55.9133	NaN	0.578194	0.578194	4.08338e-30	no group specified	0.944259	2	695.303	695.304	5974.23
171201_0005_RPEs01_1	171201_0005_RPEs01_1.wiff	C	1	NA	1.67351e-97	0.6299	2	O60911	O60911	AVATVGPISVAMDAGHSSFQFYK	Stripped Sequence	AVATVGPISVAMDAGHSSFQFYK	0	TRUE	1	2	TRUE	FALSE	1566.5	NaN	1566.5	1.5683e-76	3.59993e-42	3.33871e-09	5.17751e-08	_AVATVGPISVAMDAGHSSFQFYK_	_AVATVGPISVAMDAGHSSFQFYK_	FALSE	TRUE	TRUE	LABEL_FREE	91.35	87.884	117.347	119.288	NaN	0.583578	0.583578	6.70889e-32	no group specified	0.946151	3	795.063	795.068	1566.5
171201_0005_RPEs01_1	171201_0005_RPEs01_1.wiff	C	1	NA	3.6184e-109	0.639672	22	O75083	O75083	VFASLPQVER	Stripped Sequence	VFASLPQVER	0	TRUE	1	1	TRUE	FALSE	989.318	NaN	989.318	2.64398e-89	7.99279e-58	1.14819e-06	1.8371e-05	_VFASLPQVER_	_VFASLPQVER_	FALSE	TRUE	TRUE	LABEL_FREE	39.1	40.2703	72.5107	71.3147	NaN	0.627162	0.627162	5.20305e-48	no group specified	0.921421	2	573.319	573.315	989.318
171201_0005_RPEs01_1	171201_0005_RPEs01_1.wiff	C	1	NA	3.6184e-109	0.639672	22	O75083	O75083	IAVVGEGR	Stripped Sequence	IAVVGEGR	0	TRUE	1	2	TRUE	FALSE	555.905	NaN	555.905	6.21578e-90	1.79295e-47	2.25752e-08	3.61204e-07	_IAVVGEGR_	_IAVVGEGR_	FALSE	TRUE	TRUE	LABEL_FREE	-12.3	-7.55883	24.5407	19.869	NaN	0.581675	0.581675	2.90001e-31	no group specified	0.858503	2	400.735	400.725	555.905
171201_0005_RPEs01_1	171201_0005_RPEs01_1.wiff	C	1	NA	3.6184e-109	0.639672	22	O75083	O75083	YEYQPFAGK	Stripped Sequence	YEYQPFAGK	0	TRUE	1	3	TRUE	FALSE	483.3	NaN	483.3	4.16019e-75	1.58026e-44	3.86146e-08	6.178e-07	_YEYQPFAGK_	_YEYQPFAGK_	FALSE	TRUE	TRUE	LABEL_FREE	18.7	19.2124	50.7911	50.6538	NaN	0.612255	0.612255	3.20302e-42	no group specified	0.8817	2	551.764	551.758	483.3
171201_0004_RPEs13_2	171201_0004_RPEs13_2.wiff	3wPQ	1	NA	3.6184e-109	0.639672	24	O75083	O75083	VINSVDIK	Stripped Sequence	VINSVDIK	0	TRUE	1	4	FALSE	FALSE	473.696	NaN	473.696	1.25213e-67	1.11558e-42	3.78671e-05	0.000579491	_VINSVDIK_	_VINSVDIK_	FALSE	FALSE	TRUE	LABEL_FREE	1.6	3.49752	34.8798	32.7933	NaN	0.630341	0.57323	6.69256e-13	no group specified	0.871557	2	444.263	444.26	473.696
171201_0004_RPEs13_2	171201_0004_RPEs13_2.wiff	3wPQ	1	NA	3.6184e-109	0.639672	24	O75083	O75083	YTSLMLR	Stripped Sequence	YTSLMLR	0	TRUE	1	5	FALSE	FALSE	292.476	NaN	292.476	1.75154e-55	5.11711e-37	1.11318e-08	1.78106e-07	_YTSLMLR_	_YTSLMLR_	FALSE	FALSE	TRUE	LABEL_FREE	19.4	24.4497	54.2152	50.8239	NaN	0.661654	0.601204	8.17497e-18	no group specified	0.889868	2	442.239	442.236	292.476
171201_0004_RPEs13_2	171201_0004_RPEs13_2.wiff	3wPQ	1	NA	3.6184e-109	0.639672	24	O75083	O75083	GNNFLYTNGK	Stripped Sequence	GNNFLYTNGK	0	TRUE	1	6	FALSE	FALSE	118.971	NaN	118.971	3.32082e-62	1.73034e-24	0.00510504	0.0812419	_GNNFLYTNGK_	_GNNFLYTNGK_	FALSE	FALSE	TRUE	LABEL_FREE	8.8	11.6492	42.0947	39.4621	NaN	0.6403	0.582127	2.2786e-14	no group specified	0.819843	2	564.278	564.278	118.971
171201_0004_RPEs13_2	171201_0004_RPEs13_2.wiff	3wPQ	1	NA	3.6184e-109	0.639672	24	O75083	O75083	DYSGQGVVK	Stripped Sequence	DYSGQGVVK	0	TRUE	1	7	FALSE	FALSE	241.159	NaN	241.159	3.49767e-49	5.29285e-30	0.0962794	1	_DYSGQGVVK_	_DYSGQGVVK_	FALSE	FALSE	TRUE	LABEL_FREE	-13.8	-12.8958	19.2523	18.5622	NaN	0.574519	0.523358	1.59039e-06	no group specified	0.733288	2	476.74	476.739	241.159
171201_0004_RPEs13_2	171201_0004_RPEs13_2.wiff	3wPQ	1	NA	3.6184e-109	0.639672	24	O75083	O75083	YAPSGFYIASGDVSGK	Stripped Sequence	YAPSGFYIASGDVSGK	0	TRUE	1	8	FALSE	FALSE	557.894	NaN	557.894	2.70409e-73	8.90519e-44	0.0625007	1	_YAPSGFYIASGDVSGK_	_YAPSGFYIASGDVSGK_	FALSE	FALSE	TRUE	LABEL_FREE	46.15	46.7188	77.4426	77.1191	NaN	0.645608	0.586869	3.46847e-15	no group specified	0.834262	2	809.891	809.899	557.894
171201_0004_RPEs13_2	171201_0004_RPEs13_2.wiff	3wPQ	1	NA	3.6184e-109	0.639672	24	O75083	O75083	CFSIDNPGYEPEVVAVHPGGDTVAIGGVDGNVR	Stripped Sequence	CFSIDNPGYEPEVVAVHPGGDTVAIGGVDGNVR	0	TRUE	1	9	FALSE	FALSE	216.209	NaN	216.209	5.5089e-60	5.63012e-36	0.187518	1	_C[+57]FSIDNPGYEPEVVAVHPGGDTVAIGGVDGNVR_	_C[+57]FSIDNPGYEPEVVAVHPGGDTVAIGGVDGNVR_	FALSE	FALSE	TRUE	LABEL_FREE	78.9	77.01	107.713	108.806	NaN	NaN	0.0723234	NaN	no group specified	NaN	4	850.158	850.167	216.209
171201_0004_RPEs13_2	171201_0004_RPEs13_2.wiff	3wPQ	1	NA	3.6184e-109	0.639672	24	O75083	O75083	NIDNPALADIYTEHAHQVVVAK	Stripped Sequence	NIDNPALADIYTEHAHQVVVAK	0	TRUE	1	10	FALSE	FALSE	187.787	NaN	187.787	6.64663e-55	1.82422e-47	0.0625003	1	_NIDNPALADIYTEHAHQVVVAK_	_NIDNPALADIYTEHAHQVVVAK_	FALSE	FALSE	TRUE	LABEL_FREE	52.1	50.2314	80.9912	83.2383	NaN	0.671483	0.609986	1.66233e-19	no group specified	0.91695	4	605.316	605.317	187.787
171201_0004_RPEs13_2	171201_0004_RPEs13_2.wiff	3wPQ	1	NA	3.6184e-109	0.639672	24	O75083	O75083	SYIYSGSHDGHINYWDSETGENDSFAGK	Stripped Sequence	SYIYSGSHDGHINYWDSETGENDSFAGK	0	TRUE	1	11	FALSE	FALSE	174.09	NaN	174.09	3.325e-83	5.03729e-44	8.86529e-05	0.00131834	_SYIYSGSHDGHINYWDSETGENDSFAGK_	_SYIYSGSHDGHINYWDSETGENDSFAGK_	FALSE	FALSE	TRUE	LABEL_FREE	46.2	44.7928	74.6216	77.1538	NaN	0.618108	0.562301	3.12309e-11	no group specified	0.747904	4	784.835	784.842	174.09
171201_0004_RPEs13_2	171201_0004_RPEs13_2.wiff	3wPQ	1	NA	3.6184e-109	0.639672	24	O75083	O75083	IWDTTQKEHLLK	Stripped Sequence	IWDTTQKEHLLK	1	TRUE	1	12	FALSE	FALSE	71.1606	NaN	71.1606	5.78292e-33	3.11588e-10	0.140024	1	_IWDTTQKEHLLK_	_IWDTTQKEHLLK_	FALSE	FALSE	TRUE	LABEL_FREE	12.5	14.4888	44.9079	42.4119	NaN	0.551013	0.502358	8.66662e-05	no group specified	0.609504	3	504.612	504.611	71.1606
171201_0004_RPEs13_2	171201_0004_RPEs13_2.wiff	3wPQ	1	NA	3.6184e-109	0.639672	24	O75083	O75083	AHDGGIYAISWSPDSTHLLSASGDK	Stripped Sequence	AHDGGIYAISWSPDSTHLLSASGDK	0	TRUE	1	13	FALSE	FALSE	150.424	NaN	150.424	2.44791e-43	1.58289e-31	0.00376544	0.0596569	_AHDGGIYAISWSPDSTHLLSASGDK_	_AHDGGIYAISWSPDSTHLLSASGDK_	FALSE	FALSE	TRUE	LABEL_FREE	68.85	68.5717	98.6029	98.8512	NaN	0.661036	0.600653	1.03912e-17	no group specified	0.880755	4	647.062	647.065	150.424
171201_0004_RPEs13_2	171201_0004_RPEs13_2.wiff	3wPQ	1	NA	3.6184e-109	0.639672	24	O75083	O75083	FGAVFLWDSGSSVGEITGHNK	Stripped Sequence	FGAVFLWDSGSSVGEITGHNK	0	TRUE	1	14	FALSE	FALSE	157.704	NaN	157.704	1.98356e-46	5.5835e-29	0.0516444	0.809084	_FGAVFLWDSGSSVGEITGHNK_	_FGAVFLWDSGSSVGEITGHNK_	FALSE	FALSE	TRUE	LABEL_FREE	85.65	86.7597	116.735	115.362	NaN	0.646232	0.587426	2.76062e-15	no group specified	0.822256	3	736.695	736.7	157.704
171201_0004_RPEs13_2	171201_0004_RPEs13_2.wiff	3wPQ	1	NA	3.6184e-109	0.639672	24	O75083	O75083	GPVTDVAYSHDGAFLAVCDASK	Stripped Sequence	GPVTDVAYSHDGAFLAVCDASK	0	TRUE	1	15	FALSE	FALSE	198.419	NaN	198.419	1.93673e-54	1.56173e-43	1.17387e-07	1.87819e-06	_GPVTDVAYSHDGAFLAVC[+57]DASK_	_GPVTDVAYSHDGAFLAVC[+57]DASK_	FALSE	FALSE	TRUE	LABEL_FREE	55.5	54.7245	85.9163	86.7991	NaN	0.651779	0.592382	3.5967e-16	no group specified	0.86686	3	760.692	760.697	198.419
171201_0004_RPEs13_2	171201_0004_RPEs13_2.wiff	3wPQ	1	NA	3.6184e-109	0.639672	24	O75083	O75083	AHDGGIYAISWSPDSTHLLSASGDKTSK	Stripped Sequence	AHDGGIYAISWSPDSTHLLSASGDKTSK	1	TRUE	1	16	FALSE	FALSE	165.52	NaN	165.52	2.5235e-51	2.11444e-32	0.3125	1	_AHDGGIYAISWSPDSTHLLSASGDKTSK_	_AHDGGIYAISWSPDSTHLLSASGDKTSK_	FALSE	FALSE	TRUE	LABEL_FREE	59.4	58.5741	89.2955	90.4453	NaN	0.652322	0.592868	2.94112e-16	no group specified	0.857541	4	726.106	726.111	165.52
171201_0004_RPEs13_2	171201_0004_RPEs13_2.wiff	3wPQ	1	NA	3.6184e-109	0.639672	24	O75083	O75083	AHDGGIYAISWSPDSTHLLSASGDKTSK	Stripped Sequence	AHDGGIYAISWSPDSTHLLSASGDKTSK	1	TRUE	1	16	FALSE	FALSE	132.48	NaN	132.48	1.42336e-44	8.62722e-05	0.687513	1	_AHDGGIYAISWSPDSTHLLSASGDKTSK_	_AHDGGIYAISWSPDSTHLLSASGDKTSK_	FALSE	FALSE	TRUE	LABEL_FREE	59.4	58.5892	89.3268	90.4453	NaN	NaN	0.0723234	NaN	no group specified	NaN	5	581.086	581.087	132.48
171201_0004_RPEs13_2	171201_0004_RPEs13_2.wiff	3wPQ	1	NA	3.6184e-109	0.639672	24	O75083	O75083	LATGSDDNCAAFFEGPPFK	Stripped Sequence	LATGSDDNCAAFFEGPPFK	0	TRUE	1	17	FALSE	FALSE	333.166	NaN	333.166	4.1812e-33	2.36162e-25	0.228833	1	_LATGSDDNC[+57]AAFFEGPPFK_	_LATGSDDNC[+57]AAFFEGPPFK_	FALSE	FALSE	TRUE	LABEL_FREE	76.25	76.5455	107.11	106.639	NaN	0.494	0.451423	0.00960533	no group specified	0.562758	2	1022.46	1022.47	333.166
171201_0004_RPEs13_2	171201_0004_RPEs13_2.wiff	3wPQ	1	NA	3.6184e-109	0.639672	24	O75083	O75083	LYSILGTTLKDEGK	Stripped Sequence	LYSILGTTLKDEGK	1	TRUE	1	18	FALSE	FALSE	104.473	NaN	104.473	1.99794e-62	6.22858e-40	0.180234	1	_LYSILGTTLKDEGK_	_LYSILGTTLKDEGK_	FALSE	FALSE	TRUE	LABEL_FREE	48.25	48.9981	80.4927	79.6254	NaN	NaN	NaN	NaN	no group specified	NaN	3	513.287	513.286	104.473
171201_0004_RPEs13_2	171201_0004_RPEs13_2.wiff	3wPQ	1	NA	3.6184e-109	0.639672	24	O75083	O75083	KCFSIDNPGYEPEVVAVHPGGDTVAIGGVDGNVR	Stripped Sequence	KCFSIDNPGYEPEVVAVHPGGDTVAIGGVDGNVR	1	TRUE	1	19	FALSE	FALSE	222.793	NaN	222.793	2.7199e-26	2.85767e-17	0.110007	1	_KC[+57]FSIDNPGYEPEVVAVHPGGDTVAIGGVDGNVR_	_KC[+57]FSIDNPGYEPEVVAVHPGGDTVAIGGVDGNVR_	FALSE	FALSE	TRUE	LABEL_FREE	68.8	66.0449	94.5007	98.8066	NaN	0.52677	0.4807	0.00144784	no group specified	0.694684	4	882.182	882.192	222.793
171201_0004_RPEs13_2	171201_0004_RPEs13_2.wiff	3wPQ	1	NA	3.6184e-109	0.639672	24	O75083	O75083	IKDIAWTEDSKR	Stripped Sequence	IKDIAWTEDSKR	2	TRUE	1	20	FALSE	FALSE	48.2436	NaN	48.2436	8.30656e-39	1.25923e-27	0.160941	1	_IKDIAWTEDSKR_	_IKDIAWTEDSKR_	FALSE	FALSE	TRUE	LABEL_FREE	3.3	1.62566	32.8445	34.7095	NaN	0.584117	0.531933	2.14365e-07	no group specified	0.725648	3	487.928	487.927	48.2436
171201_0004_RPEs13_2	171201_0004_RPEs13_2.wiff	3wPQ	1	NA	3.6184e-109	0.639672	24	O75083	O75083	SIQCLTVHK	Stripped Sequence	SIQCLTVHK	0	TRUE	1	21	FALSE	FALSE	22.7321	NaN	22.7321	0.00016431	0.00932959	0.591676	1	_SIQC[+57]LTVHK_	_SIQC[+57]LTVHK_	FALSE	FALSE	TRUE	LABEL_FREE	-7.5	-3.91495	25.277	24.5522	NaN	0.520008	0.474659	0.00252983	no group specified	0.59634	2	543.292	543.292	22.7321
171201_0004_RPEs13_2	171201_0004_RPEs13_2.wiff	3wPQ	1	NA	3.6184e-109	0.639672	24	O75083	O75083	MTVDESGQLISCSMDDTVR	Stripped Sequence	MTVDESGQLISCSMDDTVR	0	TRUE	1	22	FALSE	FALSE	107.822	NaN	107.822	4.21339e-28	1.84618e-18	0.315745	1	_MTVDESGQLISC[+57]SMDDTVR_	_MTVDESGQLISC[+57]SMDDTVR_	FALSE	FALSE	TRUE	LABEL_FREE	59.95	58.5675	89.282	90.7936	NaN	NaN	0.0723234	NaN	no group specified	NaN	2	1072.47	1072.48	107.822
171201_0004_RPEs13_2	171201_0004_RPEs13_2.wiff	3wPQ	1	NA	3.6184e-109	0.639672	24	O75083	O75083	MTVDESGQLISCSMDDTVR	Stripped Sequence	MTVDESGQLISCSMDDTVR	0	TRUE	1	22	FALSE	FALSE	95.7872	NaN	95.7872	1.00964e-38	2.16435e-11	0.687569	1	_MTVDESGQLISC[+57]SMDDTVR_	_MTVDESGQLISC[+57]SMDDTVR_	FALSE	FALSE	TRUE	LABEL_FREE	59.95	58.5465	89.2387	90.7936	NaN	0.619322	0.563386	2.16435e-11	no group specified	0.746375	3	715.315	715.32	95.7872
171201_0004_RPEs13_2	171201_0004_RPEs13_2.wiff	3wPQ	1	NA	3.6184e-109	0.639672	24	O75083	O75083	VVTVFSVADGYSENNVFYGHHAK	Stripped Sequence	VVTVFSVADGYSENNVFYGHHAK	0	TRUE	0	23	FALSE	FALSE	453.323	NaN	453.323	1.54117e-26	1.25132e-13	0.0206474	0.161259	_VVTVFSVADGYSENNVFYGHHAK_	_VVTVFSVADGYSENNVFYGHHAK_	FALSE	FALSE	TRUE	LABEL_FREE	67.7	67.2042	97.22	98.1242	NaN	NaN	NaN	NaN	no group specified	NaN	4	635.811	635.813	453.323
171201_0004_RPEs13_2	171201_0004_RPEs13_2.wiff	3wPQ	1	NA	3.6184e-109	0.639672	24	O75083	O75083	KVFASLPQVER	Stripped Sequence	KVFASLPQVER	1	TRUE	1	25	FALSE	FALSE	228.807	NaN	228.807	0.00226312	0.00846015	0.221507	1	_KVFASLPQVER_	_KVFASLPQVER_	FALSE	FALSE	TRUE	LABEL_FREE	24.6	25.8624	56.3882	54.2549	NaN	0.500752	0.457455	0.00762435	no group specified	0.552757	3	425.247	425.244	228.807
171201_0005_RPEs01_1	171201_0005_RPEs01_1.wiff	C	1	NA	9.26814e-24	0.544672	1	O75144	O75144	GLYDVVSVLR	Stripped Sequence	GLYDVVSVLR	0	TRUE	1	1	TRUE	FALSE	78.3809	NaN	78.3809	4.50575e-31	2.11564e-18	0.00520741	0.0496936	_GLYDVVSVLR_	_GLYDVVSVLR_	FALSE	TRUE	TRUE	LABEL_FREE	78.7	83.0541	112.58	108.243	NaN	0.537493	0.537493	2.11564e-18	no group specified	0.698454	2	560.822	560.816	78.3809
171201_0005_RPEs01_1	171201_0005_RPEs01_1.wiff	C	1	NA	3.69818e-14	0.525015	2	O75340	O75340	YITDWQNVFR	Stripped Sequence	YITDWQNVFR	0	TRUE	1	1	TRUE	FALSE	62.2019	NaN	62.2019	2.37876e-06	0.00378925	0.365348	1	_YITDWQNVFR_	_YITDWQNVFR_	FALSE	TRUE	TRUE	LABEL_FREE	79.6	80.8229	110.455	108.857	NaN	0.475379	0.475379	2.37876e-06	no group specified	0.605315	2	671.333	671.332	62.2019
171201_0005_RPEs01_1	171201_0005_RPEs01_1.wiff	C	1	NA	3.01883e-41	0.571356	3	O75367	O75367	AGVIFPVGR	Stripped Sequence	AGVIFPVGR	0	FALSE	1	1	TRUE	FALSE	220.087	NaN	220.087	2.83662e-23	1.76365e-15	0.0438118	0.322099	_AGVIFPVGR_	_AGVIFPVGR_	FALSE	TRUE	TRUE	LABEL_FREE	36.8	41.9611	74.1613	68.4292	NaN	0.525139	0.525139	1.76365e-15	no group specified	0.661145	2	458.274	458.265	220.087
171201_0005_RPEs01_1	171201_0005_RPEs01_1.wiff	C	1	NA	3.01883e-41	0.571356	3	O75367	O75367	HILLAVANDEELNQLLK	Stripped Sequence	HILLAVANDEELNQLLK	0	FALSE	1	2	TRUE	FALSE	36.3855	NaN	36.3855	5.70632e-35	5.08542e-07	0.485782	1	_HILLAVANDEELNQLLK_	_HILLAVANDEELNQLLK_	FALSE	TRUE	TRUE	LABEL_FREE	89.2	90.856	118.302	117.694	NaN	0.571356	0.571356	6.27318e-28	no group specified	0.702942	3	645.03	645.028	36.3855
171201_0005_RPEs01_1	171201_0005_RPEs01_1.wiff	C	1	NA	3.01883e-41	0.571356	3	O75367	O75367	GVTIASGGVLPNIHPELLAK	Stripped Sequence	GVTIASGGVLPNIHPELLAK	0	TRUE	1	3	TRUE	FALSE	63.8651	NaN	63.8651	0.000187551	0.00405176	0.240269	1	_GVTIASGGVLPNIHPELLAK_	_GVTIASGGVLPNIHPELLAK_	FALSE	TRUE	TRUE	LABEL_FREE	78.3	79.467	108.602	107.758	NaN	0.46123	0.46123	0.000187551	no group specified	0.624519	3	662.718	662.717	63.8651
171201_0005_RPEs01_1	171201_0005_RPEs01_1.wiff	C	1	NA	9.90633e-127	0.653661	98	O75369	O75369	LLGWIQNK	Stripped Sequence	LLGWIQNK	0	FALSE	1	1	TRUE	FALSE	1512.09	NaN	1512.09	5.75118e-92	1.40941e-66	1.14148e-09	1.82637e-08	_LLGWIQNK_	_LLGWIQNK_	FALSE	TRUE	TRUE	LABEL_FREE	43.6	47.0345	78.4185	75.2425	NaN	0.630927	0.630927	1.68767e-49	no group specified	0.938113	2	486.287	486.28	1512.09
171201_0005_RPEs01_1	171201_0005_RPEs01_1.wiff	C	1	NA	9.90633e-127	0.653661	98	O75369	O75369	IQQNTFTR	Stripped Sequence	IQQNTFTR	0	FALSE	1	2	TRUE	FALSE	703.332	NaN	703.332	5.54936e-109	3.65854e-72	7.16089e-11	1.14574e-09	_IQQNTFTR_	_IQQNTFTR_	FALSE	TRUE	TRUE	LABEL_FREE	-14.1	-12.2719	19.8922	18.6065	NaN	0.621213	0.621213	1.10613e-45	no group specified	0.957188	2	504.267	504.26	703.332
171201_0005_RPEs01_1	171201_0005_RPEs01_1.wiff	C	1	NA	9.90633e-127	0.653661	98	O75369	O75369	LIALLEVLSQK	Stripped Sequence	LIALLEVLSQK	0	FALSE	1	3	TRUE	FALSE	724.672	NaN	724.672	1.32237e-101	2.23818e-63	1.7788e-10	2.84608e-09	_LIALLEVLSQK_	_LIALLEVLSQK_	FALSE	TRUE	TRUE	LABEL_FREE	111.3	115.921	141.776	137.221	NaN	0.620833	0.620833	1.55032e-45	no group specified	0.948264	2	613.89	613.886	724.672
171201_0004_RPEs13_2	171201_0004_RPEs13_2.wiff	3wPQ	1	NA	9.90633e-127	0.653661	56	O75369	O75369	VFGPGVER	Stripped Sequence	VFGPGVER	0	TRUE	1	4	FALSE	FALSE	275.298	NaN	275.298	2.94222e-58	5.21323e-40	6.4319e-05	0.000670864	_VFGPGVER_	_VFGPGVER_	FALSE	FALSE	TRUE	LABEL_FREE	-1.4	0.503573	30.9679	28.581	NaN	0.544391	0.496442	0.00021244	no group specified	0.612795	2	430.735	430.732	275.298
171201_0004_RPEs13_2	171201_0004_RPEs13_2.wiff	3wPQ	1	NA	9.90633e-127	0.653661	56	O75369	O75369	VLQSFTVDSSK	Stripped Sequence	VLQSFTVDSSK	0	TRUE	1	5	FALSE	FALSE	184.884	NaN	184.884	2.33822e-98	7.98444e-62	6.88561e-08	1.1017e-06	_VLQSFTVDSSK_	_VLQSFTVDSSK_	FALSE	FALSE	TRUE	LABEL_FREE	17.2	18.7846	50.5762	48.7327	NaN	0.673476	0.611766	7.48854e-20	no group specified	0.862584	2	605.819	605.821	184.884
171201_0004_RPEs13_2	171201_0004_RPEs13_2.wiff	3wPQ	1	NA	9.90633e-127	0.653661	56	O75369	O75369	AGLAPLEVR	Stripped Sequence	AGLAPLEVR	0	TRUE	1	6	FALSE	FALSE	341.503	NaN	341.503	6.18349e-43	2.21797e-33	0.0231672	0.369717	_AGLAPLEVR_	_AGLAPLEVR_	FALSE	FALSE	TRUE	LABEL_FREE	26.9	28.9453	60.3081	58.1928	NaN	0.5318	0.485193	0.000898503	no group specified	0.645449	2	463.277	463.274	341.503
171201_0004_RPEs13_2	171201_0004_RPEs13_2.wiff	3wPQ	1	NA	9.90633e-127	0.653661	56	O75369	O75369	IGNLQTDLSDGLR	Stripped Sequence	IGNLQTDLSDGLR	0	TRUE	1	7	FALSE	FALSE	206.394	NaN	206.394	4.22264e-67	6.14085e-48	0.00135702	0.0191894	_IGNLQTDLSDGLR_	_IGNLQTDLSDGLR_	FALSE	FALSE	TRUE	LABEL_FREE	49.1	48.9124	80.3648	80.6447	NaN	0.583951	0.531785	2.22476e-07	no group specified	0.660011	2	701.37	701.375	206.394
171201_0004_RPEs13_2	171201_0004_RPEs13_2.wiff	3wPQ	1	NA	9.90633e-127	0.653661	56	O75369	O75369	YADEEIPR	Stripped Sequence	YADEEIPR	0	TRUE	1	8	FALSE	FALSE	107.749	NaN	107.749	2.42808e-63	1.61462e-37	0.0158086	0.252737	_YADEEIPR_	_YADEEIPR_	FALSE	FALSE	TRUE	LABEL_FREE	-0.3	-0.081298	29.8692	29.4212	NaN	0.640972	0.582727	1.80493e-14	no group specified	0.850412	2	496.738	496.737	107.749
171201_0004_RPEs13_2	171201_0004_RPEs13_2.wiff	3wPQ	1	NA	9.90633e-127	0.653661	56	O75369	O75369	VLPTYDASK	Stripped Sequence	VLPTYDASK	0	TRUE	1	9	FALSE	FALSE	300.686	NaN	300.686	7.49614e-64	2.11288e-37	0.0714302	0.72886	_VLPTYDASK_	_VLPTYDASK_	FALSE	FALSE	TRUE	LABEL_FREE	-0.7	0.644544	31.2521	28.8829	NaN	0.561048	0.511324	1.83099e-05	no group specified	0.655006	2	497.266	497.265	300.686
171201_0004_RPEs13_2	171201_0004_RPEs13_2.wiff	3wPQ	1	NA	9.90633e-127	0.653661	56	O75369	O75369	VNQPASFAIR	Stripped Sequence	VNQPASFAIR	0	TRUE	1	10	FALSE	FALSE	293.715	NaN	293.715	7.99757e-38	2.087e-19	0.0678054	0.817288	_VNQPASFAIR_	_VNQPASFAIR_	FALSE	FALSE	TRUE	LABEL_FREE	19.7	21.178	51.7308	50.908	NaN	0.518694	0.473485	0.00278594	no group specified	0.553605	2	551.804	551.804	293.715
171201_0004_RPEs13_2	171201_0004_RPEs13_2.wiff	3wPQ	1	NA	9.90633e-127	0.653661	56	O75369	O75369	CLATGPGIASTVK	Stripped Sequence	CLATGPGIASTVK	0	TRUE	1	11	FALSE	FALSE	77.4371	NaN	77.4371	1.52918e-68	5.2544e-40	0.0791889	1	_C[+57]LATGPGIASTVK_	_C[+57]LATGPGIASTVK_	FALSE	FALSE	TRUE	LABEL_FREE	17.7	17.9555	49.8052	49.3367	NaN	0.544395	0.496446	0.000212377	no group specified	0.66661	2	637.842	637.845	77.4371
171201_0004_RPEs13_2	171201_0004_RPEs13_2.wiff	3wPQ	1	NA	9.90633e-127	0.653661	56	O75369	O75369	SSFLVDCSK	Stripped Sequence	SSFLVDCSK	0	TRUE	1	12	FALSE	FALSE	132.356	NaN	132.356	2.19948e-49	2.36526e-37	0.0564647	0.810271	_SSFLVDC[+57]SK_	_SSFLVDC[+57]SK_	FALSE	FALSE	TRUE	LABEL_FREE	10.5	14.7513	45.2043	41.6377	NaN	0.548896	0.500467	0.000116719	no group specified	0.575436	2	521.747	521.746	132.356
171201_0004_RPEs13_2	171201_0004_RPEs13_2.wiff	3wPQ	1	NA	9.90633e-127	0.653661	56	O75369	O75369	IFAQDGEGQR	Stripped Sequence	IFAQDGEGQR	0	TRUE	1	13	FALSE	FALSE	31.9589	NaN	31.9589	1.4279e-71	1.81305e-40	0.0227164	0.19302	_IFAQDGEGQR_	_IFAQDGEGQR_	FALSE	FALSE	TRUE	LABEL_FREE	-13.3	-12.0127	19.9805	18.9236	NaN	0.658519	0.598404	2.76651e-17	no group specified	0.855532	2	560.773	560.773	31.9589
171201_0004_RPEs13_2	171201_0004_RPEs13_2.wiff	3wPQ	1	NA	9.90633e-127	0.653661	56	O75369	O75369	IAGPGLGSGVR	Stripped Sequence	IAGPGLGSGVR	0	TRUE	0	14	FALSE	FALSE	411.131	NaN	411.131	2.48416e-40	3.75464e-25	0.0431445	0.487331	_IAGPGLGSGVR_	_IAGPGLGSGVR_	FALSE	FALSE	TRUE	LABEL_FREE	5.1	6.84704	37.6088	35.9073	NaN	0.466786	0.42711	0.0190873	no group specified	0.472521	2	492.285	492.284	411.131
171201_0004_RPEs13_2	171201_0004_RPEs13_2.wiff	3wPQ	1	NA	9.90633e-127	0.653661	56	O75369	O75369	AYGPGLEK	Stripped Sequence	AYGPGLEK	0	TRUE	1	15	FALSE	FALSE	130.249	NaN	130.249	1.06549e-57	2.79187e-38	0.157449	1	_AYGPGLEK_	_AYGPGLEK_	FALSE	FALSE	TRUE	LABEL_FREE	-10.8	-9.75681	22.5447	21.0728	NaN	0.612768	0.55753	1.4909e-10	no group specified	0.738128	2	417.721	417.718	130.249
171201_0004_RPEs13_2	171201_0004_RPEs13_2.wiff	3wPQ	1	NA	9.90633e-127	0.653661	56	O75369	O75369	IFFAGDTIPK	Stripped Sequence	IFFAGDTIPK	0	TRUE	1	16	FALSE	FALSE	359.617	NaN	359.617	1.43756e-27	1.26119e-23	0.0581219	0.501352	_IFFAGDTIPK_	_IFFAGDTIPK_	FALSE	FALSE	TRUE	LABEL_FREE	52.7	55.4294	86.7629	83.9501	NaN	0.506936	0.46298	0.00576528	no group specified	0.630896	2	554.805	554.806	359.617
171201_0004_RPEs13_2	171201_0004_RPEs13_2.wiff	3wPQ	1	NA	9.90633e-127	0.653661	56	O75369	O75369	GEAGVPAEFSIWTR	Stripped Sequence	GEAGVPAEFSIWTR	0	TRUE	1	17	FALSE	FALSE	1072.27	NaN	1072.27	1.15303e-42	1.27418e-18	0.0730531	0.793133	_GEAGVPAEFSIWTR_	_GEAGVPAEFSIWTR_	FALSE	FALSE	TRUE	LABEL_FREE	78.3	80.3812	109.744	108.526	NaN	NaN	NaN	NaN	no group specified	NaN	2	760.381	760.386	1072.27
171201_0004_RPEs13_2	171201_0004_RPEs13_2.wiff	3wPQ	1	NA	9.90633e-127	0.653661	56	O75369	O75369	TYSVEYLPK	Stripped Sequence	TYSVEYLPK	0	TRUE	1	18	FALSE	FALSE	164.957	NaN	164.957	6.17001e-33	2.603e-22	0.159773	1	_TYSVEYLPK_	_TYSVEYLPK_	FALSE	FALSE	TRUE	LABEL_FREE	29.9	30.0227	61.903	61.7352	NaN	0.583648	0.531515	2.37811e-07	no group specified	0.644669	2	550.287	550.287	164.957
171201_0004_RPEs13_2	171201_0004_RPEs13_2.wiff	3wPQ	1	NA	9.90633e-127	0.653661	56	O75369	O75369	LDVTILSPSR	Stripped Sequence	LDVTILSPSR	0	TRUE	1	19	FALSE	FALSE	129.674	NaN	129.674	2.81011e-36	6.68311e-24	0.123238	1	_LDVTILSPSR_	_LDVTILSPSR_	FALSE	FALSE	TRUE	LABEL_FREE	47.2	51.5097	82.45	78.0522	NaN	0.53414	0.487284	0.000705897	no group specified	0.582017	2	550.819	550.82	129.674
171201_0004_RPEs13_2	171201_0004_RPEs13_2.wiff	3wPQ	1	NA	9.90633e-127	0.653661	56	O75369	O75369	SPFEVSVDK	Stripped Sequence	SPFEVSVDK	0	TRUE	1	20	FALSE	FALSE	58.0704	NaN	58.0704	9.51072e-46	3.56385e-21	0.104475	0.497316	_SPFEVSVDK_	_SPFEVSVDK_	FALSE	FALSE	TRUE	LABEL_FREE	19.8	21.7042	52.3342	50.936	NaN	0.564527	0.514432	1.01359e-05	no group specified	0.675465	2	504.256	504.255	58.0704
171201_0004_RPEs13_2	171201_0004_RPEs13_2.wiff	3wPQ	1	NA	9.90633e-127	0.653661	56	O75369	O75369	TGEEVGFVVDAK	Stripped Sequence	TGEEVGFVVDAK	0	TRUE	0	21	FALSE	FALSE	154.621	NaN	154.621	4.60427e-15	0.00078256	0.263115	1	_TGEEVGFVVDAK_	_TGEEVGFVVDAK_	FALSE	FALSE	TRUE	LABEL_FREE	30.9	32.7683	63.7082	62.8022	NaN	NaN	NaN	NaN	no group specified	NaN	2	625.817	625.819	154.621
171201_0004_RPEs13_2	171201_0004_RPEs13_2.wiff	3wPQ	1	NA	9.90633e-127	0.653661	56	O75369	O75369	VLFASQEIPASPFR	Stripped Sequence	VLFASQEIPASPFR	0	TRUE	1	22	FALSE	FALSE	365.208	NaN	365.208	8.5118e-60	3.44921e-45	1.03095e-06	1.544e-05	_VLFASQEIPASPFR_	_VLFASQEIPASPFR_	FALSE	FALSE	TRUE	LABEL_FREE	77.2	78.2051	108.437	107.789	NaN	0.633756	0.576281	2.15762e-13	no group specified	0.777	2	781.422	781.429	365.208
171201_0004_RPEs13_2	171201_0004_RPEs13_2.wiff	3wPQ	1	NA	9.90633e-127	0.653661	56	O75369	O75369	QKDFLDGVYAFEYYPSTPGR	Stripped Sequence	QKDFLDGVYAFEYYPSTPGR	1	TRUE	1	23	FALSE	FALSE	231.519	NaN	231.519	8.12533e-58	4.98175e-38	0.000575576	0.00832569	_QKDFLDGVYAFEYYPSTPGR_	_QKDFLDGVYAFEYYPSTPGR_	FALSE	FALSE	TRUE	LABEL_FREE	88.7	87.3969	117.337	117.705	NaN	0.600354	0.54644	4.40745e-09	no group specified	0.754585	3	785.043	785.05	231.519
171201_0004_RPEs13_2	171201_0004_RPEs13_2.wiff	3wPQ	1	NA	9.90633e-127	0.653661	56	O75369	O75369	VKVEPAVDTSR	Stripped Sequence	VKVEPAVDTSR	1	TRUE	1	24	FALSE	FALSE	197.555	NaN	197.555	3.19564e-81	3.44091e-47	0.000222947	0.00356715	_VKVEPAVDTSR_	_VKVEPAVDTSR_	FALSE	FALSE	TRUE	LABEL_FREE	-12.4	-12.0463	19.9541	19.6763	NaN	0.679594	0.617232	6.56771e-21	no group specified	0.861213	3	400.891	400.887	197.555
171201_0004_RPEs13_2	171201_0004_RPEs13_2.wiff	3wPQ	1	NA	9.90633e-127	0.653661	56	O75369	O75369	SPFTVGVAAPLDLSK	Stripped Sequence	SPFTVGVAAPLDLSK	0	TRUE	1	25	FALSE	FALSE	216.157	NaN	216.157	1.07447e-70	2.52103e-43	2.13213e-05	0.000341094	_SPFTVGVAAPLDLSK_	_SPFTVGVAAPLDLSK_	FALSE	FALSE	TRUE	LABEL_FREE	75.5	78.2124	108.444	105.765	NaN	0.657341	0.597351	4.36998e-17	no group specified	0.793969	2	751.417	751.422	216.157
171201_0004_RPEs13_2	171201_0004_RPEs13_2.wiff	3wPQ	1	NA	9.90633e-127	0.653661	56	O75369	O75369	VVPCLVTPVTGR	Stripped Sequence	VVPCLVTPVTGR	0	TRUE	1	26	FALSE	FALSE	217.117	NaN	217.117	6.53809e-71	3.07448e-44	1.21975e-06	1.95159e-05	_VVPC[+57]LVTPVTGR_	_VVPC[+57]LVTPVTGR_	FALSE	FALSE	TRUE	LABEL_FREE	41.15	44.7891	74.6199	72.7435	NaN	0.663223	0.602606	4.40631e-18	no group specified	0.852408	2	649.368	649.371	217.117
171201_0004_RPEs13_2	171201_0004_RPEs13_2.wiff	3wPQ	1	NA	9.90633e-127	0.653661	56	O75369	O75369	VAVTEGCQPSR	Stripped Sequence	VAVTEGCQPSR	0	TRUE	1	27	FALSE	FALSE	132.146	NaN	132.146	3.87225e-82	2.0632e-57	2.60731e-09	4.17169e-08	_VAVTEGC[+57]QPSR_	_VAVTEGC[+57]QPSR_	FALSE	FALSE	TRUE	LABEL_FREE	-16.7	-18.1499	15.2407	16.8426	NaN	0.692198	0.628492	4.27052e-23	no group specified	0.886872	2	602.293	602.294	132.146
171201_0004_RPEs13_2	171201_0004_RPEs13_2.wiff	3wPQ	1	NA	9.90633e-127	0.653661	56	O75369	O75369	EATTDFTVDSRPLTQVGGDHIK	Stripped Sequence	EATTDFTVDSRPLTQVGGDHIK	1	TRUE	1	28	FALSE	FALSE	99.8964	NaN	99.8964	6.05028e-75	4.76583e-47	1.32498e-05	0.000211519	_EATTDFTVDSRPLTQVGGDHIK_	_EATTDFTVDSRPLTQVGGDHIK_	FALSE	FALSE	TRUE	LABEL_FREE	40.55	39.4294	71.5093	72.3642	NaN	0.643768	0.585225	6.71976e-15	no group specified	0.784221	4	597.551	597.553	99.8964
171201_0004_RPEs13_2	171201_0004_RPEs13_2.wiff	3wPQ	1	NA	9.90633e-127	0.653661	56	O75369	O75369	VFGPGIEGK	Stripped Sequence	VFGPGIEGK	0	TRUE	0	29	FALSE	FALSE	330.023	NaN	330.023	3.00555e-17	1.65655e-06	0.276873	1	_VFGPGIEGK_	_VFGPGIEGK_	FALSE	FALSE	TRUE	LABEL_FREE	8	11.5186	41.9854	38.3872	NaN	NaN	NaN	NaN	no group specified	NaN	2	452.25	452.248	330.023
171201_0004_RPEs13_2	171201_0004_RPEs13_2.wiff	3wPQ	1	NA	9.90633e-127	0.653661	56	O75369	O75369	RLPNNHIGISFIPR	Stripped Sequence	RLPNNHIGISFIPR	1	TRUE	1	30	FALSE	FALSE	81.9655	NaN	81.9655	3.07112e-64	1.82548e-34	0.43751	1	_RLPNNHIGISFIPR_	_RLPNNHIGISFIPR_	FALSE	FALSE	TRUE	LABEL_FREE	43.7	41.0829	72.6861	74.0698	NaN	0.622262	0.566012	8.77571e-12	no group specified	0.763114	4	409.238	409.234	81.9655
171201_0004_RPEs13_2	171201_0004_RPEs13_2.wiff	3wPQ	1	NA	9.90633e-127	0.653661	56	O75369	O75369	RLPNNHIGISFIPR	Stripped Sequence	RLPNNHIGISFIPR	1	TRUE	1	30	FALSE	FALSE	69.2328	NaN	69.2328	3.75232e-55	2.22347e-24	0.5625	1	_RLPNNHIGISFIPR_	_RLPNNHIGISFIPR_	FALSE	FALSE	TRUE	LABEL_FREE	43.7	41.068	72.6733	74.0698	NaN	NaN	0.0723234	NaN	no group specified	NaN	3	545.314	545.314	69.2328
171201_0004_RPEs13_2	171201_0004_RPEs13_2.wiff	3wPQ	1	NA	9.90633e-127	0.653661	56	O75369	O75369	APLNVQFNSPLPGDAVKDLDIIDNYDYSHTVK	Stripped Sequence	APLNVQFNSPLPGDAVKDLDIIDNYDYSHTVK	1	TRUE	1	31	FALSE	FALSE	55.8648	NaN	55.8648	1.2107e-22	5.87978e-11	0.284669	1	_APLNVQFNSPLPGDAVKDLDIIDNYDYSHTVK_	_APLNVQFNSPLPGDAVKDLDIIDNYDYSHTVK_	FALSE	FALSE	TRUE	LABEL_FREE	109.5	107.59	134.26	135.461	NaN	0.502278	0.458818	0.00715377	no group specified	0.552828	4	890.449	890.459	55.8648
171201_0004_RPEs13_2	171201_0004_RPEs13_2.wiff	3wPQ	1	NA	9.90633e-127	0.653661	56	O75369	O75369	FADEHVPGSPFTVK	Stripped Sequence	FADEHVPGSPFTVK	0	TRUE	1	32	FALSE	FALSE	182.517	NaN	182.517	7.01456e-70	1.72668e-46	0.0369896	0.58579	_FADEHVPGSPFTVK_	_FADEHVPGSPFTVK_	FALSE	FALSE	TRUE	LABEL_FREE	36.55	36.9991	68.7358	67.7777	NaN	0.664687	0.603914	2.47192e-18	no group specified	0.826741	3	510.924	510.924	182.517
171201_0004_RPEs13_2	171201_0004_RPEs13_2.wiff	3wPQ	1	NA	9.90633e-127	0.653661	56	O75369	O75369	YGGELVPHFPAR	Stripped Sequence	YGGELVPHFPAR	0	TRUE	1	33	FALSE	FALSE	280.283	NaN	280.283	1.6939e-63	7.9325e-31	0.0206171	0.223014	_YGGELVPHFPAR_	_YGGELVPHFPAR_	FALSE	FALSE	TRUE	LABEL_FREE	37.85	40.3406	72.1831	70.2165	NaN	0.57533	0.524083	1.35354e-06	no group specified	0.684094	3	448.235	448.232	280.283
171201_0004_RPEs13_2	171201_0004_RPEs13_2.wiff	3wPQ	1	NA	9.90633e-127	0.653661	56	O75369	O75369	LIALLEVLSQKR	Stripped Sequence	LIALLEVLSQKR	1	FALSE	1	34	FALSE	FALSE	295.679	NaN	295.679	1.06386e-65	5.7019e-38	0.0111807	0.159953	_LIALLEVLSQKR_	_LIALLEVLSQKR_	FALSE	FALSE	TRUE	LABEL_FREE	93.6	97.0459	125.211	121.921	NaN	0.612636	0.557412	1.54671e-10	no group specified	0.725685	3	461.629	461.627	295.679
171201_0004_RPEs13_2	171201_0004_RPEs13_2.wiff	3wPQ	1	NA	9.90633e-127	0.653661	56	O75369	O75369	VTASGPGLSSYGVPASLPVDFAIDAR	Stripped Sequence	VTASGPGLSSYGVPASLPVDFAIDAR	0	TRUE	1	35	FALSE	FALSE	173.062	NaN	173.062	2.19546e-55	1.39842e-44	0.00885301	0.117376	_VTASGPGLSSYGVPASLPVDFAIDAR_	_VTASGPGLSSYGVPASLPVDFAIDAR_	FALSE	FALSE	TRUE	LABEL_FREE	107.6	108.392	134.912	134.269	NaN	0.649555	0.590396	8.15711e-16	no group specified	0.872989	3	849.774	849.784	173.062
171201_0004_RPEs13_2	171201_0004_RPEs13_2.wiff	3wPQ	1	NA	9.90633e-127	0.653661	56	O75369	O75369	VTEAEIVPMGK	Stripped Sequence	VTEAEIVPMGK	0	TRUE	1	36	FALSE	FALSE	135.615	NaN	135.615	6.82281e-37	2.36017e-21	0.0789895	1	_VTEAEIVPMGK_	_VTEAEIVPMGK_	FALSE	FALSE	TRUE	LABEL_FREE	25	25.8621	56.3877	54.6855	NaN	0.577218	0.52577	9.25505e-07	no group specified	0.702504	2	587.313	587.314	135.615
171201_0004_RPEs13_2	171201_0004_RPEs13_2.wiff	3wPQ	1	NA	9.90633e-127	0.653661	56	O75369	O75369	AGPGTLSVTIEGPSK	Stripped Sequence	AGPGTLSVTIEGPSK	0	TRUE	1	37	FALSE	FALSE	118.386	NaN	118.386	2.48866e-68	1.44792e-42	0.0400086	0.446026	_AGPGTLSVTIEGPSK_	_AGPGTLSVTIEGPSK_	FALSE	FALSE	TRUE	LABEL_FREE	34.45	35.0493	64.5638	64.4443	NaN	0.584238	0.532041	2.08835e-07	no group specified	0.650455	2	707.383	707.388	118.386
171201_0004_RPEs13_2	171201_0004_RPEs13_2.wiff	3wPQ	1	NA	9.90633e-127	0.653661	56	O75369	O75369	VQAQGPGLK	Stripped Sequence	VQAQGPGLK	0	TRUE	0	38	FALSE	FALSE	32.9617	NaN	32.9617	6.33312e-42	2.30543e-19	0.322891	1	_VQAQGPGLK_	_VQAQGPGLK_	FALSE	FALSE	TRUE	LABEL_FREE	-16.1	-18.0353	15.3702	17.0265	NaN	0.433859	0.397693	0.0983941	no group specified	0.580964	2	449.261	449.258	32.9617
171201_0004_RPEs13_2	171201_0004_RPEs13_2.wiff	3wPQ	1	NA	9.90633e-127	0.653661	56	O75369	O75369	AWGPGLHGGIVGR	Stripped Sequence	AWGPGLHGGIVGR	0	TRUE	1	39	FALSE	FALSE	304.132	NaN	304.132	6.13692e-57	8.39565e-24	0.0238517	0.233776	_AWGPGLHGGIVGR_	_AWGPGLHGGIVGR_	FALSE	FALSE	TRUE	LABEL_FREE	27.4	29.8683	61.6771	58.3677	NaN	0.583459	0.531345	2.47872e-07	no group specified	0.693033	3	426.235	426.232	304.132
171201_0004_RPEs13_2	171201_0004_RPEs13_2.wiff	3wPQ	1	NA	9.90633e-127	0.653661	56	O75369	O75369	VTVLFAGQHISK	Stripped Sequence	VTVLFAGQHISK	0	TRUE	0	40	FALSE	FALSE	106.026	NaN	106.026	7.84087e-48	8.97181e-20	0.167767	1	_VTVLFAGQHISK_	_VTVLFAGQHISK_	FALSE	FALSE	TRUE	LABEL_FREE	27.25	27.7437	58.6003	58.2743	NaN	NaN	0.0723234	NaN	no group specified	NaN	3	433.919	433.916	106.026
171201_0004_RPEs13_2	171201_0004_RPEs13_2.wiff	3wPQ	1	NA	9.90633e-127	0.653661	56	O75369	O75369	AAGSGELGVTMK	Stripped Sequence	AAGSGELGVTMK	0	TRUE	1	41	FALSE	FALSE	70.1445	NaN	70.1445	8.33923e-37	4.27747e-28	0.0538461	0.596017	_AAGSGELGVTMK_	_AAGSGELGVTMK_	FALSE	FALSE	TRUE	LABEL_FREE	7.3	8.74756	39.4219	38.1012	NaN	0.594673	0.541364	1.83789e-08	no group specified	0.691426	2	560.787	560.788	70.1445
171201_0004_RPEs13_2	171201_0004_RPEs13_2.wiff	3wPQ	1	NA	9.90633e-127	0.653661	56	O75369	O75369	VSYFPTVPGVYIVSTK	Stripped Sequence	VSYFPTVPGVYIVSTK	0	TRUE	1	42	FALSE	FALSE	184.842	NaN	184.842	1.01686e-44	9.70447e-22	0.0821743	1	_VSYFPTVPGVYIVSTK_	_VSYFPTVPGVYIVSTK_	FALSE	FALSE	TRUE	LABEL_FREE	91.8	93.4456	121.894	119.572	NaN	0.59675	0.54322	1.09674e-08	no group specified	0.731333	2	878.98	878.989	184.842
171201_0004_RPEs13_2	171201_0004_RPEs13_2.wiff	3wPQ	1	NA	9.90633e-127	0.653661	56	O75369	O75369	FNDEHIPESPYLVPVIAPSDDAR	Stripped Sequence	FNDEHIPESPYLVPVIAPSDDAR	0	TRUE	1	43	FALSE	FALSE	149.775	NaN	149.775	2.3217e-32	8.03801e-16	0.0939174	0.662453	_FNDEHIPESPYLVPVIAPSDDAR_	_FNDEHIPESPYLVPVIAPSDDAR_	FALSE	FALSE	TRUE	LABEL_FREE	77.8	79.8173	108.966	108.113	NaN	0.519902	0.474564	0.00254766	no group specified	0.596781	3	861.091	861.1	149.775
171201_0004_RPEs13_2	171201_0004_RPEs13_2.wiff	3wPQ	1	NA	9.90633e-127	0.653661	56	O75369	O75369	YGGPNHIVGSPFK	Stripped Sequence	YGGPNHIVGSPFK	0	TRUE	1	44	FALSE	FALSE	76.8862	NaN	76.8862	1.69331e-26	8.35746e-19	0.0797666	0.931777	_YGGPNHIVGSPFK_	_YGGPNHIVGSPFK_	FALSE	FALSE	TRUE	LABEL_FREE	20.1	21.0362	51.4257	51.0202	NaN	0.540795	0.493229	0.000331861	no group specified	0.624976	3	458.238	458.236	76.8862
171201_0004_RPEs13_2	171201_0004_RPEs13_2.wiff	3wPQ	1	NA	9.90633e-127	0.653661	56	O75369	O75369	TATPEIVDNKDGTVTVR	Stripped Sequence	TATPEIVDNKDGTVTVR	1	TRUE	1	45	FALSE	FALSE	95.7399	NaN	95.7399	4.56092e-16	2.7862e-07	0.261177	1	_TATPEIVDNKDGTVTVR_	_TATPEIVDNKDGTVTVR_	FALSE	FALSE	TRUE	LABEL_FREE	21.4	20.6937	51.2026	52.1963	NaN	0.519774	0.47445	0.00257168	no group specified	0.633262	3	605.986	605.988	95.7399
171201_0004_RPEs13_2	171201_0004_RPEs13_2.wiff	3wPQ	1	NA	9.90633e-127	0.653661	56	O75369	O75369	HVGNQQYNVTYVVK	Stripped Sequence	HVGNQQYNVTYVVK	0	TRUE	1	46	FALSE	FALSE	60.6718	NaN	60.6718	1.51334e-34	2.73275e-23	0.0620471	0.45371	_HVGNQQYNVTYVVK_	_HVGNQQYNVTYVVK_	FALSE	FALSE	TRUE	LABEL_FREE	15.8	14.2479	44.6914	46.6551	NaN	0.562869	0.51295	1.34608e-05	no group specified	0.675802	3	550.286	550.287	60.6718
171201_0004_RPEs13_2	171201_0004_RPEs13_2.wiff	3wPQ	1	NA	9.90633e-127	0.653661	56	O75369	O75369	IRETTDFKVDTK	Stripped Sequence	IRETTDFKVDTK	2	TRUE	0	47	FALSE	FALSE	3.79341	NaN	3.79341	3.16616e-33	5.63163e-08	0.373153	1	_IRETTDFKVDTK_	_IRETTDFKVDTK_	FALSE	FALSE	TRUE	LABEL_FREE	-3.8	-3.63486	26.1183	25.6222	NaN	NaN	NaN	NaN	no group specified	NaN	3	484.928	484.927	3.79341
171201_0004_RPEs13_2	171201_0004_RPEs13_2.wiff	3wPQ	1	NA	9.90633e-127	0.653661	56	O75369	O75369	EAFTNKPNVFTVVTR	Stripped Sequence	EAFTNKPNVFTVVTR	1	TRUE	1	48	FALSE	FALSE	126.793	NaN	126.793	5.14197e-26	5.70681e-16	0.12985	1	_EAFTNKPNVFTVVTR_	_EAFTNKPNVFTVVTR_	FALSE	FALSE	TRUE	LABEL_FREE	47.05	47.6787	78.3798	77.8622	NaN	0.557841	0.508459	3.08104e-05	no group specified	0.675269	3	574.977	574.978	126.793
171201_0004_RPEs13_2	171201_0004_RPEs13_2.wiff	3wPQ	1	NA	9.90633e-127	0.653661	56	O75369	O75369	GAGIGGLGITVEGPSESK	Stripped Sequence	GAGIGGLGITVEGPSESK	0	TRUE	1	49	FALSE	FALSE	118.033	NaN	118.033	8.54618e-44	2.13622e-24	0.103827	0.806202	_GAGIGGLGITVEGPSESK_	_GAGIGGLGITVEGPSESK_	FALSE	FALSE	TRUE	LABEL_FREE	53.15	54.6395	85.7444	84.066	NaN	0.547373	0.499106	0.000143596	no group specified	0.636878	2	814.928	814.936	118.033
171201_0004_RPEs13_2	171201_0004_RPEs13_2.wiff	3wPQ	1	NA	9.90633e-127	0.653661	56	O75369	O75369	SPFVVQVGEACNPNACR	Stripped Sequence	SPFVVQVGEACNPNACR	0	TRUE	1	50	FALSE	FALSE	88.7694	NaN	88.7694	3.51087e-30	1.96697e-11	0.583311	1	_SPFVVQVGEAC[+57]NPNAC[+57]R_	_SPFVVQVGEAC[+57]NPNAC[+57]R_	FALSE	FALSE	TRUE	LABEL_FREE	41	40.7748	72.4807	72.615	NaN	NaN	0.0723234	NaN	no group specified	NaN	3	635.63	635.632	88.7694
171201_0004_RPEs13_2	171201_0004_RPEs13_2.wiff	3wPQ	1	NA	9.90633e-127	0.653661	56	O75369	O75369	SPFVVQVGEACNPNACR	Stripped Sequence	SPFVVQVGEACNPNACR	0	TRUE	1	50	FALSE	FALSE	54.0171	NaN	54.0171	1.02703e-29	1.32182e-10	0.521482	1	_SPFVVQVGEAC[+57]NPNAC[+57]R_	_SPFVVQVGEAC[+57]NPNAC[+57]R_	FALSE	FALSE	TRUE	LABEL_FREE	41	40.8851	72.5379	72.615	NaN	0.51514	0.47031	0.00357794	no group specified	0.64271	2	952.941	952.953	54.0171
171201_0004_RPEs13_2	171201_0004_RPEs13_2.wiff	3wPQ	1	NA	9.90633e-127	0.653661	56	O75369	O75369	IPYLPITNFNQNWQDGK	Stripped Sequence	IPYLPITNFNQNWQDGK	0	TRUE	0	51	FALSE	FALSE	127.476	NaN	127.476	7.27994e-33	6.50902e-08	0.501368	1	_IPYLPITNFNQNWQDGK_	_IPYLPITNFNQNWQDGK_	FALSE	FALSE	TRUE	LABEL_FREE	94.45	95.8624	123.752	122.247	NaN	NaN	NaN	NaN	no group specified	NaN	3	683.346	683.35	127.476
171201_0004_RPEs13_2	171201_0004_RPEs13_2.wiff	3wPQ	1	NA	9.90633e-127	0.653661	56	O75369	O75369	IPYLPITNFNQNWQDGK	Stripped Sequence	IPYLPITNFNQNWQDGK	0	TRUE	0	51	FALSE	FALSE	51.5849	NaN	51.5849	1.33784e-11	0.000129516	0.661328	1	_IPYLPITNFNQNWQDGK_	_IPYLPITNFNQNWQDGK_	FALSE	FALSE	TRUE	LABEL_FREE	94.45	95.1948	122.958	122.247	NaN	NaN	0.0723234	NaN	no group specified	NaN	2	1024.52	1024.53	51.5849
171201_0004_RPEs13_2	171201_0004_RPEs13_2.wiff	3wPQ	1	NA	9.90633e-127	0.653661	56	O75369	O75369	GLHVVEVTYDDVPIPNSPFK	Stripped Sequence	GLHVVEVTYDDVPIPNSPFK	0	TRUE	1	52	FALSE	FALSE	270.586	NaN	270.586	6.51544e-67	1.14153e-46	0.0004213	0.00656097	_GLHVVEVTYDDVPIPNSPFK_	_GLHVVEVTYDDVPIPNSPFK_	FALSE	FALSE	TRUE	LABEL_FREE	82.7	81.8606	111.99	112.627	NaN	0.652236	0.592791	3.0352e-16	no group specified	0.850524	3	742.72	742.724	270.586
171201_0004_RPEs13_2	171201_0004_RPEs13_2.wiff	3wPQ	1	NA	9.90633e-127	0.653661	56	O75369	O75369	QMQLENVSVALEFLDRESIK	Stripped Sequence	QMQLENVSVALEFLDRESIK	1	FALSE	1	53	FALSE	FALSE	160.82	NaN	160.82	2.85865e-57	1.879e-46	4.84239e-05	0.000758194	_QMQLENVSVALEFLDRESIK_	_QMQLENVSVALEFLDRESIK_	FALSE	FALSE	TRUE	LABEL_FREE	114.6	114.281	140.354	140.58	NaN	0.661897	0.601421	7.45285e-18	no group specified	0.842003	3	783.742	783.749	160.82
171201_0004_RPEs13_2	171201_0004_RPEs13_2.wiff	3wPQ	1	NA	9.90633e-127	0.653661	56	O75369	O75369	HTIAVVWGGVNIPHSPYR	Stripped Sequence	HTIAVVWGGVNIPHSPYR	0	TRUE	1	54	FALSE	FALSE	111.856	NaN	111.856	1.73462e-57	1.54707e-36	0.00123437	0.0144969	_HTIAVVWGGVNIPHSPYR_	_HTIAVVWGGVNIPHSPYR_	FALSE	FALSE	TRUE	LABEL_FREE	59.5	57.343	88.8021	90.5268	NaN	0.585204	0.532904	1.68525e-07	no group specified	0.706208	4	501.521	501.52	111.856
171201_0004_RPEs13_2	171201_0004_RPEs13_2.wiff	3wPQ	1	NA	9.90633e-127	0.653661	56	O75369	O75369	ADIEMPFDPSK	Stripped Sequence	ADIEMPFDPSK	0	TRUE	0	55	FALSE	FALSE	130.955	NaN	130.955	7.99647e-45	2.78981e-17	0.133665	0.891058	_ADIEMPFDPSK_	_ADIEMPFDPSK_	FALSE	FALSE	TRUE	LABEL_FREE	52.6	55.1282	86.5496	83.8132	NaN	0.453859	0.415561	0.0367584	no group specified	0.56839	2	625.292	625.294	130.955
171201_0004_RPEs13_2	171201_0004_RPEs13_2.wiff	3wPQ	1	NA	9.90633e-127	0.653661	56	O75369	O75369	NTVELLVEDKGNQVYR	Stripped Sequence	NTVELLVEDKGNQVYR	1	TRUE	0	56	FALSE	FALSE	212.427	NaN	212.427	8.67258e-38	2.09936e-20	0.201284	1	_NTVELLVEDKGNQVYR_	_NTVELLVEDKGNQVYR_	FALSE	FALSE	TRUE	LABEL_FREE	43.5	40.7733	72.4799	73.9649	NaN	NaN	0.0723234	NaN	no group specified	NaN	3	626.33	626.332	212.427
171201_0004_RPEs13_2	171201_0004_RPEs13_2.wiff	3wPQ	1	NA	9.90633e-127	0.653661	56	O75369	O75369	YMIGVTYGGDDIPLSPYR	Stripped Sequence	YMIGVTYGGDDIPLSPYR	0	TRUE	1	57	FALSE	FALSE	67.1053	NaN	67.1053	1.50121e-43	7.92542e-12	0.18076	1	_YMIGVTYGGDDIPLSPYR_	_YMIGVTYGGDDIPLSPYR_	FALSE	FALSE	TRUE	LABEL_FREE	83.5	84.8252	114.841	113.583	NaN	0.571916	0.521033	2.63816e-06	no group specified	0.655037	2	1008.99	1009	67.1053
171201_0004_RPEs13_2	171201_0004_RPEs13_2.wiff	3wPQ	1	NA	9.90633e-127	0.653661	56	O75369	O75369	AHGPGLEGGLVGKPAEFTIDTK	Stripped Sequence	AHGPGLEGGLVGKPAEFTIDTK	1	TRUE	1	58	FALSE	FALSE	31.153	NaN	31.153	1.1155e-26	4.49252e-10	0.432043	1	_AHGPGLEGGLVGKPAEFTIDTK_	_AHGPGLEGGLVGKPAEFTIDTK_	FALSE	FALSE	TRUE	LABEL_FREE	48.45	47.0126	77.8148	79.8214	NaN	NaN	0.0723234	NaN	no group specified	NaN	3	732.055	732.06	31.153
171201_0004_RPEs13_2	171201_0004_RPEs13_2.wiff	3wPQ	1	NA	9.90633e-127	0.653661	56	O75369	O75369	VEVGKDQEFTVDTR	Stripped Sequence	VEVGKDQEFTVDTR	1	TRUE	0	59	FALSE	FALSE	36.6046	NaN	36.6046	1.48437e-47	3.28092e-20	0.234028	1	_VEVGKDQEFTVDTR_	_VEVGKDQEFTVDTR_	FALSE	FALSE	TRUE	LABEL_FREE	15.6	14.1061	44.5524	46.3641	NaN	0.378163	0.344102	0.53223	no group specified	0.490316	3	541.606	541.606	36.6046
171201_0004_RPEs13_2	171201_0004_RPEs13_2.wiff	3wPQ	1	NA	9.90633e-127	0.653661	56	O75369	O75369	VFGPGIEGKDVFR	Stripped Sequence	VFGPGIEGKDVFR	1	TRUE	0	60	FALSE	FALSE	4.21929	NaN	4.21929	2.57685e-07	0.000433857	0.342066	1	_VFGPGIEGKDVFR_	_VFGPGIEGKDVFR_	FALSE	FALSE	TRUE	LABEL_FREE	40.9	42.3597	73.3104	72.5456	NaN	NaN	NaN	NaN	no group specified	NaN	3	474.258	474.256	4.21929
171201_0004_RPEs13_2	171201_0004_RPEs13_2.wiff	3wPQ	1	NA	9.90633e-127	0.653661	56	O75369	O75369	GAGTGGLGLTVEGPCEAK	Stripped Sequence	GAGTGGLGLTVEGPCEAK	0	FALSE	0	61	FALSE	FALSE	104.583	NaN	104.583	5.31697e-52	2.50066e-31	0.321268	1	_GAGTGGLGLTVEGPC[+57]EAK_	_GAGTGGLGLTVEGPC[+57]EAK_	FALSE	FALSE	TRUE	LABEL_FREE	35	36.0002	66.4519	64.5539	NaN	0.422806	0.387818	0.150827	no group specified	0.446285	2	837.412	837.42	104.583
171201_0004_RPEs13_2	171201_0004_RPEs13_2.wiff	3wPQ	1	NA	9.90633e-127	0.653661	56	O75369	O75369	GIEPTGNMVK	Stripped Sequence	GIEPTGNMVK	0	TRUE	0	62	FALSE	FALSE	85.0898	NaN	85.0898	1.29822e-33	3.624e-16	0.147652	0.911883	_GIEPTGNMVK_	_GIEPTGNMVK_	FALSE	FALSE	TRUE	LABEL_FREE	2.5	4.04194	35.2717	34.0962	NaN	0.455681	0.41719	0.0333157	no group specified	0.634522	2	523.271	523.27	85.0898
171201_0004_RPEs13_2	171201_0004_RPEs13_2.wiff	3wPQ	1	NA	9.90633e-127	0.653661	56	O75369	O75369	MDGTYACSYTPVK	Stripped Sequence	MDGTYACSYTPVK	0	TRUE	1	63	FALSE	FALSE	46.7071	NaN	46.7071	5.29686e-42	3.97543e-30	0.195612	1	_MDGTYAC[+57]SYTPVK_	_MDGTYAC[+57]SYTPVK_	FALSE	FALSE	TRUE	LABEL_FREE	17.9	16.7537	48.2491	49.7034	NaN	0.529209	0.482879	0.00115637	no group specified	0.584276	2	746.826	746.831	46.7071
171201_0004_RPEs13_2	171201_0004_RPEs13_2.wiff	3wPQ	1	NA	9.90633e-127	0.653661	56	O75369	O75369	TFEMSDFIVDTR	Stripped Sequence	TFEMSDFIVDTR	0	TRUE	1	64	FALSE	FALSE	191.576	NaN	191.576	8.19821e-46	1.16297e-24	0.0807087	0.608772	_TFEMSDFIVDTR_	_TFEMSDFIVDTR_	FALSE	FALSE	TRUE	LABEL_FREE	80.2	82.5313	112.441	109.377	NaN	0.530706	0.484216	0.00100223	no group specified	0.565427	2	730.84	730.845	191.576
171201_0004_RPEs13_2	171201_0004_RPEs13_2.wiff	3wPQ	1	NA	9.90633e-127	0.653661	56	O75369	O75369	SPFEVQVGPEAGMQK	Stripped Sequence	SPFEVQVGPEAGMQK	0	TRUE	1	65	FALSE	FALSE	106.356	NaN	106.356	4.69753e-37	5.22514e-27	0.0575923	0.35831	_SPFEVQVGPEAGMQK_	_SPFEVQVGPEAGMQK_	FALSE	FALSE	TRUE	LABEL_FREE	43.9	44.8754	74.6592	74.1824	NaN	0.50639	0.462493	0.00592409	no group specified	0.637504	2	802.393	802.401	106.356
171201_0004_RPEs13_2	171201_0004_RPEs13_2.wiff	3wPQ	1	NA	9.90633e-127	0.653661	56	O75369	O75369	GQHVTGSPFQFTVGPLGEGGAHK	Stripped Sequence	GQHVTGSPFQFTVGPLGEGGAHK	0	TRUE	1	66	FALSE	FALSE	74.185	NaN	74.185	3.84355e-55	6.74481e-38	0.101879	1	_GQHVTGSPFQFTVGPLGEGGAHK_	_GQHVTGSPFQFTVGPLGEGGAHK_	FALSE	FALSE	TRUE	LABEL_FREE	56.4	56.0918	87.3457	87.8848	NaN	0.631484	0.574251	4.59446e-13	no group specified	0.74089	4	577.792	577.793	74.185
171201_0004_RPEs13_2	171201_0004_RPEs13_2.wiff	3wPQ	1	NA	9.90633e-127	0.653661	56	O75369	O75369	AIVHDNKDGTYAVTYIPDKTGR	Stripped Sequence	AIVHDNKDGTYAVTYIPDKTGR	2	TRUE	0	67	FALSE	FALSE	34.2002	NaN	34.2002	9.88617e-28	8.80379e-10	0.303414	1	_AIVHDNKDGTYAVTYIPDKTGR_	_AIVHDNKDGTYAVTYIPDKTGR_	FALSE	FALSE	TRUE	LABEL_FREE	19.4	17.8612	49.6322	50.8239	NaN	NaN	0.0723234	NaN	no group specified	NaN	5	487.653	487.652	34.2002
171201_0004_RPEs13_2	171201_0004_RPEs13_2.wiff	3wPQ	1	NA	9.90633e-127	0.653661	56	O75369	O75369	LPNNHIGISFIPR	Stripped Sequence	LPNNHIGISFIPR	0	TRUE	0	68	FALSE	FALSE	58.2006	NaN	58.2006	2.87226e-17	2.62564e-05	0.370599	1	_LPNNHIGISFIPR_	_LPNNHIGISFIPR_	FALSE	FALSE	TRUE	LABEL_FREE	54.6	54.3568	85.2633	85.6643	NaN	0.342715	0.315342	0.906692	no group specified	0.44243	3	493.281	493.28	58.2006
171201_0004_RPEs13_2	171201_0004_RPEs13_2.wiff	3wPQ	1	NA	9.90633e-127	0.653661	56	O75369	O75369	AIVDGNLK	Stripped Sequence	AIVDGNLK	0	FALSE	1	69	FALSE	FALSE	43.7883	NaN	43.7883	5.29208e-14	3.71277e-05	0.198253	1	_AIVDGNLK_	_AIVDGNLK_	FALSE	FALSE	TRUE	LABEL_FREE	-5.6	0.247511	30.5048	25.0775	NaN	0.556653	0.507397	3.71277e-05	no group specified	0.629545	2	415.243	415.239	43.7883
171201_0004_RPEs13_2	171201_0004_RPEs13_2.wiff	3wPQ	1	NA	9.90633e-127	0.653661	56	O75369	O75369	SSTETCYSAIPK	Stripped Sequence	SSTETCYSAIPK	0	TRUE	0	70	FALSE	FALSE	35.9463	NaN	35.9463	7.52215e-21	1.93055e-06	0.477885	1	_SSTETC[+57]YSAIPK_	_SSTETC[+57]YSAIPK_	FALSE	FALSE	TRUE	LABEL_FREE	6.1	5.46044	36.1909	36.681	NaN	0.35969	0.329396	0.722685	no group specified	0.525011	2	672.311	672.314	35.9463
171201_0004_RPEs13_2	171201_0004_RPEs13_2.wiff	3wPQ	1	NA	9.90633e-127	0.653661	56	O75369	O75369	YTPTQQGNMQVLVTYGGDPIPK	Stripped Sequence	YTPTQQGNMQVLVTYGGDPIPK	0	TRUE	1	71	FALSE	FALSE	59.6872	NaN	59.6872	1.87335e-24	1.0103e-07	0.22474	1	_YTPTQQGNMQVLVTYGGDPIPK_	_YTPTQQGNMQVLVTYGGDPIPK_	FALSE	FALSE	TRUE	LABEL_FREE	70.45	67.5955	97.9337	100.369	NaN	0.531851	0.48524	0.000894312	no group specified	0.641865	3	803.07	803.078	59.6872
171201_0004_RPEs13_2	171201_0004_RPEs13_2.wiff	3wPQ	1	NA	9.90633e-127	0.653661	56	O75369	O75369	SGCIVNNLAEFTVDPK	Stripped Sequence	SGCIVNNLAEFTVDPK	0	TRUE	0	72	FALSE	FALSE	24.4002	NaN	24.4002	8.75702e-17	4.77134e-14	0.524639	1	_SGC[+57]IVNNLAEFTVDPK_	_SGC[+57]IVNNLAEFTVDPK_	FALSE	FALSE	TRUE	LABEL_FREE	74.65	75.5014	105.766	105.193	NaN	NaN	0.0723234	NaN	no group specified	NaN	3	588.626	588.627	24.4002
171201_0004_RPEs13_2	171201_0004_RPEs13_2.wiff	3wPQ	1	NA	9.90633e-127	0.653661	56	O75369	O75369	AHIANPSGASTECFVTDNADGTYQVEYTPFEK	Stripped Sequence	AHIANPSGASTECFVTDNADGTYQVEYTPFEK	0	TRUE	0	73	FALSE	FALSE	41.7559	NaN	41.7559	4.11655e-11	8.17543e-07	0.327035	1	_AHIANPSGASTEC[+57]FVTDNADGTYQVEYTPFEK_	_AHIANPSGASTEC[+57]FVTDNADGTYQVEYTPFEK_	FALSE	FALSE	TRUE	LABEL_FREE	66.75	64.5797	93.6778	96.3267	NaN	0.457067	0.418427	0.030909	no group specified	0.527953	3	1173.86	1173.88	41.7559
171201_0004_RPEs13_2	171201_0004_RPEs13_2.wiff	3wPQ	1	NA	9.90633e-127	0.653661	56	O75369	O75369	DLDIIDNYDYSHTVK	Stripped Sequence	DLDIIDNYDYSHTVK	0	TRUE	0	74	FALSE	FALSE	87.3792	NaN	87.3792	2.43228e-17	1.16607e-10	0.441367	1	_DLDIIDNYDYSHTVK_	_DLDIIDNYDYSHTVK_	FALSE	FALSE	TRUE	LABEL_FREE	55.15	56.4096	87.9017	86.5823	NaN	0.334841	0.309102	0.983863	no group specified	0.437338	3	604.288	604.289	87.3792
171201_0004_RPEs13_2	171201_0004_RPEs13_2.wiff	3wPQ	1	NA	9.90633e-127	0.653661	56	O75369	O75369	APSVATVGSICDLNLKIPEINSSDMSAHVTSPSGR	Stripped Sequence	APSVATVGSICDLNLKIPEINSSDMSAHVTSPSGR	1	TRUE	0	75	FALSE	FALSE	43.122	NaN	43.122	4.15285e-10	0.00291209	0.394553	1	_APSVATVGSIC[+57]DLNLKIPEINSSDMSAHVTSPSGR_	_APSVATVGSIC[+57]DLNLKIPEINSSDMSAHVTSPSGR_	FALSE	FALSE	TRUE	LABEL_FREE	90.2	85.7458	115.464	118.95	NaN	NaN	0.0723234	NaN	no group specified	NaN	4	903.451	903.462	43.122
171201_0004_RPEs13_2	171201_0004_RPEs13_2.wiff	3wPQ	1	NA	9.90633e-127	0.653661	56	O75369	O75369	YMGSHIPESPLQFYVNYPNSGSVSAYGPGLVYGVANK	Stripped Sequence	YMGSHIPESPLQFYVNYPNSGSVSAYGPGLVYGVANK	0	TRUE	0	76	FALSE	FALSE	33.2374	NaN	33.2374	4.3051e-11	0.000519579	0.367731	1	_YMGSHIPESPLQFYVNYPNSGSVSAYGPGLVYGVANK_	_YMGSHIPESPLQFYVNYPNSGSVSAYGPGLVYGVANK_	FALSE	FALSE	TRUE	LABEL_FREE	108.6	106.742	133.581	135.06	NaN	0.375473	0.341823	0.559796	no group specified	0.463596	4	991.482	991.495	33.2374
171201_0004_RPEs13_2	171201_0004_RPEs13_2.wiff	3wPQ	1	NA	9.90633e-127	0.653661	56	O75369	O75369	FNGSHVVGSPFK	Stripped Sequence	FNGSHVVGSPFK	0	TRUE	0	77	FALSE	FALSE	40.6726	NaN	40.6726	3.62452e-23	0.000105881	0.172607	0.996076	_FNGSHVVGSPFK_	_FNGSHVVGSPFK_	FALSE	FALSE	TRUE	LABEL_FREE	14.8	14.7228	45.1657	45.2701	NaN	0.484428	0.442871	0.0120983	no group specified	0.640326	3	425.888	425.884	40.6726
171201_0004_RPEs13_2	171201_0004_RPEs13_2.wiff	3wPQ	1	NA	9.90633e-127	0.653661	56	O75369	O75369	VHSPSGAVEECHVSELEPDKYAVR	Stripped Sequence	VHSPSGAVEECHVSELEPDKYAVR	1	TRUE	0	81	FALSE	FALSE	142.682	NaN	142.682	1.61202e-18	0.00204453	0.413006	1	_VHSPSGAVEEC[+57]HVSELEPDKYAVR_	_VHSPSGAVEEC[+57]HVSELEPDKYAVR_	FALSE	FALSE	TRUE	LABEL_FREE	25.4	23.449	53.5636	55.5981	NaN	0.414922	0.380775	0.201223	no group specified	0.467953	5	539.861	539.861	142.682
171201_0004_RPEs13_2	171201_0004_RPEs13_2.wiff	3wPQ	1	NA	9.90633e-127	0.653661	56	O75369	O75369	RLTVMSLQESGLK	Stripped Sequence	RLTVMSLQESGLK	1	TRUE	0	82	FALSE	FALSE	55.9463	NaN	55.9463	3.42448e-21	6.10192e-14	0.277839	1	_RLTVMSLQESGLK_	_RLTVMSLQESGLK_	FALSE	FALSE	TRUE	LABEL_FREE	38.75	36.9888	68.7142	70.9789	NaN	0.31274	0.288914	1	no group specified	0.328815	3	487.941	487.94	55.9463
171201_0004_RPEs13_2	171201_0004_RPEs13_2.wiff	3wPQ	1	NA	9.90633e-127	0.653661	56	O75369	O75369	AGSNMLLIGVHGPTTPCEEVSMK	Stripped Sequence	AGSNMLLIGVHGPTTPCEEVSMK	0	TRUE	1	83	FALSE	FALSE	20.0601	NaN	20.0601	3.40467e-22	1.04193e-07	0.311504	1	_AGSNMLLIGVHGPTTPC[+57]EEVSMK_	_AGSNMLLIGVHGPTTPC[+57]EEVSMK_	FALSE	FALSE	TRUE	LABEL_FREE	62.5	60.8648	91.1714	92.0088	NaN	0.519702	0.474385	0.00258547	no group specified	0.647728	3	810.06	810.068	20.0601
171201_0004_RPEs13_2	171201_0004_RPEs13_2.wiff	3wPQ	1	NA	9.90633e-127	0.653661	56	O75369	O75369	LTVMSLQESGLK	Stripped Sequence	LTVMSLQESGLK	0	TRUE	0	84	FALSE	FALSE	21.3922	NaN	21.3922	8.86811e-14	0.000770542	0.311635	1	_LTVMSLQESGLK_	_LTVMSLQESGLK_	FALSE	FALSE	TRUE	LABEL_FREE	51	51.6937	82.8203	81.828	NaN	NaN	NaN	NaN	no group specified	NaN	2	653.358	653.361	21.3922
171201_0004_RPEs13_2	171201_0004_RPEs13_2.wiff	3wPQ	1	NA	9.90633e-127	0.653661	56	O75369	O75369	LDVTILSPSRK	Stripped Sequence	LDVTILSPSRK	1	TRUE	0	85	FALSE	FALSE	73.2879	NaN	73.2879	1.94134e-12	0.00151426	0.511488	1	_LDVTILSPSRK_	_LDVTILSPSRK_	FALSE	FALSE	TRUE	LABEL_FREE	30.25	35.6956	65.582	62.2129	NaN	0.257985	0.237726	1	no group specified	0.220677	3	410.247	410.243	73.2879
171201_0004_RPEs13_2	171201_0004_RPEs13_2.wiff	3wPQ	1	NA	9.90633e-127	0.653661	56	O75369	O75369	WGEEHIPGSPFHVTVP	Stripped Sequence	WGEEHIPGSPFHVTVP	0	TRUE	0	86	FALSE	FALSE	31.547	NaN	31.547	2.93617e-15	2.87324e-07	0.606312	1	_WGEEHIPGSPFHVTVP_	_WGEEHIPGSPFHVTVP_	FALSE	FALSE	TRUE	LABEL_FREE	75	74.2207	104.947	105.407	NaN	0.38694	0.352764	0.449641	no group specified	0.464141	3	596.962	596.963	31.547
171201_0004_RPEs13_2	171201_0004_RPEs13_2.wiff	3wPQ	1	NA	9.90633e-127	0.653661	56	O75369	O75369	IPEINSSDMSAHVTSPSGR	Stripped Sequence	IPEINSSDMSAHVTSPSGR	0	TRUE	0	87	FALSE	FALSE	21.8292	NaN	21.8292	2.67402e-16	2.64328e-06	0.510725	1	_IPEINSSDMSAHVTSPSGR_	_IPEINSSDMSAHVTSPSGR_	FALSE	FALSE	TRUE	LABEL_FREE	30.65	28.8359	59.999	62.5974	NaN	0.322057	0.297188	1	no group specified	0.417297	3	662.318	662.321	21.8292
171201_0004_RPEs13_2	171201_0004_RPEs13_2.wiff	3wPQ	1	NA	9.90633e-127	0.653661	56	O75369	O75369	FVPQEMGVHTVSVK	Stripped Sequence	FVPQEMGVHTVSVK	0	TRUE	0	90	FALSE	FALSE	82.2578	NaN	82.2578	3.68006e-14	1.13468e-05	0.343557	1	_FVPQEMGVHTVSVK_	_FVPQEMGVHTVSVK_	FALSE	FALSE	TRUE	LABEL_FREE	28.65	28.7585	59.7806	59.4741	NaN	0.406955	0.373449	0.265507	no group specified	0.472462	3	519.941	519.94	82.2578
171201_0005_RPEs01_1	171201_0005_RPEs01_1.wiff	C	1	NA	5.83839e-62	0.596025	4	O75390	O75390	EGSGIGAIDSNLDWSHNFTNMLGYTDHQFTELTR	Stripped Sequence	EGSGIGAIDSNLDWSHNFTNMLGYTDHQFTELTR	0	TRUE	1	1	TRUE	FALSE	49.7626	NaN	49.7626	8.28053e-09	0.00143882	0.203925	1	_EGSGIGAIDSNLDWSHNFTNMLGYTDHQFTELTR_	_EGSGIGAIDSNLDWSHNFTNMLGYTDHQFTELTR_	FALSE	TRUE	TRUE	LABEL_FREE	123.1	123.021	148.608	148.667	NaN	0.490605	0.490605	8.28053e-09	no group specified	0.668227	4	957.44	957.454	49.7626
171201_0005_RPEs01_1	171201_0005_RPEs01_1.wiff	C	1	NA	5.83839e-62	0.596025	4	O75390	O75390	IVPNVLLEQGK	Stripped Sequence	IVPNVLLEQGK	0	TRUE	1	2	TRUE	FALSE	234.252	NaN	234.252	4.40852e-60	1.31518e-38	4.63155e-07	5.23934e-06	_IVPNVLLEQGK_	_IVPNVLLEQGK_	FALSE	TRUE	TRUE	LABEL_FREE	42.55	45.2112	76.1542	74.5908	NaN	0.556457	0.556457	1.82686e-23	no group specified	0.772095	2	605.364	605.36	234.252
171201_0005_RPEs01_1	171201_0005_RPEs01_1.wiff	C	1	NA	5.83839e-62	0.596025	4	O75390	O75390	SMSTEGLMK	Stripped Sequence	SMSTEGLMK	0	TRUE	1	4	TRUE	FALSE	47.1155	NaN	47.1155	9.58408e-08	0.000676544	0.380222	1	_SMSTEGLMK_	_SMSTEGLMK_	FALSE	TRUE	TRUE	LABEL_FREE	4.6	7.35641	38.3967	36.0172	NaN	0.482401	0.482401	1.87986e-07	no group specified	0.582773	2	492.23	492.223	47.1155
171201_0004_RPEs13_2	171201_0004_RPEs13_2.wiff	3wPQ	1	NA	5.83839e-62	0.596025	2	O75390	O75390	GLVYETSVLDPDEGIRFR	Stripped Sequence	GLVYETSVLDPDEGIRFR	1	TRUE	0	5	FALSE	FALSE	54.574	NaN	54.574	9.72335e-11	0.00207358	0.379605	1	_GLVYETSVLDPDEGIRFR_	_GLVYETSVLDPDEGIRFR_	FALSE	FALSE	TRUE	LABEL_FREE	72.8	74.2271	104.965	103.152	NaN	0.448225	0.410528	0.0499692	no group specified	0.525874	3	689.357	689.361	54.574
171201_0004_RPEs13_2	171201_0004_RPEs13_2.wiff	3wPQ	1	NA	5.83839e-62	0.596025	2	O75390	O75390	AALPSHVVTMLDNFPTNLHPMSQLSAAVTALNSESNFAR	Stripped Sequence	AALPSHVVTMLDNFPTNLHPMSQLSAAVTALNSESNFAR	0	TRUE	1	6	FALSE	FALSE	77.9592	NaN	77.9592	3.81511e-13	0.00164113	0.2004	1	_AALPSHVVTMLDNFPTNLHPMSQLSAAVTALNSESNFAR_	_AALPSHVVTMLDNFPTNLHPMSQLSAAVTALNSESNFAR_	FALSE	FALSE	TRUE	LABEL_FREE	132.6	129.11	154.811	157.075	NaN	0.525342	0.479424	0.00164113	no group specified	0.633023	4	1038.77	1038.79	77.9592
171201_0005_RPEs01_1	171201_0005_RPEs01_1.wiff	C	1	NA	1.73641e-34	0.561932	1	O75396	O75396	IMVANIEEVLQR	Stripped Sequence	IMVANIEEVLQR	0	TRUE	1	1	TRUE	FALSE	41.0696	NaN	41.0696	1.91344e-30	0.000538429	0.3532	1	_IMVANIEEVLQR_	_IMVANIEEVLQR_	FALSE	TRUE	TRUE	LABEL_FREE	83.55	83.3078	112.928	113.267	NaN	0.517615	0.517615	7.57432e-14	no group specified	0.641988	2	707.89	707.891	41.0696
171201_0005_RPEs01_1	171201_0005_RPEs01_1.wiff	C	1	NA	6.5599e-29	0.553392	5	O75436	O75436	QQEIILWR	Stripped Sequence	QQEIILWR	0	TRUE	1	1	TRUE	FALSE	116.439	NaN	116.439	1.46807e-19	5.57789e-11	0.113598	1	_QQEIILWR_	_QQEIILWR_	FALSE	TRUE	TRUE	LABEL_FREE	52.1	56.0699	87.2866	84.012	NaN	0.518395	0.518395	5.19376e-14	no group specified	0.592698	2	543.309	543.303	116.439
171201_0005_RPEs01_1	171201_0005_RPEs01_1.wiff	C	1	NA	6.5599e-29	0.553392	5	O75436	O75436	ELALPGELTQSR	Stripped Sequence	ELALPGELTQSR	0	TRUE	1	2	TRUE	FALSE	168.234	NaN	168.234	8.36047e-17	0.000496045	0.400026	1	_ELALPGELTQSR_	_ELALPGELTQSR_	FALSE	TRUE	TRUE	LABEL_FREE	48.4	50.0418	81.3562	80.0462	NaN	0.530895	0.530895	8.36047e-17	no group specified	0.675493	2	657.357	657.356	168.234
171201_0005_RPEs01_1	171201_0005_RPEs01_1.wiff	C	1	NA	6.5599e-29	0.553392	5	O75436	O75436	YEIMDGAPVKGESIPIR	Stripped Sequence	YEIMDGAPVKGESIPIR	1	TRUE	1	3	TRUE	FALSE	40.4814	NaN	40.4814	2.93574e-18	0.00332529	0.162463	1	_YEIMDGAPVKGESIPIR_	_YEIMDGAPVKGESIPIR_	FALSE	TRUE	TRUE	LABEL_FREE	51	50.3012	81.7493	82.2059	NaN	0.504577	0.504577	2.86232e-11	no group specified	0.609841	3	625.661	625.658	40.4814
171201_0005_RPEs01_1	171201_0005_RPEs01_1.wiff	C	1	NA	9.51005e-46	0.577195	1	O75487	O75487	VSVVNPTAQCTHALLK	Stripped Sequence	VSVVNPTAQCTHALLK	0	TRUE	1	1	TRUE	FALSE	33.9724	NaN	33.9724	2.58424e-36	6.5477e-25	0.0733183	1	_VSVVNPTAQC[+57]THALLK_	_VSVVNPTAQC[+57]THALLK_	FALSE	TRUE	TRUE	LABEL_FREE	28.35	29.6967	61.8509	59.5699	NaN	0.542357	0.542357	1.24142e-19	no group specified	0.73299	3	579.982	579.978	33.9724
171201_0005_RPEs01_1	171201_0005_RPEs01_1.wiff	C	1	NA	9.51005e-46	0.577195	1	O75487	O75487	TFAQGLAVAGDVVSK	Stripped Sequence	TFAQGLAVAGDVVSK	0	TRUE	0	2	TRUE	FALSE	50.2694	NaN	50.2694	5.63454e-11	0.00720128	0.29794	1	_TFAQGLAVAGDVVSK_	_TFAQGLAVAGDVVSK_	FALSE	TRUE	TRUE	LABEL_FREE	57.5	56.9487	88.6506	88.8323	NaN	0.391676	0.391676	0.102831	no group specified	0.489756	2	731.899	731.9	50.2694
171201_0005_RPEs01_1	171201_0005_RPEs01_1.wiff	C	1	NA	4.78192e-81	0.615161	2	O75503	O75503	ITYEEIPLPIR	Stripped Sequence	ITYEEIPLPIR	0	TRUE	1	1	TRUE	FALSE	319.385	NaN	319.385	6.1464e-80	8.75789e-45	3.74802e-09	5.99684e-08	_ITYEEIPLPIR_	_ITYEEIPLPIR_	FALSE	TRUE	TRUE	LABEL_FREE	76.9	79.5395	108.723	107.44	NaN	0.61378	0.61378	8.37353e-43	no group specified	0.878794	2	672.382	672.381	319.385
171201_0005_RPEs01_1	171201_0005_RPEs01_1.wiff	C	1	NA	4.78192e-81	0.615161	2	O75503	O75503	YGDLLGHLK	Stripped Sequence	YGDLLGHLK	0	TRUE	1	2	TRUE	FALSE	91.9592	NaN	91.9592	3.53788e-26	1.73197e-19	0.00925145	0.0703576	_YGDLLGHLK_	_YGDLLGHLK_	FALSE	TRUE	TRUE	LABEL_FREE	23.7	28.593	59.7885	54.5512	NaN	0.519669	0.519669	2.78172e-14	no group specified	0.53906	2	508.282	508.275	91.9592
171201_0005_RPEs01_1	171201_0005_RPEs01_1.wiff	C	1	NA	1.33819e-19	0.536841	2	O75533	O75533	VQENCIDLVGR	Stripped Sequence	VQENCIDLVGR	0	TRUE	1	1	TRUE	FALSE	22.4614	NaN	22.4614	1.03474e-20	1.40541e-06	0.452073	1	_VQENC[+57]IDLVGR_	_VQENC[+57]IDLVGR_	FALSE	TRUE	TRUE	LABEL_FREE	23.1	24.3656	54.9114	54.0444	NaN	0.536745	0.536745	3.24338e-18	no group specified	0.710348	2	651.827	651.826	22.4614
171201_0005_RPEs01_1	171201_0005_RPEs01_1.wiff	C	1	NA	1.33819e-19	0.536841	2	O75533	O75533	VGAAEIISR	Stripped Sequence	VGAAEIISR	0	TRUE	0	2	TRUE	FALSE	31.1103	NaN	31.1103	0.000557054	0.00558683	0.520604	1	_VGAAEIISR_	_VGAAEIISR_	FALSE	TRUE	TRUE	LABEL_FREE	7	9.49445	40.6088	38.1139	NaN	0.413222	0.413222	0.0561228	no group specified	0.394789	2	458.267	458.258	31.1103
171201_0005_RPEs01_1	171201_0005_RPEs01_1.wiff	C	1	NA	1.66976e-83	0.617457	1	O75629	O75629	FVTHVSDWGALATISTLEAVR	Stripped Sequence	FVTHVSDWGALATISTLEAVR	0	TRUE	1	1	TRUE	FALSE	349.392	NaN	349.392	4.0058e-77	4.71558e-30	0.375	1	_FVTHVSDWGALATISTLEAVR_	_FVTHVSDWGALATISTLEAVR_	FALSE	TRUE	TRUE	LABEL_FREE	111.5	108.562	135.284	138.149	NaN	0.595402	0.595402	5.28885e-36	no group specified	0.875736	3	758.402	758.406	349.392
171201_0005_RPEs01_1	171201_0005_RPEs01_1.wiff	C	1	NA	1.66976e-83	0.617457	1	O75629	O75629	FVTHVSDWGALATISTLEAVR	Stripped Sequence	FVTHVSDWGALATISTLEAVR	0	TRUE	1	1	TRUE	FALSE	94.8164	NaN	94.8164	3.53698e-68	5.91441e-21	0.625	1	_FVTHVSDWGALATISTLEAVR_	_FVTHVSDWGALATISTLEAVR_	FALSE	TRUE	TRUE	LABEL_FREE	111.5	108.553	135.276	138.149	NaN	NaN	0.0723234	NaN	no group specified	NaN	4	569.054	569.049	94.8164
171201_0005_RPEs01_1	171201_0005_RPEs01_1.wiff	C	1	NA	6.09815e-37	0.565456	1	O75676	O75676	IIDFGFAR	Stripped Sequence	IIDFGFAR	0	FALSE	1	1	TRUE	FALSE	230.567	NaN	230.567	1.2156e-48	4.4106e-15	0.000265645	0.00407562	_IIDFGFAR_	_IIDFGFAR_	FALSE	TRUE	TRUE	LABEL_FREE	57	59.0263	90.0975	88.6902	NaN	0.52335	0.52335	4.4106e-15	no group specified	0.804038	2	469.758	469.75	230.567
171201_0005_RPEs01_1	171201_0005_RPEs01_1.wiff	C	1	NA	6.09815e-37	0.565456	1	O75676	O75676	GSSWLQDGSAR	Stripped Sequence	GSSWLQDGSAR	0	TRUE	0	2	TRUE	FALSE	154.91	NaN	154.91	1.34637e-11	0.00379343	0.284645	1	_GSSWLQDGSAR_	_GSSWLQDGSAR_	FALSE	TRUE	TRUE	LABEL_FREE	7.4	12.0738	42.438	38.4304	NaN	0.406012	0.406012	0.066395	no group specified	0.612788	2	582.276	582.272	154.91
171201_0005_RPEs01_1	171201_0005_RPEs01_1.wiff	C	1	NA	5.1494e-08	0.50775	2	O75688	O75688	SGSTAVGVMISPK	Stripped Sequence	SGSTAVGVMISPK	0	TRUE	1	1	TRUE	FALSE	44.8044	NaN	44.8044	7.20526e-12	0.00741213	0.446987	1	_SGSTAVGVMISPK_	_SGSTAVGVMISPK_	FALSE	TRUE	TRUE	LABEL_FREE	20.4	23.9502	54.7241	51.5589	NaN	0.50775	0.50775	7.20526e-12	no group specified	0.572317	2	617.329	617.326	44.8044
171201_0005_RPEs01_1	171201_0005_RPEs01_1.wiff	C	1	NA	1.61379e-69	0.603926	6	O75718	O75718	SYESLFIR	Stripped Sequence	SYESLFIR	0	TRUE	1	1	TRUE	FALSE	252.712	NaN	252.712	6.54662e-49	1.64041e-39	0.000292093	0.00466674	_SYESLFIR_	_SYESLFIR_	FALSE	TRUE	TRUE	LABEL_FREE	50.7	52.9301	84.69	82.062	NaN	0.558886	0.558886	3.64636e-24	no group specified	0.768709	2	507.766	507.76	252.712
171201_0005_RPEs01_1	171201_0005_RPEs01_1.wiff	C	1	NA	1.61379e-69	0.603926	6	O75718	O75718	SLPGAEDYIKDLETK	Stripped Sequence	SLPGAEDYIKDLETK	1	TRUE	1	2	TRUE	FALSE	74.808	NaN	74.808	1.2814e-32	5.13744e-18	0.0710799	1	_SLPGAEDYIKDLETK_	_SLPGAEDYIKDLETK_	FALSE	TRUE	TRUE	LABEL_FREE	65.6	63.8557	93.8281	94.8663	NaN	0.504361	0.504361	3.13541e-11	no group specified	0.767922	3	560.289	560.284	74.808
171201_0005_RPEs01_1	171201_0005_RPEs01_1.wiff	C	1	NA	1.61379e-69	0.603926	6	O75718	O75718	EVLADFQR	Stripped Sequence	EVLADFQR	0	TRUE	1	3	TRUE	FALSE	127.831	NaN	127.831	1.67818e-28	1.51964e-10	0.0547281	0.814322	_EVLADFQR_	_EVLADFQR_	FALSE	TRUE	TRUE	LABEL_FREE	21	22.8265	53.3861	51.9822	NaN	0.530433	0.530433	1.07443e-16	no group specified	0.701844	2	489.256	489.249	127.831
171201_0004_RPEs13_2	171201_0004_RPEs13_2.wiff	3wPQ	1	NA	1.61379e-69	0.603926	4	O75718	O75718	AFYECLAACEGSR	Stripped Sequence	AFYECLAACEGSR	0	TRUE	0	4	FALSE	FALSE	63.6627	NaN	63.6627	1.41195e-35	6.47898e-20	0.197002	1	_AFYEC[+57]LAAC[+57]EGSR_	_AFYEC[+57]LAAC[+57]EGSR_	FALSE	FALSE	TRUE	LABEL_FREE	35.1	35.4769	64.8256	64.5739	NaN	0.357946	0.328127	0.741743	no group specified	0.436935	2	767.327	767.333	63.6627
171201_0004_RPEs13_2	171201_0004_RPEs13_2.wiff	3wPQ	1	NA	1.61379e-69	0.603926	4	O75718	O75718	IQCEENLTPVIGGYPVEK	Stripped Sequence	IQCEENLTPVIGGYPVEK	0	TRUE	1	5	FALSE	FALSE	75.4315	NaN	75.4315	8.47994e-34	1.57212e-08	0.0756235	1	_IQC[+57]EENLTPVIGGYPVEK_	_IQC[+57]EENLTPVIGGYPVEK_	FALSE	FALSE	TRUE	LABEL_FREE	56.5	56.5723	88.0938	88.0171	NaN	0.570542	0.519805	3.41824e-06	no group specified	0.639909	3	682.679	682.682	75.4315
171201_0004_RPEs13_2	171201_0004_RPEs13_2.wiff	3wPQ	1	NA	1.61379e-69	0.603926	4	O75718	O75718	TSITDMELALPDFFK	Stripped Sequence	TSITDMELALPDFFK	0	TRUE	0	6	FALSE	FALSE	85.4012	NaN	85.4012	1.23971e-17	0.00764179	0.203242	1	_TSITDMELALPDFFK_	_TSITDMELALPDFFK_	FALSE	FALSE	TRUE	LABEL_FREE	128.2	131.287	156.639	153.826	NaN	0.420899	0.386115	0.161666	no group specified	0.4894	2	864.432	864.441	85.4012
171201_0005_RPEs01_1	171201_0005_RPEs01_1.wiff	C	1	NA	2.46914e-106	0.637334	4	O75787	O75787	ILVDALQK	Stripped Sequence	ILVDALQK	0	TRUE	1	1	TRUE	FALSE	151.181	NaN	151.181	5.47471e-67	5.0688e-39	3.33497e-07	5.33596e-06	_ILVDALQK_	_ILVDALQK_	FALSE	TRUE	TRUE	LABEL_FREE	23.3	27.9983	59.352	54.1336	NaN	0.540005	0.540005	4.96053e-19	no group specified	0.742978	2	450.282	450.273	151.181
171201_0005_RPEs01_1	171201_0005_RPEs01_1.wiff	C	1	NA	2.46914e-106	0.637334	4	O75787	O75787	YGEDSEQFR	Stripped Sequence	YGEDSEQFR	0	TRUE	0	2	TRUE	FALSE	15.7417	NaN	15.7417	2.76082e-51	4.36412e-21	0.00511634	0.0553149	_YGEDSEQFR_	_YGEDSEQFR_	FALSE	TRUE	TRUE	LABEL_FREE	-5.3	-7.02482	24.9937	25.6101	NaN	0.41379	0.41379	0.0553149	no group specified	0.526882	2	565.741	565.736	15.7417
171201_0005_RPEs01_1	171201_0005_RPEs01_1.wiff	C	1	NA	2.46914e-106	0.637334	4	O75787	O75787	LFQENSVLSSLPLNSLSR	Stripped Sequence	LFQENSVLSSLPLNSLSR	0	TRUE	1	3	TRUE	FALSE	75.0626	NaN	75.0626	1.23533e-38	4.22756e-23	0.12638	1	_LFQENSVLSSLPLNSLSR_	_LFQENSVLSSLPLNSLSR_	FALSE	TRUE	TRUE	LABEL_FREE	99.65	102.627	130.098	127.518	NaN	0.531235	0.531235	6.94951e-17	no group specified	0.680537	2	1002.54	1002.56	75.0626
171201_0004_RPEs13_2	171201_0004_RPEs13_2.wiff	3wPQ	1	NA	2.46914e-106	0.637334	5	O75787	O75787	DHSPDLYSLELAGLDEIGKR	Stripped Sequence	DHSPDLYSLELAGLDEIGKR	1	TRUE	1	4	FALSE	FALSE	182.395	NaN	182.395	1.11659e-35	1.93946e-18	0.0249717	0.246548	_DHSPDLYSLELAGLDEIGKR_	_DHSPDLYSLELAGLDEIGKR_	FALSE	FALSE	TRUE	LABEL_FREE	92.4	89.6508	118.763	120.891	NaN	0.642808	0.584368	9.41571e-15	no group specified	0.79159	4	557.785	557.786	182.395
171201_0004_RPEs13_2	171201_0004_RPEs13_2.wiff	3wPQ	1	NA	2.46914e-106	0.637334	5	O75787	O75787	EDLSWPGLAVGNLFHRPR	Stripped Sequence	EDLSWPGLAVGNLFHRPR	1	TRUE	1	5	FALSE	FALSE	63.9956	NaN	63.9956	2.53892e-27	2.47789e-07	0.0278964	0.346236	_EDLSWPGLAVGNLFHRPR_	_EDLSWPGLAVGNLFHRPR_	FALSE	FALSE	TRUE	LABEL_FREE	93.7	94.3784	122.204	121.947	NaN	0.623568	0.567179	5.83921e-12	no group specified	0.805799	4	516.775	516.774	63.9956
171201_0005_RPEs01_1	171201_0005_RPEs01_1.wiff	C	1	NA	2.42808e-08	0.508846	0	O75822	O75822	ITNSLTVLCSEK	Stripped Sequence	ITNSLTVLCSEK	0	TRUE	0	1	TRUE	FALSE	28.6441	NaN	28.6441	0.000168517	0.00903209	0.48004	1	_ITNSLTVLC[+57]SEK_	_ITNSLTVLC[+57]SEK_	FALSE	TRUE	TRUE	LABEL_FREE	31.45	34.2322	65.8884	64.1859	NaN	0.391298	0.391298	0.104269	no group specified	0.461056	2	682.858	682.858	28.6441
171201_0005_RPEs01_1	171201_0005_RPEs01_1.wiff	C	1	NA	5.75434e-12	0.519493	1	O75828	O75828	LGVTVLSR	Stripped Sequence	LGVTVLSR	0	TRUE	1	1	TRUE	FALSE	174.612	NaN	174.612	2.11536e-23	1.15547e-06	0.175439	1	_LGVTVLSR_	_LGVTVLSR_	FALSE	TRUE	TRUE	LABEL_FREE	19.6	23.2116	54.0941	51.0014	NaN	0.503123	0.503123	5.29425e-11	no group specified	0.651087	2	422.766	422.756	174.612
171201_0005_RPEs01_1	171201_0005_RPEs01_1.wiff	C	1	NA	4.2552e-109	0.639613	20	O75874	O75874	NILGGTVFR	Stripped Sequence	NILGGTVFR	0	FALSE	1	1	TRUE	FALSE	628.796	NaN	628.796	1.28438e-59	5.23957e-52	5.28344e-05	0.000845298	_NILGGTVFR_	_NILGGTVFR_	FALSE	TRUE	TRUE	LABEL_FREE	45.5	49.3797	81.0242	76.622	NaN	0.618048	0.618048	1.87417e-44	no group specified	0.932939	2	488.782	488.775	628.796
171201_0005_RPEs01_1	171201_0005_RPEs01_1.wiff	C	1	NA	4.2552e-109	0.639613	20	O75874	O75874	SEGGFIWACK	Stripped Sequence	SEGGFIWACK	0	TRUE	1	2	TRUE	FALSE	267.333	NaN	267.333	9.28124e-61	1.41458e-47	1.60742e-08	2.55514e-07	_SEGGFIWAC[+57]K_	_SEGGFIWAC[+57]K_	FALSE	TRUE	TRUE	LABEL_FREE	41.5	45.2606	76.2248	73.6477	NaN	0.601112	0.601112	4.66911e-38	no group specified	0.851786	2	577.769	577.764	267.333
171201_0005_RPEs01_1	171201_0005_RPEs01_1.wiff	C	1	NA	4.2552e-109	0.639613	20	O75874	O75874	IIWELIK	Stripped Sequence	IIWELIK	0	TRUE	1	3	TRUE	FALSE	195.52	NaN	195.52	1.61938e-25	2.95533e-14	0.0278445	0.347077	_IIWELIK_	_IIWELIK_	FALSE	TRUE	TRUE	LABEL_FREE	73.1	79.3003	108.5	103.651	NaN	0.532968	0.532968	2.68872e-17	no group specified	0.75471	2	457.789	457.78	195.52
171201_0004_RPEs13_2	171201_0004_RPEs13_2.wiff	3wPQ	1	NA	4.2552e-109	0.639613	14	O75874	O75874	ATDFVVPGPGK	Stripped Sequence	ATDFVVPGPGK	0	TRUE	1	4	FALSE	FALSE	170.484	NaN	170.484	3.30936e-50	5.34091e-35	0.0579762	0.864204	_ATDFVVPGPGK_	_ATDFVVPGPGK_	FALSE	FALSE	TRUE	LABEL_FREE	23	25.3173	55.4524	53.1839	NaN	0.580953	0.529106	4.25294e-07	no group specified	0.639364	2	544.293	544.293	170.484
171201_0004_RPEs13_2	171201_0004_RPEs13_2.wiff	3wPQ	1	NA	4.2552e-109	0.639613	14	O75874	O75874	SDYLNTFEFMDKLGENLK	Stripped Sequence	SDYLNTFEFMDKLGENLK	1	TRUE	0	5	FALSE	FALSE	252.754	NaN	252.754	6.9679e-38	3.87699e-27	0.16969	1	_SDYLNTFEFMDKLGENLK_	_SDYLNTFEFMDKLGENLK_	FALSE	FALSE	TRUE	LABEL_FREE	108.3	110.901	135.991	134.847	NaN	0.458013	0.419272	0.0293741	no group specified	0.549107	3	722.014	722.019	252.754
171201_0004_RPEs13_2	171201_0004_RPEs13_2.wiff	3wPQ	1	NA	4.2552e-109	0.639613	14	O75874	O75874	LVSGWVKPIIIGR	Stripped Sequence	LVSGWVKPIIIGR	1	TRUE	1	6	FALSE	FALSE	437.296	NaN	437.296	2.18812e-75	7.38892e-43	2.64425e-09	4.23079e-08	_LVSGWVKPIIIGR_	_LVSGWVKPIIIGR_	FALSE	FALSE	TRUE	LABEL_FREE	64.85	65.5995	94.2176	93.8012	NaN	0.640327	0.582151	2.25789e-14	no group specified	0.897145	3	479.97	479.968	437.296
171201_0004_RPEs13_2	171201_0004_RPEs13_2.wiff	3wPQ	1	NA	4.2552e-109	0.639613	14	O75874	O75874	TVEAEAAHGTVTR	Stripped Sequence	TVEAEAAHGTVTR	0	TRUE	1	7	FALSE	FALSE	237.933	NaN	237.933	2.93143e-76	6.17472e-53	6.60556e-08	5.84744e-07	_TVEAEAAHGTVTR_	_TVEAEAAHGTVTR_	FALSE	FALSE	TRUE	LABEL_FREE	-17.7	-19.3768	14.4949	15.7491	NaN	0.683924	0.6211	1.13877e-21	no group specified	0.898378	3	447.897	447.894	237.933
171201_0004_RPEs13_2	171201_0004_RPEs13_2.wiff	3wPQ	1	NA	4.2552e-109	0.639613	14	O75874	O75874	CATITPDEK	Stripped Sequence	CATITPDEK	0	TRUE	0	8	FALSE	FALSE	48.8196	NaN	48.8196	5.98908e-33	3.61286e-22	0.294832	1	_C[+57]ATITPDEK_	_C[+57]ATITPDEK_	FALSE	FALSE	TRUE	LABEL_FREE	-18.2	-17.6852	15.7658	15.184	NaN	0.490373	0.448183	0.0106081	no group specified	0.619289	2	517.745	517.744	48.8196
171201_0004_RPEs13_2	171201_0004_RPEs13_2.wiff	3wPQ	1	NA	4.2552e-109	0.639613	14	O75874	O75874	VEITYTPSDGTQK	Stripped Sequence	VEITYTPSDGTQK	0	TRUE	1	9	FALSE	FALSE	143.199	NaN	143.199	7.95952e-52	1.62092e-21	0.0031048	0.0469562	_VEITYTPSDGTQK_	_VEITYTPSDGTQK_	FALSE	FALSE	TRUE	LABEL_FREE	11.4	10.0389	41.2257	41.8861	NaN	0.611745	0.556616	1.99587e-10	no group specified	0.748183	2	719.857	719.862	143.199
171201_0004_RPEs13_2	171201_0004_RPEs13_2.wiff	3wPQ	1	NA	4.2552e-109	0.639613	14	O75874	O75874	GQETSTNPIASIFAWTR	Stripped Sequence	GQETSTNPIASIFAWTR	0	TRUE	1	10	FALSE	FALSE	178.807	NaN	178.807	1.04376e-31	1.40523e-05	0.22074	1	_GQETSTNPIASIFAWTR_	_GQETSTNPIASIFAWTR_	FALSE	FALSE	TRUE	LABEL_FREE	120.4	121.255	147.244	145.599	NaN	0.540917	0.493339	0.000327118	no group specified	0.669829	2	939.971	939.982	178.807
171201_0004_RPEs13_2	171201_0004_RPEs13_2.wiff	3wPQ	1	NA	4.2552e-109	0.639613	14	O75874	O75874	ATDFVVPGPGKVEITYTPSDGTQK	Stripped Sequence	ATDFVVPGPGKVEITYTPSDGTQK	1	TRUE	1	11	FALSE	FALSE	160.27	NaN	160.27	4.70322e-13	5.39147e-05	0.227638	1	_ATDFVVPGPGKVEITYTPSDGTQK_	_ATDFVVPGPGKVEITYTPSDGTQK_	FALSE	FALSE	TRUE	LABEL_FREE	60.85	58.8359	89.8277	91.1641	NaN	0.554238	0.50524	5.39147e-05	no group specified	0.713335	3	836.427	836.436	160.27
171201_0004_RPEs13_2	171201_0004_RPEs13_2.wiff	3wPQ	1	NA	4.2552e-109	0.639613	14	O75874	O75874	LIDDMVAQAMK	Stripped Sequence	LIDDMVAQAMK	0	TRUE	1	12	FALSE	FALSE	218.622	NaN	218.622	3.67856e-57	2.94242e-47	0.00153506	0.0245598	_LIDDMVAQAMK_	_LIDDMVAQAMK_	FALSE	FALSE	TRUE	LABEL_FREE	55.5	58.9125	89.9303	86.7991	NaN	0.642225	0.583847	1.15938e-14	no group specified	0.808449	2	617.812	617.814	218.622
171201_0004_RPEs13_2	171201_0004_RPEs13_2.wiff	3wPQ	1	NA	4.2552e-109	0.639613	14	O75874	O75874	SIEDFAHSSFQMALSK	Stripped Sequence	SIEDFAHSSFQMALSK	0	TRUE	1	13	FALSE	FALSE	100.386	NaN	100.386	1.97172e-09	0.000462755	0.235303	1	_SIEDFAHSSFQMALSK_	_SIEDFAHSSFQMALSK_	FALSE	FALSE	TRUE	LABEL_FREE	77.05	77.4212	107.877	107.729	NaN	0.537973	0.490709	0.000462755	no group specified	0.640249	3	599.954	599.955	100.386
171201_0004_RPEs13_2	171201_0004_RPEs13_2.wiff	3wPQ	1	NA	4.2552e-109	0.639613	14	O75874	O75874	ISGGSVVEMQGDEMTR	Stripped Sequence	ISGGSVVEMQGDEMTR	0	TRUE	1	14	FALSE	FALSE	58.0407	NaN	58.0407	3.70733e-31	7.63661e-10	0.181502	1	_ISGGSVVEMQGDEMTR_	_ISGGSVVEMQGDEMTR_	FALSE	FALSE	TRUE	LABEL_FREE	27.7	26.8745	58.1871	58.5543	NaN	0.53444	0.487552	0.000684324	no group specified	0.614082	2	848.387	848.396	58.0407
171201_0004_RPEs13_2	171201_0004_RPEs13_2.wiff	3wPQ	1	NA	4.2552e-109	0.639613	14	O75874	O75874	FKDIFQEIYDKQYK	Stripped Sequence	FKDIFQEIYDKQYK	2	TRUE	1	15	FALSE	FALSE	38.0897	NaN	38.0897	2.49448e-42	1.0596e-09	0.310034	1	_FKDIFQEIYDKQYK_	_FKDIFQEIYDKQYK_	FALSE	FALSE	TRUE	LABEL_FREE	65.55	63.9373	93.3315	94.1834	NaN	0.547732	0.499427	0.000136797	no group specified	0.679815	4	466.992	466.99	38.0897
171201_0004_RPEs13_2	171201_0004_RPEs13_2.wiff	3wPQ	1	NA	4.2552e-109	0.639613	14	O75874	O75874	SDYLNTFEFMDK	Stripped Sequence	SDYLNTFEFMDK	0	TRUE	1	16	FALSE	FALSE	81.8891	NaN	81.8891	8.82909e-19	8.26072e-06	0.192305	0.966255	_SDYLNTFEFMDK_	_SDYLNTFEFMDK_	FALSE	FALSE	TRUE	LABEL_FREE	79.1	81.0236	110.848	108.834	NaN	0.500405	0.457145	0.00773204	no group specified	0.534683	2	755.332	755.337	81.8891
171201_0004_RPEs13_2	171201_0004_RPEs13_2.wiff	3wPQ	1	NA	4.2552e-109	0.639613	14	O75874	O75874	FKDIFQEIYDK	Stripped Sequence	FKDIFQEIYDK	1	TRUE	0	17	FALSE	FALSE	65.3518	NaN	65.3518	5.17698e-17	0.00643925	0.351981	1	_FKDIFQEIYDK_	_FKDIFQEIYDK_	FALSE	FALSE	TRUE	LABEL_FREE	68.85	69.4733	99.6077	98.8512	NaN	0.483265	0.441833	0.012378	no group specified	0.478802	3	482.582	482.58	65.3518
171201_0005_RPEs01_1	171201_0005_RPEs01_1.wiff	C	1	NA	3.74081e-117	0.646119	19	O75882	O75882	LTLTPWVGLR	Stripped Sequence	LTLTPWVGLR	0	TRUE	1	1	TRUE	FALSE	768.203	NaN	768.203	1.46378e-97	1.18307e-63	1.81208e-10	2.89933e-09	_LTLTPWVGLR_	_LTLTPWVGLR_	FALSE	TRUE	TRUE	LABEL_FREE	85.4	87.5745	117.291	115.271	NaN	0.621822	0.621822	6.45365e-46	no group specified	0.936194	2	578.348	578.344	768.203
171201_0005_RPEs01_1	171201_0005_RPEs01_1.wiff	C	1	NA	3.74081e-117	0.646119	19	O75882	O75882	CTWLIEGQPNR	Stripped Sequence	CTWLIEGQPNR	0	TRUE	1	2	TRUE	FALSE	563.803	NaN	563.803	2.87878e-66	7.31944e-54	5.18419e-08	8.29471e-07	_C[+57]TWLIEGQPNR_	_C[+57]TWLIEGQPNR_	FALSE	TRUE	TRUE	LABEL_FREE	36.8	39.1012	71.3162	68.4292	NaN	0.642485	0.642485	4.37917e-54	no group specified	0.92553	2	687.335	687.335	563.803
171201_0005_RPEs01_1	171201_0005_RPEs01_1.wiff	C	1	NA	3.74081e-117	0.646119	19	O75882	O75882	LTGSSGFVTDGPGNYK	Stripped Sequence	LTGSSGFVTDGPGNYK	0	TRUE	1	3	TRUE	FALSE	472.626	NaN	472.626	4.55117e-107	7.74489e-62	1.53858e-09	2.46172e-08	_LTGSSGFVTDGPGNYK_	_LTGSSGFVTDGPGNYK_	FALSE	TRUE	TRUE	LABEL_FREE	24.1	23.5655	54.3796	54.7921	NaN	0.619078	0.619078	7.52906e-45	no group specified	0.898821	2	800.386	800.391	472.626
171201_0004_RPEs13_2	171201_0004_RPEs13_2.wiff	3wPQ	1	NA	3.74081e-117	0.646119	19	O75882	O75882	GVKGDECQLCEVENR	Stripped Sequence	GVKGDECQLCEVENR	1	TRUE	1	4	FALSE	FALSE	514.129	NaN	514.129	1.10271e-98	8.3836e-51	5.54603e-09	8.87357e-08	_GVKGDEC[+57]QLC[+57]EVENR_	_GVKGDEC[+57]QLC[+57]EVENR_	FALSE	FALSE	TRUE	LABEL_FREE	4.5	0.941496	31.8895	35.553	NaN	0.693493	0.62965	2.60956e-23	no group specified	0.908682	3	598.27	598.271	514.129
171201_0004_RPEs13_2	171201_0004_RPEs13_2.wiff	3wPQ	1	NA	3.74081e-117	0.646119	19	O75882	O75882	CNPGTGQCVCPAGWVGEQCQHCGGR	Stripped Sequence	CNPGTGQCVCPAGWVGEQCQHCGGR	0	TRUE	1	5	FALSE	FALSE	179.536	NaN	179.536	8.50483e-62	5.7495e-26	0.00014109	0.000862246	_C[+57]NPGTGQC[+57]VC[+57]PAGWVGEQC[+57]QHC[+57]GGR_	_C[+57]NPGTGQC[+57]VC[+57]PAGWVGEQC[+57]QHC[+57]GGR_	FALSE	FALSE	TRUE	LABEL_FREE	28.2	25.8432	56.3583	59.1923	NaN	0.657933	0.59788	3.47907e-17	no group specified	0.796737	3	944.714	944.726	179.536
171201_0004_RPEs13_2	171201_0004_RPEs13_2.wiff	3wPQ	1	NA	3.74081e-117	0.646119	19	O75882	O75882	CFSSDFMAYDIACDR	Stripped Sequence	CFSSDFMAYDIACDR	0	TRUE	1	6	FALSE	FALSE	172.077	NaN	172.077	2.11876e-76	2.24195e-51	2.92406e-10	4.67849e-09	_C[+57]FSSDFMAYDIAC[+57]DR_	_C[+57]FSSDFMAYDIAC[+57]DR_	FALSE	FALSE	TRUE	LABEL_FREE	75.2	75.5967	105.836	105.549	NaN	0.668278	0.607122	5.95843e-19	no group specified	0.884102	2	929.366	929.377	172.077
171201_0004_RPEs13_2	171201_0004_RPEs13_2.wiff	3wPQ	1	NA	3.74081e-117	0.646119	19	O75882	O75882	TACGDCTSGSSECMWCSNMK	Stripped Sequence	TACGDCTSGSSECMWCSNMK	0	TRUE	1	7	FALSE	FALSE	95.0815	NaN	95.0815	1.62579e-77	2.66436e-35	0.00103186	0.00734497	_TAC[+57]GDC[+57]TSGSSEC[+57]MWC[+57]SNMK_	_TAC[+57]GDC[+57]TSGSSEC[+57]MWC[+57]SNMK_	FALSE	FALSE	TRUE	LABEL_FREE	24.9	23.2372	53.3736	54.4311	NaN	0.677669	0.615512	1.40783e-20	no group specified	0.866242	3	776.942	776.948	95.0815
171201_0004_RPEs13_2	171201_0004_RPEs13_2.wiff	3wPQ	1	NA	3.74081e-117	0.646119	19	O75882	O75882	GDECQLCEVENR	Stripped Sequence	GDECQLCEVENR	0	TRUE	1	8	FALSE	FALSE	62.7448	NaN	62.7448	3.07838e-69	2.65384e-29	0.000381606	0.00566429	_GDEC[+57]QLC[+57]EVENR_	_GDEC[+57]QLC[+57]EVENR_	FALSE	FALSE	TRUE	LABEL_FREE	5.8	3.55075	34.9257	36.4591	NaN	0.611746	0.556617	1.99587e-10	no group specified	0.779406	2	754.809	754.814	62.7448
171201_0004_RPEs13_2	171201_0004_RPEs13_2.wiff	3wPQ	1	NA	3.74081e-117	0.646119	19	O75882	O75882	SEAACLAAGPGIR	Stripped Sequence	SEAACLAAGPGIR	0	TRUE	1	9	FALSE	FALSE	286.755	NaN	286.755	1.9754e-33	4.86268e-18	0.0178818	0.280052	_SEAAC[+57]LAAGPGIR_	_SEAAC[+57]LAAGPGIR_	FALSE	FALSE	TRUE	LABEL_FREE	15.6	15.6366	46.4146	46.3641	NaN	0.509563	0.465327	0.00501374	no group specified	0.540365	2	636.822	636.824	286.755
171201_0004_RPEs13_2	171201_0004_RPEs13_2.wiff	3wPQ	1	NA	3.74081e-117	0.646119	19	O75882	O75882	ALYVHGGYK	Stripped Sequence	ALYVHGGYK	0	TRUE	1	10	FALSE	FALSE	52.6576	NaN	52.6576	1.04613e-39	2.10504e-19	0.00820537	0.071706	_ALYVHGGYK_	_ALYVHGGYK_	FALSE	FALSE	TRUE	LABEL_FREE	-10.9	-10.8074	21.0622	20.9298	NaN	0.605308	0.550866	1.19174e-09	no group specified	0.74034	2	504.269	504.268	52.6576
171201_0004_RPEs13_2	171201_0004_RPEs13_2.wiff	3wPQ	1	NA	3.74081e-117	0.646119	19	O75882	O75882	AKEQYAVVGHSAHIVTLK	Stripped Sequence	AKEQYAVVGHSAHIVTLK	1	TRUE	1	11	FALSE	FALSE	52.2361	NaN	52.2361	2.03771e-35	2.396e-23	0.0809584	1	_AKEQYAVVGHSAHIVTLK_	_AKEQYAVVGHSAHIVTLK_	FALSE	FALSE	TRUE	LABEL_FREE	16.9	13.2917	43.3207	48.4711	NaN	0.544534	0.49657	0.000208602	no group specified	0.621508	4	488.524	488.523	52.2361
171201_0004_RPEs13_2	171201_0004_RPEs13_2.wiff	3wPQ	1	NA	3.74081e-117	0.646119	19	O75882	O75882	YDVDTQMWTILK	Stripped Sequence	YDVDTQMWTILK	0	TRUE	0	12	FALSE	FALSE	52.1346	NaN	52.1346	1.95321e-20	3.33747e-07	0.16012	1	_YDVDTQMWTILK_	_YDVDTQMWTILK_	FALSE	FALSE	TRUE	LABEL_FREE	89.6	92.6512	121.297	118.746	NaN	0.492506	0.450089	0.0100319	no group specified	0.652913	2	756.874	756.879	52.1346
171201_0004_RPEs13_2	171201_0004_RPEs13_2.wiff	3wPQ	1	NA	3.74081e-117	0.646119	19	O75882	O75882	NHNALLASLTTQK	Stripped Sequence	NHNALLASLTTQK	0	TRUE	1	13	FALSE	FALSE	457.844	NaN	457.844	2.89664e-82	1.62808e-47	0.0625	1	_NHNALLASLTTQK_	_NHNALLASLTTQK_	FALSE	FALSE	TRUE	LABEL_FREE	28.45	28.0459	59.0097	59.2893	NaN	0.677809	0.615638	1.33673e-20	no group specified	0.905366	3	470.928	470.926	457.844
171201_0004_RPEs13_2	171201_0004_RPEs13_2.wiff	3wPQ	1	NA	3.74081e-117	0.646119	19	O75882	O75882	WSVLPRPDLHHDVNR	Stripped Sequence	WSVLPRPDLHHDVNR	1	TRUE	1	14	FALSE	FALSE	293.085	NaN	293.085	1.14114e-42	2.90458e-30	0.000291866	0.0042413	_WSVLPRPDLHHDVNR_	_WSVLPRPDLHHDVNR_	FALSE	FALSE	TRUE	LABEL_FREE	29.65	29.7447	61.4506	61.2771	NaN	0.608835	0.554016	4.52601e-10	no group specified	0.72532	4	460.995	460.992	293.085
171201_0004_RPEs13_2	171201_0004_RPEs13_2.wiff	3wPQ	1	NA	3.74081e-117	0.646119	19	O75882	O75882	SCALDQNCQWEPR	Stripped Sequence	SCALDQNCQWEPR	0	TRUE	1	15	FALSE	FALSE	263.231	NaN	263.231	5.24189e-88	4.88789e-43	1.32554e-09	2.12085e-08	_SC[+57]ALDQNC[+57]QWEPR_	_SC[+57]ALDQNC[+57]QWEPR_	FALSE	FALSE	TRUE	LABEL_FREE	23.1	21.4226	52.2065	53.2255	NaN	0.640972	0.582727	1.80493e-14	no group specified	0.791859	2	832.351	832.36	263.231
171201_0004_RPEs13_2	171201_0004_RPEs13_2.wiff	3wPQ	1	NA	3.74081e-117	0.646119	19	O75882	O75882	EQYAVVGHSAHIVTLK	Stripped Sequence	EQYAVVGHSAHIVTLK	0	TRUE	1	16	FALSE	FALSE	228.524	NaN	228.524	1.66176e-68	3.00135e-40	0.0625	1	_EQYAVVGHSAHIVTLK_	_EQYAVVGHSAHIVTLK_	FALSE	FALSE	TRUE	LABEL_FREE	24.2	23.1463	53.2755	53.9596	NaN	0.700088	0.635541	2.43478e-24	no group specified	0.902019	4	438.741	438.738	228.524
171201_0004_RPEs13_2	171201_0004_RPEs13_2.wiff	3wPQ	1	NA	3.74081e-117	0.646119	19	O75882	O75882	IMQSSQSMSK	Stripped Sequence	IMQSSQSMSK	0	TRUE	1	17	FALSE	FALSE	59.6117	NaN	59.6117	5.80552e-43	1.71634e-09	0.130343	1	_IMQSSQSMSK_	_IMQSSQSMSK_	FALSE	FALSE	TRUE	LABEL_FREE	-24.3	-23.8993	11.0714	10.7973	NaN	0.575496	0.524231	1.31005e-06	no group specified	0.780714	2	563.765	563.766	59.6117
171201_0004_RPEs13_2	171201_0004_RPEs13_2.wiff	3wPQ	1	NA	3.74081e-117	0.646119	19	O75882	O75882	DNPMYYCNK	Stripped Sequence	DNPMYYCNK	0	TRUE	1	18	FALSE	FALSE	27.6091	NaN	27.6091	1.26204e-36	3.83153e-17	0.000394081	0.00589336	_DNPMYYC[+57]NK_	_DNPMYYC[+57]NK_	FALSE	FALSE	TRUE	LABEL_FREE	-1	-0.0167222	30.0015	28.6957	NaN	0.610724	0.555704	2.66566e-10	no group specified	0.760214	2	602.742	602.743	27.6091
171201_0004_RPEs13_2	171201_0004_RPEs13_2.wiff	3wPQ	1	NA	3.74081e-117	0.646119	19	O75882	O75882	HCETCISGFYGDPTNGGK	Stripped Sequence	HCETCISGFYGDPTNGGK	0	TRUE	1	19	FALSE	FALSE	139.652	NaN	139.652	1.68103e-24	2.33635e-10	0.00564236	0.0469562	_HC[+57]ETC[+57]ISGFYGDPTNGGK_	_HC[+57]ETC[+57]ISGFYGDPTNGGK_	FALSE	FALSE	TRUE	LABEL_FREE	23.1	21.261	51.9092	53.2255	NaN	0.639332	0.581262	3.19531e-14	no group specified	0.783049	3	667.281	667.284	139.652
171201_0005_RPEs01_1	171201_0005_RPEs01_1.wiff	C	1	NA	3.1484e-07	0.504984	2	O75915	O75915	AWDDFFPGSDR	Stripped Sequence	AWDDFFPGSDR	0	TRUE	1	1	TRUE	FALSE	117.705	NaN	117.705	5.21471e-06	0.000655146	0.354183	1	_AWDDFFPGSDR_	_AWDDFFPGSDR_	FALSE	TRUE	TRUE	LABEL_FREE	72.2	74.5915	105.027	102.914	NaN	0.471445	0.471445	9.01372e-06	no group specified	0.641426	2	656.783	656.782	117.705
171201_0005_RPEs01_1	171201_0005_RPEs01_1.wiff	C	1	NA	3.98422e-82	0.616178	2	O75954	O75954	NAWNIIQAEMR	Stripped Sequence	NAWNIIQAEMR	0	TRUE	1	1	TRUE	FALSE	249.206	NaN	249.206	6.6896e-80	3.62534e-45	3.83329e-07	5.52031e-06	_NAWNIIQAEMR_	_NAWNIIQAEMR_	FALSE	TRUE	TRUE	LABEL_FREE	82.1	77.9687	107.7	112.032	NaN	0.611644	0.611644	5.48624e-42	no group specified	0.854834	2	673.338	673.337	249.206
171201_0005_RPEs01_1	171201_0005_RPEs01_1.wiff	C	1	NA	3.98422e-82	0.616178	2	O75954	O75954	EGLLLYHTENNVGLK	Stripped Sequence	EGLLLYHTENNVGLK	0	TRUE	1	2	TRUE	FALSE	147.982	NaN	147.982	2.03392e-38	7.63841e-17	0.00140486	0.0193559	_EGLLLYHTENNVGLK_	_EGLLLYHTENNVGLK_	FALSE	TRUE	TRUE	LABEL_FREE	44.1	47.5228	78.757	75.303	NaN	0.531062	0.531062	7.63841e-17	no group specified	0.711012	3	567.305	567.3	147.982
171201_0005_RPEs01_1	171201_0005_RPEs01_1.wiff	C	1	NA	4.30628e-77	0.6114	2	O76061	O76061	VIVEMIHFK	Stripped Sequence	VIVEMIHFK	0	TRUE	1	1	TRUE	FALSE	131.027	NaN	131.027	2.5827e-59	4.80476e-37	0.0124138	0.156158	_VIVEMIHFK_	_VIVEMIHFK_	FALSE	TRUE	TRUE	LABEL_FREE	48.3	53.9634	85.1137	79.9074	NaN	0.579004	0.579004	2.21965e-30	no group specified	0.778264	2	558.318	558.312	131.027
171201_0005_RPEs01_1	171201_0005_RPEs01_1.wiff	C	1	NA	4.30628e-77	0.6114	2	O76061	O76061	HDLCAAAQENTR	Stripped Sequence	HDLCAAAQENTR	0	TRUE	1	2	TRUE	FALSE	29.5688	NaN	29.5688	1.30671e-63	3.25518e-36	0.0844224	0.96752	_HDLC[+57]AAAQENTR_	_HDLC[+57]AAAQENTR_	FALSE	TRUE	TRUE	LABEL_FREE	-17.6	-20.9355	13.5265	15.73	NaN	0.595996	0.595996	3.25518e-36	no group specified	0.808389	2	693.315	693.315	29.5688
171201_0005_RPEs01_1	171201_0005_RPEs01_1.wiff	C	1	NA	3.42495e-134	0.659495	8	O94760	O94760	TPEEYPESAK	Stripped Sequence	TPEEYPESAK	0	TRUE	1	1	TRUE	FALSE	142.799	NaN	142.799	2.20557e-85	3.49546e-45	5.39753e-09	8.636e-08	_TPEEYPESAK_	_TPEEYPESAK_	FALSE	TRUE	TRUE	LABEL_FREE	-17.7	-17.1916	16.1775	15.6204	NaN	0.646552	0.646552	1.18139e-55	no group specified	0.912447	2	575.767	575.762	142.799
171201_0005_RPEs01_1	171201_0005_RPEs01_1.wiff	C	1	NA	3.42495e-134	0.659495	8	O94760	O94760	GAEILADTFKDYAVSTVPVADGLHLK	Stripped Sequence	GAEILADTFKDYAVSTVPVADGLHLK	1	TRUE	1	2	TRUE	FALSE	349.542	NaN	349.542	1.51767e-63	5.39633e-46	1.4575e-05	0.000233198	_GAEILADTFKDYAVSTVPVADGLHLK_	_GAEILADTFKDYAVSTVPVADGLHLK_	FALSE	TRUE	TRUE	LABEL_FREE	102	101.133	129.216	129.735	NaN	0.622019	0.622019	5.39633e-46	no group specified	0.910325	4	683.364	683.364	349.542
171201_0005_RPEs01_1	171201_0005_RPEs01_1.wiff	C	1	NA	3.42495e-134	0.659495	8	O94760	O94760	QHQLYVGVLGSK	Stripped Sequence	QHQLYVGVLGSK	0	TRUE	1	3	TRUE	FALSE	48.416	NaN	48.416	3.00439e-80	2.5694e-40	0.375	1	_QHQLYVGVLGSK_	_QHQLYVGVLGSK_	FALSE	TRUE	TRUE	LABEL_FREE	22.45	24.5134	54.9775	53.1181	NaN	0.605506	0.605506	1.1236e-39	no group specified	0.802063	2	664.87	664.869	48.416
171201_0005_RPEs01_1	171201_0005_RPEs01_1.wiff	C	1	NA	3.42495e-134	0.659495	8	O94760	O94760	QHQLYVGVLGSK	Stripped Sequence	QHQLYVGVLGSK	0	TRUE	1	3	TRUE	FALSE	327.608	NaN	327.608	1.49487e-31	3.05398e-12	0.625	1	_QHQLYVGVLGSK_	_QHQLYVGVLGSK_	FALSE	TRUE	TRUE	LABEL_FREE	22.45	24.5606	54.9985	53.1181	NaN	NaN	0.0723234	NaN	no group specified	NaN	3	443.582	443.573	327.608
171201_0004_RPEs13_2	171201_0004_RPEs13_2.wiff	3wPQ	1	NA	3.42495e-134	0.659495	5	O94760	O94760	ALPESLGQHALR	Stripped Sequence	ALPESLGQHALR	0	TRUE	1	4	FALSE	FALSE	421.961	NaN	421.961	1.22465e-41	3.74118e-29	0.00144583	0.0150711	_ALPESLGQHALR_	_ALPESLGQHALR_	FALSE	FALSE	TRUE	LABEL_FREE	18.7	19.6297	50.8883	50.5229	NaN	0.588059	0.535455	8.85082e-08	no group specified	0.681549	3	431.242	431.239	421.961
171201_0004_RPEs13_2	171201_0004_RPEs13_2.wiff	3wPQ	1	NA	3.42495e-134	0.659495	5	O94760	O94760	LQLNIVEMKDENATLDGGDVLFTGR	Stripped Sequence	LQLNIVEMKDENATLDGGDVLFTGR	1	TRUE	0	5	FALSE	FALSE	177.988	NaN	177.988	5.98299e-27	1.48426e-08	0.450211	1	_LQLNIVEMKDENATLDGGDVLFTGR_	_LQLNIVEMKDENATLDGGDVLFTGR_	FALSE	FALSE	TRUE	LABEL_FREE	94.75	92.7886	121.508	122.442	NaN	0.416821	0.382472	0.188151	no group specified	0.559502	3	916.801	916.811	177.988
171201_0005_RPEs01_1	171201_0005_RPEs01_1.wiff	C	1	NA	2.94961e-35	0.563051	2	O94979	O94979	TTFEDLIQR	Stripped Sequence	TTFEDLIQR	0	TRUE	1	1	TRUE	FALSE	75.3894	NaN	75.3894	7.41328e-31	3.07979e-10	0.17172	1	_TTFEDLIQR_	_TTFEDLIQR_	FALSE	TRUE	TRUE	LABEL_FREE	52.5	54.8935	86.2202	84.4804	NaN	0.534618	0.534618	1.07592e-17	no group specified	0.685524	2	561.793	561.788	75.3894
171201_0005_RPEs01_1	171201_0005_RPEs01_1.wiff	C	1	NA	2.94961e-35	0.563051	2	O94979	O94979	GDVSGVLIAGGENGNIILYDPSK	Stripped Sequence	GDVSGVLIAGGENGNIILYDPSK	0	TRUE	0	2	TRUE	FALSE	175.32	NaN	175.32	5.78389e-14	1.70332e-06	0.00693219	0.0362486	_GDVSGVLIAGGENGNIILYDPSK_	_GDVSGVLIAGGENGNIILYDPSK_	FALSE	TRUE	TRUE	LABEL_FREE	82.3	78.0435	107.707	112.091	NaN	0.425361	0.425361	0.0362486	no group specified	0.725989	3	763.397	763.401	175.32
171201_0005_RPEs01_1	171201_0005_RPEs01_1.wiff	C	1	NA	2.94961e-35	0.563051	2	O94979	O94979	NPAVLSAASFDGR	Stripped Sequence	NPAVLSAASFDGR	0	TRUE	0	3	TRUE	FALSE	109.517	NaN	109.517	4.97593e-14	0.00311655	0.413892	1	_NPAVLSAASFDGR_	_NPAVLSAASFDGR_	FALSE	TRUE	TRUE	LABEL_FREE	38	38.2762	70.6397	70.2399	NaN	0.432361	0.432361	0.0230343	no group specified	0.448115	2	652.833	652.832	109.517
171201_0004_RPEs13_2	171201_0004_RPEs13_2.wiff	3wPQ	1	NA	2.94961e-35	0.563051	1	O94979	O94979	LIWGPYK	Stripped Sequence	LIWGPYK	0	TRUE	0	4	FALSE	FALSE	7.46887	NaN	7.46887	2.12326e-17	0.00505837	0.34547	1	_LIWGPYK_	_LIWGPYK_	FALSE	FALSE	TRUE	LABEL_FREE	38	45.8062	76.4529	70.4587	NaN	NaN	NaN	NaN	no group specified	NaN	2	438.753	438.749	7.46887
171201_0005_RPEs01_1	171201_0005_RPEs01_1.wiff	C	1	NA	4.90135e-62	0.596107	1	O94985	O94985	ETILCSSDK	Stripped Sequence	ETILCSSDK	0	TRUE	1	1	TRUE	FALSE	286.192	NaN	286.192	5.64348e-74	2.2301e-24	0.110302	1	_ETILC[+57]SSDK_	_ETILC[+57]SSDK_	FALSE	TRUE	TRUE	LABEL_FREE	-14	-6.89468	25.0544	18.7243	NaN	0.559618	0.559618	2.2301e-24	no group specified	0.781206	2	526.75	526.744	286.192
171201_0005_RPEs01_1	171201_0005_RPEs01_1.wiff	C	1	NA	1.02324e-81	0.615791	3	O95084	O95084	LSTGCTGTLVAEK	Stripped Sequence	LSTGCTGTLVAEK	0	TRUE	1	1	TRUE	FALSE	80.2611	NaN	80.2611	2.13635e-67	1.31334e-26	0.165719	1	_LSTGC[+57]TGTLVAEK_	_LSTGC[+57]TGTLVAEK_	FALSE	TRUE	TRUE	LABEL_FREE	8.3	8.63704	39.5902	39.2382	NaN	0.608047	0.608047	1.25614e-40	no group specified	0.814552	2	668.842	668.842	80.2611
171201_0005_RPEs01_1	171201_0005_RPEs01_1.wiff	C	1	NA	1.02324e-81	0.615791	3	O95084	O95084	DFLLNYPFSTSVK	Stripped Sequence	DFLLNYPFSTSVK	0	TRUE	1	2	TRUE	FALSE	127.182	NaN	127.182	2.93256e-46	3.18007e-17	0.16239	0.890001	_DFLLNYPFSTSVK_	_DFLLNYPFSTSVK_	FALSE	TRUE	TRUE	LABEL_FREE	96.7	97.6492	125.509	124.403	NaN	0.578015	0.578015	4.66755e-30	no group specified	0.731494	2	765.896	765.899	127.182
171201_0005_RPEs01_1	171201_0005_RPEs01_1.wiff	C	1	NA	1.02324e-81	0.615791	3	O95084	O95084	FSIFGKDFLLNYPFSTSVK	Stripped Sequence	FSIFGKDFLLNYPFSTSVK	1	TRUE	1	3	TRUE	FALSE	66.4551	NaN	66.4551	1.58214e-34	3.69183e-10	0.387344	1	_FSIFGKDFLLNYPFSTSVK_	_FSIFGKDFLLNYPFSTSVK_	FALSE	TRUE	TRUE	LABEL_FREE	121.6	123.277	148.8	147.479	NaN	0.50576	0.50576	1.72003e-11	no group specified	0.649005	3	737.389	737.391	66.4551
171201_0004_RPEs13_2	171201_0004_RPEs13_2.wiff	3wPQ	1	NA	1.02324e-81	0.615791	0	O95084	O95084	YAQICYWIK	Stripped Sequence	YAQICYWIK	0	TRUE	0	4	FALSE	FALSE	22.2569	NaN	22.2569	3.2305e-53	1.9095e-08	0.106933	0.421968	_YAQIC[+57]YWIK_	_YAQIC[+57]YWIK_	FALSE	FALSE	TRUE	LABEL_FREE	59.6	61.4872	91.4782	90.5913	NaN	NaN	NaN	NaN	no group specified	NaN	2	622.81	622.812	22.2569
171201_0005_RPEs01_1	171201_0005_RPEs01_1.wiff	C	1	NA	6.32326e-15	0.526824	1	O95197	O95197	TQIDHYVGIAR	Stripped Sequence	TQIDHYVGIAR	0	TRUE	1	1	TRUE	FALSE	102.604	NaN	102.604	1.66581e-15	1.69236e-08	0.377906	1	_TQIDHYVGIAR_	_TQIDHYVGIAR_	FALSE	TRUE	TRUE	LABEL_FREE	17.15	16.4091	47.4509	48.7674	NaN	0.525249	0.525249	1.66581e-15	no group specified	0.699796	3	424.895	424.885	102.604
171201_0005_RPEs01_1	171201_0005_RPEs01_1.wiff	C	1	NA	1.63235e-64	0.59875	5	O95302	O95302	ISQSGDFLR	Stripped Sequence	ISQSGDFLR	0	TRUE	1	1	TRUE	FALSE	96.3784	NaN	96.3784	3.34131e-37	8.74076e-20	0.240692	1	_ISQSGDFLR_	_ISQSGDFLR_	FALSE	TRUE	TRUE	LABEL_FREE	12.4	15.0152	45.1667	42.6435	NaN	0.59875	0.59875	3.34131e-37	no group specified	0.788183	2	511.767	511.76	96.3784
171201_0005_RPEs01_1	171201_0005_RPEs01_1.wiff	C	1	NA	1.63235e-64	0.59875	5	O95302	O95302	FVPDECPR	Stripped Sequence	FVPDECPR	0	TRUE	1	2	TRUE	FALSE	108.348	NaN	108.348	1.25888e-39	4.16085e-22	0.245304	1	_FVPDEC[+57]PR_	_FVPDEC[+57]PR_	FALSE	TRUE	TRUE	LABEL_FREE	-5.1	-3.57705	26.5207	25.6574	NaN	0.535302	0.535302	7.33372e-18	no group specified	0.66326	2	510.234	510.228	108.348
171201_0005_RPEs01_1	171201_0005_RPEs01_1.wiff	C	1	NA	1.63235e-64	0.59875	5	O95302	O95302	NMFTNQDR	Stripped Sequence	NMFTNQDR	0	FALSE	1	3	TRUE	FALSE	84.8018	NaN	84.8018	4.35753e-29	1.44296e-11	0.271982	1	_NMFTNQDR_	_NMFTNQDR_	FALSE	TRUE	TRUE	LABEL_FREE	-8.5	-3.11772	26.9968	23.7397	NaN	0.532262	0.532262	3.96521e-17	no group specified	0.71565	2	513.227	513.22	84.8018
171201_0004_RPEs13_2	171201_0004_RPEs13_2.wiff	3wPQ	1	NA	1.63235e-64	0.59875	0	O95302	O95302	LAPGFDAELIVK	Stripped Sequence	LAPGFDAELIVK	0	FALSE	0	4	FALSE	FALSE	62.0879	NaN	62.0879	9.92231e-10	2.96729e-07	0.25417	1	_LAPGFDAELIVK_	_LAPGFDAELIVK_	FALSE	FALSE	TRUE	LABEL_FREE	68	69.5307	99.6618	98.3392	NaN	0.423865	0.388765	0.144869	no group specified	0.536725	2	636.864	636.866	62.0879
171201_0005_RPEs01_1	171201_0005_RPEs01_1.wiff	C	1	NA	3.28354e-82	0.616256	10	O95336	O95336	LLTVPFEK	Stripped Sequence	LLTVPFEK	0	TRUE	1	1	TRUE	FALSE	234.605	NaN	234.605	1.10703e-20	5.08119e-08	0.0785065	1	_LLTVPFEK_	_LLTVPFEK_	FALSE	TRUE	TRUE	LABEL_FREE	48.2	51.9812	83.8126	79.7686	NaN	0.536753	0.536753	3.22836e-18	no group specified	0.759085	2	473.784	473.776	234.605
171201_0005_RPEs01_1	171201_0005_RPEs01_1.wiff	C	1	NA	3.28354e-82	0.616256	10	O95336	O95336	LCWFLDEAAAR	Stripped Sequence	LCWFLDEAAAR	0	TRUE	1	2	TRUE	FALSE	145.953	NaN	145.953	7.07894e-33	3.68108e-08	0.267137	1	_LC[+57]WFLDEAAAR_	_LC[+57]WFLDEAAAR_	FALSE	TRUE	TRUE	LABEL_FREE	78.4	81.0705	110.888	107.879	NaN	0.586458	0.586458	7.07894e-33	no group specified	0.735226	2	676.327	676.326	145.953
171201_0005_RPEs01_1	171201_0005_RPEs01_1.wiff	C	1	NA	3.28354e-82	0.616256	10	O95336	O95336	LPIPESQVITINPELPVEEAAEDYAK	Stripped Sequence	LPIPESQVITINPELPVEEAAEDYAK	0	TRUE	1	3	TRUE	FALSE	86.8504	NaN	86.8504	1.32009e-53	1.41862e-15	0.0354026	0.240154	_LPIPESQVITINPELPVEEAAEDYAK_	_LPIPESQVITINPELPVEEAAEDYAK_	FALSE	TRUE	TRUE	LABEL_FREE	112.8	112.052	138.721	139.294	NaN	0.584042	0.584042	4.68972e-32	no group specified	0.823814	3	955.83	955.844	86.8504
171201_0004_RPEs13_2	171201_0004_RPEs13_2.wiff	3wPQ	1	NA	3.28354e-82	0.616256	3	O95336	O95336	TVIFVATGEGK	Stripped Sequence	TVIFVATGEGK	0	TRUE	0	4	FALSE	FALSE	111.176	NaN	111.176	5.12542e-13	0.000761285	0.203993	1	_TVIFVATGEGK_	_TVIFVATGEGK_	FALSE	FALSE	TRUE	LABEL_FREE	25.2	27.9792	58.9193	55.1942	NaN	0.476659	0.43593	0.0140755	no group specified	0.628978	2	561.314	561.314	111.176
171201_0004_RPEs13_2	171201_0004_RPEs13_2.wiff	3wPQ	1	NA	3.28354e-82	0.616256	3	O95336	O95336	VTLTLPVLNAAR	Stripped Sequence	VTLTLPVLNAAR	0	TRUE	1	5	FALSE	FALSE	153.41	NaN	153.41	4.47959e-09	1.88249e-05	0.225077	1	_VTLTLPVLNAAR_	_VTLTLPVLNAAR_	FALSE	FALSE	TRUE	LABEL_FREE	78.8	81.5972	111.732	108.791	NaN	0.548466	0.500083	0.000123782	no group specified	0.660118	2	634.39	634.392	153.41
171201_0004_RPEs13_2	171201_0004_RPEs13_2.wiff	3wPQ	1	NA	3.28354e-82	0.616256	3	O95336	O95336	WTLGFCDER	Stripped Sequence	WTLGFCDER	0	TRUE	0	6	FALSE	FALSE	48.6288	NaN	48.6288	9.19351e-16	0.00644194	0.543514	1	_WTLGFC[+57]DER_	_WTLGFC[+57]DER_	FALSE	FALSE	TRUE	LABEL_FREE	55.2	56.7371	88.2687	86.6454	NaN	0.479213	0.438212	0.0133393	no group specified	0.533425	2	592.264	592.265	48.6288
171201_0004_RPEs13_2	171201_0004_RPEs13_2.wiff	3wPQ	1	NA	3.28354e-82	0.616256	3	O95336	O95336	LVPFDHAESTYGLYR	Stripped Sequence	LVPFDHAESTYGLYR	0	TRUE	0	7	FALSE	FALSE	105.765	NaN	105.765	7.97888e-26	0.00308309	0.339015	1	_LVPFDHAESTYGLYR_	_LVPFDHAESTYGLYR_	FALSE	FALSE	TRUE	LABEL_FREE	53.1	53.5926	84.4449	84.0549	NaN	0.365453	0.333705	0.662115	no group specified	0.432792	3	589.962	589.963	105.765
171201_0004_RPEs13_2	171201_0004_RPEs13_2.wiff	3wPQ	1	NA	3.28354e-82	0.616256	3	O95336	O95336	ELPAAVAPAGPASLAR	Stripped Sequence	ELPAAVAPAGPASLAR	0	TRUE	0	8	FALSE	FALSE	123.946	NaN	123.946	3.43307e-14	0.00814739	0.429215	1	_ELPAAVAPAGPASLAR_	_ELPAAVAPAGPASLAR_	FALSE	FALSE	TRUE	LABEL_FREE	43.65	45.4056	75.5675	74.0417	NaN	0.467811	0.428026	0.018296	no group specified	0.528441	2	745.92	745.925	123.946
171201_0005_RPEs01_1	171201_0005_RPEs01_1.wiff	C	1	NA	1.61602e-14	0.525869	2	O95373	O95373	AFAVGVQQVLLK	Stripped Sequence	AFAVGVQQVLLK	0	TRUE	1	1	TRUE	FALSE	25.6874	NaN	25.6874	1.01259e-18	0.0022286	0.151455	1	_AFAVGVQQVLLK_	_AFAVGVQQVLLK_	FALSE	TRUE	TRUE	LABEL_FREE	68.9	70.263	100.813	99.4258	NaN	0.450259	0.450259	0.0022286	no group specified	0.544619	2	636.887	636.885	25.6874
171201_0005_RPEs01_1	171201_0005_RPEs01_1.wiff	C	1	NA	1.61602e-14	0.525869	2	O95373	O95373	VLTGVAGEDAECHAAK	Stripped Sequence	VLTGVAGEDAECHAAK	0	TRUE	1	3	TRUE	FALSE	10.1562	NaN	10.1562	6.41132e-11	0.00515439	0.552686	1	_VLTGVAGEDAEC[+57]HAAK_	_VLTGVAGEDAEC[+57]HAAK_	FALSE	TRUE	TRUE	LABEL_FREE	-4.45	-3.32038	26.7789	25.8111	NaN	0.502669	0.502669	6.41132e-11	no group specified	0.601709	3	543.263	543.257	10.1562
171201_0005_RPEs01_1	171201_0005_RPEs01_1.wiff	C	1	NA	4.67861e-36	0.5642	3	O95394	O95394	ATIEGYYQK	Stripped Sequence	ATIEGYYQK	0	TRUE	1	1	TRUE	FALSE	51.6785	NaN	51.6785	6.7187e-24	3.96881e-07	0.372123	1	_ATIEGYYQK_	_ATIEGYYQK_	FALSE	TRUE	TRUE	LABEL_FREE	2.7	1.82022	33.1633	34.1895	NaN	0.513475	0.513475	5.39271e-13	no group specified	0.641265	2	536.769	536.763	51.6785
171201_0005_RPEs01_1	171201_0005_RPEs01_1.wiff	C	1	NA	4.67861e-36	0.5642	3	O95394	O95394	AFVRPSGTEDVVR	Stripped Sequence	AFVRPSGTEDVVR	1	TRUE	1	2	TRUE	FALSE	101.445	NaN	101.445	7.35188e-30	3.8097e-08	0.349472	1	_AFVRPSGTEDVVR_	_AFVRPSGTEDVVR_	FALSE	TRUE	TRUE	LABEL_FREE	10.1	8.71056	39.6897	41.0732	NaN	0.537008	0.537008	2.7909e-18	no group specified	0.662544	3	478.256	478.248	101.445
171201_0005_RPEs01_1	171201_0005_RPEs01_1.wiff	C	1	NA	4.67861e-36	0.5642	3	O95394	O95394	YSALHAKPNGLILQYGTAGFR	Stripped Sequence	YSALHAKPNGLILQYGTAGFR	1	TRUE	1	3	TRUE	FALSE	25.5783	NaN	25.5783	2.59593e-18	0.00937805	0.583809	1	_YSALHAKPNGLILQYGTAGFR_	_YSALHAKPNGLILQYGTAGFR_	FALSE	TRUE	TRUE	LABEL_FREE	58.8	53.164	84.7652	89.7886	NaN	0.472579	0.472579	6.1873e-06	no group specified	0.562101	4	570.059	570.054	25.5783
171201_0005_RPEs01_1	171201_0005_RPEs01_1.wiff	C	1	NA	1.42844e-110	0.640814	1	O95399	O95399	LTPEELER	Stripped Sequence	LTPEELER	0	TRUE	1	1	TRUE	FALSE	3054.54	NaN	3054.54	2.94208e-100	1.04099e-49	6.32189e-10	1.01148e-08	_LTPEELER_	_LTPEELER_	FALSE	TRUE	TRUE	LABEL_FREE	4.5	4.52702	35.862	35.8046	NaN	0.596785	0.596785	1.70553e-36	no group specified	0.9337	2	493.761	493.754	3054.54
171201_0005_RPEs01_1	171201_0005_RPEs01_1.wiff	C	1	NA	4.14577e-63	0.597256	2	O95428	O95428	ISLAGVEPSLVQAALGQLVR	Stripped Sequence	ISLAGVEPSLVQAALGQLVR	0	TRUE	1	1	TRUE	FALSE	33.5473	NaN	33.5473	1.95512e-46	2.6123e-25	0.330569	1	_ISLAGVEPSLVQAALGQLVR_	_ISLAGVEPSLVQAALGQLVR_	FALSE	TRUE	TRUE	LABEL_FREE	141.9	144.292	167.065	165.299	NaN	0.597256	0.597256	1.15383e-36	no group specified	0.794157	3	674.397	674.396	33.5473
171201_0005_RPEs01_1	171201_0005_RPEs01_1.wiff	C	1	NA	2.4623e-32	0.558733	1	O95447	O95447	QLAIETR	Stripped Sequence	QLAIETR	0	TRUE	1	1	TRUE	FALSE	416.415	NaN	416.415	2.58998e-25	1.15565e-11	0.140132	1	_QLAIETR_	_QLAIETR_	FALSE	TRUE	TRUE	LABEL_FREE	-2.4	0.238254	31.0216	27.6731	NaN	0.558733	0.558733	4.03902e-24	no group specified	0.824207	2	415.74	415.73	416.415
171201_0005_RPEs01_1	171201_0005_RPEs01_1.wiff	C	1	NA	2.44896e-82	0.616375	7	O95479	O95479	LANDIEATAVR	Stripped Sequence	LANDIEATAVR	0	TRUE	1	1	TRUE	FALSE	56.0598	NaN	56.0598	1.96829e-46	2.64532e-28	0.130935	1	_LANDIEATAVR_	_LANDIEATAVR_	FALSE	TRUE	TRUE	LABEL_FREE	12.1	12.5884	42.7697	42.4545	NaN	0.564523	0.564523	7.86259e-26	no group specified	0.699555	2	586.817	586.813	56.0598
171201_0005_RPEs01_1	171201_0005_RPEs01_1.wiff	C	1	NA	2.44896e-82	0.616375	7	O95479	O95479	ALESLSCPK	Stripped Sequence	ALESLSCPK	0	TRUE	1	2	TRUE	FALSE	145.417	NaN	145.417	1.11253e-13	0.000402331	0.384936	1	_ALESLSC[+57]PK_	_ALESLSC[+57]PK_	FALSE	TRUE	TRUE	LABEL_FREE	-0.5	1.90181	33.2792	29.563	NaN	0.458218	0.458218	0.000402331	no group specified	0.662297	2	502.758	502.751	145.417
171201_0005_RPEs01_1	171201_0005_RPEs01_1.wiff	C	1	NA	2.44896e-82	0.616375	7	O95479	O95479	MSLSLPLINR	Stripped Sequence	MSLSLPLINR	0	TRUE	0	3	TRUE	FALSE	78.9177	NaN	78.9177	3.2558e-15	0.000508805	0.27475	1	_MSLSLPLINR_	_MSLSLPLINR_	FALSE	TRUE	TRUE	LABEL_FREE	79.7	83.5042	113.208	109.079	NaN	0.379788	0.379788	0.160966	no group specified	0.534442	2	572.331	572.327	78.9177
171201_0004_RPEs13_2	171201_0004_RPEs13_2.wiff	3wPQ	1	NA	2.44896e-82	0.616375	2	O95479	O95479	CVPLSDPESNFQGLQAHLLQHVR	Stripped Sequence	CVPLSDPESNFQGLQAHLLQHVR	0	TRUE	0	4	FALSE	FALSE	47.9175	NaN	47.9175	2.33306e-36	4.62951e-14	0.229993	1	_C[+57]VPLSDPESNFQGLQAHLLQHVR_	_C[+57]VPLSDPESNFQGLQAHLLQHVR_	FALSE	FALSE	TRUE	LABEL_FREE	81.65	79.9143	109.054	111.799	NaN	0.446671	0.40914	0.0542199	no group specified	0.532801	4	662.087	662.09	47.9175
171201_0004_RPEs13_2	171201_0004_RPEs13_2.wiff	3wPQ	1	NA	2.44896e-82	0.616375	2	O95479	O95479	WEGVPFILMSGK	Stripped Sequence	WEGVPFILMSGK	0	TRUE	0	5	FALSE	FALSE	71.0138	NaN	71.0138	9.78388e-14	0.00944459	0.253988	1	_WEGVPFILMSGK_	_WEGVPFILMSGK_	FALSE	FALSE	TRUE	LABEL_FREE	102.7	107.011	133.777	130.552	NaN	0.485206	0.443567	0.0119146	no group specified	0.501491	2	682.358	682.361	71.0138
171201_0004_RPEs13_2	171201_0004_RPEs13_2.wiff	3wPQ	1	NA	2.44896e-82	0.616375	2	O95479	O95479	TSFYEEYGVIR	Stripped Sequence	TSFYEEYGVIR	0	TRUE	0	6	FALSE	FALSE	56.6234	NaN	56.6234	9.75949e-07	0.00442599	0.223296	1	_TSFYEEYGVIR_	_TSFYEEYGVIR_	FALSE	FALSE	TRUE	LABEL_FREE	51.6	51.7594	82.9524	82.6317	NaN	0.435603	0.399252	0.0916601	no group specified	0.485813	2	682.33	682.334	56.6234
171201_0004_RPEs13_2	171201_0004_RPEs13_2.wiff	3wPQ	1	NA	2.44896e-82	0.616375	2	O95479	O95479	IPYYNIHPMPVHLQQR	Stripped Sequence	IPYYNIHPMPVHLQQR	0	TRUE	0	7	FALSE	FALSE	608.401	NaN	608.401	3.87198e-25	5.95746e-06	0.518449	1	_IPYYNIHPMPVHLQQR_	_IPYYNIHPMPVHLQQR_	FALSE	FALSE	TRUE	LABEL_FREE	45.5	37.7271	69.9136	75.784	NaN	0.314495	0.290316	1	no group specified	0.420486	4	502.266	502.265	608.401
171201_0004_RPEs13_2	171201_0004_RPEs13_2.wiff	3wPQ	1	NA	2.44896e-82	0.616375	2	O95479	O95479	QLVFHIGHGDLGSPAVLVSR	Stripped Sequence	QLVFHIGHGDLGSPAVLVSR	0	TRUE	0	8	FALSE	FALSE	1.83001	NaN	1.83001	2.80898e-20	7.99226e-11	0.19934	1	_QLVFHIGHGDLGSPAVLVSR_	_QLVFHIGHGDLGSPAVLVSR_	FALSE	FALSE	TRUE	LABEL_FREE	67.6	65.6609	94.2599	97.9418	NaN	NaN	NaN	NaN	no group specified	NaN	4	526.293	526.292	1.83001
171201_0004_RPEs13_2	171201_0004_RPEs13_2.wiff	3wPQ	1	NA	2.44896e-82	0.616375	2	O95479	O95479	ELQKPDSFHSLTPTFAAVLVHIDNLR	Stripped Sequence	ELQKPDSFHSLTPTFAAVLVHIDNLR	1	TRUE	1	9	FALSE	FALSE	36.2041	NaN	36.2041	1.51631e-40	8.35932e-15	0.212244	1	_ELQKPDSFHSLTPTFAAVLVHIDNLR_	_ELQKPDSFHSLTPTFAAVLVHIDNLR_	FALSE	FALSE	TRUE	LABEL_FREE	110.6	108.284	134.836	135.743	NaN	0.633459	0.576015	2.38237e-13	no group specified	0.718603	5	590.518	590.52	36.2041
171201_0005_RPEs01_1	171201_0005_RPEs01_1.wiff	C	1	NA	9.59396e-96	0.628391	2	O95633	O95633	CECAPDCSGLPAR	Stripped Sequence	CECAPDCSGLPAR	0	TRUE	1	1	TRUE	FALSE	444.995	NaN	444.995	5.57053e-83	1.6861e-43	0.00067194	0.00803746	_C[+57]EC[+57]APDC[+57]SGLPAR_	_C[+57]EC[+57]APDC[+57]SGLPAR_	FALSE	TRUE	TRUE	LABEL_FREE	1.7	-0.223853	30.1253	33.046	NaN	0.61559	0.61559	1.6861e-43	no group specified	0.922709	2	746.802	746.805	444.995
171201_0005_RPEs01_1	171201_0005_RPEs01_1.wiff	C	1	NA	9.59396e-96	0.628391	2	O95633	O95633	INLLGFLGLVHCLPCK	Stripped Sequence	INLLGFLGLVHCLPCK	0	TRUE	1	2	TRUE	FALSE	41.6001	NaN	41.6001	2.5747e-64	5.11536e-11	0.546876	1	_INLLGFLGLVHC[+57]LPC[+57]K_	_INLLGFLGLVHC[+57]LPC[+57]K_	FALSE	TRUE	TRUE	LABEL_FREE	134.1	135.253	158.666	157.574	NaN	0.503204	0.503204	5.11536e-11	no group specified	0.668982	3	618.676	618.673	41.6001
171201_0005_RPEs01_1	171201_0005_RPEs01_1.wiff	C	1	NA	1.18123e-47	0.579574	1	O95757	O95757	SGGIETIANEYSDR	Stripped Sequence	SGGIETIANEYSDR	0	TRUE	1	1	TRUE	FALSE	273.545	NaN	273.545	1.30201e-26	4.91236e-12	0.278959	1	_SGGIETIANEYSDR_	_SGGIETIANEYSDR_	FALSE	TRUE	TRUE	LABEL_FREE	37	35.917	67.4049	68.9245	NaN	0.481416	0.481416	2.70727e-07	no group specified	0.591695	2	756.352	756.355	273.545
171201_0005_RPEs01_1	171201_0005_RPEs01_1.wiff	C	1	NA	5.9334e-90	0.623319	15	O95782	O95782	NADVELQQR	Stripped Sequence	NADVELQQR	0	FALSE	1	1	TRUE	FALSE	73.9946	NaN	73.9946	3.35876e-20	7.28625e-17	0.0198191	0.211884	_NADVELQQR_	_NADVELQQR_	FALSE	TRUE	TRUE	LABEL_FREE	-13.6	-12.2346	19.9229	19.1655	NaN	0.540934	0.540934	2.87984e-19	no group specified	0.636244	2	536.773	536.767	73.9946
171201_0005_RPEs01_1	171201_0005_RPEs01_1.wiff	C	1	NA	5.9334e-90	0.623319	15	O95782	O95782	AADLLYAMCDR	Stripped Sequence	AADLLYAMCDR	0	TRUE	1	2	TRUE	FALSE	94.1141	NaN	94.1141	1.72936e-16	8.95639e-13	0.213361	1	_AADLLYAMC[+57]DR_	_AADLLYAMC[+57]DR_	FALSE	TRUE	TRUE	LABEL_FREE	52.2	54.8998	86.2296	84.1799	NaN	0.529546	0.529546	1.72936e-16	no group specified	0.695174	2	649.797	649.796	94.1141
171201_0005_RPEs01_1	171201_0005_RPEs01_1.wiff	C	1	NA	5.9334e-90	0.623319	15	O95782	O95782	IAGDYVSEEVWYR	Stripped Sequence	IAGDYVSEEVWYR	0	FALSE	1	3	TRUE	FALSE	66.0245	NaN	66.0245	1.68274e-46	8.95916e-17	0.274571	1	_IAGDYVSEEVWYR_	_IAGDYVSEEVWYR_	FALSE	TRUE	TRUE	LABEL_FREE	58.9	57.1221	88.7843	89.9383	NaN	0.623319	0.623319	1.68274e-46	no group specified	0.825187	2	793.878	793.883	66.0245
171201_0004_RPEs13_2	171201_0004_RPEs13_2.wiff	3wPQ	1	NA	5.9334e-90	0.623319	3	O95782	O95782	GLAVFISDIR	Stripped Sequence	GLAVFISDIR	0	FALSE	0	4	FALSE	FALSE	57.1495	NaN	57.1495	1.44774e-25	5.19505e-13	0.174344	1	_GLAVFISDIR_	_GLAVFISDIR_	FALSE	FALSE	TRUE	LABEL_FREE	76.2	78.0343	108.276	106.552	NaN	0.468021	0.428213	0.018153	no group specified	0.536946	2	545.816	545.817	57.1495
171201_0004_RPEs13_2	171201_0004_RPEs13_2.wiff	3wPQ	1	NA	5.9334e-90	0.623319	3	O95782	O95782	QSAALCLLR	Stripped Sequence	QSAALCLLR	0	FALSE	0	5	FALSE	FALSE	47.8306	NaN	47.8306	1.56735e-28	7.04247e-06	0.450727	1	_QSAALC[+57]LLR_	_QSAALC[+57]LLR_	FALSE	FALSE	TRUE	LABEL_FREE	34.4	37.7128	69.8783	64.4344	NaN	NaN	NaN	NaN	no group specified	NaN	2	516.287	516.286	47.8306
171201_0004_RPEs13_2	171201_0004_RPEs13_2.wiff	3wPQ	1	NA	5.9334e-90	0.623319	3	O95782	O95782	FINLFPETK	Stripped Sequence	FINLFPETK	0	TRUE	0	6	FALSE	FALSE	23.1426	NaN	23.1426	2.69399e-26	0.00224179	0.442997	1	_FINLFPETK_	_FINLFPETK_	FALSE	FALSE	TRUE	LABEL_FREE	68.7	71.2216	101.45	98.7174	NaN	0.275285	0.25349	1	no group specified	0.356846	2	554.805	554.806	23.1426
171201_0004_RPEs13_2	171201_0004_RPEs13_2.wiff	3wPQ	1	NA	5.9334e-90	0.623319	3	O95782	O95782	EMGEAFAADIPR	Stripped Sequence	EMGEAFAADIPR	0	TRUE	0	7	FALSE	FALSE	6.9395	NaN	6.9395	1.10375e-23	2.5489e-08	0.286368	1	_EMGEAFAADIPR_	_EMGEAFAADIPR_	FALSE	FALSE	TRUE	LABEL_FREE	51.2	50.1081	80.8393	82.0286	NaN	NaN	NaN	NaN	no group specified	NaN	2	653.808	653.811	6.9395
171201_0004_RPEs13_2	171201_0004_RPEs13_2.wiff	3wPQ	1	NA	5.9334e-90	0.623319	3	O95782	O95782	HLCELLAQQF	Stripped Sequence	HLCELLAQQF	0	TRUE	0	8	FALSE	FALSE	49.3161	NaN	49.3161	1.49376e-13	0.00112692	0.42486	1	_HLC[+57]ELLAQQF_	_HLC[+57]ELLAQQF_	FALSE	FALSE	TRUE	LABEL_FREE	63.2	65.61	94.2247	92.621	NaN	0.394828	0.360809	0.375273	no group specified	0.452174	2	629.816	629.818	49.3161
171201_0004_RPEs13_2	171201_0004_RPEs13_2.wiff	3wPQ	1	NA	5.9334e-90	0.623319	3	O95782	O95782	LVECLETVLNK	Stripped Sequence	LVECLETVLNK	0	TRUE	0	9	FALSE	FALSE	51.1815	NaN	51.1815	5.5027e-15	0.000946571	0.441611	1	_LVEC[+57]LETVLNK_	_LVEC[+57]LETVLNK_	FALSE	FALSE	TRUE	LABEL_FREE	56.4	58.0669	88.9851	87.8848	NaN	0.398825	0.364976	0.338061	no group specified	0.42857	2	659.358	659.361	51.1815
171201_0004_RPEs13_2	171201_0004_RPEs13_2.wiff	3wPQ	1	NA	5.9334e-90	0.623319	3	O95782	O95782	ACNQLGQFLQHR	Stripped Sequence	ACNQLGQFLQHR	0	FALSE	0	10	FALSE	FALSE	41.4446	NaN	41.4446	4.16172e-23	4.94721e-08	0.292141	1	_AC[+57]NQLGQFLQHR_	_AC[+57]NQLGQFLQHR_	FALSE	FALSE	TRUE	LABEL_FREE	31.5	33.0368	63.9052	63.2653	NaN	0.451603	0.413545	0.0416448	no group specified	0.522193	3	491.246	491.245	41.4446
171201_0004_RPEs13_2	171201_0004_RPEs13_2.wiff	3wPQ	1	NA	5.9334e-90	0.623319	3	O95782	O95782	VGGYILGEFGNLIAGDPR	Stripped Sequence	VGGYILGEFGNLIAGDPR	0	FALSE	1	11	FALSE	FALSE	55.225	NaN	55.225	1.71708e-21	3.29544e-07	0.344013	1	_VGGYILGEFGNLIAGDPR_	_VGGYILGEFGNLIAGDPR_	FALSE	FALSE	TRUE	LABEL_FREE	113.75	115.363	141.528	140.03	NaN	0.591022	0.538103	4.43152e-08	no group specified	0.629211	3	616.66	616.662	55.225
171201_0005_RPEs01_1	171201_0005_RPEs01_1.wiff	C	1	NA	6.16343e-18	0.533452	1	O95817	O95817	VQGLEQAVDNFEGKK	Stripped Sequence	VQGLEQAVDNFEGKK	1	TRUE	1	1	TRUE	FALSE	28.2811	NaN	28.2811	5.94942e-21	2.17581e-11	0.13713	1	_VQGLEQAVDNFEGKK_	_VQGLEQAVDNFEGKK_	FALSE	TRUE	TRUE	LABEL_FREE	43.1	44.9589	75.8261	74.7618	NaN	0.515952	0.515952	1.68203e-13	no group specified	0.71848	3	554.621	554.616	28.2811
171201_0005_RPEs01_1	171201_0005_RPEs01_1.wiff	C	1	NA	4.51144e-05	0.497553	1	O95831	O95831	LFNIHED	Stripped Sequence	LFNIHED	0	TRUE	1	1	TRUE	FALSE	36.4354	NaN	36.4354	3.49049e-10	0.000169836	0.224956	1	_LFNIHED_	_LFNIHED_	FALSE	TRUE	TRUE	LABEL_FREE	21	24.7452	55.1386	51.9822	NaN	0.481652	0.481652	2.48306e-07	no group specified	0.610523	2	444.217	444.207	36.4354
171201_0005_RPEs01_1	171201_0005_RPEs01_1.wiff	C	1	NA	1.30397e-09	0.512851	4	O95834	O95834	SAGFHPSGSVLAVGTVTGR	Stripped Sequence	SAGFHPSGSVLAVGTVTGR	0	TRUE	1	1	TRUE	FALSE	42.5333	NaN	42.5333	1.30164e-06	0.00239212	0.224724	1	_SAGFHPSGSVLAVGTVTGR_	_SAGFHPSGSVLAVGTVTGR_	FALSE	TRUE	TRUE	LABEL_FREE	41.5	40.8939	73.1496	73.6477	NaN	0.477095	0.477095	1.30164e-06	no group specified	0.599893	3	600.651	600.648	42.5333
171201_0005_RPEs01_1	171201_0005_RPEs01_1.wiff	C	1	NA	1.30397e-09	0.512851	4	O95834	O95834	LQEVEVPEDFGPVR	Stripped Sequence	LQEVEVPEDFGPVR	0	TRUE	1	3	TRUE	FALSE	58.3667	NaN	58.3667	1.8697e-08	0.00282962	0.219919	0.986395	_LQEVEVPEDFGPVR_	_LQEVEVPEDFGPVR_	FALSE	TRUE	TRUE	LABEL_FREE	60.05	58.8622	89.8906	90.8979	NaN	0.448951	0.448951	0.00282962	no group specified	0.633129	2	807.412	807.417	58.3667
171201_0005_RPEs01_1	171201_0005_RPEs01_1.wiff	C	1	NA	3.67547e-86	0.619892	1	O95841;Q9UKU9	O95841;Q9UKU9	VTQLYMQLLHEIIR	Stripped Sequence	VTQLYMQLLHEIIR	0	FALSE	1	1	TRUE	FALSE	30.3769	NaN	30.3769	7.25167e-68	2.91323e-32	0.120979	1	_VTQLYMQLLHEIIR_	_VTQLYMQLLHEIIR_	FALSE	TRUE	TRUE	LABEL_FREE	116.7	116.382	142.179	142.299	NaN	0.584657	0.584657	2.91323e-32	no group specified	0.741273	3	586.331	586.327	30.3769
171201_0005_RPEs01_1	171201_0005_RPEs01_1.wiff	C	1	NA	1.03163e-08	0.510055	2	O95848	O95848	QTMFYTEVTDAQR	Stripped Sequence	QTMFYTEVTDAQR	0	TRUE	0	1	TRUE	FALSE	38.3003	NaN	38.3003	2.38892e-14	0.00653548	0.342271	1	_QTMFYTEVTDAQR_	_QTMFYTEVTDAQR_	FALSE	TRUE	TRUE	LABEL_FREE	40.8	41.2135	73.4617	73.0518	NaN	0.440375	0.440375	0.0102788	no group specified	0.436429	2	795.367	795.372	38.3003
171201_0005_RPEs01_1	171201_0005_RPEs01_1.wiff	C	1	NA	1.03163e-08	0.510055	2	O95848	O95848	THDSVTVLLFNSSR	Stripped Sequence	THDSVTVLLFNSSR	0	TRUE	1	2	TRUE	FALSE	48.7282	NaN	48.7282	8.20525e-09	0.00317767	0.362707	1	_THDSVTVLLFNSSR_	_THDSVTVLLFNSSR_	FALSE	TRUE	TRUE	LABEL_FREE	52.2	56.2987	87.6076	84.1799	NaN	0.480249	0.480249	4.16401e-07	no group specified	0.5117	3	525.942	525.936	48.7282
171201_0005_RPEs01_1	171201_0005_RPEs01_1.wiff	C	1	NA	1.03163e-08	0.510055	2	O95848	O95848	VATYWSGVGLTGSR	Stripped Sequence	VATYWSGVGLTGSR	0	TRUE	1	3	TRUE	FALSE	92.5638	NaN	92.5638	2.13438e-10	0.00400197	0.325942	1	_VATYWSGVGLTGSR_	_VATYWSGVGLTGSR_	FALSE	TRUE	TRUE	LABEL_FREE	51.65	52.6055	84.5781	83.5666	NaN	0.481477	0.481477	2.6481e-07	no group specified	0.586323	2	727.375	727.377	92.5638
171201_0005_RPEs01_1	171201_0005_RPEs01_1.wiff	C	1	NA	4.92599e-27	0.550318	8	O95861	O95861	ASAYVFASPGCK	Stripped Sequence	ASAYVFASPGCK	0	TRUE	1	1	TRUE	FALSE	61.9117	NaN	61.9117	9.48934e-22	0.000317195	0.183378	1	_ASAYVFASPGC[+57]K_	_ASAYVFASPGC[+57]K_	FALSE	TRUE	TRUE	LABEL_FREE	18.9	20.2576	51.4632	50.6825	NaN	0.550318	0.550318	9.48934e-22	no group specified	0.674708	2	629.3	629.298	61.9117
171201_0005_RPEs01_1	171201_0005_RPEs01_1.wiff	C	1	NA	4.92599e-27	0.550318	8	O95861	O95861	HMNSAGVLATLR	Stripped Sequence	HMNSAGVLATLR	0	TRUE	1	2	TRUE	FALSE	39.8864	NaN	39.8864	1.06523e-18	0.00382172	0.353968	1	_HMNSAGVLATLR_	_HMNSAGVLATLR_	FALSE	TRUE	TRUE	LABEL_FREE	23.55	24.7515	55.1444	54.3599	NaN	0.51305	0.51305	6.57117e-13	no group specified	0.712878	3	423.896	423.886	39.8864
171201_0005_RPEs01_1	171201_0005_RPEs01_1.wiff	C	1	NA	9.7676e-13	0.521497	4	O95865	O95865	GGGDLPNSQEALQK	Stripped Sequence	GGGDLPNSQEALQK	0	TRUE	1	1	TRUE	FALSE	44.4482	NaN	44.4482	2.60648e-10	0.00161001	0.327262	1	_GGGDLPNSQEALQK_	_GGGDLPNSQEALQK_	FALSE	TRUE	TRUE	LABEL_FREE	3.2	1.81032	33.1537	34.4239	NaN	0.492174	0.492174	4.48719e-09	no group specified	0.618354	2	707.352	707.353	44.4482
171201_0005_RPEs01_1	171201_0005_RPEs01_1.wiff	C	1	NA	1.60251e-124	0.651971	5	O95967	O95967	CLCPASNPLCR	Stripped Sequence	CLCPASNPLCR	0	TRUE	1	1	TRUE	FALSE	2636.33	NaN	2636.33	1.25584e-83	4.50869e-51	1.32896e-08	2.12633e-07	_C[+57]LC[+57]PASNPLC[+57]R_	_C[+57]LC[+57]PASNPLC[+57]R_	FALSE	TRUE	TRUE	LABEL_FREE	20.2	21.0092	51.993	51.4245	NaN	0.593077	0.593077	3.53407e-35	no group specified	0.966768	2	674.302	674.301	2636.33
171201_0005_RPEs01_1	171201_0005_RPEs01_1.wiff	C	1	NA	1.60251e-124	0.651971	5	O95967	O95967	CINHYGGYLCLPR	Stripped Sequence	CINHYGGYLCLPR	0	TRUE	1	2	TRUE	FALSE	1224.53	NaN	1224.53	3.57163e-106	1.01302e-58	7.94277e-10	1.27082e-08	_C[+57]INHYGGYLC[+57]LPR_	_C[+57]INHYGGYLC[+57]LPR_	FALSE	TRUE	TRUE	LABEL_FREE	42.8	40.5571	72.8024	74.6685	NaN	0.625543	0.625543	2.27295e-47	no group specified	0.946072	3	541.59	541.585	1224.53
171201_0005_RPEs01_1	171201_0005_RPEs01_1.wiff	C	1	NA	1.60251e-124	0.651971	5	O95967	O95967	AGNSQGDFYIR	Stripped Sequence	AGNSQGDFYIR	0	TRUE	1	3	TRUE	FALSE	1104.09	NaN	1104.09	1.85631e-107	4.48187e-53	2.19028e-10	3.50445e-09	_AGNSQGDFYIR_	_AGNSQGDFYIR_	FALSE	TRUE	TRUE	LABEL_FREE	14.9	15.3188	45.6476	45.0302	NaN	0.624916	0.624916	4.006e-47	no group specified	0.945348	2	614.291	614.288	1104.09
171201_0004_RPEs13_2	171201_0004_RPEs13_2.wiff	3wPQ	1	NA	1.60251e-124	0.651971	5	O95967	O95967	LCQDIDECESGAHQCSEAQTCVNFHGGYR	Stripped Sequence	LCQDIDECESGAHQCSEAQTCVNFHGGYR	0	TRUE	1	4	FALSE	FALSE	171.62	NaN	171.62	1.71353e-99	1.3243e-52	5.81402e-08	9.30201e-07	_LC[+57]QDIDEC[+57]ESGAHQC[+57]SEAQTC[+57]VNFHGGYR_	_LC[+57]QDIDEC[+57]ESGAHQC[+57]SEAQTC[+57]VNFHGGYR_	FALSE	FALSE	TRUE	LABEL_FREE	24.2	19.8675	50.955	53.9596	NaN	0.68267	0.61998	1.89589e-21	no group specified	0.887051	4	857.85	857.859	171.62
171201_0004_RPEs13_2	171201_0004_RPEs13_2.wiff	3wPQ	1	NA	1.60251e-124	0.651971	5	O95967	O95967	SCVDVNECDMGAPCEQR	Stripped Sequence	SCVDVNECDMGAPCEQR	0	TRUE	1	5	FALSE	FALSE	249.914	NaN	249.914	7.71471e-64	1.76473e-32	0.000685988	0.010559	_SC[+57]VDVNEC[+57]DMGAPC[+57]EQR_	_SC[+57]VDVNEC[+57]DMGAPC[+57]EQR_	FALSE	FALSE	TRUE	LABEL_FREE	15.9	13.1861	43.2023	46.8341	NaN	0.607813	0.553104	6.00379e-10	no group specified	0.716097	2	1013.89	1013.9	249.914
171201_0005_RPEs01_1	171201_0005_RPEs01_1.wiff	C	1	NA	5.0629e-25	0.546895	5	O96019	O96019	QGGPTYYIDTNALR	Stripped Sequence	QGGPTYYIDTNALR	0	TRUE	1	1	TRUE	FALSE	49.6271	NaN	49.6271	4.00005e-16	0.00812497	0.316463	1	_QGGPTYYIDTNALR_	_QGGPTYYIDTNALR_	FALSE	TRUE	TRUE	LABEL_FREE	49.2	48.1164	79.6526	80.9396	NaN	0.527973	0.527973	4.00005e-16	no group specified	0.577469	2	784.889	784.893	49.6271
171201_0005_RPEs01_1	171201_0005_RPEs01_1.wiff	C	1	NA	5.0629e-25	0.546895	5	O96019	O96019	SEASLHPVLMSEAPWNTR	Stripped Sequence	SEASLHPVLMSEAPWNTR	0	TRUE	1	2	TRUE	FALSE	68.4395	NaN	68.4395	2.22459e-19	0.000842977	0.458978	1	_SEASLHPVLMSEAPWNTR_	_SEASLHPVLMSEAPWNTR_	FALSE	TRUE	TRUE	LABEL_FREE	62.5	62.3098	92.3499	92.5339	NaN	0.541373	0.541373	2.22459e-19	no group specified	0.666632	3	675.667	675.666	68.4395
171201_0005_RPEs01_1	171201_0005_RPEs01_1.wiff	C	1	NA	5.0629e-25	0.546895	5	O96019	O96019	STGLILDSGATHTTAIPVHDGYVLQQGIVK	Stripped Sequence	STGLILDSGATHTTAIPVHDGYVLQQGIVK	0	TRUE	1	4	TRUE	FALSE	26.1304	NaN	26.1304	1.49395e-22	5.2025e-06	0.457068	1	_STGLILDSGATHTTAIPVHDGYVLQQGIVK_	_STGLILDSGATHTTAIPVHDGYVLQQGIVK_	FALSE	TRUE	TRUE	LABEL_FREE	71.3	69.2717	99.8485	101.762	NaN	0.473096	0.473096	5.2025e-06	no group specified	0.636427	4	773.666	773.67	26.1304
171201_0005_RPEs01_1	171201_0005_RPEs01_1.wiff	C	1	NA	3.42495e-134	0.659495	19	P00338	P00338	VTLTSEEEAR	Stripped Sequence	VTLTSEEEAR	0	TRUE	1	1	TRUE	FALSE	940.832	NaN	940.832	2.22421e-72	6.22224e-57	2.28761e-08	3.66017e-07	_VTLTSEEEAR_	_VTLTSEEEAR_	FALSE	TRUE	TRUE	LABEL_FREE	-5.8	-6.55006	25.2149	25.4919	NaN	0.610971	0.610971	9.97336e-42	no group specified	0.95731	2	567.786	567.781	940.832
171201_0005_RPEs01_1	171201_0005_RPEs01_1.wiff	C	1	NA	3.42495e-134	0.659495	19	P00338	P00338	SADTLWGIQK	Stripped Sequence	SADTLWGIQK	0	TRUE	1	2	TRUE	FALSE	653.753	NaN	653.753	8.16869e-50	2.22338e-36	6.98998e-09	1.11787e-07	_SADTLWGIQK_	_SADTLWGIQK_	FALSE	TRUE	TRUE	LABEL_FREE	35.8	38.2891	70.6572	67.2167	NaN	0.551219	0.551219	5.36197e-22	no group specified	0.771172	2	559.796	559.79	653.753
171201_0005_RPEs01_1	171201_0005_RPEs01_1.wiff	C	1	NA	3.42495e-134	0.659495	19	P00338	P00338	DYNVTANSK	Stripped Sequence	DYNVTANSK	0	TRUE	1	3	TRUE	FALSE	72.3578	NaN	72.3578	5.52762e-48	1.50305e-43	0.0660122	1	_DYNVTANSK_	_DYNVTANSK_	FALSE	TRUE	TRUE	LABEL_FREE	-19.8	-19.2386	14.76	14.3835	NaN	0.627097	0.627097	5.52762e-48	no group specified	0.843696	2	506.241	506.234	72.3578
171201_0004_RPEs13_2	171201_0004_RPEs13_2.wiff	3wPQ	1	NA	3.42495e-134	0.659495	15	P00338	P00338	LVIITAGAR	Stripped Sequence	LVIITAGAR	0	TRUE	1	4	FALSE	FALSE	1465	NaN	1465	2.20501e-28	5.08772e-07	0.0423562	0.322658	_LVIITAGAR_	_LVIITAGAR_	FALSE	FALSE	TRUE	LABEL_FREE	21.1	24.8846	54.3919	51.563	NaN	0.528662	0.48239	0.00121854	no group specified	0.728315	2	457.295	457.292	1465
171201_0004_RPEs13_2	171201_0004_RPEs13_2.wiff	3wPQ	1	NA	3.42495e-134	0.659495	15	P00338	P00338	VIGSGCNLDSAR	Stripped Sequence	VIGSGCNLDSAR	0	FALSE	1	5	FALSE	FALSE	4853.48	NaN	4853.48	1.85179e-52	7.24636e-35	4.04509e-07	6.46935e-06	_VIGSGC[+57]NLDSAR_	_VIGSGC[+57]NLDSAR_	FALSE	FALSE	TRUE	LABEL_FREE	-2.25	-1.79459	28.2164	28.0989	NaN	0.668474	0.607298	5.50496e-19	no group specified	0.920049	2	624.804	624.806	4853.48
171201_0004_RPEs13_2	171201_0004_RPEs13_2.wiff	3wPQ	1	NA	3.42495e-134	0.659495	15	P00338	P00338	FIIPNVVK	Stripped Sequence	FIIPNVVK	0	TRUE	1	6	FALSE	FALSE	1594.18	NaN	1594.18	1.86235e-90	5.84197e-54	1.53339e-10	2.44963e-09	_FIIPNVVK_	_FIIPNVVK_	FALSE	FALSE	TRUE	LABEL_FREE	57.15	61.3648	91.4179	88.5716	NaN	0.684258	0.621399	9.94252e-22	no group specified	0.955572	2	465.295	465.292	1594.18
171201_0004_RPEs13_2	171201_0004_RPEs13_2.wiff	3wPQ	1	NA	3.42495e-134	0.659495	15	P00338	P00338	QVVESAYEVIK	Stripped Sequence	QVVESAYEVIK	0	TRUE	1	7	FALSE	FALSE	857.315	NaN	857.315	8.34337e-94	2.96749e-60	2.44272e-10	3.90836e-09	_QVVESAYEVIK_	_QVVESAYEVIK_	FALSE	FALSE	TRUE	LABEL_FREE	32.7	32.8572	63.7735	63.6581	NaN	0.664156	0.60344	3.03868e-18	no group specified	0.933082	2	632.843	632.845	857.315
171201_0004_RPEs13_2	171201_0004_RPEs13_2.wiff	3wPQ	1	NA	3.42495e-134	0.659495	15	P00338	P00338	IVSGKDYNVTANSK	Stripped Sequence	IVSGKDYNVTANSK	1	TRUE	1	8	FALSE	FALSE	391.007	NaN	391.007	5.7881e-78	1.96467e-56	2.64236e-09	4.22777e-08	_IVSGKDYNVTANSK_	_IVSGKDYNVTANSK_	FALSE	FALSE	TRUE	LABEL_FREE	-9.65	-12.1263	19.8913	22.632	NaN	0.681474	0.618912	3.048e-21	no group specified	0.918795	3	499.263	499.262	391.007
171201_0004_RPEs13_2	171201_0004_RPEs13_2.wiff	3wPQ	1	NA	3.42495e-134	0.659495	15	P00338	P00338	DQLIYNLLK	Stripped Sequence	DQLIYNLLK	0	TRUE	0	9	FALSE	FALSE	84.5585	NaN	84.5585	1.24473e-29	7.79138e-09	0.348685	1	_DQLIYNLLK_	_DQLIYNLLK_	FALSE	FALSE	TRUE	LABEL_FREE	79.5	82.9636	112.94	108.892	NaN	0.480306	0.439189	0.0130743	no group specified	0.491331	2	560.324	560.325	84.5585
171201_0004_RPEs13_2	171201_0004_RPEs13_2.wiff	3wPQ	1	NA	3.42495e-134	0.659495	15	P00338	P00338	LLIVSNPVDILTYVAWK	Stripped Sequence	LLIVSNPVDILTYVAWK	0	TRUE	1	10	FALSE	FALSE	162.929	NaN	162.929	2.30388e-76	1.34646e-54	0.0374618	0.597369	_LLIVSNPVDILTYVAWK_	_LLIVSNPVDILTYVAWK_	FALSE	FALSE	TRUE	LABEL_FREE	151.35	153.005	177.272	175.314	NaN	0.704256	0.639265	6.63004e-25	no group specified	0.89906	3	648.712	648.714	162.929
171201_0004_RPEs13_2	171201_0004_RPEs13_2.wiff	3wPQ	1	NA	3.42495e-134	0.659495	15	P00338	P00338	GLYGIKDDVFLSVPCILGQNGISDLVK	Stripped Sequence	GLYGIKDDVFLSVPCILGQNGISDLVK	1	TRUE	1	11	FALSE	FALSE	146.437	NaN	146.437	8.05295e-33	1.66145e-17	0.205995	1	_GLYGIKDDVFLSVPC[+57]ILGQNGISDLVK_	_GLYGIKDDVFLSVPC[+57]ILGQNGISDLVK_	FALSE	FALSE	TRUE	LABEL_FREE	134	133.819	157.841	157.979	NaN	0.624509	0.568019	4.34381e-12	no group specified	0.847613	3	974.188	974.2	146.437
171201_0004_RPEs13_2	171201_0004_RPEs13_2.wiff	3wPQ	1	NA	3.42495e-134	0.659495	15	P00338	P00338	DQLIYNLLKEEQTPQNK	Stripped Sequence	DQLIYNLLKEEQTPQNK	1	TRUE	1	12	FALSE	FALSE	399.076	NaN	399.076	2.06945e-60	2.29146e-45	0.00753772	0.120603	_DQLIYNLLKEEQTPQNK_	_DQLIYNLLKEEQTPQNK_	FALSE	FALSE	TRUE	LABEL_FREE	76	72.2244	102.551	106.206	NaN	0.677935	0.61575	1.27283e-20	no group specified	0.896679	3	692.032	692.037	399.076
171201_0004_RPEs13_2	171201_0004_RPEs13_2.wiff	3wPQ	1	NA	3.42495e-134	0.659495	15	P00338	P00338	TLHPDLGTDKDKEQWK	Stripped Sequence	TLHPDLGTDKDKEQWK	2	TRUE	1	13	FALSE	FALSE	89.8396	NaN	89.8396	7.68328e-36	3.71759e-24	0.075297	1	_TLHPDLGTDKDKEQWK_	_TLHPDLGTDKDKEQWK_	FALSE	FALSE	TRUE	LABEL_FREE	6.2	3.63657	34.9997	36.7549	NaN	0.662972	0.602382	4.86899e-18	no group specified	0.87702	4	478.496	478.494	89.8396
171201_0004_RPEs13_2	171201_0004_RPEs13_2.wiff	3wPQ	1	NA	3.42495e-134	0.659495	15	P00338	P00338	DLADELALVDVIEDKLK	Stripped Sequence	DLADELALVDVIEDKLK	1	TRUE	1	14	FALSE	FALSE	68.8981	NaN	68.8981	3.63818e-25	3.95937e-08	0.426899	1	_DLADELALVDVIEDKLK_	_DLADELALVDVIEDKLK_	FALSE	FALSE	TRUE	LABEL_FREE	140.15	138.369	162.63	164.168	NaN	0.545865	0.497759	0.000175103	no group specified	0.58968	3	633.682	633.684	68.8981
171201_0004_RPEs13_2	171201_0004_RPEs13_2.wiff	3wPQ	1	NA	3.42495e-134	0.659495	15	P00338	P00338	LGVHPLSCHGWVLGEHGDSSVPVWSGMNVAGVSLK	Stripped Sequence	LGVHPLSCHGWVLGEHGDSSVPVWSGMNVAGVSLK	0	TRUE	1	15	FALSE	FALSE	699.192	NaN	699.192	8.61263e-66	1.15395e-33	0.4375	1	_LGVHPLSC[+57]HGWVLGEHGDSSVPVWSGMNVAGVSLK_	_LGVHPLSC[+57]HGWVLGEHGDSSVPVWSGMNVAGVSLK_	FALSE	FALSE	TRUE	LABEL_FREE	91.7	87.1517	117.278	119.336	NaN	NaN	0.0723234	NaN	no group specified	NaN	5	734.568	734.573	699.192
171201_0004_RPEs13_2	171201_0004_RPEs13_2.wiff	3wPQ	1	NA	3.42495e-134	0.659495	15	P00338	P00338	LGVHPLSCHGWVLGEHGDSSVPVWSGMNVAGVSLK	Stripped Sequence	LGVHPLSCHGWVLGEHGDSSVPVWSGMNVAGVSLK	0	TRUE	1	15	FALSE	FALSE	164.313	NaN	164.313	4.66019e-57	4.00839e-21	0.562501	1	_LGVHPLSC[+57]HGWVLGEHGDSSVPVWSGMNVAGVSLK_	_LGVHPLSC[+57]HGWVLGEHGDSSVPVWSGMNVAGVSLK_	FALSE	FALSE	TRUE	LABEL_FREE	91.7	87.1524	117.279	119.336	NaN	0.668954	0.607726	4.54975e-19	no group specified	0.88411	4	917.958	917.969	164.313
171201_0004_RPEs13_2	171201_0004_RPEs13_2.wiff	3wPQ	1	NA	3.42495e-134	0.659495	15	P00338	P00338	ITVVGVGAVGMACAISILMK	Stripped Sequence	ITVVGVGAVGMACAISILMK	0	TRUE	1	19	FALSE	FALSE	45.0548	NaN	45.0548	8.40781e-54	4.05375e-14	0.320621	1	_ITVVGVGAVGMAC[+57]AISILMK_	_ITVVGVGAVGMAC[+57]AISILMK_	FALSE	FALSE	TRUE	LABEL_FREE	156.3	154.501	178.619	180.238	NaN	0.603351	0.549117	2.00939e-09	no group specified	0.664064	3	664.035	664.038	45.0548
171201_0004_RPEs13_2	171201_0004_RPEs13_2.wiff	3wPQ	1	NA	3.42495e-134	0.659495	15	P00338	P00338	LKGEMMDLQHGSLFLR	Stripped Sequence	LKGEMMDLQHGSLFLR	1	TRUE	0	21	FALSE	FALSE	124.229	NaN	124.229	0.000117326	0.00937334	0.482651	1	_LKGEMMDLQHGSLFLR_	_LKGEMMDLQHGSLFLR_	FALSE	FALSE	TRUE	LABEL_FREE	58.1	59.1992	90.2816	88.9975	NaN	0.446748	0.409208	0.0540167	no group specified	0.430321	4	469.496	469.494	124.229
171201_0005_RPEs01_1	171201_0005_RPEs01_1.wiff	C	1	NA	2.49861e-108	0.638987	12	P00352	P00352	QAFQIGSPWR	Stripped Sequence	QAFQIGSPWR	0	TRUE	1	1	TRUE	FALSE	148.983	NaN	148.983	9.48007e-71	3.40344e-30	0.0363964	0.582218	_QAFQIGSPWR_	_QAFQIGSPWR_	FALSE	TRUE	TRUE	LABEL_FREE	54.4	55.2979	86.74	85.703	NaN	0.566039	0.566039	2.74058e-26	no group specified	0.746115	2	595.309	595.305	148.983
171201_0005_RPEs01_1	171201_0005_RPEs01_1.wiff	C	1	NA	2.49861e-108	0.638987	12	P00352	P00352	LADLIER	Stripped Sequence	LADLIER	0	FALSE	1	2	TRUE	FALSE	70.5323	NaN	70.5323	2.17715e-29	1.12136e-06	0.0392141	0.18306	_LADLIER_	_LADLIER_	FALSE	TRUE	TRUE	LABEL_FREE	15.5	20.8315	51.8489	45.9748	NaN	0.486271	0.486271	4.38238e-08	no group specified	0.646778	2	415.243	415.233	70.5323
171201_0005_RPEs01_1	171201_0005_RPEs01_1.wiff	C	1	NA	2.49861e-108	0.638987	12	P00352	P00352	TIPIDGNFFTYTR	Stripped Sequence	TIPIDGNFFTYTR	0	TRUE	0	3	TRUE	FALSE	146.295	NaN	146.295	6.40979e-26	2.24681e-14	0.0271735	0.184757	_TIPIDGNFFTYTR_	_TIPIDGNFFTYTR_	FALSE	TRUE	TRUE	LABEL_FREE	80.25	81.3515	111.062	109.559	NaN	0.387614	0.387614	0.120185	no group specified	0.455114	2	772.891	772.895	146.295
171201_0004_RPEs13_2	171201_0004_RPEs13_2.wiff	3wPQ	1	NA	2.49861e-108	0.638987	10	P00352	P00352	LYSNAYLNDLAGCIK	Stripped Sequence	LYSNAYLNDLAGCIK	0	TRUE	1	4	FALSE	FALSE	83.1402	NaN	83.1402	1.01244e-36	2.28581e-20	0.0908052	1	_LYSNAYLNDLAGC[+57]IK_	_LYSNAYLNDLAGC[+57]IK_	FALSE	FALSE	TRUE	LABEL_FREE	79.25	76.2848	106.699	108.856	NaN	0.586558	0.534114	1.24498e-07	no group specified	0.69381	2	857.927	857.936	83.1402
171201_0004_RPEs13_2	171201_0004_RPEs13_2.wiff	3wPQ	1	NA	2.49861e-108	0.638987	10	P00352	P00352	IFINNEWHDSVSGK	Stripped Sequence	IFINNEWHDSVSGK	0	TRUE	0	5	FALSE	FALSE	852.081	NaN	852.081	1.42897e-17	1.66795e-08	0.267618	1	_IFINNEWHDSVSGK_	_IFINNEWHDSVSGK_	FALSE	FALSE	TRUE	LABEL_FREE	34.3	34.2732	64.4091	64.4144	NaN	0.347346	0.318962	0.856973	no group specified	0.509591	3	549.271	549.271	852.081
171201_0004_RPEs13_2	171201_0004_RPEs13_2.wiff	3wPQ	1	NA	2.49861e-108	0.638987	10	P00352	P00352	ELGEYGFHEYTEVK	Stripped Sequence	ELGEYGFHEYTEVK	0	TRUE	1	6	FALSE	FALSE	80.4629	NaN	80.4629	1.63467e-21	0.000391678	0.17857	1	_ELGEYGFHEYTEVK_	_ELGEYGFHEYTEVK_	FALSE	FALSE	TRUE	LABEL_FREE	36.2	36.5253	67.7185	66.9386	NaN	0.539412	0.491994	0.000391678	no group specified	0.731725	3	567.598	567.599	80.4629
171201_0004_RPEs13_2	171201_0004_RPEs13_2.wiff	3wPQ	1	NA	2.49861e-108	0.638987	10	P00352	P00352	YCAGWADK	Stripped Sequence	YCAGWADK	0	TRUE	0	7	FALSE	FALSE	40.1321	NaN	40.1321	1.22203e-08	0.00961725	0.397432	1	_YC[+57]AGWADK_	_YC[+57]AGWADK_	FALSE	FALSE	TRUE	LABEL_FREE	-4.2	-2.78222	27.482	25.1574	NaN	0.439463	0.4027	0.0774076	no group specified	0.519298	2	485.708	485.707	40.1321
171201_0004_RPEs13_2	171201_0004_RPEs13_2.wiff	3wPQ	1	NA	2.49861e-108	0.638987	10	P00352	P00352	IGPALSCGNTVVVKPAEQTPLTALHVASLIK	Stripped Sequence	IGPALSCGNTVVVKPAEQTPLTALHVASLIK	1	TRUE	1	8	FALSE	FALSE	75.4564	NaN	75.4564	1.96089e-13	4.85462e-08	0.231115	1	_IGPALSC[+57]GNTVVVKPAEQTPLTALHVASLIK_	_IGPALSC[+57]GNTVVVKPAEQTPLTALHVASLIK_	FALSE	FALSE	TRUE	LABEL_FREE	90.4	88.7544	117.734	119.023	NaN	0.589408	0.536661	6.47264e-08	no group specified	0.729174	4	796.95	796.957	75.4564
171201_0004_RPEs13_2	171201_0004_RPEs13_2.wiff	3wPQ	1	NA	2.49861e-108	0.638987	10	P00352	P00352	ANNTFYGLSAGVFTK	Stripped Sequence	ANNTFYGLSAGVFTK	0	TRUE	1	9	FALSE	FALSE	107.075	NaN	107.075	7.80447e-24	1.95744e-05	0.403845	1	_ANNTFYGLSAGVFTK_	_ANNTFYGLSAGVFTK_	FALSE	FALSE	TRUE	LABEL_FREE	72.8	73.7293	103.517	103.152	NaN	0.573011	0.522011	2.1363e-06	no group specified	0.70084	2	795.402	795.409	107.075
171201_0004_RPEs13_2	171201_0004_RPEs13_2.wiff	3wPQ	1	NA	2.49861e-108	0.638987	10	P00352	P00352	GYFVQPTVFSNVTDEMR	Stripped Sequence	GYFVQPTVFSNVTDEMR	0	TRUE	1	12	FALSE	FALSE	74.7711	NaN	74.7711	7.31396e-14	1.52448e-06	0.188991	1	_GYFVQPTVFSNVTDEMR_	_GYFVQPTVFSNVTDEMR_	FALSE	FALSE	TRUE	LABEL_FREE	88.25	89.246	118.24	117.585	NaN	0.579867	0.528136	5.35709e-07	no group specified	0.712748	3	663.984	663.987	74.7711
171201_0004_RPEs13_2	171201_0004_RPEs13_2.wiff	3wPQ	1	NA	2.49861e-108	0.638987	10	P00352	P00352	LLLATMESMNGGK	Stripped Sequence	LLLATMESMNGGK	0	TRUE	1	13	FALSE	FALSE	128.534	NaN	128.534	6.13556e-09	1.87145e-05	0.132358	1	_LLLATMESMNGGK_	_LLLATMESMNGGK_	FALSE	FALSE	TRUE	LABEL_FREE	52.8	56.1612	87.4671	83.9883	NaN	0.564558	0.51446	1.00812e-05	no group specified	0.635656	2	682.849	682.853	128.534
171201_0005_RPEs01_1	171201_0005_RPEs01_1.wiff	C	1	NA	5.18012e-87	0.620667	11	P00367	P00367	CAVVDVPFGGAK	Stripped Sequence	CAVVDVPFGGAK	0	FALSE	1	1	TRUE	FALSE	149.757	NaN	149.757	5.66388e-46	6.33885e-29	0.00103526	0.0157556	_C[+57]AVVDVPFGGAK_	_C[+57]AVVDVPFGGAK_	FALSE	TRUE	TRUE	LABEL_FREE	40	42.5428	74.5886	72.2812	NaN	0.5745	0.5745	6.33885e-29	no group specified	0.832614	2	610.311	610.307	149.757
171201_0005_RPEs01_1	171201_0005_RPEs01_1.wiff	C	1	NA	5.18012e-87	0.620667	11	P00367	P00367	YSTDVSVDEVK	Stripped Sequence	YSTDVSVDEVK	0	FALSE	1	2	TRUE	FALSE	83.5882	NaN	83.5882	1.10956e-56	8.64503e-37	0.0532654	0.852178	_YSTDVSVDEVK_	_YSTDVSVDEVK_	FALSE	TRUE	TRUE	LABEL_FREE	13.4	12.3871	42.6353	43.3394	NaN	0.597607	0.597607	8.64503e-37	no group specified	0.801067	2	621.298	621.295	83.5882
171201_0005_RPEs01_1	171201_0005_RPEs01_1.wiff	C	1	NA	5.18012e-87	0.620667	11	P00367	P00367	TAAYVNAIEK	Stripped Sequence	TAAYVNAIEK	0	FALSE	1	3	TRUE	FALSE	106.457	NaN	106.457	5.00098e-29	5.84657e-13	0.0627317	0.549748	_TAAYVNAIEK_	_TAAYVNAIEK_	FALSE	TRUE	TRUE	LABEL_FREE	8.6	8.52678	39.448	39.5401	NaN	0.551829	0.551829	3.64344e-22	no group specified	0.71913	2	540.29	540.284	106.457
171201_0004_RPEs13_2	171201_0004_RPEs13_2.wiff	3wPQ	1	NA	5.18012e-87	0.620667	7	P00367	P00367	YNLGLDLR	Stripped Sequence	YNLGLDLR	0	FALSE	0	4	FALSE	FALSE	46.0672	NaN	46.0672	2.35085e-36	1.45582e-09	0.116795	1	_YNLGLDLR_	_YNLGLDLR_	FALSE	FALSE	TRUE	LABEL_FREE	49.3	51.3183	82.1473	80.7989	NaN	0.408012	0.374551	0.256475	no group specified	0.511384	2	482.267	482.265	46.0672
171201_0004_RPEs13_2	171201_0004_RPEs13_2.wiff	3wPQ	1	NA	5.18012e-87	0.620667	7	P00367	P00367	IIAEGANGPTTPEADKIFLER	Stripped Sequence	IIAEGANGPTTPEADKIFLER	1	FALSE	1	5	FALSE	FALSE	98.8638	NaN	98.8638	1.89587e-48	9.20829e-33	0.00669012	0.106965	_IIAEGANGPTTPEADKIFLER_	_IIAEGANGPTTPEADKIFLER_	FALSE	FALSE	TRUE	LABEL_FREE	56.4	54.6513	85.7681	87.8848	NaN	0.584568	0.532336	1.94163e-07	no group specified	0.72542	3	748.062	748.067	98.8638
171201_0004_RPEs13_2	171201_0004_RPEs13_2.wiff	3wPQ	1	NA	5.18012e-87	0.620667	7	P00367	P00367	DDGSWEVIEGYR	Stripped Sequence	DDGSWEVIEGYR	0	FALSE	1	6	FALSE	FALSE	84.7788	NaN	84.7788	3.18094e-17	5.76829e-11	0.0654413	1	_DDGSWEVIEGYR_	_DDGSWEVIEGYR_	FALSE	FALSE	TRUE	LABEL_FREE	57.35	58.8104	89.7823	88.8069	NaN	0.539263	0.491861	0.000398458	no group specified	0.57537	2	713.318	713.323	84.7788
171201_0004_RPEs13_2	171201_0004_RPEs13_2.wiff	3wPQ	1	NA	5.18012e-87	0.620667	7	P00367	P00367	AKPYEGSILEADCDILIPAASEK	Stripped Sequence	AKPYEGSILEADCDILIPAASEK	1	TRUE	1	7	FALSE	FALSE	138.515	NaN	138.515	1.24785e-19	1.79413e-10	0.0846127	1	_AKPYEGSILEADC[+57]DILIPAASEK_	_AKPYEGSILEADC[+57]DILIPAASEK_	FALSE	FALSE	TRUE	LABEL_FREE	75.3	75.2345	105.574	105.62	NaN	0.564108	0.514057	1.08972e-05	no group specified	0.705797	3	830.753	830.761	138.515
171201_0004_RPEs13_2	171201_0004_RPEs13_2.wiff	3wPQ	1	NA	5.18012e-87	0.620667	7	P00367	P00367	MVEGFFDR	Stripped Sequence	MVEGFFDR	0	FALSE	0	8	FALSE	FALSE	157.427	NaN	157.427	7.08771e-12	1.52506e-07	0.115973	1	_MVEGFFDR_	_MVEGFFDR_	FALSE	FALSE	TRUE	LABEL_FREE	40.7	44.393	74.4376	72.4419	NaN	0.481296	0.440073	0.0128336	no group specified	0.589162	2	500.731	500.731	157.427
171201_0004_RPEs13_2	171201_0004_RPEs13_2.wiff	3wPQ	1	NA	5.18012e-87	0.620667	7	P00367	P00367	GASIVEDKLVEDLR	Stripped Sequence	GASIVEDKLVEDLR	1	TRUE	0	9	FALSE	FALSE	52.0859	NaN	52.0859	5.81334e-43	2.59725e-19	0.0947062	1	_GASIVEDKLVEDLR_	_GASIVEDKLVEDLR_	FALSE	FALSE	TRUE	LABEL_FREE	54.75	53.7979	84.6574	85.9679	NaN	0.48589	0.444177	0.011746	no group specified	0.542622	3	515.282	515.282	52.0859
171201_0004_RPEs13_2	171201_0004_RPEs13_2.wiff	3wPQ	1	NA	5.18012e-87	0.620667	7	P00367	P00367	ISGASEKDIVHSGLAYTMER	Stripped Sequence	ISGASEKDIVHSGLAYTMER	1	TRUE	1	10	FALSE	FALSE	36.547	NaN	36.547	2.89285e-32	2.98722e-16	0.021848	0.327931	_ISGASEKDIVHSGLAYTMER_	_ISGASEKDIVHSGLAYTMER_	FALSE	FALSE	TRUE	LABEL_FREE	43.2	40.6306	72.406	73.852	NaN	0.588137	0.535525	8.69727e-08	no group specified	0.686133	4	541.773	541.773	36.547
171201_0004_RPEs13_2	171201_0004_RPEs13_2.wiff	3wPQ	1	NA	5.18012e-87	0.620667	7	P00367	P00367	HGGTIPIVPTAEFQDR	Stripped Sequence	HGGTIPIVPTAEFQDR	0	TRUE	0	11	FALSE	FALSE	644.534	NaN	644.534	1.76214e-27	6.80513e-13	0.50001	1	_HGGTIPIVPTAEFQDR_	_HGGTIPIVPTAEFQDR_	FALSE	FALSE	TRUE	LABEL_FREE	49.1	48.7558	80.1312	80.6447	NaN	0.25387	0.235673	1	no group specified	0.335322	3	579.969	579.97	644.534
171201_0004_RPEs13_2	171201_0004_RPEs13_2.wiff	3wPQ	1	NA	5.18012e-87	0.620667	7	P00367	P00367	DSNYHLLMSVQESLER	Stripped Sequence	DSNYHLLMSVQESLER	0	TRUE	0	12	FALSE	FALSE	81.9457	NaN	81.9457	1.2188e-09	0.00581038	0.495227	1	_DSNYHLLMSVQESLER_	_DSNYHLLMSVQESLER_	FALSE	FALSE	TRUE	LABEL_FREE	79.3	78.1633	108.397	108.863	NaN	0.398427	0.364561	0.341675	no group specified	0.477357	3	640.976	640.978	81.9457
171201_0004_RPEs13_2	171201_0004_RPEs13_2.wiff	3wPQ	1	NA	5.18012e-87	0.620667	7	P00367	P00367	TFVVQGFGNVGLHSMR	Stripped Sequence	TFVVQGFGNVGLHSMR	0	FALSE	0	13	FALSE	FALSE	192.336	NaN	192.336	3.07536e-08	0.00835089	0.481447	1	_TFVVQGFGNVGLHSMR_	_TFVVQGFGNVGLHSMR_	FALSE	FALSE	TRUE	LABEL_FREE	64.75	65.0813	93.9068	93.7556	NaN	0.375811	0.342109	0.556167	no group specified	0.551154	3	583.635	583.636	192.336
171201_0005_RPEs01_1	171201_0005_RPEs01_1.wiff	C	1	NA	5.4022e-103	0.634553	3	P00390	P00390	ALLTPVAIAAGR	Stripped Sequence	ALLTPVAIAAGR	0	TRUE	1	1	TRUE	FALSE	156.344	NaN	156.344	4.0148e-50	5.53093e-43	1.18991e-07	1.87337e-06	_ALLTPVAIAAGR_	_ALLTPVAIAAGR_	FALSE	TRUE	TRUE	LABEL_FREE	56.3	60.4831	91.1327	87.6096	NaN	0.605794	0.605794	8.77494e-40	no group specified	0.82031	2	576.859	576.854	156.344
171201_0005_RPEs01_1	171201_0005_RPEs01_1.wiff	C	1	NA	5.4022e-103	0.634553	3	P00390	P00390	GIYAVGDVCGK	Stripped Sequence	GIYAVGDVCGK	0	TRUE	1	2	TRUE	FALSE	105.479	NaN	105.479	1.94077e-43	5.29257e-22	0.0626841	1	_GIYAVGDVC[+57]GK_	_GIYAVGDVC[+57]GK_	FALSE	TRUE	TRUE	LABEL_FREE	17.7	18.1546	50.0656	49.825	NaN	0.551239	0.551239	5.29257e-22	no group specified	0.71969	2	569.782	569.777	105.479
171201_0005_RPEs01_1	171201_0005_RPEs01_1.wiff	C	1	NA	5.4022e-103	0.634553	3	P00390	P00390	LNAIYQNNLTK	Stripped Sequence	LNAIYQNNLTK	0	TRUE	1	3	TRUE	FALSE	56.4943	NaN	56.4943	4.77371e-43	1.22342e-27	0.000349399	0.00558779	_LNAIYQNNLTK_	_LNAIYQNNLTK_	FALSE	TRUE	TRUE	LABEL_FREE	19.45	20.5614	51.6674	50.9144	NaN	0.570429	0.570429	1.22342e-27	no group specified	0.74436	2	646.354	646.352	56.4943
171201_0004_RPEs13_2	171201_0004_RPEs13_2.wiff	3wPQ	1	NA	5.4022e-103	0.634553	7	P00390	P00390	LGGTCVNVGCVPK	Stripped Sequence	LGGTCVNVGCVPK	0	TRUE	1	4	FALSE	FALSE	86.3138	NaN	86.3138	2.26195e-28	4.58133e-10	0.235727	1	_LGGTC[+57]VNVGC[+57]VPK_	_LGGTC[+57]VNVGC[+57]VPK_	FALSE	FALSE	TRUE	LABEL_FREE	20.6	19.2017	50.7682	51.1604	NaN	0.630098	0.573013	7.242e-13	no group specified	0.792969	2	680.839	680.843	86.3138
171201_0004_RPEs13_2	171201_0004_RPEs13_2.wiff	3wPQ	1	NA	5.4022e-103	0.634553	7	P00390	P00390	ALLTPVAIAAGRK	Stripped Sequence	ALLTPVAIAAGRK	1	TRUE	1	5	FALSE	FALSE	49.0332	NaN	49.0332	7.62614e-32	6.34777e-09	0.132136	1	_ALLTPVAIAAGRK_	_ALLTPVAIAAGRK_	FALSE	FALSE	TRUE	LABEL_FREE	38.55	41.2461	72.8259	70.871	NaN	0.614117	0.558735	1.01017e-10	no group specified	0.725565	3	427.606	427.603	49.0332
171201_0004_RPEs13_2	171201_0004_RPEs13_2.wiff	3wPQ	1	NA	5.4022e-103	0.634553	7	P00390	P00390	TYSTSFTPMYHAVTK	Stripped Sequence	TYSTSFTPMYHAVTK	0	TRUE	1	6	FALSE	FALSE	61.7025	NaN	61.7025	1.14197e-10	0.00603319	0.162973	1	_TYSTSFTPMYHAVTK_	_TYSTSFTPMYHAVTK_	FALSE	FALSE	TRUE	LABEL_FREE	35.75	32.8236	63.7488	65.77	NaN	0.613694	0.558357	1.14197e-10	no group specified	0.721255	3	578.612	578.613	61.7025
171201_0005_RPEs01_1	171201_0005_RPEs01_1.wiff	C	1	NA	1.0653e-106	0.637642	5	P00441	P00441	HVGDLGNVTADKDGVADVSIEDSVISLSGDHCIIGR	Stripped Sequence	HVGDLGNVTADKDGVADVSIEDSVISLSGDHCIIGR	1	TRUE	1	1	TRUE	FALSE	86.5593	NaN	86.5593	9.95617e-54	3.23084e-10	0.288412	1	_HVGDLGNVTADKDGVADVSIEDSVISLSGDHC[+57]IIGR_	_HVGDLGNVTADKDGVADVSIEDSVISLSGDHC[+57]IIGR_	FALSE	TRUE	TRUE	LABEL_FREE	89.3	85.536	115.381	117.734	NaN	0.626367	0.626367	1.07184e-47	no group specified	0.850501	5	744.969	744.971	86.5593
171201_0005_RPEs01_1	171201_0005_RPEs01_1.wiff	C	1	NA	1.0653e-106	0.637642	5	P00441	P00441	GLTEGLHGFHVHEFGDNTAGCTSAGPHFNPLSR	Stripped Sequence	GLTEGLHGFHVHEFGDNTAGCTSAGPHFNPLSR	0	TRUE	1	2	TRUE	FALSE	87.2516	NaN	87.2516	1.80455e-57	2.88334e-28	0.125141	1	_GLTEGLHGFHVHEFGDNTAGC[+57]TSAGPHFNPLSR_	_GLTEGLHGFHVHEFGDNTAGC[+57]TSAGPHFNPLSR_	FALSE	TRUE	TRUE	LABEL_FREE	58.8	56.6364	88.1599	89.7886	NaN	NaN	0.0723234	NaN	no group specified	NaN	5	704.731	704.732	87.2516
171201_0005_RPEs01_1	171201_0005_RPEs01_1.wiff	C	1	NA	1.0653e-106	0.637642	5	P00441	P00441	AVCVLKGDGPVQGIINFEQK	Stripped Sequence	AVCVLKGDGPVQGIINFEQK	1	TRUE	1	4	TRUE	FALSE	105.441	NaN	105.441	7.12788e-35	0.00630802	0.350324	1	_AVC[+57]VLKGDGPVQGIINFEQK_	_AVC[+57]VLKGDGPVQGIINFEQK_	FALSE	TRUE	TRUE	LABEL_FREE	71.7	71.0771	101.54	102.36	NaN	0.535473	0.535473	6.65659e-18	no group specified	0.723897	3	724.721	724.722	105.441
171201_0004_RPEs13_2	171201_0004_RPEs13_2.wiff	3wPQ	1	NA	1.0653e-106	0.637642	2	P00441	P00441	GDGPVQGIINFEQK	Stripped Sequence	GDGPVQGIINFEQK	0	TRUE	0	5	FALSE	FALSE	62.0273	NaN	62.0273	2.75453e-21	0.00278563	0.374217	1	_GDGPVQGIINFEQK_	_GDGPVQGIINFEQK_	FALSE	FALSE	TRUE	LABEL_FREE	59.05	58.9625	89.9973	90.1144	NaN	0.422956	0.387953	0.149942	no group specified	0.446071	2	751.386	751.391	62.0273
171201_0005_RPEs01_1	171201_0005_RPEs01_1.wiff	C	1	NA	1.45208e-121	0.649635	61	P00450	P00450	QYTDSTFRVPVER	Stripped Sequence	QYTDSTFRVPVER	1	TRUE	1	1	TRUE	FALSE	3784.84	NaN	3784.84	8.29029e-80	9.3563e-42	1.14393e-07	1.82478e-06	_QYTDSTFRVPVER_	_QYTDSTFRVPVER_	FALSE	TRUE	TRUE	LABEL_FREE	28.9	28.6696	59.9206	60.318	NaN	0.568636	0.568636	4.40951e-27	no group specified	0.940393	3	533.271	533.264	3784.84
171201_0005_RPEs01_1	171201_0005_RPEs01_1.wiff	C	1	NA	1.45208e-121	0.649635	61	P00450	P00450	QKDVDKEFYLFPTVFDENESLLLEDNIR	Stripped Sequence	QKDVDKEFYLFPTVFDENESLLLEDNIR	2	TRUE	1	2	TRUE	FALSE	3784.11	NaN	3784.11	1.51331e-75	1.20446e-33	1.21678e-08	1.73663e-07	_QKDVDKEFYLFPTVFDENESLLLEDNIR_	_QKDVDKEFYLFPTVFDENESLLLEDNIR_	FALSE	TRUE	TRUE	LABEL_FREE	122.6	121.126	147.194	148.362	NaN	0.556966	0.556966	1.30725e-23	no group specified	0.934475	4	854.928	854.936	3784.11
171201_0005_RPEs01_1	171201_0005_RPEs01_1.wiff	C	1	NA	1.45208e-121	0.649635	61	P00450	P00450	GPEEEHLGILGPVIWAEVGDTIR	Stripped Sequence	GPEEEHLGILGPVIWAEVGDTIR	0	TRUE	1	3	TRUE	FALSE	1788.23	NaN	1788.23	5.96681e-87	1.67626e-42	0.000137717	0.00214756	_GPEEEHLGILGPVIWAEVGDTIR_	_GPEEEHLGILGPVIWAEVGDTIR_	FALSE	TRUE	TRUE	LABEL_FREE	123.1	124.702	149.92	148.667	NaN	0.612991	0.612991	1.67626e-42	no group specified	0.933747	3	829.767	829.774	1788.23
171201_0004_RPEs13_2	171201_0004_RPEs13_2.wiff	3wPQ	1	NA	1.45208e-121	0.649635	50	P00450	P00450	FNKNNEGTYYSPNYNPQSR	Stripped Sequence	FNKNNEGTYYSPNYNPQSR	1	TRUE	1	4	FALSE	FALSE	974.219	NaN	974.219	2.87492e-72	6.27286e-38	3.27876e-07	5.24248e-06	_FNKNNEGTYYSPNYNPQSR_	_FNKNNEGTYYSPNYNPQSR_	FALSE	FALSE	TRUE	LABEL_FREE	10.8	7.08265	37.9395	41.6667	NaN	0.611545	0.556437	2.11303e-10	no group specified	0.839793	3	765.014	765.02	974.219
171201_0004_RPEs13_2	171201_0004_RPEs13_2.wiff	3wPQ	1	NA	1.45208e-121	0.649635	50	P00450	P00450	SGAGTEDSACIPWAYYSTVDQVK	Stripped Sequence	SGAGTEDSACIPWAYYSTVDQVK	0	TRUE	1	5	FALSE	FALSE	952.711	NaN	952.711	2.04011e-73	1.79155e-47	3.93665e-06	6.29619e-05	_SGAGTEDSAC[+57]IPWAYYSTVDQVK_	_SGAGTEDSAC[+57]IPWAYYSTVDQVK_	FALSE	FALSE	TRUE	LABEL_FREE	79.3	80.0701	109.195	108.863	NaN	0.626668	0.569948	2.18463e-12	no group specified	0.855305	3	835.713	835.721	952.711
171201_0004_RPEs13_2	171201_0004_RPEs13_2.wiff	3wPQ	1	NA	1.45208e-121	0.649635	50	P00450	P00450	QYTDSTFR	Stripped Sequence	QYTDSTFR	0	TRUE	1	6	FALSE	FALSE	827.989	NaN	827.989	1.38611e-102	6.94159e-67	3.15876e-10	5.05402e-09	_QYTDSTFR_	_QYTDSTFR_	FALSE	FALSE	TRUE	LABEL_FREE	-7.4	-7.30209	24.7662	24.6603	NaN	0.69087	0.627306	7.07757e-23	no group specified	0.924901	2	509.235	509.235	827.989
[truncated: 172,839 more rows]
